# Supplementary material for: Redox-dependent protein S-glutathionylation governs azacitidine sensitivity and resistance in AML
Source: Redox Biol. 2025 Dec 4;89:103958. doi: 10.1016/j.redox.2025.103958 (PMC12757552; doi:10.1016/j.redox.2025.103958)
Supplement: Multimedia component 1 [file mmc1.xlsx]

## Sheet: Supplementary Table 1
Supplementary Table 1: Redox proteome data for peptides identified in MDS/AML OCI-M2 cell lines.
Ref.1: Sun, M. A., et al. (2012). "RedoxDB--a curated database for experimentally verified protein oxidative modification." Bioinformatics 28(19): 2551–2552.
Oxidation level = ((Sox/(SH + Sox))*100) in three biological replicates; SH and Sox quantitative values are iodoTMT reporter ion intensities representing either free (SH) or oxidized (Sox) cysteine thiols. Untreated AZA-sensitive (S) and AZA-resistant (R) and S and R treated with 1 µM AZA for 24 h (SA, RA)MDS/AML OCI-M2 cell lines.
																			Oxidation levels of AZA-sensitive and AZA-resistant OCI-M2 cells untreated (S, R) and AZA-sensitive and AZA-resistant OCI-M2 cells treated with 1 µM AZA for 24 h (SA, RA).															Primary bone marrow CD34+ cells
Protein Accession	Protein name	Gene name	Peptide Sequence	Modifications	Positions of peptide in master proteins	Cys position	Significant R_S (p<0.05, difference in oxidation >5%)	Significant SA_S (p<0.05, difference in oxidation >5%)	Significant RA_R (p<0.05, difference in oxidation >5%)	Significant RA_SA (adjusted p<0.1, difference in oxidation >5%)	Mean oxidation level S	SD Oxidation level S	Mean oxidation level SA	SD Oxidation level SA	Mean oxidation level R	SD Oxidation level R	Mean oxidation level RA	SD Oxidation level RA	Oxidation level S 01	Oxidation level S 02	Oxidation level S 03	Oxidation level SA 01	Oxidation level SA 02	Oxidation level SA 03	Oxidation level R 01	Oxidation level R 02	Oxidation level R 03	Oxidation level R 04	Oxidation level R 05	Oxidation level R 06	Oxidation level RA 01	Oxidation level RA 02	Oxidation level RA 03	Oxidation level 4R	Oxidation level 5R	Oxidation level 6R	Student's T-test -log (p-value) SA_S	Student's T-test -log (p-value) RA_R	Student's T-test -log (p-value) R_S	Student's T-test -log (adjusted p-value) RA_SA	Difference in oxidation level R_S	Difference in oxidation level SA_S	Difference in oxidation level RA_R	Difference in oxidation level RA_SA	Redox DB Annotated Cys Modification (Ref. 1)
Q9NRG9	Aladin (Adracalin)	AAAS	VWDVSTETCVPLPWFR	1xiodoTMT6plex [C9]	Q9NRG9 [271-286]	279					5.72785	1.15334	8.10565	0.84499	5.00864	2.08421	NaN	NaN	6.80228	6.2534	4.12786	9.28314	7.69338	7.34042	NaN	3.87856	7.93123	3.21612	NaN	NaN	NaN	NaN	NaN	9.38743	3.24199	NaN	0.160294	1.10597	NaN	0.322054	-0.71921	2.3778		-4.88953
Q9NRG9	Aladin (Adracalin)	AAAS	NSPVFELLPCGIIQGEPGAQPQLITFHPSFNK	1xiodoTMT6plex [C10]	Q9NRG9 [435-466]	444					12.7019	4.42769	12.4171	2.13945	6.2596	0.283245	NaN	NaN	11.8559	7.75186	18.498	NaN	10.2777	14.5566	NaN	5.97635	6.54284	NaN	NaN	NaN	NaN	NaN	NaN	14.4569	4.52521	NaN	0.678428	0.021423	NaN	0.107569	-6.44233	-0.28477
Q9NRG9	Aladin (Adracalin)	AAAS	VWEAQMWTCER	1xiodoTMT6plex [C9]	Q9NRG9 [313-323]	321					NaN	NaN	NaN	NaN	13.4645	NaN	6.32533	NaN	NaN	NaN	NaN	NaN	NaN	NaN	NaN	NaN	NaN	NaN	NaN	13.4645	NaN	NaN	6.32533				NaN	NaN	NaN	0
Q9NRG9	Aladin (Adracalin)	AAAS	CQTGCWSPDGSR	2xiodoTMT6plex [C1;C5]	Q9NRG9 [331-342]	331;335					11.6185	1.2215	12.1461	0.113	8.9418	2.15396	6.82481	1.38069	10.397	12.84	NaN	12.2591	12.0331	NaN	7.24175	9.94033	NaN	8.88562	6.2368	12.4045	7.68024	7.91717	4.87701	21.101	13.3641	27.7567	0.655723	0.149331	0.629271	1.03381	-2.6767	0.5276	-5.32129	-4.14588
Q9H7C9	Mth938 domain-containing protein (Adipogenesis associated Mth938 domain-containing protein)	AAMDC	VGGVFHSTC	1xiodoTMT6plex [C9]	Q9H7C9 [114-122]	122					8.12975	NaN	8.70436	NaN	11.3067	NaN	NaN	NaN	NaN	8.12975	NaN	NaN	8.70436	NaN	NaN	11.3067	NaN	NaN	NaN	NaN	NaN	NaN	NaN	9.53766	NaN	NaN	NaN	NaN	NaN	0	3.17695	0.57461
Q13685	Angio-associated migratory cell protein	AAMP	TFQGPNCPATCGR	2xiodoTMT6plex [C7;C11]	Q13685 [210-222]	216;220					8.3879	1.06268	6.83785	0.917094	11.8573	6.20032	11.4524	4.35256	9.80483	8.1132	7.24566	8.10597	6.43935	5.96822	15.97	8.09523	7.74225	6.32665	23.883	9.12656	14.4206	14.6383	5.29821				0.372417	0.713558	0.0309083	0.452051	3.46938	-1.55005	4.61452	5.44437
Q13685	Angio-associated migratory cell protein	AAMP	LSDGELLFECAGHK	1xiodoTMT6plex [C10]	Q13685 [121-134]	130					NaN	NaN	NaN	NaN	16.6785	2.69736	12.818	1.31175	NaN	NaN	NaN	NaN	NaN	NaN	15.8948	NaN	NaN	NaN	20.3035	13.8373	13.4648	14.0004	10.9889				NaN	NaN	0.845148	0.0995187
P49588	Alanine--tRNA ligase, cytoplasmic (EC 6.1.1.7) (Alanyl-tRNA synthetase) (AlaRS) (Renal carcinoma antigen NY-REN-42)	AARS1	ITCLCQVPQNAANR	2xiodoTMT6plex [C3;C5]	P49588 [899-912]	901;903					7.26326	0.968774	6.0846	0.860229	6.56063	2.70816	3.047	1.23423	7.75871	5.90933	8.12173	7.14881	6.06298	5.04202	3.34648	7.71269	9.46622	7.91106	2.32727	8.60006	4.12742	1.31956	3.69401	4.44552	5.42129	4.35216	0.147382	0.572428	0.994728	0.910929	-0.702627	-1.17865	-3.03761	-1.42137
P49588	Alanine--tRNA ligase, cytoplasmic (EC 6.1.1.7) (Alanyl-tRNA synthetase) (AlaRS) (Renal carcinoma antigen NY-REN-42)	AARS1	NVGCLQEALQLATSFAQLR	1xiodoTMT6plex [C4]	P49588 [944-962]	947					5.24291	NaN	6.04808	0.57469	4.91915	NaN	NaN	NaN	NaN	5.24291	NaN	5.47339	6.62277	NaN	NaN	4.91915	NaN	NaN	NaN	NaN	NaN	NaN	NaN	NaN	2.33394	NaN	NaN	NaN	NaN	0.120981	-0.32376	0.80517
P49588	Alanine--tRNA ligase, cytoplasmic (EC 6.1.1.7) (Alanyl-tRNA synthetase) (AlaRS) (Renal carcinoma antigen NY-REN-42)	AARS1	DNFWEMGDTGPCGPCSEIHYDR	2xiodoTMT6plex [C12;C15]	P49588 [173-194]	184;187					7.27848	0.134685	8.31687	1.54691	8.00949	2.39377	4.22717	1.81493	NaN	7.1438	7.41317	NaN	6.76996	9.86378	5.45799	10.4388	8.86639	NaN	4.88216	10.4021	6.50236	2.06071	4.11844	NaN	2.35192	NaN	0.136554	0.242211	1.0605	0.624527	0.731003	1.03838	-4.0897	-2.72372
P00491	Purine nucleoside phosphorylase (PNP) (EC 2.4.2.1) (Inosine phosphorylase) (Inosine-guanosine phosphorylase)	PNP	ACVMMQGR	1xiodoTMT6plex [C2]	P00491 [77-84]	78					2.2443	0.545701	1.6981	0.58843	3.03165	1.02728	2.60281	0.279881	2.71103	1.47867	2.5432	2.52488	1.36654	1.20287	4.27583	1.61332	1.68566	3.20294	3.80959	3.60257	2.57175	2.96007	2.27662	NaN	13.7994	2.73729	0.50955	0.408611	0.258787	0.661161	0.787352	-0.546203	0.904717	1.37249
P00491	Purine nucleoside phosphorylase (PNP) (EC 2.4.2.1) (Inosine phosphorylase) (Inosine-guanosine phosphorylase)	PNP	ACVMMQGR	1xiodoTMT6plex [C2];1xOxidation [M]	P00491 [77-84]	78					7.03727	NaN	6.15157	NaN	11.0427	3.74997	15.2448	NaN	NaN	7.03727	NaN	NaN	6.15157	NaN	14.7927	7.29276	NaN	NaN	NaN	NaN	15.2448	NaN	NaN	NaN	13.7994	2.73729	NaN	NaN	NaN	0.231901	4.00546	-0.8857	9.09323	9.09323
P49588	Alanine--tRNA ligase, cytoplasmic (EC 6.1.1.7) (Alanyl-tRNA synthetase) (AlaRS) (Renal carcinoma antigen NY-REN-42)	AARS1	LYVTYFGGDEAAGLEADLECK	1xiodoTMT6plex [C20]	P49588 [133-153]	152					5.13077	0.86185	9.70262	1.47723	11.0279	1.9076	14.1536	NaN	4.26892	5.99262	NaN	11.6956	9.24864	8.16362	NaN	8.55169	13.1932	11.3389	NaN	NaN	14.1536	NaN	NaN	2.27263	3.17628	NaN	1.29927	1.25995	NaN	0.319729	5.89716	4.57185	4.45098	3.04363
P49588	Alanine--tRNA ligase, cytoplasmic (EC 6.1.1.7) (Alanyl-tRNA synthetase) (AlaRS) (Renal carcinoma antigen NY-REN-42)	AARS1	MFVEEVSTGQECGVVLDK	1xiodoTMT6plex [C12]	P49588 [514-531]	525					52.5901	8.88101	48.8801	4.40515	54.9264	4.44085	49.637	3.16746	60.9373	56.5438	40.2893	43.4065	49.0404	54.1933	62.4937	55.4391	51.8664	58.1868	48.9803	52.5919	52.5709	45.2386	51.1015	NaN	NaN	NaN	0.182603	0.204373	0.828853	0	2.33623	-3.71007	0.756933	2.56493
P49588	Alanine--tRNA ligase, cytoplasmic (EC 6.1.1.7) (Alanyl-tRNA synthetase) (AlaRS) (Renal carcinoma antigen NY-REN-42)	AARS1	AVYTQDCPLAAAK	1xiodoTMT6plex [C7]	P49588 [665-677]	671					42.8261	8.20442	42.9287	5.31909	50.4278	6.99865	50.6976	5.04821	47.1597	49.9805	31.3382	36.1115	43.5835	49.0911	54.0587	46.3604	44.349	42.3325	62.9743	52.4916	57.7508	46.2138	48.1283	NaN	47.2389	21.4634	0.6158	0.00485887	0.0179018	0.468207	7.60162	0.102567	7.76893	8.71985
P49588	Alanine--tRNA ligase, cytoplasmic (EC 6.1.1.7) (Alanyl-tRNA synthetase) (AlaRS) (Renal carcinoma antigen NY-REN-42)	AARS1	TCFYAEQGGQIYDEGYLVK	1xiodoTMT6plex [C2]	P49588 [532-550]	533					50.0263	7.75389	43.9089	5.18248	52.8807	5.46724	60.9211	6.48478	56.9019	53.9864	39.1906	37.7342	43.577	50.4156	61.5603	48.7324	46.8694	48.9092	58.7713	52.4415	69.1465	60.3205	53.2962	48.8473	58.7194	NaN	0.228465	0.391353	0.889783	0.922134	2.85438	-6.11737	17.0121	13.2386
Q9Y6K5	2'-5'-oligoadenylate synthase 3 ((2-5')oligo(A) synthase 3) (2-5A synthase 3) (EC 2.7.7.84) (p100 OAS) (p100OAS)	OAS3	ACFAELR	1xiodoTMT6plex [C2]	Q9Y6K5 [581-587]	582	+				8.826	0.62515	11.0898	1.54102	47.1187	2.1755	NaN	NaN	NaN	9.45115	8.20085	NaN	12.6308	9.54876	NaN	49.2942	44.9432	NaN	NaN	NaN	NaN	NaN	NaN				2.45892	0.513557	NaN	0	38.2927	2.26378
Q9BTE6	Alanyl-tRNA editing protein Aarsd1 (Alanyl-tRNA synthetase domain-containing protein 1)	AARSD1	CGAEDHVEAVKK	1xiodoTMT6plex [C1]	Q9BTE6 [266-277]	266					11.0341	1.00892	14.0408	3.22423	13.2726	2.61408	8.86096	NaN	11.2208	9.7157	12.1658	10.3239	18.1866	13.6118	12.5268	14.7481	16.3959	9.41964	NaN	NaN	8.86096	NaN	NaN				0.54081	0.55811	NaN	0.128715	2.23851	3.00667	-5.17981	-4.90047
Q9BTE6	Alanyl-tRNA editing protein Aarsd1 (Alanyl-tRNA synthetase domain-containing protein 1)	AARSD1	CGAEDHVEAVK	1xiodoTMT6plex [C1]	Q9BTE6 [266-276]	266					NaN	NaN	NaN	NaN	10.6217	2.33001	12.8751	2.9745	NaN	NaN	NaN	NaN	NaN	NaN	12.8786	NaN	NaN	NaN	7.41398	11.5724	11.8398	16.9237	9.8618				NaN	NaN	0.350204	0.219719
Q9NRN7	L-aminoadipate-semialdehyde dehydrogenase-phosphopantetheinyl transferase (EC 2.7.8.7) (4'-phosphopantetheinyl transferase) (Alpha-aminoadipic semialdehyde dehydrogenase-phosphopantetheinyl transferase) (AASD-PPT) (LYS5 ortholog)	AASDHPPT	WAFSCGTWLPSR	1xiodoTMT6plex [C5]	Q9NRN7 [19-30]	23					9.10078	NaN	8.44111	NaN	6.5625	NaN	3.95536	NaN	9.10078	NaN	NaN	8.44111	NaN	NaN	NaN	NaN	NaN	6.5625	NaN	NaN	NaN	3.95536	NaN	5.07677	7.64917	17.3419	NaN	NaN	NaN	0	-2.53828	-0.65967	-4.48575	-3.18218
Q9NP78	ABC-type oligopeptide transporter ABCB9 (EC 7.4.2.6) (ATP-binding cassette sub-family B member 9) (ATP-binding cassette transporter 9) (ABC transporter 9 protein) (hABCB9) (TAP-like protein) (TAPL)	ABCB9	SSCVNILENFYPLEGGR	1xiodoTMT6plex [C3]	Q9NP78 [546-562]	548					22.4217	NaN	23.2661	3.7501	21.3567	3.80685	NaN	NaN	22.4217	NaN	NaN	27.0162	NaN	19.516	NaN	NaN	17.5499	25.1636	NaN	NaN	NaN	NaN	NaN				NaN	NaN	NaN	0.0292674	-1.06495	0.8444		1.8975
P33527	Multidrug resistance-associated protein 1 (EC 7.6.2.2) (ATP-binding cassette sub-family C member 1) (Glutathione-S-conjugate-translocating ATPase ABCC1) (EC 7.6.2.3) (Leukotriene C(4) transporter) (LTC4 transporter)	ABCC1	DFVSALPDKLDHECAEGGENLSVGQR	1xiodoTMT6plex [C14]	P33527 [1410-1435]	1423					19.8531	NaN	15.5002	NaN	13.5316	NaN	NaN	NaN	NaN	NaN	19.8531	NaN	NaN	15.5002	NaN	NaN	13.5316	NaN	NaN	NaN	NaN	NaN	NaN				NaN	NaN	NaN	0	-6.3215	-4.3529
O15440	ATP-binding cassette sub-family C member 5 (EC 7.6.2.-) (EC 7.6.2.2) (Multi-specific organic anion transporter C) (MOAT-C) (Multidrug resistance-associated protein 5) (SMRP) (pABC11)	ABCC5	TRPLECQDALETAAR	1xiodoTMT6plex [C6]	O15440 [41-55]	46					32.2931	NaN	65.0859	NaN	18.7688	5.7535	18.5275	1.07355	NaN	NaN	32.2931	NaN	NaN	65.0859	NaN	NaN	26.8729	NaN	15.3467	14.0868	NaN	19.601	17.4539				NaN	NaN	0.0147438	0.197135	-13.5243	32.7928	-46.5585	-48.4638	H2O2-sensitive
P61221	ATP-binding cassette sub-family E member 1 (EC 3.6.5.-) (2'-5'-oligoadenylate-binding protein) (HuHP68) (RNase L inhibitor) (Ribonuclease 4 inhibitor) (RNS4I)	ABCE1	YCANAFK	1xiodoTMT6plex [C2]	P61221 [87-93]	88					8.42913	0.509088	8.77472	0.16122	7.11538	1.85274	3.23282	NaN	9.14866	8.04792	8.0908	9.00264	8.65563	8.66588	NaN	8.92948	7.00853	9.46029	5.36524	4.81338	NaN	NaN	3.23282				0.470718	0.385257	NaN	0	-1.31374	0.34559	-5.5419	-3.05678
P61221	ATP-binding cassette sub-family E member 1 (EC 3.6.5.-) (2'-5'-oligoadenylate-binding protein) (HuHP68) (RNase L inhibitor) (Ribonuclease 4 inhibitor) (RNS4I)	ABCE1	TQAIVCQQLDLTHLK	1xiodoTMT6plex [C6]	P61221 [196-210]	201					9.45643	4.88961	7.73453	2.63352	7.53957	3.00669	4.29584	0.635903	4.51784	16.1174	7.73404	5.21906	11.3708	6.61373	3.69932	12.2392	5.68069	9.14319	4.87135	9.60368	5.084	4.2768	3.52671	10.197	9.32799	NaN	0.265093	0.165142	0.832211	0.59587	-1.91685	-1.7219	-3.43869	-1.65024
P61221	ATP-binding cassette sub-family E member 1 (EC 3.6.5.-) (2'-5'-oligoadenylate-binding protein) (HuHP68) (RNase L inhibitor) (Ribonuclease 4 inhibitor) (RNS4I)	ABCE1	FACAVVCIQK	2xiodoTMT6plex [C3;C7]	P61221 [225-234]	227;231					8.2329	NaN	8.41025	NaN	7.99335	1.96747	6.28757	0.265203	8.2329	NaN	NaN	8.41025	NaN	NaN	7.90722	NaN	NaN	11.2289	6.57394	6.26336	6.64711	6.20025	6.01535	NaN	1.62755	1.98053	NaN	NaN	0.579908	0.315399	-0.239545	0.17735	-2.12268	-1.25543
P61221	ATP-binding cassette sub-family E member 1 (EC 3.6.5.-) (2'-5'-oligoadenylate-binding protein) (HuHP68) (RNase L inhibitor) (Ribonuclease 4 inhibitor) (RNS4I)	ABCE1	LCIEVTPQSK	1xiodoTMT6plex [C2]	P61221 [37-46]	38					11.3831	2.39736	11.3274	0.28615	15.3444	1.78783	14.4303	3.14461	NaN	13.7805	8.98579	NaN	11.0413	11.6136	13.1826	13.4793	16.9972	NaN	15.4638	17.5991	18.8772	12.2449	12.1687	NaN	NaN	NaN	1.00258	0.00714157	0.176581	0.27121	3.96125	-0.055695	3.10282	3.94329
P61221	ATP-binding cassette sub-family E member 1 (EC 3.6.5.-) (2'-5'-oligoadenylate-binding protein) (HuHP68) (RNase L inhibitor) (Ribonuclease 4 inhibitor) (RNS4I)	ABCE1	KCPFGALSIVNLPSNLEK	1xiodoTMT6plex [C2]	P61221 [64-81]	65					39.7123	2.83	36.9796	9.99575	38.2614	4.57602	35.1073	2.20587	42.5423	36.8823	NaN	46.9754	26.9839	NaN	41.2307	31.4825	NaN	45.009	36.9976	36.5874	37.6774	32.291	35.3536	44.2479	35.7614	NaN	0.131627	0.087705	0.431612	0	-1.45086	-2.73265	-1.87232	0.339683
P61221	ATP-binding cassette sub-family E member 1 (EC 3.6.5.-) (2'-5'-oligoadenylate-binding protein) (HuHP68) (RNase L inhibitor) (Ribonuclease 4 inhibitor) (RNS4I)	ABCE1	CPFGALSIVNLPSNLEK	1xiodoTMT6plex [C1]	P61221 [65-81]	65					40.9856	2.27903	34.9788	4.48041	41.4613	2.38786	41.1929	NaN	44.0457	40.3318	38.5793	28.987	36.1901	39.7593	NaN	42.3262	44.9836	39.3884	39.147	NaN	NaN	41.1929	NaN				0.0803732	0.779098	NaN	0.159717	0.4757	-6.0068	6.2141	4.93063
Q8NE71	ATP-binding cassette sub-family F member 1 (ATP-binding cassette 50) (TNF-alpha-stimulated ABC protein)	ABCF1	VVFAELACR	1xiodoTMT6plex [C8]	Q8NE71 [751-759]	758					8.02947	1.39066	8.15597	0.452265	5.89595	1.03733	3.62696	1.74407	9.15327	6.06981	8.86532	8.55456	7.52348	8.38988	5.61936	6.22161	6.8301	6.40623	3.73048	6.5679	6.04414	1.99339	2.84336	4.02953	4.07385	NaN	1.24695	0.0416614	1.16406	1.03688	-2.13352	0.126507	-4.52901	-3.55839
Q8NE71	ATP-binding cassette sub-family F member 1 (ATP-binding cassette 50) (TNF-alpha-stimulated ABC protein)	ABCF1	TLLIVSHDQGFLDDVCTDIIHLDAQR	1xiodoTMT6plex [C16]	Q8NE71 [500-525]	515					10.9492	NaN	10.2862	0.454655	5.27613	NaN	NaN	NaN	10.9492	NaN	NaN	9.83159	NaN	10.7409	NaN	NaN	5.27613	NaN	NaN	NaN	NaN	NaN	NaN				NaN	NaN	NaN	0.119429	-5.67307	-0.662955
Q8NE71	ATP-binding cassette sub-family F member 1 (ATP-binding cassette 50) (TNF-alpha-stimulated ABC protein)	ABCF1	ICIVGPNGVGK	1xiodoTMT6plex [C2]	Q8NE71 [654-664]	655					NaN	NaN	NaN	NaN	7.0778	0.73066	5.18503	1.81	NaN	NaN	NaN	NaN	NaN	NaN	6.34714	NaN	NaN	NaN	NaN	7.80846	6.99503	NaN	3.37503				NaN	NaN	0.36202	0.128535
Q8NE71	ATP-binding cassette sub-family F member 1 (ATP-binding cassette 50) (TNF-alpha-stimulated ABC protein)	ABCF1	FGLESHAHTIQICK	1xiodoTMT6plex [C13]	Q8NE71 [729-742]	741					8.39642	1.66256	8.40138	1.09471	9.0229	4.17275	18.38	NaN	10.7258	6.95487	7.50859	9.56452	6.93498	8.70464	NaN	6.53475	7.38975	5.97001	16.1971	NaN	18.38	NaN	NaN	6.54647	NaN	NaN	0.0738554	0.00114931	NaN	0.32018	0.626483	0.00496	9.97862	5.11432
Q9UG63	ATP-binding cassette sub-family F member 2 (Iron-inhibited ABC transporter 2)	ABCF2	LIQQVAQEIWVCEK	1xiodoTMT6plex [C12]	Q9UG63 [575-588]	586					6.35182	0.350685	7.35266	0.548566	4.19026	0.432698	NaN	NaN	6.00114	6.70251	NaN	6.61827	7.9364	7.5033	NaN	4.64578	4.31636	3.60864	NaN	NaN	NaN	NaN	NaN	NaN	NaN	9.37211	1.70486	0.758058	NaN	0.323717	-2.16156	1.00083		-3.74402
Q9UG63	ATP-binding cassette sub-family F member 2 (Iron-inhibited ABC transporter 2)	ABCF2	TPLHCVMEVDTER	1xiodoTMT6plex [C5]	Q9UG63 [157-169]	161					NaN	NaN	NaN	NaN	5.37372	1.62119	3.39543	0.10744	NaN	NaN	NaN	NaN	NaN	NaN	7.36961	NaN	NaN	NaN	3.39868	5.35287	NaN	3.50287	3.28799	14.5835	NaN	NaN	NaN	NaN	0.561925	0.313277
Q9UG63	ATP-binding cassette sub-family F member 2 (Iron-inhibited ABC transporter 2)	ABCF2	TLSFYFPPCGK	1xiodoTMT6plex [C9]	Q9UG63 [380-390]	388					8.31947	1.72793	12.1409	0.8375	7.89616	1.86615	NaN	NaN	NaN	10.0474	6.59154	NaN	12.9784	11.3034	NaN	9.76231	6.03002	NaN	NaN	NaN	NaN	NaN	NaN				0.0539827	0.733172	NaN	0.0927037	-0.423305	3.82143			H2O2-sensitive
Q9UG63	ATP-binding cassette sub-family F member 2 (Iron-inhibited ABC transporter 2)	ABCF2	EMPPSDKTPLHCVMEVDTER	1xiodoTMT6plex [C12]	Q9UG63 [150-169]	161					17.0837	NaN	17.2833	NaN	21.1622	NaN	NaN	NaN	NaN	17.0837	NaN	NaN	17.2833	NaN	NaN	21.1622	NaN	NaN	NaN	NaN	NaN	NaN	NaN				NaN	NaN	NaN	0	4.0785	0.1996
Q9NUJ1	Palmitoyl-protein thioesterase ABHD10, mitochondrial (EC 3.1.2.22) (Acyl-protein thioesterase ABHD10) (Alpha/beta hydrolase domain-containing protein 10) (Abhydrolase domain-containing protein 10) (Mycophenolic acid acyl-glucuronide esterase, mitochondrial) (EC 3.1.1.93)	ABHD10	ALAIEEFCK	1xiodoTMT6plex [C8]	Q9NUJ1 [93-101]	100					28.1557	5.29105	26.1014	4.6814	21.0319	5.48283	19.5441	7.2799	33.4467	NaN	22.8646	21.42	NaN	30.7828	18.6276	NaN	27.7287	24.3812	NaN	13.3899	26.824	NaN	12.2642	12.7255	17.5213	4.67203	0.548226	0.0976683	0.080651	0.127311	-7.1238	-2.05425	-6.5573	-6.88657
Q9NUJ1	Palmitoyl-protein thioesterase ABHD10, mitochondrial (EC 3.1.2.22) (Acyl-protein thioesterase ABHD10) (Alpha/beta hydrolase domain-containing protein 10) (Abhydrolase domain-containing protein 10) (Mycophenolic acid acyl-glucuronide esterase, mitochondrial) (EC 3.1.1.93)	ABHD10	SLGHACIR	1xiodoTMT6plex [C6]	Q9NUJ1 [102-109]	107					NaN	NaN	NaN	NaN	27.8973	NaN	30.447	NaN	NaN	NaN	NaN	NaN	NaN	NaN	27.8973	NaN	NaN	NaN	NaN	NaN	30.447	NaN	NaN	NaN	15.4022	NaN	NaN	NaN	NaN	0
Q8N2K0	Lysophosphatidylserine lipase ABHD12 (EC 3.1.-.-) (2-arachidonoylglycerol hydrolase ABHD12) (Abhydrolase domain-containing protein 12) (hABHD12) (Monoacylglycerol lipase ABHD12) (EC 3.1.1.23) (Oxidized phosphatidylserine lipase ABHD12) (EC 3.1.-.-)	ABHD12	CAAAGSSSSGSAAAALDADCR	2xiodoTMT6plex [C1;C20]	Q8N2K0 [15-35]	15;34					11.9194	NaN	10.6664	NaN	17.1531	2.40066	12.0031	1.92631	NaN	11.9194	NaN	NaN	10.6664	NaN	14.7253	15.0039	NaN	NaN	18.4255	20.4577	11.5135	14.5687	9.92706	17.7739	17.5946	12.4963	NaN	NaN	1.30537	0.244575	5.2337	-1.253	1.33669	4.31209
O95870	Phosphatidylserine lipase ABHD16A (EC 3.1.-.-) (Alpha/beta hydrolase domain-containing protein 16A) (Abhydrolase domain-containing protein 16A) (HLA-B-associated transcript 5) (hBAT5) (Monoacylglycerol lipase ABHD16A) (EC 3.1.1.23) (Protein G5)	ABHD16A	LLACDGNEIDTMFVDR	1xiodoTMT6plex [C4]	O95870 [255-270]	258					NaN	NaN	NaN	NaN	11.2181	3.30765	6.46282	NaN	NaN	NaN	NaN	NaN	NaN	NaN	14.5258	NaN	NaN	NaN	7.9105	NaN	NaN	6.46282	NaN				NaN	NaN	NaN	0
O95870	Phosphatidylserine lipase ABHD16A (EC 3.1.-.-) (Alpha/beta hydrolase domain-containing protein 16A) (Abhydrolase domain-containing protein 16A) (HLA-B-associated transcript 5) (hBAT5) (Monoacylglycerol lipase ABHD16A) (EC 3.1.1.23) (Protein G5)	ABHD16A	LLSCVLGPR	1xiodoTMT6plex [C4]	O95870 [4-12]	7					5.34969	1.30013	6.31326	0.548787	8.02843	2.81454	10.7926	NaN	4.3224	7.18395	4.54273	7.06571	5.77237	6.1017	12.885	6.72752	6.4585	6.04268	NaN	NaN	10.7926	NaN	NaN				0.597991	0.410144	NaN	0	2.67873	0.963567	4.47934	2.10438
Q8IZP0	Abl interactor 1 (Abelson interactor 1) (Abi-1) (Abl-binding protein 4) (AblBP4) (Eps8 SH3 domain-binding protein) (Eps8-binding protein) (Nap1-binding protein) (Nap1BP) (Spectrin SH3 domain-binding protein 1) (e3B1)	ABI1	VADYCENNYIQATDK	1xiodoTMT6plex [C5]	Q8IZP0 [29-43]	33					33.3628	NaN	32.987	NaN	26.1646	NaN	NaN	NaN	33.3628	NaN	NaN	32.987	NaN	NaN	NaN	NaN	NaN	26.1646	NaN	NaN	NaN	NaN	NaN	31.2323	28.3877	NaN	NaN	NaN	NaN	0	-7.1982	-0.3758		-6.8224
Q9NYB9	Abl interactor 2 (Abelson interactor 2) (Abi-2) (Abl-binding protein 3) (AblBP3) (Arg-binding protein 1) (ArgBP1)	ABI2	VADYCENNYIQSADK	1xiodoTMT6plex [C5]	Q9NYB9 [29-43]	33					41.2639	NaN	39.7515	NaN	28.1124	NaN	NaN	NaN	NaN	41.2639	NaN	NaN	39.7515	NaN	NaN	28.1124	NaN	NaN	NaN	NaN	NaN	NaN	NaN	NaN	9.71714	NaN	NaN	NaN	NaN	0	-13.1515	-1.5124
Q9P1F3	Costars family protein ABRACL (ABRA C-terminal-like protein)	ABRACL	CANLFEALVGTLK	1xiodoTMT6plex [C1]	Q9P1F3 [39-51]	39					3.83453	1.32366	5.18873	0.622071	4.75524	1.21255	3.30831	NaN	4.12449	5.29112	2.08797	4.35226	5.37095	5.84297	NaN	5.19695	6.47154	3.22249	NaN	4.12998	NaN	3.30831	NaN	NaN	NaN	NaN	0.34109	0.58414	NaN	0.129292	0.920713	1.3542	-1.88042	-1.63513
Q9P1F3	Costars family protein ABRACL (ABRA C-terminal-like protein)	ABRACL	DDKCANLFEALVGTLK	1xiodoTMT6plex [C4]	Q9P1F3 [36-51]	39					4.49766	1.44863	5.42413	1.45649	6.91945	0.2221	5.09857	NaN	5.33478	5.69843	2.45978	3.42929	6.86596	5.97714	7.14155	NaN	6.69735	NaN	NaN	NaN	5.09857	NaN	NaN	NaN	4.27662	NaN	0.777822	0.25315	NaN	0.303169	2.42179	0.926467	-0.32556	-0.32556
Q15018	BRISC complex subunit Abraxas 2 (Abraxas brother protein 1) (Protein FAM175B)	ABRAXAS2	VQAVCADVEK	1xiodoTMT6plex [C5]	Q15018 [220-229]	224					16.2693	NaN	21.2721	NaN	11.0263	5.49018	8.27697	0.88039	NaN	16.2693	NaN	NaN	21.2721	NaN	5.75219	18.598	NaN	NaN	NaN	8.72863	7.39658	NaN	9.15736	9.4369	12.2686	NaN	NaN	NaN	0.204596	0.00747653	-5.24303	5.0028	-12.9951	-12.8446
P09110	3-ketoacyl-CoA thiolase, peroxisomal (EC 2.3.1.16) (Acetyl-CoA C-myristoyltransferase) (EC 2.3.1.155) (Acetyl-CoA acyltransferase) (EC 2.3.1.9) (Beta-ketothiolase) (Peroxisomal 3-oxoacyl-CoA thiolase)	ACAA1	DCLIPMGITSENVAER	1xiodoTMT6plex [C2]	P09110 [176-191]	177					NaN	NaN	NaN	NaN	6.12255	NaN	7.61733	NaN	NaN	NaN	NaN	NaN	NaN	NaN	NaN	NaN	NaN	NaN	NaN	6.12255	7.61733	NaN	NaN	10.1248	NaN	6.74802	NaN	NaN	NaN	0
P09110	3-ketoacyl-CoA thiolase, peroxisomal (EC 2.3.1.16) (Acetyl-CoA C-myristoyltransferase) (EC 2.3.1.155) (Acetyl-CoA acyltransferase) (EC 2.3.1.9) (Beta-ketothiolase) (Peroxisomal 3-oxoacyl-CoA thiolase)	ACAA1	VNPLGGAVALGHPLGCTGAR	1xiodoTMT6plex [C16]	P09110 [366-385]	381					12.764	4.86962	14.2099	3.84757	13.5919	4.53931	NaN	NaN	17.6336	7.89436	NaN	19.6297	11.0817	11.9183	NaN	10.54	10.2268	20.0089	NaN	NaN	NaN	NaN	NaN	10.4988	6.5635	NaN	0.0505767	0.100564	NaN	0.0789089	0.82792	1.44592		5.799
P42765	3-ketoacyl-CoA thiolase, mitochondrial (EC 2.3.1.16) (Acetyl-CoA acetyltransferase) (EC 2.3.1.9) (Acetyl-CoA acyltransferase) (Acyl-CoA hydrolase, mitochondrial) (EC 3.1.2.-, EC 3.1.2.1, EC 3.1.2.2) (Beta-ketothiolase) (Mitochondrial 3-oxoacyl-CoA thiolase) (T1)	ACAA2	EAEVVLCGGTESMSQAPYCVR	2xiodoTMT6plex [C7;C19]	P42765 [110-130]	116;128					9.43792	1.68615	8.18606	1.99814	7.68241	1.85134	6.43985	NaN	11.2328	9.90007	7.1809	10.9674	6.36298	7.2278	NaN	7.34981	9.47086	10.0404	5.07001	6.48098	NaN	NaN	6.43985	2.56597	2.23059	2.61818	0.53869	0.271277	NaN	0.28135	-1.75551	-1.25186	-1.74621	-1.17825
P42765	3-ketoacyl-CoA thiolase, mitochondrial (EC 2.3.1.16) (Acetyl-CoA acetyltransferase) (EC 2.3.1.9) (Acetyl-CoA acyltransferase) (Acyl-CoA hydrolase, mitochondrial) (EC 3.1.2.-, EC 3.1.2.1, EC 3.1.2.2) (Beta-ketothiolase) (Mitochondrial 3-oxoacyl-CoA thiolase) (T1)	ACAA2	IVGYFVSGCDPSIMGIGPVPAISGALKK	1xiodoTMT6plex [C9]	P42765 [279-306]	287					10.7664	0.84836	8.52377	2.35954	9.96717	NaN	NaN	NaN	NaN	9.91808	11.6148	10.3141	5.18992	10.0673	NaN	NaN	9.96717	NaN	NaN	NaN	NaN	NaN	NaN	5.99694	NaN	NaN	NaN	0.407373	NaN	0.0934048	-0.79927	-2.24267
P42765	3-ketoacyl-CoA thiolase, mitochondrial (EC 2.3.1.16) (Acetyl-CoA acetyltransferase) (EC 2.3.1.9) (Acetyl-CoA acyltransferase) (Acyl-CoA hydrolase, mitochondrial) (EC 3.1.2.-, EC 3.1.2.1, EC 3.1.2.2) (Beta-ketothiolase) (Mitochondrial 3-oxoacyl-CoA thiolase) (T1)	ACAA2	IVGYFVSGCDPSIMGIGPVPAISGALK	1xiodoTMT6plex [C9]	P42765 [279-305]	287					12.1557	NaN	7.37932	NaN	10.8223	NaN	NaN	NaN	NaN	12.1557	NaN	NaN	NaN	7.37932	NaN	NaN	10.8223	NaN	NaN	NaN	NaN	NaN	NaN	5.00566	2.24923	NaN	NaN	NaN	NaN	0	-1.3334	-4.77638
P42765	3-ketoacyl-CoA thiolase, mitochondrial (EC 2.3.1.16) (Acetyl-CoA acetyltransferase) (EC 2.3.1.9) (Acetyl-CoA acyltransferase) (Acyl-CoA hydrolase, mitochondrial) (EC 3.1.2.-, EC 3.1.2.1, EC 3.1.2.2) (Beta-ketothiolase) (Mitochondrial 3-oxoacyl-CoA thiolase) (T1)	ACAA2	EECDKYALQSQQR	1xiodoTMT6plex [C3]	P42765 [177-189]	179					8.08109	1.60292	9.01483	0.408235	12.8132	2.18145	NaN	NaN	NaN	9.68401	6.47817	NaN	8.6066	9.42307	NaN	10.6317	14.9946	NaN	NaN	NaN	NaN	NaN	NaN	2.80712	4.23845	1.6066	0.652545	0.201159	NaN	0	4.73206	0.933745
Q13085	Acetyl-CoA carboxylase 1 (ACC1) (EC 6.4.1.2) (Acetyl-Coenzyme A carboxylase alpha) (ACC-alpha)	ACACA	VSALNSVHCEHVEDEGESR	1xiodoTMT6plex [C9]	Q13085 [1761-1779]	1769					NaN	NaN	NaN	NaN	14.2138	0.47985	14.5252	0.4062	NaN	NaN	NaN	NaN	NaN	NaN	14.6936	NaN	NaN	NaN	NaN	13.7339	NaN	14.9314	14.119				NaN	NaN	0.174314	0.241836
P11310	Medium-chain specific acyl-CoA dehydrogenase, mitochondrial (MCAD) (EC 1.3.8.7) (Medium chain acyl-CoA dehydrogenase) (MCADH)	ACADM	MTEEPLMCAYCVTEPGAGSDVAGIK	2xiodoTMT6plex [C8;C11]	P11310 [149-173]	156;159					11.3139	2.7333	8.36628	1.16429	7.30036	2.71839	NaN	NaN	11.3254	7.96064	14.6558	7.8113	9.98629	7.30125	NaN	10.23	7.99132	3.67976	NaN	NaN	NaN	NaN	NaN	10.0013	7.1686	16.3213	0.667778	0.632206	NaN	0.322714	-4.01359	-2.94767		-4.68652
P49748	Very long-chain specific acyl-CoA dehydrogenase, mitochondrial (VLCAD) (EC 1.3.8.9)	ACADVL	ELGAFGLQVPSELGGVGLCNTQYAR	1xiodoTMT6plex [C19]	P49748 [138-162]	156					5.75457	1.77017	5.48679	1.01709	7.04062	1.56172	5.13586	NaN	NaN	3.9844	7.52474	6.34009	4.05734	6.06294	NaN	5.18512	8.74151	5.81254	NaN	8.42329	NaN	5.13586	NaN	5.89127	1.59336	7.03449	0.301631	0.0561448	NaN	0.303065	1.28605	-0.26778	-0.35093	0.97044
P48200	Iron-responsive element-binding protein 2 (IRE-BP 2) (Iron regulatory protein 2) (IRP2)	IREB2	CAIQNAPNPGGGDLQK	1xiodoTMT6plex [C1]	P48200 [137-152]	137				+	8.05789	1.15492	9.24633	0.556545	36.3649	23.114	52.6622	4.30918	9.21281	6.90297	NaN	9.80287	8.68978	NaN	59.7134	7.83339	NaN	8.66111	54.1888	51.4279	58.6357	48.6306	50.7204	24.0189	NaN	NaN	0.691811	0.345064	0.474266	1.61979	28.307	1.18843	43.4159	36.1311
P49748	Very long-chain specific acyl-CoA dehydrogenase, mitochondrial (VLCAD) (EC 1.3.8.9)	ACADVL	VTDECIQIMGGMGFMK	1xiodoTMT6plex [C5]	P49748 [429-444]	433					14.6128	0.775153	15.6408	3.42535	14.9749	1.71901	NaN	NaN	15.6831	13.8723	14.2831	18.4991	10.8246	17.5987	NaN	12.6853	16.8274	15.4119	NaN	NaN	NaN	NaN	NaN				0.0972179	0.154811	NaN	0.0444493	0.362033	1.02797		-0.2289
P49748	Very long-chain specific acyl-CoA dehydrogenase, mitochondrial (VLCAD) (EC 1.3.8.9)	ACADVL	TSAVPSPCGK	1xiodoTMT6plex [C8]	P49748 [230-239]	237					18.677	NaN	22.7245	NaN	19.9606	0.538073	21.2512	1.3023	18.677	NaN	NaN	22.7245	NaN	NaN	20.7212	NaN	NaN	19.5603	19.6003	NaN	22.5535	19.9489	NaN	NaN	10.2662	NaN	NaN	NaN	0.493658	0.237287	1.2836	4.0475	-1.4733	-2.30875
Q15057	Arf-GAP with coiled-coil, ANK repeat and PH domain-containing protein 2 (Centaurin-beta-2) (Cnt-b2)	ACAP2	LMCELGNDVINR	1xiodoTMT6plex [C3]	Q15057 [466-477]	468					22.2459	NaN	22.034	NaN	14.9348	NaN	NaN	NaN	22.2459	NaN	NaN	22.034	NaN	NaN	NaN	NaN	NaN	14.9348	NaN	NaN	NaN	NaN	NaN	NaN	5.64457	NaN	NaN	NaN	NaN	0	-7.3111	-0.2119		-7.0992
Q15057	Arf-GAP with coiled-coil, ANK repeat and PH domain-containing protein 2 (Centaurin-beta-2) (Cnt-b2)	ACAP2	SCMLQADSEK	1xiodoTMT6plex [C2]	Q15057 [338-347]	339					16.3767	2.3522	16.6144	1.4357	16.7516	0.56815	NaN	NaN	18.7289	NaN	14.0245	18.0501	NaN	15.1787	NaN	NaN	17.3198	16.1835	NaN	NaN	NaN	NaN	NaN	8.07693	22.6279	NaN	0.0500798	0.0272786	NaN	0.0522311	0.37495	0.2377		-0.4309
P24752	Acetyl-CoA acetyltransferase, mitochondrial (EC 2.3.1.9) (Acetoacetyl-CoA thiolase) (T2)	ACAT1	QAVLGAGLPISTPCTTINK	1xiodoTMT6plex [C14]	P24752 [106-124]	119					15.7662	NaN	17.1655	NaN	11.7605	4.90663	7.22278	0.6599	15.7662	NaN	NaN	17.1655	NaN	NaN	10.5128	NaN	NaN	18.2958	NaN	6.47296	7.88268	NaN	6.56288	10.8285	3.55585	11.6996	NaN	NaN	0.411052	0.127478	-4.00568	1.3993	-9.94272	-7.36192
P67870	Casein kinase II subunit beta (CK II beta) (Phosvitin) (Protein G5a)	CSNK2B	CMDVYTPK	1xiodoTMT6plex [C1]	P67870 [140-147]	140				+	4.43894	0.263784	4.49521	1.25262	18.7903	14.0541	29.3359	0.765081	4.49238	4.73195	4.09248	3.00886	4.40373	6.07305	28.3714	3.87414	7.20816	4.26597	38.4749	30.5473	30.3667	29.1053	28.5357	NaN	NaN	NaN	0.788359	0.0207213	0.538035	#NUM!	14.3514	0.0562767	24.8407	22.3874
Q9BWD1	Acetyl-CoA acetyltransferase, cytosolic (EC 2.3.1.9) (Acetyl-CoA transferase-like protein) (Cytosolic acetoacetyl-CoA thiolase)	ACAT2	ATVAPEDVSEVIFGHVLAAGCGQNPVR	1xiodoTMT6plex [C21]	Q9BWD1 [45-71]	65					8.83016	1.37899	7.33344	0.629233	6.44057	2.46266	NaN	NaN	10.7102	7.44124	8.33904	7.29998	6.58007	8.12028	NaN	3.78993	5.80946	9.72233	NaN	NaN	NaN	NaN	NaN	NaN	1.96149	NaN	0.526825	0.628769	NaN	0.285206	-2.38959	-1.49672		2.38889
Q9BWD1	Acetyl-CoA acetyltransferase, cytosolic (EC 2.3.1.9) (Acetyl-CoA transferase-like protein) (Cytosolic acetoacetyl-CoA thiolase)	ACAT2	IGEMPLTDSILCDGLTDAFHNCHMGITAENVAK	2xiodoTMT6plex [C12;C22]	Q9BWD1 [137-169]	148;158					6.47301	NaN	6.35563	NaN	10.0381	0.198045	NaN	NaN	NaN	6.47301	NaN	NaN	6.35563	NaN	NaN	9.84001	NaN	NaN	NaN	10.2361	NaN	NaN	NaN	NaN	0.970829	NaN	NaN	NaN	NaN	0	3.56505	-0.11738		3.88047
Q9BWD1	Acetyl-CoA acetyltransferase, cytosolic (EC 2.3.1.9) (Acetyl-CoA transferase-like protein) (Cytosolic acetoacetyl-CoA thiolase)	ACAT2	QASVGAGIPYSVPAWSCQMICGSGLK	2xiodoTMT6plex [C17;C21]	Q9BWD1 [72-97]	88;92					3.94202	0.676109	6.05513	0.79525	6.52332	1.76253	10.2789	NaN	3.05524	4.69509	4.07573	6.85038	NaN	5.25988	8.04617	NaN	7.2245	3.52157	NaN	7.30106	10.2789	NaN	NaN				1.01079	1.0452	NaN	0.28019	2.5813	2.11311	4.22377	0.978713
Q8IWA5	Choline transporter-like protein 2 (Solute carrier family 44 member 2)	SLC44A2	CQFAFYGGESGYHR	1xiodoTMT6plex [C1]	Q8IWA5 [427-440]	427				+	62.9156	8.6923	57.7493	6.65904	76.403	9.48125	82.4264	5.43648	59.3604	74.8841	54.5023	48.8022	59.678	64.7677	87.7077	71.4783	71.5816	60.7841	80.1716	86.6946	87.788	74.9735	84.5177	66.7658	54.2933	22.4721	0.954585	0.266694	0.399725	1.10773	13.4874	-5.1663	24.6771	21.4056
Q9H3P7	Golgi resident protein GCP60 (Acyl-CoA-binding domain-containing protein 3) (Golgi complex-associated protein 1) (GOCAP1) (Golgi phosphoprotein 1) (GOLPH1) (PBR- and PKA-associated protein 7) (Peripheral benzodiazepine receptor-associated protein PAP7) [Cleaved into: Golgi resident protein GCP60, N-terminally processed]	ACBD3	QVLMGPYNPDTCPEVGFFDVLGNDR	1xiodoTMT6plex [C12]	Q9H3P7 [118-142]	129					9.11686	4.03904	4.4706	0.109595	5.24612	0.13939	NaN	NaN	NaN	5.07782	13.1559	NaN	4.36101	4.5802	NaN	5.38551	NaN	NaN	NaN	5.10673	NaN	NaN	NaN	3.22205	3.82809	NaN	0.357284	0.43283	NaN	0.270432	-3.87074	-4.64626		0.636125
Q9BR61	Acyl-CoA-binding domain-containing protein 6	ACBD6	DQDGCLPEEVTGCK	2xiodoTMT6plex [C5;C13]	Q9BR61 [255-268]	259;267					7.70633	NaN	20.2251	NaN	18.9872	NaN	NaN	NaN	NaN	NaN	7.70633	NaN	NaN	20.2251	NaN	NaN	18.9872	NaN	NaN	NaN	NaN	NaN	NaN				NaN	NaN	NaN	0	11.2809	12.5188
Q9UKV3	Apoptotic chromatin condensation inducer in the nucleus (Acinus)	ACIN1	AAPCIYWLPLTDSQIVQK	1xiodoTMT6plex [C4]	Q9UKV3 [1220-1237]	1223					4.98976	0.850545	4.72364	0.05503	4.59164	NaN	NaN	NaN	4.13921	5.8403	NaN	4.77867	4.66861	NaN	NaN	4.59164	NaN	NaN	NaN	NaN	NaN	NaN	NaN	3.75287	NaN	3.46885	NaN	0.105453	NaN	0.115303	-0.398115	-0.266115
Q9UKV3	Apoptotic chromatin condensation inducer in the nucleus (Acinus)	ACIN1	GITEECLK	1xiodoTMT6plex [C6]	Q9UKV3 [541-548]	546					NaN	NaN	NaN	NaN	4.84544	2.34665	3.63425	0.612115	NaN	NaN	NaN	NaN	NaN	NaN	7.19209	NaN	NaN	NaN	2.4988	NaN	4.24637	3.02214	NaN	NaN	NaN	21.7225	NaN	NaN	0.17587	0.116026
Q9UKV3	Apoptotic chromatin condensation inducer in the nucleus (Acinus)	ACIN1	SHCFVTYSTVEEAVATR	1xiodoTMT6plex [C3]	Q9UKV3 [1050-1066]	1052					12.8909	4.31667	15.2633	6.03969	15.7449	6.02738	11.6247	1.376	16.2199	15.6579	6.79481	15.8394	22.3555	7.59502	NaN	25.4988	9.33253	15.3929	12.7555	NaN	10.2487	13.0007	NaN	10	13.0046	9.62016	0.235503	0.17087	0.319336	0.104484	2.85406	2.37244	-3.63861	-2.41386
Q9UKV3	Apoptotic chromatin condensation inducer in the nucleus (Acinus)	ACIN1	FLCADYAEQDELDYHR	1xiodoTMT6plex [C3]	Q9UKV3 [1081-1096]	1083					9.46813	5.29531	10.0943	5.01186	8.4625	3.54618	12.4924	4.89818	8.66056	3.42433	16.3195	10.1743	3.91647	16.1922	7.66257	4.81046	14.7598	5.59803	NaN	9.48162	7.59424	17.3906	NaN	10.2936	NaN	11.3039	0.102265	0.0413484	0.451904	0.022259	-1.00563	0.626193	2.3981	-0.0782008
Q9UKV3	Apoptotic chromatin condensation inducer in the nucleus (Acinus)	ACIN1	DSSTSYTETKDPSSGQEVATPPVPQLQVCEPK	1xiodoTMT6plex [C29]	Q9UKV3 [663-694]	691					16.6203	NaN	19.6736	6.7314	13.3614	4.71044	NaN	NaN	NaN	16.6203	NaN	NaN	26.405	12.9422	NaN	18.0718	8.65092	NaN	NaN	NaN	NaN	NaN	NaN	7.88598	NaN	16.2208	NaN	NaN	NaN	0	-3.25894	3.0533
Q9UKV3	Apoptotic chromatin condensation inducer in the nucleus (Acinus)	ACIN1	DPSSGQEVATPPVPQLQVCEPK	1xiodoTMT6plex [C19]	Q9UKV3 [673-694]	691					11.2853	NaN	6.62344	0.659025	29.2863	10.888	22.2787	7.36804	11.2853	NaN	NaN	5.96441	NaN	7.28246	20.0518	NaN	NaN	NaN	23.2327	44.5743	30.6434	12.7153	23.4775	9.3987	8.9011	10.7035	NaN	NaN	0.307236	0.717099	18.001	-4.66186	15.6553	20.3052
Q9UKV3	Apoptotic chromatin condensation inducer in the nucleus (Acinus)	ACIN1	KCEAEEAEPPAATQPQTSETQTSHLPESER	1xiodoTMT6plex [C2]	Q9UKV3 [732-761]	733					4.98804	NaN	NaN	NaN	21.1932	19.6143	26.4873	12.9051	NaN	4.98804	NaN	NaN	NaN	NaN	48.7052	4.37102	NaN	NaN	10.5034	NaN	39.3925	13.5822	NaN	5.45222	8.52034	14.2449	NaN	NaN	0.0907876	0.15981	16.2052				H2O2-sensitive
P53396	ATP-citrate synthase (EC 2.3.3.8) (ATP-citrate (pro-S-)-lyase) (ACL) (Citrate cleavage enzyme)	ACLY	VDATADYICK	1xiodoTMT6plex [C9]	P53396 [221-230]	229					7.47756	1.67939	6.96857	0.526095	5.18281	1.24496	2.85896	0.755955	5.55689	7.22803	9.64776	6.22469	7.35274	7.32827	3.14348	5.11813	7.33434	4.9956	4.77176	5.73358	3.61492	NaN	2.10301	6.07426	25.5729	4.13672	1.09137	0.152752	1.12875	1.18446	-2.29474	-0.508993	-4.1096	-2.72479
P53396	ATP-citrate synthase (EC 2.3.3.8) (ATP-citrate (pro-S-)-lyase) (ACL) (Citrate cleavage enzyme)	ACLY	FICTTSAIQNR	1xiodoTMT6plex [C3]	P53396 [18-28]	20					8.94282	1.55848	8.86303	2.55577	5.2772	2.57006	3.38428	0.6228	10.5013	NaN	7.38434	11.4188	NaN	6.30725	2.49308	NaN	8.32215	8.18157	2.56359	4.82559	4.25644	2.84181	3.05458	2.13567	NaN	1.95276	0.763637	0.00826259	0.495879	0.81963	-3.66562	-0.079795	-5.47875	-4.57576
P53396	ATP-citrate synthase (EC 2.3.3.8) (ATP-citrate (pro-S-)-lyase) (ACL) (Citrate cleavage enzyme)	ACLY	KPASFMTSICDER	1xiodoTMT6plex [C10]	P53396 [836-848]	845					18.608	6.56485	16.0894	3.03659	12.3272	5.6358	5.57657	3.27079	10.2786	26.324	19.2213	12.2899	19.7224	16.256	7.34203	20.9583	16.9595	9.55541	NaN	6.82062	2.30578	8.84736	NaN	2.89896	6.40106	11.0834	0.583559	0.188274	0.625775	0.846841	-6.28079	-2.51853	-10.5129	-9.20714
P53396	ATP-citrate synthase (EC 2.3.3.8) (ATP-citrate (pro-S-)-lyase) (ACL) (Citrate cleavage enzyme)	ACLY	GVTIIGPATVGGIKPGCFK	1xiodoTMT6plex [C17]	P53396 [617-635]	633					5.76403	0.767722	7.44291	1.86475	7.12598	1.94162	NaN	NaN	5.74716	4.83232	6.71262	10.0777	6.02888	6.22214	NaN	4.9413	7.05747	6.28235	NaN	10.2228	NaN	NaN	NaN	NaN	NaN	NaN	0.424876	0.516671	NaN	0	1.36195	1.67887		0.809668
P53396	ATP-citrate synthase (EC 2.3.3.8) (ATP-citrate (pro-S-)-lyase) (ACL) (Citrate cleavage enzyme)	ACLY	AVQGMLDFDYVCSR	1xiodoTMT6plex [C12]	P53396 [508-521]	519					5.56029	0.759288	5.98817	0.394452	8.59048	2.91292	5.90343	1.32423	4.5482	5.75565	6.37703	6.53823	5.79352	5.63275	5.48365	5.92724	6.45595	9.14233	11.2007	13.333	4.57921	7.22766	NaN	2.78495	NaN	1.26624	0.790224	0.285279	0.499735	0	3.03018	0.427873	-0.0847317	3.10841
P21399	Cytoplasmic aconitate hydratase (Aconitase) (EC 4.2.1.3) (Citrate hydro-lyase) (Ferritin repressor protein) (Iron regulatory protein 1) (IRP1) (Iron-responsive element-binding protein 1) (IRE-BP 1)	ACO1	INPVCPADLVIDHSIQVDFNR	1xiodoTMT6plex [C5]	P21399 [114-134]	118					22.6548	NaN	19.3132	NaN	9.2003	NaN	NaN	NaN	22.6548	NaN	NaN	19.3132	NaN	NaN	NaN	NaN	NaN	9.2003	NaN	NaN	NaN	NaN	NaN	NaN	9.5615	5.72255	NaN	NaN	NaN	0	-13.4545	-3.3416		-10.1129
P20700	Lamin-B1	LMNB1	CQSLTEDLEFR	1xiodoTMT6plex [C1]	P20700 [198-208]	198				+	5.29511	1.7191	6.58084	1.6131	17.774	11.7865	25.4505	1.96807	5.50135	7.28986	3.09412	5.90363	8.80603	5.03287	18.9383	7.83584	6.01892	7.99473	37.4165	28.4397	28.1218	24.7918	23.438	8.89997	11.2275	16.0646	0.818984	0.315552	0.448479	1.69897	12.4789	1.28573	18.8697	18.4529
P21399	Cytoplasmic aconitate hydratase (Aconitase) (EC 4.2.1.3) (Citrate hydro-lyase) (Ferritin repressor protein) (Iron regulatory protein 1) (IRP1) (Iron-responsive element-binding protein 1) (IRE-BP 1)	ACO1	NCDEFLVK	1xiodoTMT6plex [C2]	P21399 [49-56]	50					NaN	NaN	NaN	NaN	13.1373	2.7571	9.48868	0.37596	NaN	NaN	NaN	NaN	NaN	NaN	NaN	NaN	NaN	NaN	15.8944	10.3802	NaN	9.86464	9.11272				NaN	NaN	0.494714	0.222436
P21399	Cytoplasmic aconitate hydratase (Aconitase) (EC 4.2.1.3) (Citrate hydro-lyase) (Ferritin repressor protein) (Iron regulatory protein 1) (IRP1) (Iron-responsive element-binding protein 1) (IRE-BP 1)	ACO1	DFESCLGAK	1xiodoTMT6plex [C5]	P21399 [388-396]	392					23.2709	NaN	24.7771	NaN	18.1706	1.8825	13.6898	NaN	NaN	NaN	23.2709	NaN	NaN	24.7771	16.2881	NaN	20.0531	NaN	NaN	NaN	13.6898	NaN	NaN				NaN	NaN	NaN	0.321392	-5.1003	1.5062	-11.0873	-11.0873
P21399	Cytoplasmic aconitate hydratase (Aconitase) (EC 4.2.1.3) (Citrate hydro-lyase) (Ferritin repressor protein) (Iron regulatory protein 1) (IRP1) (Iron-responsive element-binding protein 1) (IRE-BP 1)	ACO1	KDFESCLGAK	1xiodoTMT6plex [C6]	P21399 [387-396]	392					17.83	NaN	22.9387	NaN	16.1704	NaN	NaN	NaN	17.83	NaN	NaN	22.9387	NaN	NaN	NaN	NaN	NaN	16.1704	NaN	NaN	NaN	NaN	NaN	10.7561	NaN	NaN	NaN	NaN	NaN	0	-1.6596	5.1087		-6.7683
Q99798	Aconitate hydratase, mitochondrial (Aconitase) (EC 4.2.1.3) (Citrate hydro-lyase)	ACO2	VAVPSTIHCDHLIEAQVGGEK	1xiodoTMT6plex [C9]	Q99798 [118-138]	126					6.78038	NaN	15.3205	1.5828	11.6258	3.99151	7.41764	NaN	NaN	6.78038	NaN	NaN	13.7377	16.9033	NaN	11.966	17.9621	NaN	7.52078	9.05422	NaN	7.41764	NaN	7.35824	8.19744	2.03903	NaN	NaN	NaN	0.216312	4.84539	8.54012	-7.90286	-7.32295
Q99798	Aconitate hydratase, mitochondrial (Aconitase) (EC 4.2.1.3) (Citrate hydro-lyase)	ACO2	VGLIGSCTNSSYEDMGR	1xiodoTMT6plex [C7]	Q99798 [379-395]	385					14.0428	3.67495	13.384	1.1329	12.4072	1.15918	12.8128	4.91101	NaN	17.7177	10.3678	NaN	12.2511	14.5169	10.5065	12.6291	12.8571	NaN	13.6362	NaN	17.7238	7.90177	NaN	13.9545	12.4573	NaN	0.265063	0.0556397	0.0436453	0	-1.63552	-0.65875	-0.571215	-0.296743
Q99798	Aconitate hydratase, mitochondrial (Aconitase) (EC 4.2.1.3) (Citrate hydro-lyase)	ACO2	DLGGIVLANACGPCIGQWDR	2xiodoTMT6plex [C11;C14]	Q99798 [438-457]	448;451					18.1753	4.6053	13.4519	2.05355	17.6801	1.96862	14.1978	2.80724	22.1568	20.6481	11.7209	15.6311	10.6998	14.0248	16.4183	16.8493	15.3156	21.328	17.1508	19.0188	18.003	11.3148	13.2755	NaN	18.7364	13.1967	0.0715527	0.591976	1.00521	0	-0.495133	-4.72337	0.745867	3.22992
Q99798	Aconitate hydratase, mitochondrial (Aconitase) (EC 4.2.1.3) (Citrate hydro-lyase)	ACO2	CTTDHISAAGPWLK	1xiodoTMT6plex [C1]	Q99798 [592-605]	592					17.5383	5.78216	17.1732	5.05279	17.5146	4.65261	16.8631	1.81532	21.02	22.2052	9.38981	22.0005	19.3224	10.1968	16.2506	23.1923	9.48347	17.7689	15.6028	22.7898	14.3266	18.4743	17.7885	7.35423	9.25607	NaN	0.00195822	0.0224518	0.0744274	0	-0.0236917	-0.365103	-0.3101	0.618583
O00154	Cytosolic acyl coenzyme A thioester hydrolase (EC 3.1.2.2) (Acyl-CoA thioesterase 7) (Brain acyl-CoA hydrolase) (BACH) (hBACH) (CTE-IIa) (CTE-II) (Long chain acyl-CoA thioester hydrolase)	ACOT7	GCVITISGR	1xiodoTMT6plex [C2]	O00154 [287-295]	288					NaN	NaN	NaN	NaN	4.85032	0.46298	3.59779	1.27346	NaN	NaN	NaN	NaN	NaN	NaN	5.20642	NaN	NaN	NaN	4.19643	5.1481	5.39106	2.55736	2.84495				NaN	NaN	0.583017	0.128725
O00154	Cytosolic acyl coenzyme A thioester hydrolase (EC 3.1.2.2) (Acyl-CoA thioesterase 7) (Brain acyl-CoA hydrolase) (BACH) (hBACH) (CTE-IIa) (CTE-II) (Long chain acyl-CoA thioester hydrolase)	ACOT7	CVAALAR	1xiodoTMT6plex [C1]	O00154 [100-106]	100					7.73104	2.10995	10.0626	0.336121	6.52963	1.32059	4.77393	0.474191	10.6357	6.87039	5.68704	10.5176	9.71601	9.95405	6.58643	6.60667	7.58739	7.01992	3.72896	7.64841	4.91351	4.1361	5.27219				0.411551	0.704122	1.04716	1.63025	-1.20141	2.33151	-5.28862	-4.60937
O00154	Cytosolic acyl coenzyme A thioester hydrolase (EC 3.1.2.2) (Acyl-CoA thioesterase 7) (Brain acyl-CoA hydrolase) (BACH) (hBACH) (CTE-IIa) (CTE-II) (Long chain acyl-CoA thioester hydrolase)	ACOT7	KGCVITISGR	1xiodoTMT6plex [C3]	O00154 [286-295]	288					5.27875	0.194609	6.67796	1.33503	4.98524	1.25396	6.81932	1.59145	5.45723	5.00808	5.37095	7.09371	4.87515	8.06501	3.93571	3.19476	4.75064	4.88286	6.66037	6.48708	8.97899	5.19091	6.28806	13.2923	5.85651	NaN	0.135047	0.664843	0.852938	0	-0.293517	1.3992	0.141363	-0.263245
O14734	Acyl-coenzyme A thioesterase 8 (Acyl-CoA thioesterase 8) (EC 3.1.2.1) (EC 3.1.2.11) (EC 3.1.2.2) (EC 3.1.2.3) (EC 3.1.2.5) (Choloyl-coenzyme A thioesterase) (EC 3.1.2.27) (HIV-Nef-associated acyl-CoA thioesterase) (Peroxisomal acyl-CoA thioesterase 2) (PTE-2) (Peroxisomal acyl-coenzyme A thioester hydrolase 1) (PTE-1) (Peroxisomal long-chain acyl-CoA thioesterase 1) (Thioesterase II) (hACTE-III) …	ACOT8	QDGVLAVTCAQEGVIR	1xiodoTMT6plex [C9]	O14734 [294-309]	302					12.9323	NaN	21.7669	NaN	17.2194	NaN	NaN	NaN	12.9323	NaN	NaN	21.7669	NaN	NaN	NaN	NaN	NaN	17.2194	NaN	NaN	NaN	NaN	NaN	7.82832	8.0205	NaN	NaN	NaN	NaN	0	4.2871	8.8346		-4.5475
Q9Y305	Acyl-coenzyme A thioesterase 9, mitochondrial (Acyl-CoA thioesterase 9) (EC 3.1.2.-) (Acyl-CoA thioester hydrolase 9)	ACOT9	SLEICHPQER	1xiodoTMT6plex [C5]	Q9Y305 [295-304]	299					13.3471	1.62831	13.4987	2.0506	12.5477	4.14242	6.4101	0.83174	15.5432	12.849	11.6491	16.0695	11.0511	13.3756	5.34816	15.07	15.3819	16.4585	NaN	10.4799	5.57836	7.24184	NaN	11.0226	13.3495	11.7135	0.10175	0.02749	0.856057	0.94731	-0.799408	0.151633	-7.08863	-3.55908
Q9Y305	Acyl-coenzyme A thioesterase 9, mitochondrial (Acyl-CoA thioesterase 9) (EC 3.1.2.-) (Acyl-CoA thioester hydrolase 9)	ACOT9	MSPLSIVTALVDKIDMCKK	1xiodoTMT6plex [C17]	Q9Y305 [139-157]	155					5.85989	NaN	10.4072	NaN	9.09196	NaN	NaN	NaN	NaN	5.85989	NaN	NaN	10.4072	NaN	NaN	9.09196	NaN	NaN	NaN	NaN	NaN	NaN	NaN	NaN	NaN	NaN	NaN	NaN	NaN	0	3.23207	4.54731
Q15067	Peroxisomal acyl-coenzyme A oxidase 1 (AOX) (EC 1.3.3.6) (Palmitoyl-CoA oxidase) (Peroxisomal fatty acyl-CoA oxidase) (Straight-chain acyl-CoA oxidase) (SCOX) [Cleaved into: Peroxisomal acyl-CoA oxidase 1, A chain;Peroxisomal acyl-CoA oxidase 1, B chain;Peroxisomal acyl-CoA oxidase 1, C chain]	ACOX1	CYGLHAFIVPIR	1xiodoTMT6plex [C1]	Q15067 [199-210]	199					7.4195	NaN	4.87791	0.116535	5.37112	NaN	4.25961	NaN	NaN	7.4195	NaN	NaN	4.76138	4.99445	NaN	5.37112	NaN	NaN	NaN	NaN	NaN	4.25961	NaN	12.6122	NaN	NaN	NaN	NaN	NaN	0	-2.04838	-2.54158	-0.618305	-0.618305	H2O2-sensitive
Q15067	Peroxisomal acyl-coenzyme A oxidase 1 (AOX) (EC 1.3.3.6) (Palmitoyl-CoA oxidase) (Peroxisomal fatty acyl-CoA oxidase) (Straight-chain acyl-CoA oxidase) (SCOX) [Cleaved into: Peroxisomal acyl-CoA oxidase 1, A chain;Peroxisomal acyl-CoA oxidase 1, B chain;Peroxisomal acyl-CoA oxidase 1, C chain]	ACOX1	ACTIAIR	1xiodoTMT6plex [C2]	Q15067 [296-302]	297					NaN	NaN	NaN	NaN	8.46242	0.320085	7.80161	1.70795	NaN	NaN	NaN	NaN	NaN	NaN	8.78251	NaN	NaN	NaN	NaN	8.14234	9.50956	NaN	6.09365				NaN	NaN	0.13058	0.226843
Q15067	Peroxisomal acyl-coenzyme A oxidase 1 (AOX) (EC 1.3.3.6) (Palmitoyl-CoA oxidase) (Peroxisomal fatty acyl-CoA oxidase) (Straight-chain acyl-CoA oxidase) (SCOX) [Cleaved into: Peroxisomal acyl-CoA oxidase 1, A chain;Peroxisomal acyl-CoA oxidase 1, B chain;Peroxisomal acyl-CoA oxidase 1, C chain]	ACOX1	AFTSWTANTGIEACR	1xiodoTMT6plex [C14]	Q15067 [379-393]	392					NaN	NaN	7.82554	NaN	15.0916	NaN	13.0214	NaN	NaN	NaN	NaN	NaN	NaN	7.82554	NaN	NaN	NaN	NaN	15.0916	NaN	NaN	13.0214	NaN				NaN	NaN	NaN	0.107229			5.19586	6.23096
Q15067	Peroxisomal acyl-coenzyme A oxidase 1 (AOX) (EC 1.3.3.6) (Palmitoyl-CoA oxidase) (Peroxisomal fatty acyl-CoA oxidase) (Straight-chain acyl-CoA oxidase) (SCOX) [Cleaved into: Peroxisomal acyl-CoA oxidase 1, A chain;Peroxisomal acyl-CoA oxidase 1, B chain;Peroxisomal acyl-CoA oxidase 1, C chain]	ACOX1	LVCGMVSYLNDLPSQR	1xiodoTMT6plex [C3]	Q15067 [447-462]	449					24.0473	NaN	19.5491	NaN	14.4123	4.00569	NaN	NaN	24.0473	NaN	NaN	19.5491	NaN	NaN	NaN	NaN	NaN	18.4867	15.7837	8.96664	NaN	NaN	NaN				NaN	NaN	NaN	0	-9.63495	-4.4982		-5.13675
P24666	Low molecular weight phosphotyrosine protein phosphatase (LMW-PTP) (LMW-PTPase) (EC 3.1.3.48) (Adipocyte acid phosphatase) (Low molecular weight cytosolic acid phosphatase) (EC 3.1.3.2) (Red cell acid phosphatase 1)	ACP1	QLIIEDPYYGNDSDFETVYQQCVR	1xiodoTMT6plex [C22]	P24666 [125-148]	146					10.9175	2.97221	11.8447	0.515599	8.19367	1.9026	5.8129	1.1116	12.3492	13.6241	6.77907	12.2103	12.2082	11.1155	5.46454	8.62368	10.2936	10.7372	7.50056	6.54242	6.33985	6.83209	4.26677	4.1463	5.96891	6.72381	0.731317	0.163541	0.918532	1.5705	-2.72379	0.92721	-6.03176	-4.80818
P24666	Low molecular weight phosphotyrosine protein phosphatase (LMW-PTP) (LMW-PTPase) (EC 3.1.3.48) (Adipocyte acid phosphatase) (Low molecular weight cytosolic acid phosphatase) (EC 3.1.3.2) (Red cell acid phosphatase 1)	ACP1	SVLFVCLGNICR	2xiodoTMT6plex [C6;C11]	P24666 [8-19]	13;18					NaN	NaN	NaN	NaN	7.52973	0.852089	6.62205	1.17961	NaN	NaN	NaN	NaN	NaN	NaN	7.75573	NaN	NaN	NaN	6.39166	8.44181	8.22934	5.43151	6.20529	3.85767	5.44222	5.2074	NaN	NaN	0.369037	0.25755					intra-disulfide
P24666	Low molecular weight phosphotyrosine protein phosphatase (LMW-PTP) (LMW-PTPase) (EC 3.1.3.48) (Adipocyte acid phosphatase) (Low molecular weight cytosolic acid phosphatase) (EC 3.1.3.2) (Red cell acid phosphatase 1)	ACP1	EDFATFDYILCMDESNLR	1xiodoTMT6plex [C11]	P24666 [81-98]	91					5.13887	NaN	11.8624	NaN	10.2897	NaN	NaN	NaN	NaN	NaN	5.13887	NaN	NaN	11.8624	NaN	NaN	10.2897	NaN	NaN	NaN	NaN	NaN	NaN	3.41553	4.65468	NaN	NaN	NaN	NaN	0	5.15083	6.72353
P11117	Lysosomal acid phosphatase (LAP) (EC 3.1.3.2)	ACP2	CPLQDFLR	1xiodoTMT6plex [C1]	P11117 [349-356]	349					NaN	NaN	NaN	NaN	37.744	NaN	32.2692	NaN	NaN	NaN	NaN	NaN	NaN	NaN	NaN	NaN	NaN	NaN	37.744	NaN	NaN	32.2692	NaN	NaN	NaN	37.5388	NaN	NaN	NaN	0
Q96CM8	Medium-chain acyl-CoA ligase ACSF2, mitochondrial (EC 6.2.1.2)	ACSF2	TVGQCLETTAQR	1xiodoTMT6plex [C5]	Q96CM8 [73-84]	77					23.3434	NaN	32.1564	NaN	16.4371	12.8583	6.33029	2.16756	23.3434	NaN	NaN	32.1564	NaN	NaN	7.43561	NaN	NaN	34.6212	NaN	7.25457	8.49785	NaN	4.16273	11.9621	8.42209	19.7945	NaN	NaN	0.340701	0	-6.90627	8.813	-25.8261	-18.5223
Q96CM8	Medium-chain acyl-CoA ligase ACSF2, mitochondrial (EC 6.2.1.2)	ACSF2	MVSTPIGGLSYVQGCTK	1xiodoTMT6plex [C15]	Q96CM8 [50-66]	64					10.0674	1.60762	10.5085	2.4818	14.05	0.894648	11.4555	NaN	8.46514	12.2654	9.47169	8.3339	9.21003	13.9817	NaN	15.2582	13.1207	NaN	13.771	NaN	NaN	11.4555	NaN	NaN	10.7296	17.3042	1.4247	0.0740603	NaN	0.17752	3.98256	0.441133	0.946957	2.10471
O95573	Fatty acid CoA ligase Acsl3 (Arachidonate--CoA ligase) (EC 6.2.1.15) (Long-chain acyl-CoA synthetase 3) (LACS 3) (Long-chain-fatty-acid--CoA ligase 3) (EC 6.2.1.3) (Medium-chain acyl-CoA ligase Acsl3) (EC 6.2.1.2)	ACSL3	NTPLCDSFVFR	1xiodoTMT6plex [C5]	O95573 [425-435]	429					14.308	NaN	10.1588	NaN	8.01892	3.68424	5.20772	0.972765	NaN	14.308	NaN	NaN	10.1588	NaN	6.53014	6.37815	NaN	NaN	4.86731	14.3001	5.14215	6.43054	4.05047	NaN	6.02372	17.6741	NaN	NaN	0.48693	0.296643	-6.28908	-4.1492	-4.95108	-3.20069
O95573	Fatty acid CoA ligase Acsl3 (Arachidonate--CoA ligase) (EC 6.2.1.15) (Long-chain acyl-CoA synthetase 3) (LACS 3) (Long-chain-fatty-acid--CoA ligase 3) (EC 6.2.1.3) (Medium-chain acyl-CoA ligase Acsl3) (EC 6.2.1.2)	ACSL3	WLCTGDIGEFEPDGCLK	2xiodoTMT6plex [C3;C15]	O95573 [559-575]	561;573					8.57503	NaN	9.0239	NaN	7.7427	NaN	NaN	NaN	8.57503	NaN	NaN	9.0239	NaN	NaN	NaN	NaN	NaN	7.7427	NaN	NaN	NaN	NaN	NaN	10.7215	6.92486	21.1436	NaN	NaN	NaN	0	-0.83233	0.44887		-1.2812
O95573	Fatty acid CoA ligase Acsl3 (Arachidonate--CoA ligase) (EC 6.2.1.15) (Long-chain acyl-CoA synthetase 3) (LACS 3) (Long-chain-fatty-acid--CoA ligase 3) (EC 6.2.1.3) (Medium-chain acyl-CoA ligase Acsl3) (EC 6.2.1.2)	ACSL3	GTWEELCNSCEMENEVLK	2xiodoTMT6plex [C7;C10]	O95573 [643-660]	649;652					12.0125	NaN	11.2584	NaN	9.32554	0.115225	7.27984	NaN	12.0125	NaN	NaN	11.2584	NaN	NaN	NaN	NaN	NaN	9.44077	9.21032	NaN	NaN	7.27984	NaN				NaN	NaN	NaN	0.306735	-2.68696	-0.7541	-3.97856	-2.61476
O95573	Fatty acid CoA ligase Acsl3 (Arachidonate--CoA ligase) (EC 6.2.1.15) (Long-chain acyl-CoA synthetase 3) (LACS 3) (Long-chain-fatty-acid--CoA ligase 3) (EC 6.2.1.3) (Medium-chain acyl-CoA ligase Acsl3) (EC 6.2.1.2)	ACSL3	TNIAIFCETR	1xiodoTMT6plex [C7]	O95573 [160-169]	166					43.229	NaN	41.1415	NaN	29.35	20.5011	8.70982	NaN	43.229	NaN	NaN	41.1415	NaN	NaN	NaN	NaN	NaN	49.8511	8.84887	NaN	NaN	8.70982	NaN	5.5314	NaN	NaN	NaN	NaN	NaN	0.0414204	-13.879	-2.0875	-32.4317	-18.6716
O95573	Fatty acid CoA ligase Acsl3 (Arachidonate--CoA ligase) (EC 6.2.1.15) (Long-chain acyl-CoA synthetase 3) (LACS 3) (Long-chain-fatty-acid--CoA ligase 3) (EC 6.2.1.3) (Medium-chain acyl-CoA ligase Acsl3) (EC 6.2.1.2)	ACSL3	VGAPLVCCEIK	2xiodoTMT6plex [C7;C8]	O95573 [497-507]	503;504					14.9725	NaN	16.6166	NaN	10.2307	NaN	NaN	NaN	14.9725	NaN	NaN	16.6166	NaN	NaN	NaN	NaN	NaN	10.2307	NaN	NaN	NaN	NaN	NaN				NaN	NaN	NaN	0	-4.7418	1.6441		-6.3859
O95573	Fatty acid CoA ligase Acsl3 (Arachidonate--CoA ligase) (EC 6.2.1.15) (Long-chain acyl-CoA synthetase 3) (LACS 3) (Long-chain-fatty-acid--CoA ligase 3) (EC 6.2.1.3) (Medium-chain acyl-CoA ligase Acsl3) (EC 6.2.1.2)	ACSL3	LLLCGGAPLSATTQR	1xiodoTMT6plex [C4]	O95573 [447-461]	450					19.339	NaN	16.5912	NaN	9.1342	2.80466	10.195	2.66262	19.339	NaN	NaN	16.5912	NaN	NaN	4.43662	NaN	NaN	11.8622	10.207	10.031	6.45478	12.4423	11.688	7.88956	8.44725	NaN	NaN	NaN	0.16325	0.189071	-10.2048	-2.7478	-6.39617	-6.14365
O95573	Fatty acid CoA ligase Acsl3 (Arachidonate--CoA ligase) (EC 6.2.1.15) (Long-chain acyl-CoA synthetase 3) (LACS 3) (Long-chain-fatty-acid--CoA ligase 3) (EC 6.2.1.3) (Medium-chain acyl-CoA ligase Acsl3) (EC 6.2.1.2)	ACSL3	SVNSLDGLASVLYPGCDTLDK	1xiodoTMT6plex [C16]	O95573 [70-90]	85					7.95343	NaN	11.7364	NaN	11.5103	NaN	NaN	NaN	NaN	NaN	7.95343	NaN	NaN	11.7364	NaN	NaN	11.5103	NaN	NaN	NaN	NaN	NaN	NaN				NaN	NaN	NaN	0	3.55687	3.78297
O60488	Long-chain-fatty-acid--CoA ligase 4 (EC 6.2.1.3) (Arachidonate--CoA ligase) (EC 6.2.1.15) (Long-chain acyl-CoA synthetase 4) (LACS 4)	ACSL4	WFCTGDIGEFHPDGCLQIIDR	2xiodoTMT6plex [C3;C15]	O60488 [550-570]	552;564					8.62871	NaN	9.07501	NaN	8.33469	NaN	NaN	NaN	8.62871	NaN	NaN	9.07501	NaN	NaN	NaN	NaN	NaN	8.33469	NaN	NaN	NaN	NaN	NaN				NaN	NaN	NaN	0	-0.29402	0.4463		-0.74032
O60488	Long-chain-fatty-acid--CoA ligase 4 (EC 6.2.1.3) (Arachidonate--CoA ligase) (EC 6.2.1.15) (Long-chain acyl-CoA synthetase 4) (LACS 4)	ACSL4	NCPLIDNICAFAK	2xiodoTMT6plex [C2;C9]	O60488 [594-606]	595;602					5.68322	NaN	6.31754	NaN	11.3967	3.3008	8.8267	NaN	5.68322	NaN	NaN	6.31754	NaN	NaN	14.6975	NaN	NaN	8.0959	NaN	NaN	8.8267	NaN	NaN				NaN	NaN	NaN	0.315205	5.71348	0.63432	2.50916	2.14376
O60488	Long-chain-fatty-acid--CoA ligase 4 (EC 6.2.1.3) (Arachidonate--CoA ligase) (EC 6.2.1.15) (Long-chain acyl-CoA synthetase 4) (LACS 4)	ACSL4	TALLDISCVK	1xiodoTMT6plex [C8]	O60488 [214-223]	221					17.2214	NaN	17.2599	NaN	15.0171	NaN	NaN	NaN	NaN	17.2214	NaN	NaN	17.2599	NaN	NaN	15.0171	NaN	NaN	NaN	NaN	NaN	NaN	NaN				NaN	NaN	NaN	0	-2.2043	0.0385
O60488	Long-chain-fatty-acid--CoA ligase 4 (EC 6.2.1.3) (Arachidonate--CoA ligase) (EC 6.2.1.15) (Long-chain acyl-CoA synthetase 4) (LACS 4)	ACSL4	GVEGTWVDICNNPAMEAEILK	1xiodoTMT6plex [C10]	O60488 [631-651]	640					18.1507	6.6736	15.8611	0.22385	16.7493	NaN	NaN	NaN	11.4771	NaN	24.8243	16.0849	NaN	15.6372	NaN	NaN	16.7493	NaN	NaN	NaN	NaN	NaN	NaN	10.0773	NaN	NaN	NaN	0.116701	NaN	0	-1.4014	-2.28965
Q9NR19	Acetyl-coenzyme A synthetase, cytoplasmic (EC 6.2.1.1) (Acetate--CoA ligase) (Acetyl-CoA synthetase) (ACS) (AceCS) (Acetyl-CoA synthetase 1) (AceCS1) (Acyl-CoA synthetase short-chain family member 2) (Acyl-activating enzyme) (Propionate--CoA ligase) (EC 6.2.1.17)	ACSS2	GATTNICYNVLDR	1xiodoTMT6plex [C7]	Q9NR19 [98-110]	104					NaN	NaN	NaN	NaN	12.0277	NaN	12.1218	NaN	NaN	NaN	NaN	NaN	NaN	NaN	NaN	NaN	NaN	NaN	12.0277	NaN	NaN	12.1218	NaN				NaN	NaN	NaN	0
O96019	Actin-like protein 6A (53 kDa BRG1-associated factor A) (Actin-related protein Baf53a) (ArpNbeta) (BRG1-associated factor 53A) (BAF53A) (INO80 complex subunit K)	ACTL6A	SPLAGDFITMQCR	1xiodoTMT6plex [C12]	O96019 [195-207]	206					2.92145	NaN	2.72417	NaN	4.54831	0.002245	4.76639	0.57876	2.92145	NaN	NaN	2.72417	NaN	NaN	4.55055	NaN	NaN	NaN	NaN	4.54606	5.34515	4.18763	NaN	NaN	3.02215	2.38951	NaN	NaN	0.129282	0.133374	1.62685	-0.19728	2.04222	1.96878
O96019	Actin-like protein 6A (53 kDa BRG1-associated factor A) (Actin-related protein Baf53a) (ArpNbeta) (BRG1-associated factor 53A) (BAF53A) (INO80 complex subunit K)	ACTL6A	LTELMFEHYNIPAFFLCK	1xiodoTMT6plex [C17]	O96019 [136-153]	152					NaN	NaN	6.9291	2.42132	10.3333	NaN	NaN	NaN	NaN	NaN	NaN	9.35043	NaN	4.50778	NaN	NaN	NaN	10.3333	NaN	NaN	NaN	NaN	NaN	NaN	NaN	NaN	NaN	NaN	NaN	0.285181				3.4042
Q8N3C0	Activating signal cointegrator 1 complex subunit 3 (EC 3.6.4.12) (ASC-1 complex subunit p200) (ASC1p200) (Helicase, ATP binding 1) (Trip4 complex subunit p200)	ASCC3	GKPESCAVTPR	1xiodoTMT6plex [C6]	Q8N3C0 [2096-2106]	2101	+				8.08061	0.0538	27.2568	5.20525	39.2506	2.53415	NaN	NaN	8.02681	NaN	8.13441	22.0515	NaN	32.462	NaN	NaN	41.7847	36.7164	NaN	NaN	NaN	NaN	NaN	NaN	12.8584	10.9699	2.18389	1.17763	NaN	0.0238138	31.1699	19.1761		9.45965
Q9H568	Actin-like protein 8 (Cancer/testis antigen 57) (CT57)	ACTL8	VSLGIDICHPDTFSYPIER	1xiodoTMT6plex [C8]	Q9H568 [51-69]	58					NaN	NaN	15.1324	0.72095	7.02913	0.639501	NaN	NaN	NaN	NaN	NaN	NaN	14.4114	15.8533	NaN	6.14521	7.95191	7.04326	6.97612	NaN	NaN	NaN	NaN				NaN	NaN	NaN	0.27659				-8.12266
Q9H568	Actin-like protein 8 (Cancer/testis antigen 57) (CT57)	ACTL8	AGTAGWNEPQMVFPNIVNYLPCK	1xiodoTMT6plex [C22]	Q9H568 [17-39]	38					NaN	NaN	NaN	NaN	7.90991	1.92234	NaN	NaN	NaN	NaN	NaN	NaN	NaN	NaN	NaN	8.13457	6.80628	5.78747	NaN	10.9113	NaN	NaN	NaN				NaN	NaN	NaN	0
Q9H568	Actin-like protein 8 (Cancer/testis antigen 57) (CT57)	ACTL8	CLFQLETVAVTQMNK	1xiodoTMT6plex [C1]	Q9H568 [197-211]	197					14.5247	NaN	16.4338	2.10975	9.27697	1.2313	9.3023	0.401855	NaN	14.5247	NaN	NaN	18.5436	14.3241	NaN	9.84998	10.4145	NaN	NaN	7.56642	NaN	8.90044	9.70415				NaN	NaN	0.00700686	0.789232	-5.24773	1.90915	-7.13155	-7.71018
P12814	Alpha-actinin-1 (Alpha-actinin cytoskeletal isoform) (F-actin cross-linking protein) (Non-muscle alpha-actinin-1)	ACTN1	EGLLLWCQR	1xiodoTMT6plex [C7]	P12814 [148-156];O43707 [167-175]	154					1.42784	0.14337	1.08146	0.327405	1.62416	0.715655	1.06365	0.14284	1.28447	1.57121	NaN	1.48105	0.679088	1.08423	1.84675	1.25196	1.22957	0.87918	NaN	2.91336	0.92081	NaN	1.20649	0.524766	0.750172	1.41166	0.120252	0.449833	0.402696	0	0.196324	-0.346384	-0.017806	0.398504
P12814	Alpha-actinin-1 (Alpha-actinin cytoskeletal isoform) (F-actin cross-linking protein) (Non-muscle alpha-actinin-1)	ACTN1	DGLGFCALIHR	1xiodoTMT6plex [C6]	P12814 [175-185]	180					1.99896	0.480725	1.93608	0.04403	2.19716	0.520611	1.34772	0.285682	NaN	2.47968	1.51823	NaN	1.98011	1.89205	1.59278	1.56792	2.55976	NaN	2.42876	2.83657	0.944803	1.57499	1.52336	NaN	NaN	NaN	0.1484	0.0417756	1.18558	0.692921	0.198203	-0.062875	-0.588362	-0.0743834
P51532	Transcription activator BRG1 (EC 3.6.4.-) (ATP-dependent helicase SMARCA4) (BRG1-associated factor 190A) (BAF190A) (Mitotic growth and transcription activator) (Protein BRG-1) (Protein brahma homolog 1) (SNF2-beta) (SWI/SNF-related matrix-associated actin-dependent regulator of chromatin subfamily A member 4)	SMARCA4	CDMSALQR	1xiodoTMT6plex [C1]	P51532 [998-1005]	998				+	7.29892	3.75082	8.06186	3.4103	14.1775	10.5555	25.8813	0.01455	4.26889	12.5845	5.04338	5.26596	12.8631	6.05651	25.7355	9.91566	4.29392	3.13606	NaN	27.8062	25.8667	NaN	25.8958				0.417538	0.0747593	0.615443	1.19372	6.87854	0.762933	17.8194	12.6143
P12814	Alpha-actinin-1 (Alpha-actinin cytoskeletal isoform) (F-actin cross-linking protein) (Non-muscle alpha-actinin-1)	ACTN1	ICDQWDNLGALTQK	1xiodoTMT6plex [C2]	P12814 [479-492]	480					3.63091	0.015935	2.9405	0.298285	3.60432	0.689975	NaN	NaN	3.64684	3.61497	NaN	2.89326	3.32714	2.60109	NaN	4.29429	NaN	2.91434	NaN	NaN	NaN	NaN	NaN	3.84169	NaN	2.69576	0.0119911	1.0696	NaN	0.322589	-0.02659	-0.690408		-0.0261567
P12814	Alpha-actinin-1 (Alpha-actinin cytoskeletal isoform) (F-actin cross-linking protein) (Non-muscle alpha-actinin-1)	ACTN1	ELPPDQAEYCIAR	1xiodoTMT6plex [C10]	P12814 [851-863];O43707 [870-882]	860					4.76011	0.895085	4.89765	0.5156	5.18866	2.684	NaN	NaN	3.86502	5.65519	NaN	4.83847	5.55664	4.29785	NaN	7.83464	3.87461	8.93366	3.08542	2.21497	NaN	NaN	NaN	8.14429	5.32993	4.42293	0.0659008	0.0570329	NaN	0.275582	0.428555	0.137548		-0.15297
P12814	Alpha-actinin-1 (Alpha-actinin cytoskeletal isoform) (F-actin cross-linking protein) (Non-muscle alpha-actinin-1)	ACTN1	KTFTAWCNSHLR	1xiodoTMT6plex [C7]	P12814 [35-46];O43707 [54-65]	41					3.85057	NaN	3.10027	NaN	5.80776	1.74208	6.23633	1.62013	NaN	3.85057	NaN	NaN	3.10027	NaN	6.40785	3.19003	NaN	NaN	8.01893	5.61421	5.81504	8.39739	4.49657	NaN	0.632498	7.8815	NaN	NaN	0.102181	0.0556486	1.95718	-0.7503	3.13606	3.36816
P12814	Alpha-actinin-1 (Alpha-actinin cytoskeletal isoform) (F-actin cross-linking protein) (Non-muscle alpha-actinin-1)	ACTN1	MVSDINNAWGCLEQVEK	1xiodoTMT6plex [C11]	P12814 [360-376]	370					6.01184	2.07837	6.13597	1.97536	8.85084	2.02817	7.01975	1.80466	8.74765	3.71339	5.57449	8.41987	3.60086	6.38718	10.0137	6.50362	5.71032	9.26897	10.5302	11.0782	7.92268	8.63559	4.50098	2.49707	NaN	4.81471	0.896249	0.020397	0.550798	0.0450025	2.83899	0.124127	0.88378	2.52013
O94979	Protein transport protein Sec31A (ABP125) (ABP130) (SEC31-like protein 1) (SEC31-related protein A) (Web1-like protein)	SEC31A	CLSSATDPQTK	1xiodoTMT6plex [C1]	O94979 [1130-1140]	1130				+	6.59651	0.930685	6.06022	1.11186	18.8598	9.81655	16.1272	1.0849	5.66582	7.52719	NaN	7.17208	4.94837	NaN	NaN	14.7206	NaN	5.96655	22.0358	32.7163	NaN	15.0423	17.2121	NaN	2.78048	NaN	0.650765	0.12669	0.116528	1.04184	12.2633	-0.53628	10.067	12.5344
O43707	Alpha-actinin-4 (Non-muscle alpha-actinin 4)	ACTN4	ICDQWDALGSLTHSR	1xiodoTMT6plex [C2]	O43707 [498-512]	499					2.86265	0.47873	3.11143	0.698007	3.24689	0.742758	2.37477	0.134215	3.34446	2.20984	3.03366	4.09303	2.53028	2.71097	2.78514	2.78236	3.35688	4.70612	2.40919	3.44168	2.50898	NaN	2.24055	NaN	NaN	NaN	0.305042	0.155531	0.693413	0.297133	0.384242	0.248773	-0.736662	-0.0501227
O43707	Alpha-actinin-4 (Non-muscle alpha-actinin 4)	ACTN4	ACLISLGYDVENDR	1xiodoTMT6plex [C2]	O43707 [792-805]	793					16.2692	2.04218	12.1103	1.43661	14.9517	7.47796	4.928	1.0114	14.7299	14.9225	19.1551	10.6189	11.6612	14.0508	4.63639	11.335	23.8073	20.0283	NaN	NaN	3.9166	NaN	5.93939	2.82992	7.47989	2.67035	0.090537	1.10769	0.702851	1.09697	-1.31742	-4.15887	-7.18231	-2.14887
O43707	Alpha-actinin-4 (Non-muscle alpha-actinin 4)	ACTN4	ACLISLGYDVENDRQGEAEFNR	1xiodoTMT6plex [C2]	O43707 [792-813]	793					4.65385	2.6903	4.85441	3.00067	6.49377	NaN	NaN	NaN	NaN	1.96355	7.34415	3.83748	1.7949	8.93084	NaN	NaN	6.49377	NaN	NaN	NaN	NaN	NaN	NaN	6.25273	3.12474	5.15621	NaN	0.0192675	NaN	0.11364	1.83992	0.200557
Q9NZ32	Actin-related protein 10 (Actin-related protein 11) (hARP11)	ACTR10	ELETQLLEQCTVDTSVAK	1xiodoTMT6plex [C10]	Q9NZ32 [174-191]	183					11.9019	0.674501	12.7517	2.72159	13.5787	4.92363	8.31359	NaN	12.8558	11.4195	11.4305	15.5295	13.67	9.05553	NaN	10.5722	10.0823	22.0532	NaN	11.607	NaN	NaN	8.31359	7.87305	3.46483	7.58897	0.192766	0.160964	NaN	0.318898	1.67674	0.849743	-4.43809	1.23959
Q9NZ32	Actin-related protein 10 (Actin-related protein 11) (hARP11)	ACTR10	CGFAGETGPR	1xiodoTMT6plex [C1]	Q9NZ32 [27-36]	27		+			11.5067	1.7412	17.0384	1.95653	16.1764	3.88255	NaN	NaN	11.1935	13.7785	9.5481	15.4826	19.7979	15.8348	NaN	21.5658	14.3913	12.5722	NaN	NaN	NaN	NaN	NaN	NaN	NaN	NaN	0.708613	1.39296	NaN	0.290733	4.66973	5.53173		-4.46623
P61163	Alpha-centractin (Centractin) (ARP1) (Actin-RPV) (Centrosome-associated actin homolog)	ACTR1A	ACYLSINPQKDETLETEK	1xiodoTMT6plex [C2]	P61163 [221-238]	222					6.80672	3.78538	7.33063	0.786392	6.92632	1.79257	6.10345	1.00393	4.3125	3.95167	12.156	7.74136	8.02031	6.23023	9.92464	5.31364	5.52182	5.81702	NaN	8.05449	NaN	7.10738	5.09951	27.9664	7.94251	28.4714	0.0177002	0.0668374	0.202673	0.313831	0.119599	0.52391	-1.22719	-0.811033
P61163	Alpha-centractin (Centractin) (ARP1) (Actin-RPV) (Centrosome-associated actin homolog)	ACTR1A	YCFPNYVGRPK	1xiodoTMT6plex [C2]	P61163 [33-43]	34					9.51646	3.59361	7.24168	1.10328	5.82434	1.8489	8.71149	4.14822	6.2151	7.82099	14.5133	6.10365	6.88629	8.73509	3.20608	7.90742	6.50784	5.25252	3.98278	8.08941	3.41771	9.16896	13.5478	2.74701	4.67987	2.76831	0.936356	0.356201	0.612572	0.0496249	-3.69212	-2.27479	1.46981	0.00152
P61163	Alpha-centractin (Centractin) (ARP1) (Actin-RPV) (Centrosome-associated actin homolog)	ACTR1A	ACYLSINPQK	1xiodoTMT6plex [C2]	P61163 [221-230]	222					NaN	NaN	NaN	NaN	8.3609	0.617442	9.52272	2.3322	NaN	NaN	NaN	NaN	NaN	NaN	8.09807	NaN	NaN	NaN	9.21345	7.77117	9.32344	12.4735	6.77123				NaN	NaN	0.27309	0
P61160	Actin-related protein 2 (Actin-like protein 2)	ACTR2	CGYAGSNFPEHIFPALVGRPIIR	1xiodoTMT6plex [C1]	P61160 [20-42]	20					7.42839	1.55901	5.7943	1.3092	6.09095	0.953676	NaN	NaN	6.0532	6.62354	9.60843	7.13824	4.01944	6.22521	5.13417	5.55511	7.65012	6.02441	NaN	NaN	NaN	NaN	NaN	NaN	2.00355	NaN	0.53838	0.495235	NaN	0.276482	-1.33744	-1.63409		0.230113
P61160	Actin-related protein 2 (Actin-like protein 2)	ACTR2	LCYVGYNIEQEQK	1xiodoTMT6plex [C2]	P61160 [220-232]	221					8.30529	1.42101	5.49764	0.830219	6.58563	2.00722	6.56951	NaN	10.2993	7.09183	7.52474	5.23733	6.6193	4.6363	7.14155	4.65817	4.91014	NaN	NaN	9.63266	6.56951	NaN	NaN	6.07573	2.03949	NaN	0.476429	1.13462	NaN	0.305076	-1.71966	-2.80765	1.07187	2.60344
P61160	Actin-related protein 2 (Actin-like protein 2)	ACTR2	EKLCYVGYNIEQEQK	1xiodoTMT6plex [C4]	P61160 [218-232]	221					19.4949	NaN	18.0164	NaN	22.3063	NaN	NaN	NaN	NaN	19.4949	NaN	NaN	18.0164	NaN	NaN	22.3063	NaN	NaN	NaN	NaN	NaN	NaN	NaN	11.764	12.8189	NaN	NaN	NaN	NaN	0	2.8114	-1.4785
P61158	Actin-related protein 3 (Actin-like protein 3)	ACTR3	DYEEIGPSICR	1xiodoTMT6plex [C10]	P61158 [399-409]	408					5.75817	NaN	8.36838	NaN	6.18943	1.20401	3.39742	0.05524	5.75817	NaN	NaN	8.36838	NaN	NaN	4.38298	NaN	NaN	6.11247	6.51641	7.74587	NaN	3.34218	3.45266	2.34422	1.29801	2.94838	NaN	NaN	1.25614	0.243955	0.431262	2.61021	-4.97096	-2.93446
P61158	Actin-related protein 3 (Actin-like protein 3)	ACTR3	LGYAGNTEPQFIIPSCIAIK	1xiodoTMT6plex [C16]	P61158 [19-38]	34					8.71928	0.429605	7.70801	0.80722	5.09946	0.25422	NaN	NaN	9.14889	8.28968	NaN	6.90079	8.51523	NaN	NaN	4.84524	NaN	5.35368	NaN	NaN	NaN	NaN	NaN	NaN	33.0504	1.93675	1.73303	0.415682	NaN	0.271121	-3.61983	-1.01127		-2.35433
P61158	Actin-related protein 3 (Actin-like protein 3)	ACTR3	LPACVVDCGTGYTK	2xiodoTMT6plex [C4;C8]	P61158 [5-18]	8;12					7.4064	1.41797	6.6196	0.788992	6.65161	1.47068	4.4692	0.307751	5.50629	7.80133	8.91158	6.14538	5.98201	7.73141	5.52348	7.01228	7.80247	4.19239	6.67763	8.70144	4.88812	4.15753	4.36196	4.2349	NaN	5.10443	0.269372	0.275255	1.22279	1.04172	-0.754785	-0.7868	-2.1504	-1.12309
P61158	Actin-related protein 3 (Actin-like protein 3)	ACTR3	KDYEEIGPSICR	1xiodoTMT6plex [C11]	P61158 [398-409]	408					63.4469	NaN	58.8115	NaN	43.4525	23.6241	12.305	NaN	NaN	63.4469	NaN	NaN	58.8115	NaN	NaN	67.0766	NaN	NaN	19.8284	NaN	NaN	12.305	NaN	3.82332	2.77145	2.63256	NaN	NaN	NaN	0.219218	-19.9944	-4.6354	-46.5065	-42.7448
P61158	Actin-related protein 3 (Actin-like protein 3)	ACTR3	YSYVCPDLVK	1xiodoTMT6plex [C5]	P61158 [231-240]	235					3.96036	NaN	9.77802	NaN	10.3564	2.57398	13.6863	5.11194	NaN	3.96036	NaN	NaN	9.77802	NaN	12.4671	11.8694	NaN	NaN	NaN	6.73261	8.57432	NaN	18.7982	1.90764	NaN	NaN	NaN	NaN	0.291646	0.166915	6.39601	5.81766	3.90824	1.59036
Q9H9F9	Actin-related protein 5 (hARP5) (Sarcoma antigen NY-SAR-16)	ACTR5	AGWACPGQDPGPEPR	1xiodoTMT6plex [C5]	Q9H9F9 [44-58]	48					NaN	NaN	NaN	NaN	8.65488	1.63047	7.87577	0.64286	NaN	NaN	NaN	NaN	NaN	NaN	7.669	NaN	NaN	NaN	7.34264	10.953	8.51863	7.23291	NaN	NaN	11.6334	NaN	NaN	NaN	0.185398	0.285037
Q9H9F9	Actin-related protein 5 (hARP5) (Sarcoma antigen NY-SAR-16)	ACTR5	EHCASNIYVPIR	1xiodoTMT6plex [C3]	Q9H9F9 [567-578]	569					NaN	NaN	NaN	NaN	29.9727	NaN	24.3299	NaN	NaN	NaN	NaN	NaN	NaN	NaN	NaN	NaN	NaN	NaN	29.9727	NaN	NaN	24.3299	NaN				NaN	NaN	NaN	0
Q9H981	Actin-related protein 8 (hArp8) (INO80 complex subunit N)	ACTR8	TSVCCVEDGVSHR	2xiodoTMT6plex [C4;C5]	Q9H981 [289-301]	292;293					NaN	NaN	NaN	NaN	8.02435	NaN	22.2491	NaN	NaN	NaN	NaN	NaN	NaN	NaN	NaN	NaN	NaN	NaN	8.02435	NaN	NaN	22.2491	NaN				NaN	NaN	NaN	0
P14621	Acylphosphatase-2 (EC 3.6.1.7) (Acylphosphatase, muscle type isozyme) (Acylphosphate phosphohydrolase 2)	ACYP2	VQGVCFR	1xiodoTMT6plex [C5]	P14621 [18-24]	22					NaN	NaN	NaN	NaN	10.0541	NaN	10.9378	NaN	NaN	NaN	NaN	NaN	NaN	NaN	NaN	NaN	NaN	NaN	10.0541	NaN	NaN	10.9378	NaN				NaN	NaN	NaN	0
O14672	Disintegrin and metalloproteinase domain-containing protein 10 (ADAM 10) (EC 3.4.24.81) (CDw156) (Kuzbanian protein homolog) (Mammalian disintegrin-metalloprotease) (CD antigen CD156c)	ADAM10	YGLEECTCASSDGKDDK	2xiodoTMT6plex [C6;C8]	O14672 [575-591]	580;582					NaN	NaN	NaN	NaN	79.7399	6.567	71.7927	9.11158	NaN	NaN	NaN	NaN	NaN	NaN	79.7342	NaN	NaN	NaN	87.7856	71.6998	78.7939	77.6606	58.9236				NaN	NaN	0.427576	0.173298
O14672	Disintegrin and metalloproteinase domain-containing protein 10 (ADAM 10) (EC 3.4.24.81) (CDw156) (Kuzbanian protein homolog) (Mammalian disintegrin-metalloprotease) (CD antigen CD156c)	ADAM10	TITLQPGSPCNDFR	1xiodoTMT6plex [C10]	O14672 [623-636]	632					83.6456	NaN	74.6972	NaN	77.2183	NaN	NaN	NaN	NaN	83.6456	NaN	NaN	74.6972	NaN	NaN	77.2183	NaN	NaN	NaN	NaN	NaN	NaN	NaN				NaN	NaN	NaN	0	-6.4273	-8.9484
O14672	Disintegrin and metalloproteinase domain-containing protein 10 (ADAM 10) (EC 3.4.24.81) (CDw156) (Kuzbanian protein homolog) (Mammalian disintegrin-metalloprotease) (CD antigen CD156c)	ADAM10	KMDPSTCASTGSVQWSR	1xiodoTMT6plex [C7]	O14672 [601-617]	607					86.9193	3.42595	71.7432	0.9446	80.998	2.8661	NaN	NaN	90.3452	83.4933	NaN	72.6878	70.7986	NaN	NaN	78.1319	NaN	83.8641	NaN	NaN	NaN	NaN	NaN				0.50016	1.29498	NaN	0.101142	-5.92125	-15.1761		12.1209
O14672	Disintegrin and metalloproteinase domain-containing protein 10 (ADAM 10) (EC 3.4.24.81) (CDw156) (Kuzbanian protein homolog) (Mammalian disintegrin-metalloprotease) (CD antigen CD156c)	ADAM10	ELCHVCCMK	3xiodoTMT6plex [C3;C6;C7]	O14672 [592-600]	594;597;598					NaN	NaN	NaN	NaN	82.757	8.6052	81.6822	7.9791	NaN	NaN	NaN	NaN	NaN	NaN	NaN	NaN	NaN	NaN	74.1518	91.3622	NaN	73.7031	89.6613				NaN	NaN	0.029015	0.177727
O14672	Disintegrin and metalloproteinase domain-containing protein 10 (ADAM 10) (EC 3.4.24.81) (CDw156) (Kuzbanian protein homolog) (Mammalian disintegrin-metalloprotease) (CD antigen CD156c)	ADAM10	MDPSTCASTGSVQWSR	1xiodoTMT6plex [C6]	O14672 [602-617]	607					78.4682	3.40079	77.0928	2.26995	78.8084	1.99091	87.2949	NaN	83.107	77.2486	75.0491	78.5678	73.886	78.8245	81.8947	76.6634	79.1396	77.536	NaN	NaN	87.2949	NaN	NaN	82.2781	NaN	72.505	0.0486321	0.181065	NaN	0.177418	0.340192	-1.37547	10.2021	5.32268
O14672	Disintegrin and metalloproteinase domain-containing protein 10 (ADAM 10) (EC 3.4.24.81) (CDw156) (Kuzbanian protein homolog) (Mammalian disintegrin-metalloprotease) (CD antigen CD156c)	ADAM10	CRDDSDCAR	2xiodoTMT6plex [C1;C7]	O14672 [524-532]	524;530					96.8438	1.25615	93.5808	3.3235	94.8293	0.15215	NaN	NaN	98.0999	95.5876	NaN	96.9043	90.2573	NaN	NaN	94.6771	NaN	94.9814	NaN	NaN	NaN	NaN	NaN	NaN	NaN	75.3822	0.597969	0.341634	NaN	0.101214	-2.0145	-3.26295		1.4006
Q13444	Disintegrin and metalloproteinase domain-containing protein 15 (ADAM 15) (EC 3.4.24.-) (Metalloprotease RGD disintegrin protein) (Metalloproteinase-like, disintegrin-like, and cysteine-rich protein 15) (MDC-15) (Metargidin)	ADAM15	NPSGSYVSCTPR	1xiodoTMT6plex [C9]	Q13444 [563-574]	571					58.8451	NaN	54.6887	NaN	45.6247	NaN	NaN	NaN	58.8451	NaN	NaN	54.6887	NaN	NaN	NaN	NaN	NaN	45.6247	NaN	NaN	NaN	NaN	NaN				NaN	NaN	NaN	0	-13.2204	-4.1564		-9.064
Q13443	Disintegrin and metalloproteinase domain-containing protein 9 (ADAM 9) (EC 3.4.24.-) (Cellular disintegrin-related protein) (Meltrin-gamma) (Metalloprotease/disintegrin/cysteine-rich protein 9) (Myeloma cell metalloproteinase)	ADAM9	CATGNALCGK	2xiodoTMT6plex [C1;C8]	Q13443 [563-572]	563;570					NaN	NaN	NaN	NaN	43.7898	NaN	43.1247	NaN	NaN	NaN	NaN	NaN	NaN	NaN	NaN	NaN	NaN	NaN	NaN	43.7898	NaN	NaN	43.1247				NaN	NaN	NaN	0
P55265	Double-stranded RNA-specific adenosine deaminase (DRADA) (EC 3.5.4.37) (136 kDa double-stranded RNA-binding protein) (p136) (Interferon-inducible protein 4) (IFI-4) (K88DSRBP)	ADAR	ICDYLFNVSDSSALNLAK	1xiodoTMT6plex [C2]	P55265 [303-320]	304					10.4092	NaN	8.68807	NaN	6.36785	NaN	NaN	NaN	10.4092	NaN	NaN	8.68807	NaN	NaN	NaN	NaN	NaN	6.36785	NaN	NaN	NaN	NaN	NaN				NaN	NaN	NaN	0	-4.04135	-1.72113		-2.32022
P55265	Double-stranded RNA-specific adenosine deaminase (DRADA) (EC 3.5.4.37) (136 kDa double-stranded RNA-binding protein) (p136) (Interferon-inducible protein 4) (IFI-4) (K88DSRBP)	ADAR	NFYLCPV	1xiodoTMT6plex [C5]	P55265 [1220-1226]	1224					8.74691	1.82579	9.1062	0.32752	8.05553	3.20827	NaN	NaN	6.92113	10.5727	NaN	8.77868	9.43372	NaN	NaN	11.2638	NaN	4.84726	NaN	NaN	NaN	NaN	NaN				0.061126	0.0633326	NaN	0.275211	-0.691385	0.359285		-4.25894
P55265	Double-stranded RNA-specific adenosine deaminase (DRADA) (EC 3.5.4.37) (136 kDa double-stranded RNA-binding protein) (p136) (Interferon-inducible protein 4) (IFI-4) (K88DSRBP)	ADAR	LTECQLK	1xiodoTMT6plex [C4]	P55265 [496-502]	499					11.7944	0.52945	15.1178	0.6221	13.9455	8.46745	7.7829	0.12998	11.2649	12.3238	NaN	14.4957	15.7399	NaN	2.75558	25.6084	NaN	17.2756	10.1424	NaN	7.91288	7.65292	NaN	9.01034	NaN	12.2727	0.105657	1.25617	0.348708	1.30338	2.15115	3.32345	-7.3349	-4.37185
P55265	Double-stranded RNA-specific adenosine deaminase (DRADA) (EC 3.5.4.37) (136 kDa double-stranded RNA-binding protein) (p136) (Interferon-inducible protein 4) (IFI-4) (K88DSRBP)	ADAR	GETVNDCHAEIISR	1xiodoTMT6plex [C7]	P55265 [903-916]	909					NaN	NaN	NaN	NaN	4.25336	NaN	8.57899	NaN	NaN	NaN	NaN	NaN	NaN	NaN	NaN	NaN	NaN	NaN	NaN	4.25336	8.57899	NaN	NaN	7.94763	31.4037	11.073	NaN	NaN	NaN	0
P55265	Double-stranded RNA-specific adenosine deaminase (DRADA) (EC 3.5.4.37) (136 kDa double-stranded RNA-binding protein) (p136) (Interferon-inducible protein 4) (IFI-4) (K88DSRBP)	ADAR	LGNSCEFR	1xiodoTMT6plex [C5]	P55265 [626-633]	630					11.5815	0.27235	12.1586	0.41895	11.3813	2.28517	10.6015	1.0051	11.3091	11.8538	NaN	11.7397	12.5776	NaN	7.93169	14.1788	NaN	12.3964	NaN	11.0182	9.5964	NaN	11.6066	12.2829	NaN	15.6576	0.0340625	0.434849	0.139158	0.354069	-0.200178	0.5772	-1.55715	-1.00425
P55265	Double-stranded RNA-specific adenosine deaminase (DRADA) (EC 3.5.4.37) (136 kDa double-stranded RNA-binding protein) (p136) (Interferon-inducible protein 4) (IFI-4) (K88DSRBP)	ADAR	FQYCVAVGAQTFPSVSAPSKK	1xiodoTMT6plex [C4]	P55265 [646-666]	649					21.7982	NaN	14.7097	0.3636	16.8693	0.3779	NaN	NaN	NaN	21.7982	NaN	NaN	14.3461	15.0733	NaN	16.4914	17.2472	NaN	NaN	NaN	NaN	NaN	NaN	11.7852	17.3209	16.2139	NaN	NaN	NaN	0	-4.9289	-7.0885
P55265	Double-stranded RNA-specific adenosine deaminase (DRADA) (EC 3.5.4.37) (136 kDa double-stranded RNA-binding protein) (p136) (Interferon-inducible protein 4) (IFI-4) (K88DSRBP)	ADAR	FQYCVAVGAQTFPSVSAPSK	1xiodoTMT6plex [C4]	P55265 [646-665]	649		+			19.7898	1.60089	14.5318	1.32184	17.0401	0.93994	NaN	NaN	21.9728	18.1785	19.2182	12.8785	16.114	14.6028	NaN	17.6625	15.7117	17.7461	NaN	NaN	NaN	NaN	NaN	10.3452	12.0891	19.2779	0.981831	1.6358	NaN	0.0744023	-2.74973	-5.25807		3.21433
P55265	Double-stranded RNA-specific adenosine deaminase (DRADA) (EC 3.5.4.37) (136 kDa double-stranded RNA-binding protein) (p136) (Interferon-inducible protein 4) (IFI-4) (K88DSRBP)	ADAR	CFNTLTNSFQPSLLGR	1xiodoTMT6plex [C1]	P55265 [851-866]	851					15.8546	2.56462	17.2798	2.86824	20.8021	2.8874	NaN	NaN	12.9011	15.5082	19.1544	16.0702	21.2376	14.5315	NaN	24.3124	20.8537	17.2403	NaN	NaN	NaN	NaN	NaN	6.96437	NaN	2.72577	0.840886	0.20199	NaN	0.0469346	4.94757	1.4252		-0.0394667
P55265	Double-stranded RNA-specific adenosine deaminase (DRADA) (EC 3.5.4.37) (136 kDa double-stranded RNA-binding protein) (p136) (Interferon-inducible protein 4) (IFI-4) (K88DSRBP)	ADAR	SPVTTLLECMHK	1xiodoTMT6plex [C9]	P55265 [614-625]	622					NaN	NaN	NaN	NaN	40.5766	NaN	33.6276	NaN	NaN	NaN	NaN	NaN	NaN	NaN	NaN	NaN	NaN	NaN	NaN	40.5766	NaN	NaN	33.6276	14.5207	12.2655	17.8527	NaN	NaN	NaN	0
Q7Z6V5	tRNA-specific adenosine deaminase 2 (EC 3.5.4.33) (Deaminase domain-containing protein 1) (tRNA-specific adenosine-34 deaminase subunit ADAT2)	ADAT2	AAPKPAASGACSVSAEETEK	1xiodoTMT6plex [C11]	Q7Z6V5 [5-24]	15					NaN	NaN	NaN	NaN	7.10546	NaN	8.95402	1.79987	NaN	NaN	NaN	NaN	NaN	NaN	NaN	NaN	NaN	NaN	NaN	7.10546	NaN	10.7539	7.15415				NaN	NaN	NaN	0.211137
P35611	Alpha-adducin (Erythrocyte adducin subunit alpha)	ADD1	TAGPQSQVLCGVVMDR	1xiodoTMT6plex [C10]	P35611 [516-531]	525					13.9249	8.98916	13.3294	6.35872	13.3472	5.42369	NaN	NaN	7.35774	26.6351	7.78175	9.36419	22.3018	8.3221	NaN	21.0152	9.67541	9.35108	NaN	NaN	NaN	NaN	NaN	12.462	NaN	9.88275	0.02608	0.0256237	NaN	0.299536	-0.577633	-0.5955		-3.97828
P35611	Alpha-adducin (Erythrocyte adducin subunit alpha)	ADD1	CVVHIHTPAGAAVSAMK	1xiodoTMT6plex [C1]	P35611 [236-252]	236					NaN	NaN	NaN	NaN	16.0181	2.48871	20.1765	3.85111	NaN	NaN	NaN	NaN	NaN	NaN	19.4874	NaN	NaN	NaN	14.797	13.77	22.199	14.7859	23.5446	NaN	6.90857	NaN	NaN	NaN	0.57036	0.21377
P35612	Beta-adducin (Erythrocyte adducin subunit beta)	ADD2	CLGPTCK	2xiodoTMT6plex [C1;C6]	P35612 [277-283]	277;282					NaN	NaN	NaN	NaN	10.3351	NaN	9.63483	NaN	NaN	NaN	NaN	NaN	NaN	NaN	NaN	NaN	NaN	NaN	10.3351	NaN	NaN	9.63483	NaN				NaN	NaN	NaN	0
Q9UHX3	Adhesion G protein-coupled receptor E2 (EGF-like module receptor 2) (EGF-like module-containing mucin-like hormone receptor-like 2) (CD antigen CD312)	ADGRE2	DTVCEDMTFSTWTPPPGVHSQTLSR	1xiodoTMT6plex [C4]	Q9UHX3 [256-280];P48960 [253-277]	259					40.4542	11.4101	41.676	2.7409	50.778	13.8373	45.9603	10.2753	51.8643	NaN	29.0441	44.4169	NaN	38.9351	35.795	NaN	45.4181	48.5854	73.3136	NaN	35.6849	56.2356	NaN	82.6405	84.8874	9.37208	0.302703	0.0331191	0.130852	0.0163859	10.3238	1.2218	4.28425	11.7789
Q9UHX3	Adhesion G protein-coupled receptor E2 (EGF-like module receptor 2) (EGF-like module-containing mucin-like hormone receptor-like 2) (CD antigen CD312)	ADGRE2	CRPGWKPR	1xiodoTMT6plex [C1]	Q9UHX3 [240-247];P48960 [237-244]	240					53.9455	9.00665	48.066	11.2263	73.5866	11.9467	81.7917	4.28941	62.9521	NaN	44.9388	59.2923	NaN	36.8396	82.7237	NaN	61.4821	57.421	87.5832	78.7232	86.8855	82.0977	76.392	82.4476	NaN	37.9621	0.865529	0.141169	0.444592	0.956045	19.6412	-5.8795	33.7258	30.1178
Q9UHX3	Adhesion G protein-coupled receptor E2 (EGF-like module receptor 2) (EGF-like module-containing mucin-like hormone receptor-like 2) (CD antigen CD312)	ADGRE2	FSDCWNTEGSYDCVCSPGYEPVSGAK	3xiodoTMT6plex [C4;C13;C15]	Q9UHX3 [82-107];P48960 [79-104]	85;94;96					89.1548	4.799	78.6156	12.5557	91.7445	2.69223	88.1123	7.8616	NaN	93.9538	84.3558	NaN	91.1713	66.0599	92.4447	94.0388	90.4993	90.0531	95.7972	87.6337	93.9269	93.4117	76.9983	96.5858	NaN	80.1315	0.353552	0.288097	0.399151	0.16123	2.58967	-10.5392	9.4967	11.0212
P48960	Adhesion G protein-coupled receptor E5 (Leukocyte antigen CD97) (CD antigen CD97) [Cleaved into: Adhesion G protein-coupled receptor E5 subunit alpha;Adhesion G protein-coupled receptor E5 subunit beta]	ADGRE5	GGHWATEGCQVLGSK	1xiodoTMT6plex [C9]	P48960 [505-519]	513					74.4631	8.0051	68.1137	3.3889	71.3456	10.8575	73.826	6.5863	66.458	82.4682	NaN	64.7248	71.5026	NaN	85.632	71.5459	NaN	52.5136	76.7737	70.2628	82.781	67.1292	71.5679	88.0993	88.8377	55.3762	0.114455	0.266714	0.11524	0.188847	-3.1175	-6.3494	5.71233	2.05767
P48960	Adhesion G protein-coupled receptor E5 (Leukocyte antigen CD97) (CD antigen CD97) [Cleaved into: Adhesion G protein-coupled receptor E5 subunit alpha;Adhesion G protein-coupled receptor E5 subunit beta]	ADGRE5	CNPGFSSFSEIITTPTETCDDINECATPSK	3xiodoTMT6plex [C1;C19;C25]	P48960 [44-73]	44;62;68					92.9957	NaN	93.8794	NaN	93.1388	1.88096	91.0935	2.81725	NaN	92.9957	NaN	NaN	93.8794	NaN	92.9223	95.5431	NaN	NaN	NaN	90.951	93.9107	NaN	88.2762	96.4244	96.5132	42.7485	NaN	NaN	0.296184	0.24726	0.1431	0.8837	-2.78595	-2.83343
P11766	Alcohol dehydrogenase class-3 (EC 1.1.1.1) (Alcohol dehydrogenase 5) (Alcohol dehydrogenase class chi chain) (Alcohol dehydrogenase class-III) (Glutathione-dependent formaldehyde dehydrogenase) (FALDH) (FDH) (GSH-FDH) (EC 1.1.1.-) (S-(hydroxymethyl)glutathione dehydrogenase) (EC 1.1.1.284)	ADH5	AGDTVIPLYIPQCGECK	2xiodoTMT6plex [C13;C16]	P11766 [85-101]	97;100					7.81457	0.29879	6.69517	0.352844	7.51246	2.41035	4.54769	NaN	7.55043	8.23227	7.661	7.02653	6.85259	6.20638	3.71654	9.62561	10.0001	8.46321	NaN	5.75685	4.54769	NaN	NaN	5.50264	3.45857	2.73537	0.0666567	1.57375	NaN	0.129862	-0.302105	-1.1194	-2.14748	-0.43925
P11766	Alcohol dehydrogenase class-3 (EC 1.1.1.1) (Alcohol dehydrogenase 5) (Alcohol dehydrogenase class chi chain) (Alcohol dehydrogenase class-III) (Glutathione-dependent formaldehyde dehydrogenase) (FALDH) (FDH) (GSH-FDH) (EC 1.1.1.-) (S-(hydroxymethyl)glutathione dehydrogenase) (EC 1.1.1.284)	ADH5	LKAGDTVIPLYIPQCGECK	2xiodoTMT6plex [C15;C18]	P11766 [83-101]	97;100					15.5499	0.21355	14.3946	0.36515	15.093	3.21895	NaN	NaN	15.3364	NaN	15.7635	14.0294	NaN	14.7597	NaN	NaN	18.3119	11.874	NaN	NaN	NaN	NaN	NaN	NaN	NaN	9.43405	0.0455985	0.950888	NaN	0.295406	-0.457	-1.1554		-2.52055
P11766	Alcohol dehydrogenase class-3 (EC 1.1.1.1) (Alcohol dehydrogenase 5) (Alcohol dehydrogenase class chi chain) (Alcohol dehydrogenase class-III) (Glutathione-dependent formaldehyde dehydrogenase) (FALDH) (FDH) (GSH-FDH) (EC 1.1.1.-) (S-(hydroxymethyl)glutathione dehydrogenase) (EC 1.1.1.284)	ADH5	VCLLGCGISTGYGAAVNTAK	2xiodoTMT6plex [C2;C6]	P11766 [169-188]	170;174					14.3765	5.22307	11.6233	3.12236	20.1057	7.54931	18.0461	NaN	9.15345	NaN	19.5996	8.50098	NaN	14.7457	NaN	NaN	25.9802	9.448	NaN	24.889	NaN	NaN	18.0461	1.99265	NaN	1.16233	0.28274	0.157834	NaN	0.136382	5.72921	-2.75319	6.42276	5.83769
Q9BV57	Acireductone dioxygenase (Acireductone dioxygenase (Fe(2+)-requiring)) (ARD') (Fe-ARD) (EC 1.13.11.54) (Acireductone dioxygenase (Ni(2+)-requiring)) (ARD) (Ni-ARD) (EC 1.13.11.53) (Membrane-type 1 matrix metalloproteinase cytoplasmic tail-binding protein 1) (MTCBP-1) (Submergence-induced protein-like factor) (Sip-L)	ADI1	NYSWMDIITICK	1xiodoTMT6plex [C11]	Q9BV57 [60-71]	70					9.42078	0.43499	18.3389	11.0485	17.0507	8.26848	NaN	NaN	NaN	9.85577	8.98579	NaN	29.3874	7.29037	NaN	25.3192	8.78223	NaN	NaN	NaN	NaN	NaN	NaN				0.342876	0.297063	NaN	0	7.62993	8.91811
Q96A54	Adiponectin receptor protein 1 (Progestin and adipoQ receptor family member 1) (Progestin and adipoQ receptor family member I)	ADIPOR1	AEEEQTCPVPQEEEEEVR	1xiodoTMT6plex [C7]	Q96A54 [48-65]	54					NaN	NaN	NaN	NaN	30.1249	1.97495	25.3145	0.73775	NaN	NaN	NaN	NaN	NaN	NaN	NaN	NaN	NaN	NaN	28.15	32.0999	NaN	24.5768	26.0523				NaN	NaN	0.823842	0.165813
Q9GZN8	Adipose-secreted signaling protein	ADISSP	EEILLACEGGTGTCVR	2xiodoTMT6plex [C7;C14]	Q9GZN8 [118-133]	124;131					NaN	NaN	NaN	NaN	7.93661	2.05335	4.21908	1.44893	NaN	NaN	NaN	NaN	NaN	NaN	NaN	NaN	NaN	NaN	5.88325	9.98996	NaN	5.668	2.77015	6.86435	NaN	NaN	NaN	NaN	0.55724	0.144064
Q9GZN8	Adipose-secreted signaling protein	ADISSP	CVGAELEYDSEHSDWHGFD	1xiodoTMT6plex [C1]	Q9GZN8 [156-174]	156					7.45594	1.14477	8.482	1.70392	8.53831	1.4567	NaN	NaN	6.31118	8.60071	NaN	6.15029	10.1745	9.12122	NaN	7.08161	9.99501	NaN	NaN	NaN	NaN	NaN	NaN				0.208875	0.21926	NaN	0.0815592	1.08237	1.02606
Q9GZN8	Adipose-secreted signaling protein	ADISSP	EGVLKEEILLACEGGTGTCVR	2xiodoTMT6plex [C12;C19]	Q9GZN8 [113-133]	124;131					18.2569	3.60875	14.8016	0.8907	19.0711	0.3012	NaN	NaN	14.6481	NaN	21.8656	15.6923	NaN	13.9109	NaN	NaN	19.3723	18.7699	NaN	NaN	NaN	NaN	NaN	5.14599	NaN	NaN	0.0741831	0.346086	NaN	0.0762619	0.81425	-3.45525		3.9683
P55263	Adenosine kinase (AK) (EC 2.7.1.20) (Adenosine 5'-phosphotransferase)	ADK	TGCTFPEKPDFH	1xiodoTMT6plex [C3]	P55263 [351-362]	353					14.9815	NaN	19.0848	NaN	11.1688	6.72515	7.35956	1.46547	NaN	NaN	14.9815	NaN	NaN	19.0848	4.74224	NaN	21.4047	NaN	5.55064	12.9778	8.82503	5.89409	NaN				NaN	NaN	0.257097	0.0366004	-3.81265	4.1033	-11.7252	-10.7729
P55263	Adenosine kinase (AK) (EC 2.7.1.20) (Adenosine 5'-phosphotransferase)	ADK	SLIANLAAANCYK	1xiodoTMT6plex [C11]	P55263 [150-162]	160					7.20864	2.44376	9.31283	1.88963	9.95235	4.03512	11.0594	NaN	10.6611	5.61788	5.34694	11.9777	8.15334	7.80746	4.88531	10.6089	8.3303	15.9849	NaN	NaN	11.0594	NaN	NaN	NaN	NaN	3.63043	0.378395	0.408998	NaN	0.325054	2.74371	2.10419	1.74657	4.20932
Q9H2P0	Activity-dependent neuroprotector homeobox protein (Activity-dependent neuroprotective protein)	ADNP	CLYCNR	2xiodoTMT6plex [C1;C4]	Q9H2P0 [491-496]	491;494					NaN	NaN	NaN	NaN	8.022	NaN	6.26124	NaN	NaN	NaN	NaN	NaN	NaN	NaN	NaN	NaN	NaN	NaN	NaN	8.022	NaN	NaN	6.26124				NaN	NaN	NaN	0
Q9H2P0	Activity-dependent neuroprotector homeobox protein (Activity-dependent neuroprotective protein)	ADNP	CLFMPK	1xiodoTMT6plex [C1]	Q9H2P0 [226-231]	226					NaN	NaN	NaN	NaN	12.7874	NaN	10.0504	NaN	NaN	NaN	NaN	NaN	NaN	NaN	NaN	NaN	NaN	NaN	12.7874	NaN	NaN	10.0504	NaN				NaN	NaN	NaN	0
Q9H2P0	Activity-dependent neuroprotector homeobox protein (Activity-dependent neuroprotective protein)	ADNP	QADSVEQAVYYCK	1xiodoTMT6plex [C12]	Q9H2P0 [156-168]	167					NaN	NaN	NaN	NaN	17.4062	2.53395	15.5316	1.5405	NaN	NaN	NaN	NaN	NaN	NaN	19.9401	NaN	NaN	NaN	14.8722	NaN	17.0721	13.9911	NaN	NaN	7.39466	NaN	NaN	NaN	0.22773	0.240428
Q96SZ5	2-aminoethanethiol dioxygenase (EC 1.13.11.19) (Cysteamine dioxygenase)	ADO	EASSSACDLPR	1xiodoTMT6plex [C7]	Q96SZ5 [233-243]	239					32.2743	NaN	31.1506	NaN	22.6781	NaN	NaN	NaN	NaN	32.2743	NaN	NaN	31.1506	NaN	NaN	22.6781	NaN	NaN	NaN	NaN	NaN	NaN	NaN				NaN	NaN	NaN	0	-9.5962	-1.1237
Q9BRR6	ADP-dependent glucokinase (ADP-GK) (ADPGK) (EC 2.7.1.147) (RbBP-35)	ADPGK	SLWSSLCLGPAPAPPGPVSPEGR	1xiodoTMT6plex [C7]	Q9BRR6 [34-56]	40					14.807	2.5023	18.9692	0.15345	13.3867	1.89283	NaN	NaN	17.3093	NaN	12.3047	18.8158	NaN	19.1227	NaN	NaN	16.1007	12.1229	14.1308	11.1925	NaN	NaN	NaN	NaN	NaN	NaN	0.250922	0.622075	NaN	0.290273	-1.42027	4.16225		-6.48718
Q9BRR6	ADP-dependent glucokinase (ADP-GK) (ADPGK) (EC 2.7.1.147) (RbBP-35)	ADPGK	VLLCGPVGPK	1xiodoTMT6plex [C4]	Q9BRR6 [175-184]	178					12.501	2.4067	9.55558	1.04462	13.9481	2.2661	NaN	NaN	NaN	14.9077	10.0943	NaN	10.6002	8.51096	NaN	16.2142	11.682	NaN	NaN	NaN	NaN	NaN	NaN	7.43692	NaN	5.8559	0.152244	0.422216	NaN	0	1.4471	-2.94542
Q9BRR6	ADP-dependent glucokinase (ADP-GK) (ADPGK) (EC 2.7.1.147) (RbBP-35)	ADPGK	EGISFHFTPVLVCK	1xiodoTMT6plex [C13]	Q9BRR6 [458-471]	470					NaN	NaN	NaN	NaN	24.2682	NaN	31.9226	NaN	NaN	NaN	NaN	NaN	NaN	NaN	24.2682	NaN	NaN	NaN	NaN	NaN	31.9226	NaN	NaN				NaN	NaN	NaN	0
Q9BRR6	ADP-dependent glucokinase (ADP-GK) (ADPGK) (EC 2.7.1.147) (RbBP-35)	ADPGK	VAGTQACATETIDTSR	1xiodoTMT6plex [C7]	Q9BRR6 [409-424]	415					48.3042	2.72576	44.5724	8.22092	42.3111	10.1306	NaN	NaN	45.3154	47.6903	51.9069	41.9866	36.0489	55.6816	NaN	33.6697	56.5281	36.7354	NaN	NaN	NaN	NaN	NaN	47.8725	54.6298	76.0051	0.333059	0.240177	NaN	0.023978	-5.99313	-3.73183		-7.83697
Q16186	Proteasomal ubiquitin receptor ADRM1 (110 kDa cell membrane glycoprotein) (Gp110) (Adhesion-regulating molecule 1) (ARM-1) (Proteasome regulatory particle non-ATPase 13) (hRpn13) (Rpn13 homolog)	ADRM1	RVPQCPSGR	1xiodoTMT6plex [C5]	Q16186 [84-92]	88					8.17178	0.72104	10.6347	0.842656	7.57839	0.401106	NaN	NaN	9.18716	7.74537	7.58282	10.9163	9.49108	11.4967	NaN	7.17818	8.12664	7.43036	NaN	NaN	NaN	NaN	NaN	8.5111	NaN	NaN	0.435765	1.45809	NaN	0.265826	-0.59339	2.46291		-3.20433
Q16186	Proteasomal ubiquitin receptor ADRM1 (110 kDa cell membrane glycoprotein) (Gp110) (Adhesion-regulating molecule 1) (ARM-1) (Proteasome regulatory particle non-ATPase 13) (hRpn13) (Rpn13 homolog)	ADRM1	TSGNVEDDLIIFPDDCEFK	1xiodoTMT6plex [C16]	Q16186 [65-83]	80					15.5388	6.65341	7.44601	1.3239	7.91938	2.68582	NaN	NaN	NaN	8.88539	22.1922	NaN	6.12211	8.76991	NaN	5.23355	NaN	NaN	10.6052	NaN	NaN	NaN	NaN	3.91703	3.25042	3.43604	0.39844	0.449501	NaN	0.286827	-7.61942	-8.09278		3.15919
Q16186	Proteasomal ubiquitin receptor ADRM1 (110 kDa cell membrane glycoprotein) (Gp110) (Adhesion-regulating molecule 1) (ARM-1) (Proteasome regulatory particle non-ATPase 13) (hRpn13) (Rpn13 homolog)	ADRM1	TSGNVEDDLIIFPDDCEFKR	1xiodoTMT6plex [C16]	Q16186 [65-84]	80					6.77757	0.570407	5.81985	0.768184	8.06531	1.86228	NaN	NaN	6.66912	6.13954	7.52406	5.67012	6.82657	4.96287	NaN	5.68849	9.61759	6.82327	NaN	10.1319	NaN	NaN	NaN	4.51078	9.19912	3.47976	0.42851	0.638592	NaN	0.26019	1.28774	-0.95772		2.65773
P30566	Adenylosuccinate lyase (ADSL) (ASL) (EC 4.3.2.2) (Adenylosuccinase) (ASase)	ADSL	YASPEMCFVFSDR	1xiodoTMT6plex [C7]	P30566 [21-33]	27					16.1662	1.94925	16.9605	3.99695	15.9737	4.52273	5.3346	0.263985	NaN	14.2169	18.1154	NaN	12.9635	20.9574	NaN	16.9465	20.9621	NaN	NaN	10.0126	5.59858	5.07061	NaN	4.02966	NaN	1.02637	0.0142607	0.0581439	1.08508	0.723237	-0.192417	0.7943	-11.6259	-10.0665
P30520	Adenylosuccinate synthetase isozyme 2 (AMPSase 2) (AdSS 2) (EC 6.3.4.4) (Adenylosuccinate synthetase, acidic isozyme) (Adenylosuccinate synthetase, liver isozyme) (L-type adenylosuccinate synthetase) (IMP--aspartate ligase 2)	ADSS2	VVDLLAQDADIVCR	1xiodoTMT6plex [C13]	P30520 [46-59]	58					8.99867	0.335058	7.90201	1.07308	7.28561	1.53821	6.85188	NaN	9.17837	9.28852	8.52911	7.97263	9.17953	6.55387	NaN	8.4333	7.25275	6.68385	4.79095	9.26722	NaN	6.85188	NaN	6.92258	5.74737	3.58702	0.822139	0.620121	NaN	0.292246	-1.71305	-1.09666	-1.05013	-1.00354
P30520	Adenylosuccinate synthetase isozyme 2 (AMPSase 2) (AdSS 2) (EC 6.3.4.4) (Adenylosuccinate synthetase, acidic isozyme) (Adenylosuccinate synthetase, liver isozyme) (L-type adenylosuccinate synthetase) (IMP--aspartate ligase 2)	ADSS2	MCDLVSDFDGFSER	1xiodoTMT6plex [C2]	P30520 [181-194]	182					NaN	NaN	NaN	NaN	6.66151	0.891925	9.75555	0.626855	NaN	NaN	NaN	NaN	NaN	NaN	7.55343	NaN	NaN	NaN	NaN	5.76958	10.3824	NaN	9.12869	16.3101	NaN	NaN	NaN	NaN	0.978966	0.0104252
Q8NB90	ATPase family gene 2 protein homolog A (EC 3.6.4.10) (AFG2 AAA ATPase homolog A) (Ribosome biogenesis protein SPATA5) (Spermatogenesis-associated factor protein) (Spermatogenesis-associated protein 5)	AFG2A	GVLLYGPPGCSK	1xiodoTMT6plex [C10]	Q8NB90 [663-674]	672					14.1786	NaN	15.8824	NaN	12.6686	2.6274	11.3817	NaN	NaN	NaN	14.1786	NaN	NaN	15.8824	NaN	NaN	10.0412	NaN	NaN	15.296	NaN	NaN	11.3817				NaN	NaN	NaN	0.210977	-1.51	1.7038	-4.5007	-2.54355	H2O2-sensitive
Q9Y4W6	AFG3-like protein 2 (EC 3.4.24.-) (Paraplegin-like protein)	AFG3L2	LASLTPGFSGADVANVCNEAALIAAR	1xiodoTMT6plex [C17]	Q9Y4W6 [509-534]	525					NaN	NaN	NaN	NaN	6.16647	0.172395	8.37819	2	NaN	NaN	NaN	NaN	NaN	NaN	6.33886	NaN	NaN	NaN	5.99407	NaN	6.37819	10.3782	NaN	9.35746	1.39106	7.06119	NaN	NaN	0.414063	0.163475
P52594	Arf-GAP domain and FG repeat-containing protein 1 (HIV-1 Rev-binding protein) (Nucleoporin-like protein RIP) (Rev-interacting protein) (Rev/Rex activation domain-binding protein)	AGFG1	KCFDCDQR	2xiodoTMT6plex [C2;C5]	P52594 [28-35]	29;32					6.54124	0.919125	6.4656	0.792845	5.81984	0.867775	NaN	NaN	7.46036	5.62211	NaN	7.25844	5.67275	NaN	NaN	4.95206	NaN	6.68761	NaN	NaN	NaN	NaN	NaN				0.203583	0.0195515	NaN	0.248691	-0.7214	-0.07564		0.222015
P52594	Arf-GAP domain and FG repeat-containing protein 1 (HIV-1 Rev-binding protein) (Nucleoporin-like protein RIP) (Rev-interacting protein) (Rev/Rex activation domain-binding protein)	AGFG1	CFDCDQR	2xiodoTMT6plex [C1;C4]	P52594 [29-35]	29;32					NaN	NaN	NaN	NaN	6.21025	2.18352	7.28466	NaN	NaN	NaN	NaN	NaN	NaN	NaN	8.39377	NaN	NaN	NaN	NaN	4.02672	7.28466	NaN	NaN				NaN	NaN	NaN	0
O95081	Arf-GAP domain and FG repeat-containing protein 2 (HIV-1 Rev-binding protein-like protein) (Rev/Rex activation domain-binding protein related) (RAB-R)	AGFG2	AEAEAASEVWCR	1xiodoTMT6plex [C11]	O95081 [20-31]	30					12.8495	NaN	13.9308	NaN	15.2798	1.92135	7.58384	NaN	12.8495	NaN	NaN	13.9308	NaN	NaN	NaN	NaN	NaN	17.2012	NaN	13.3585	NaN	NaN	7.58384				NaN	NaN	NaN	0	2.43035	1.0813	-6.34696	-1.21629
Q53H12	Acylglycerol kinase, mitochondrial (hAGK) (EC 2.7.1.107) (EC 2.7.1.138) (EC 2.7.1.94) (Multiple substrate lipid kinase) (HsMuLK) (MuLK) (Multi-substrate lipid kinase)	AGK	KATVFLNPAACK	1xiodoTMT6plex [C11]	Q53H12 [62-73]	72					13.312	NaN	16.6407	NaN	6.84185	NaN	NaN	NaN	13.312	NaN	NaN	16.6407	NaN	NaN	NaN	NaN	NaN	6.84185	NaN	NaN	NaN	NaN	NaN	NaN	NaN	12.9663	NaN	NaN	NaN	0	-6.47015	3.3287		-9.79885
Q53H12	Acylglycerol kinase, mitochondrial (hAGK) (EC 2.7.1.107) (EC 2.7.1.138) (EC 2.7.1.94) (Multiple substrate lipid kinase) (HsMuLK) (MuLK) (Multi-substrate lipid kinase)	AGK	ATVFLNPAACK	1xiodoTMT6plex [C10]	Q53H12 [63-73]	72					NaN	NaN	NaN	NaN	7.07869	1.8287	5.65118	0.649573	NaN	NaN	NaN	NaN	NaN	NaN	7.68733	NaN	NaN	NaN	4.59759	8.95116	6.50434	4.92963	5.51958	49.629	NaN	NaN	NaN	NaN	0.447386	0.184042
Q53H12	Acylglycerol kinase, mitochondrial (hAGK) (EC 2.7.1.107) (EC 2.7.1.138) (EC 2.7.1.94) (Multiple substrate lipid kinase) (HsMuLK) (MuLK) (Multi-substrate lipid kinase)	AGK	AACQEAQVFGNQLIPPNAQVK	1xiodoTMT6plex [C3]	Q53H12 [41-61]	43					NaN	NaN	NaN	NaN	12.2834	NaN	9.86852	NaN	NaN	NaN	NaN	NaN	NaN	NaN	NaN	NaN	NaN	NaN	NaN	12.2834	NaN	9.86852	NaN	7.56979	7.4405	8.27802	NaN	NaN	NaN	0
Q53H12	Acylglycerol kinase, mitochondrial (hAGK) (EC 2.7.1.107) (EC 2.7.1.138) (EC 2.7.1.94) (Multiple substrate lipid kinase) (HsMuLK) (MuLK) (Multi-substrate lipid kinase)	AGK	NNQLDPTSKEDFLNICIEPDTISK	1xiodoTMT6plex [C16]	Q53H12 [319-342]	334					NaN	NaN	NaN	NaN	21.4385	NaN	27.7829	NaN	NaN	NaN	NaN	NaN	NaN	NaN	NaN	NaN	NaN	NaN	NaN	21.4385	NaN	NaN	27.7829				NaN	NaN	NaN	0
Q53H12	Acylglycerol kinase, mitochondrial (hAGK) (EC 2.7.1.107) (EC 2.7.1.138) (EC 2.7.1.94) (Multiple substrate lipid kinase) (HsMuLK) (MuLK) (Multi-substrate lipid kinase)	AGK	EDFLNICIEPDTISK	1xiodoTMT6plex [C7]	Q53H12 [328-342]	334					35.6823	4.6205	30.1245	3.4447	35.628	2.98828	32.9694	6.05985	40.3028	31.0618	NaN	33.5692	26.6798	NaN	37.6641	33.4513	NaN	39.3607	NaN	32.036	39.0292	NaN	26.9095	43.0562	43.5753	NaN	0.00463482	0.3599	0.230377	0.0175334	-0.054275	-5.5578	2.84485	4.20935
P35573	Glycogen debranching enzyme (Glycogen debrancher) [Includes: 4-alpha-glucanotransferase (EC 2.4.1.25) (Oligo-1,4-1,4-glucantransferase);Amylo-alpha-1,6-glucosidase (Amylo-1,6-glucosidase) (EC 3.2.1.33) (Dextrin 6-alpha-D-glucosidase)]	AGL	FSCDVAEGK	1xiodoTMT6plex [C3]	P35573 [257-265]	259					NaN	NaN	NaN	NaN	22.4157	6.60225	26.9359	11.037	NaN	NaN	NaN	NaN	NaN	NaN	30.5892	NaN	NaN	NaN	14.42	22.2378	41.8106	15.4023	23.5949				NaN	NaN	0.190286	0.220493
Q9P0L0	Vesicle-associated membrane protein-associated protein A (VAMP-A) (VAMP-associated protein A) (VAP-A) (33 kDa VAMP-associated protein) (VAP-33)	VAPA	CVFEMPNENDK	1xiodoTMT6plex [C1]	Q9P0L0 [128-138]	128				+	6.79185	3.48489	7.62659	2.27185	12.2221	7.66007	21.6994	3.53465	5.17378	11.6324	3.56938	5.02731	10.5617	7.29075	26.829	7.88459	8.20388	5.52414	12.6687	NaN	25.2341	18.1648	NaN	12.6747	24.776	7.68598	0.450228	0.102005	0.667644	1.02875	5.43021	0.834733	14.0729	7.77135
Q9UKV8	Protein argonaute-2 (Argonaute2) (hAgo2) (EC 3.1.26.n2) (Argonaute RISC catalytic component 2) (Eukaryotic translation initiation factor 2C 2) (eIF-2C 2) (eIF2C 2) (PAZ Piwi domain protein) (PPD) (Protein slicer)	AGO2	YCATVR	1xiodoTMT6plex [C2]	Q9UKV8 [625-630];Q9UL18 [623-628]	626					11.744	NaN	10.0599	NaN	9.65241	NaN	NaN	NaN	11.744	NaN	NaN	10.0599	NaN	NaN	NaN	NaN	NaN	9.65241	NaN	NaN	NaN	NaN	NaN				NaN	NaN	NaN	0	-2.09159	-1.6841		-0.40749
Q9UKV8	Protein argonaute-2 (Argonaute2) (hAgo2) (EC 3.1.26.n2) (Argonaute RISC catalytic component 2) (Eukaryotic translation initiation factor 2C 2) (eIF-2C 2) (eIF2C 2) (PAZ Piwi domain protein) (PPD) (Protein slicer)	AGO2	VEITHCGQMK	1xiodoTMT6plex [C6]	Q9UKV8 [267-276]	272					NaN	NaN	NaN	NaN	25.4473	NaN	24.3893	NaN	NaN	NaN	NaN	NaN	NaN	NaN	NaN	NaN	NaN	NaN	NaN	25.4473	NaN	NaN	24.3893	NaN	23.8293	NaN	NaN	NaN	NaN	0
Q99943	1-acyl-sn-glycerol-3-phosphate acyltransferase alpha (EC 2.3.1.51) (1-acylglycerol-3-phosphate O-acyltransferase 1) (1-AGP acyltransferase 1) (1-AGPAT 1) (Lysophosphatidic acid acyltransferase alpha) (LPAAT-alpha) (Protein G15)	AGPAT1	RFTSGQCQVR	1xiodoTMT6plex [C7]	Q99943 [223-232]	229					NaN	NaN	NaN	NaN	8.88646	NaN	8.12695	NaN	NaN	NaN	NaN	NaN	NaN	NaN	8.88646	NaN	NaN	NaN	NaN	NaN	8.12695	NaN	NaN	NaN	NaN	NaN	NaN	NaN	NaN	0
Q9NUQ2	1-acyl-sn-glycerol-3-phosphate acyltransferase epsilon (EC 2.3.1.51) (1-acylglycerol-3-phosphate O-acyltransferase 5) (1-AGP acyltransferase 5) (1-AGPAT 5) (Lysophosphatidic acid acyltransferase epsilon) (LPAAT-epsilon)	AGPAT5	ATHVAFDCMK	1xiodoTMT6plex [C8]	Q9NUQ2 [210-219]	217					24.2975	NaN	21.8822	NaN	11.9823	2.84602	13.1261	3.0013	24.2975	NaN	NaN	21.8822	NaN	NaN	8.57709	NaN	NaN	16.4726	11.6012	11.2782	9.305	16.637	13.4362	NaN	8.55725	NaN	NaN	NaN	0.166152	0.171955	-12.3152	-2.4153	-8.75613	-8.7605
Q9NUQ2	1-acyl-sn-glycerol-3-phosphate acyltransferase epsilon (EC 2.3.1.51) (1-acylglycerol-3-phosphate O-acyltransferase 5) (1-AGP acyltransferase 5) (1-AGPAT 5) (Lysophosphatidic acid acyltransferase epsilon) (LPAAT-epsilon)	AGPAT5	ESPTMTEFLCK	1xiodoTMT6plex [C10]	Q9NUQ2 [243-253]	252					14.1525	2.3852	16.1232	0.60985	17.4716	2.92346	21.7412	NaN	NaN	16.5377	11.7673	NaN	16.7331	15.5134	14.4438	16.475	16.6616	NaN	NaN	22.3058	21.7412	NaN	NaN	NaN	8.53997	NaN	0.495425	0.294645	NaN	0.148397	3.31905	1.97075	5.61795	5.90025
O00116	Alkyldihydroxyacetonephosphate synthase, peroxisomal (Alkyl-DHAP synthase) (EC 2.5.1.26) (Aging-associated gene 5 protein) (Alkylglycerone-phosphate synthase)	AGPS	YGSVAFPNFEQGVACLR	1xiodoTMT6plex [C15]	O00116 [390-406]	404					NaN	NaN	NaN	NaN	8.69575	4.07405	4.89319	0.92132	NaN	NaN	NaN	NaN	NaN	NaN	NaN	NaN	NaN	NaN	4.6217	12.7698	3.97187	5.81451	NaN	5.64313	NaN	5.43698	NaN	NaN	0.33845	0.0417018
O00116	Alkyldihydroxyacetonephosphate synthase, peroxisomal (Alkyl-DHAP synthase) (EC 2.5.1.26) (Aging-associated gene 5 protein) (Alkylglycerone-phosphate synthase)	AGPS	GVQFAPFSTCR	1xiodoTMT6plex [C10]	O00116 [556-566]	565					8.08862	1.21097	7.54617	0.555026	6.75004	1.12351	NaN	NaN	9.78438	7.03342	7.44807	8.26973	6.9209	7.44788	NaN	5.60042	8.27468	6.37501	NaN	NaN	NaN	NaN	NaN	NaN	NaN	NaN	0.500731	0.225089	NaN	0.255642	-1.33859	-0.542453		-1.17116
O00116	Alkyldihydroxyacetonephosphate synthase, peroxisomal (Alkyl-DHAP synthase) (EC 2.5.1.26) (Aging-associated gene 5 protein) (Alkylglycerone-phosphate synthase)	AGPS	ESGYCTGHEPDSLEFSTVGGWVSTR	1xiodoTMT6plex [C5]	O00116 [293-317]	297					9.49246	NaN	11.6109	NaN	10.5643	NaN	NaN	NaN	9.49246	NaN	NaN	11.6109	NaN	NaN	NaN	NaN	NaN	10.5643	NaN	NaN	NaN	NaN	NaN				NaN	NaN	NaN	0	1.07184	2.11844		-1.0466
O00116	Alkyldihydroxyacetonephosphate synthase, peroxisomal (Alkyl-DHAP synthase) (EC 2.5.1.26) (Aging-associated gene 5 protein) (Alkylglycerone-phosphate synthase)	AGPS	CAPASIR	1xiodoTMT6plex [C1]	O00116 [413-419]	413					9.17199	1.06506	8.97965	1.48663	11.2148	1.69929	NaN	NaN	10.5975	8.03797	8.88051	10.7776	9.02441	7.13695	NaN	10.7468	13.4901	9.4074	NaN	NaN	NaN	NaN	NaN				0.651402	0.0511192	NaN	0.302021	2.04277	-0.19234		0.427747
O00116	Alkyldihydroxyacetonephosphate synthase, peroxisomal (Alkyl-DHAP synthase) (EC 2.5.1.26) (Aging-associated gene 5 protein) (Alkylglycerone-phosphate synthase)	AGPS	IPDIVLWPTCHDDVVK	1xiodoTMT6plex [C10]	O00116 [205-220]	214					20.9514	NaN	20.1444	NaN	34.6869	3.8639	31.2809	7.74405	20.9514	NaN	NaN	20.1444	NaN	NaN	38.5508	NaN	NaN	NaN	NaN	30.823	39.0249	NaN	23.5368	NaN	17.6523	NaN	NaN	NaN	0.135549	0.147671	13.7355	-0.807	11.1364	10.9838
O00468	Agrin [Cleaved into: Agrin N-terminal 110 kDa subunit;Agrin C-terminal 110 kDa subunit;Agrin C-terminal 90 kDa fragment (C90);Agrin C-terminal 22 kDa fragment (C22)]	AGRN	EAACLQQTQIEEAR	1xiodoTMT6plex [C4]	O00468 [647-660]	650					55.0067	NaN	55.2805	NaN	39.5691	NaN	NaN	NaN	55.0067	NaN	NaN	55.2805	NaN	NaN	NaN	NaN	NaN	39.5691	NaN	NaN	NaN	NaN	NaN				NaN	NaN	NaN	0	-15.4376	0.2738		-15.7114
P23526	Adenosylhomocysteinase (AdoHcyase) (EC 3.13.2.1) (S-adenosyl-L-homocysteine hydrolase)	AHCY	FDNLYGCR	1xiodoTMT6plex [C7]	P23526 [189-196]	195					10.0474	NaN	13.0824	NaN	7.16355	3.26287	4.3192	1.47981	10.0474	NaN	NaN	13.0824	NaN	NaN	3.01441	NaN	NaN	10.4748	4.93158	10.2334	2.29664	4.86494	5.79601	3.15402	2.54428	4.99904	NaN	NaN	0.540197	0.297208	-2.88385	3.035	-8.7632	-6.64951	H2O2-sensitive
P23526	Adenosylhomocysteinase (AdoHcyase) (EC 3.13.2.1) (S-adenosyl-L-homocysteine hydrolase)	AHCY	GCAQALR	1xiodoTMT6plex [C2]	P23526 [227-233]	228					6.88998	0.77416	7.89507	0.157515	7.19409	1.43986	NaN	NaN	7.66414	NaN	6.11582	8.05258	NaN	7.73755	NaN	NaN	8.63395	5.75422	NaN	NaN	NaN	NaN	NaN				0.0606871	0.479909	NaN	0.27785	0.304105	1.00509		-2.14085
P23526	Adenosylhomocysteinase (AdoHcyase) (EC 3.13.2.1) (S-adenosyl-L-homocysteine hydrolase)	AHCY	SKFDNLYGCR	1xiodoTMT6plex [C9]	P23526 [187-196]	195					7.31668	1.0984	8.15014	0.329736	7.228	2.76798	6.01816	2.69711	7.62216	8.48294	5.84495	8.2588	8.48853	7.70308	2.80208	7.22747	6.41892	5.8062	11.4357	9.67765	2.77349	9.37708	5.9039	NaN	NaN	4.49406	0.0160424	0.441122	0.222171	0.304241	-0.08868	0.833453	-2.13198	-0.654467	H2O2-sensitive
P23526	Adenosylhomocysteinase (AdoHcyase) (EC 3.13.2.1) (S-adenosyl-L-homocysteine hydrolase)	AHCY	QAQYLGMSCDGPFKPDHYR	1xiodoTMT6plex [C9]	P23526 [413-431]	421					9.4477	1.8449	8.43403	0.604095	9.39667	3.59585	6.55269	3.00469	NaN	7.60281	11.2926	NaN	9.03813	7.82994	6.23351	7.28967	16.3771	NaN	8.6333	8.44979	9.55738	NaN	3.548	8.91319	10.7699	32.8054	0.00535232	0.184669	0.355191	0.078197	-0.051031	-1.01367	-1.88135	-0.886918
O43865	S-adenosylhomocysteine hydrolase-like protein 1 (DC-expressed AHCY-like molecule) (IP(3)Rs binding protein released with IP(3)) (IRBIT) (Putative adenosylhomocysteinase 2) (S-adenosyl-L-homocysteine hydrolase 2) (AdoHcyase 2)	AHCYL1	GESEDDFWWCIDR	1xiodoTMT6plex [C10]	O43865 [202-214]	211					10.2525	2.50774	10.928	0.579	7.08497	1.216	NaN	NaN	7.74473	NaN	12.7602	11.507	NaN	10.349	NaN	NaN	8.30097	5.86896	NaN	NaN	NaN	NaN	NaN	3.48247	NaN	NaN	0.427623	0.0875026	NaN	0.279147	-3.1675	0.675535		-5.05904
O43865	S-adenosylhomocysteine hydrolase-like protein 1 (DC-expressed AHCY-like molecule) (IP(3)Rs binding protein released with IP(3)) (IRBIT) (Putative adenosylhomocysteinase 2) (S-adenosyl-L-homocysteine hydrolase 2) (AdoHcyase 2)	AHCYL1	GSSNFCVK	1xiodoTMT6plex [C6]	O43865 [101-108]	106					9.03403	NaN	12.1192	NaN	12.0449	NaN	NaN	NaN	NaN	9.03403	NaN	NaN	12.1192	NaN	NaN	12.0449	NaN	NaN	NaN	NaN	NaN	NaN	NaN				NaN	NaN	NaN	0	3.01087	3.08517
O43865	S-adenosylhomocysteine hydrolase-like protein 1 (DC-expressed AHCY-like molecule) (IP(3)Rs binding protein released with IP(3)) (IRBIT) (Putative adenosylhomocysteinase 2) (S-adenosyl-L-homocysteine hydrolase 2) (AdoHcyase 2)	AHCYL1	LCVPAMNVNDSVTK	1xiodoTMT6plex [C2]	O43865 [271-284]	272					6.73126	NaN	11.8477	NaN	14.9392	NaN	NaN	NaN	NaN	NaN	6.73126	NaN	NaN	11.8477	NaN	NaN	14.9392	NaN	NaN	NaN	NaN	NaN	NaN	NaN	NaN	6.2655	NaN	NaN	NaN	0	8.20794	5.11644
O43865	S-adenosylhomocysteine hydrolase-like protein 1 (DC-expressed AHCY-like molecule) (IP(3)Rs binding protein released with IP(3)) (IRBIT) (Putative adenosylhomocysteinase 2) (S-adenosyl-L-homocysteine hydrolase 2) (AdoHcyase 2)	AHCYL1	QVDVVITCTGNK	1xiodoTMT6plex [C8]	O43865 [366-377]	373					NaN	NaN	NaN	NaN	21.7899	NaN	14.5208	5.7716	NaN	NaN	NaN	NaN	NaN	NaN	21.7899	NaN	NaN	NaN	NaN	NaN	20.2924	NaN	8.7492	8.56691	8.48437	7.79542	NaN	NaN	NaN	0.00859448
Q09666	Neuroblast differentiation-associated protein AHNAK (Desmoyokin)	AHNAK	LEGDLTGPSVGVEVPDVELECPDAK	1xiodoTMT6plex [C21]	Q09666 [1880-1904];[1947-1971]	1900					8.64763	NaN	11.5514	0.48985	15.4184	NaN	NaN	NaN	NaN	8.64763	NaN	NaN	11.0616	12.0413	NaN	15.4184	NaN	NaN	NaN	NaN	NaN	NaN	NaN	3.64649	1.2582	9.505	NaN	NaN	NaN	0	6.77077	2.90382
O95433	Activator of 90 kDa heat shock protein ATPase homolog 1 (AHA1) (p38)	AHSA1	NGETELCMEGR	1xiodoTMT6plex [C7]	O95433 [295-305]	301					7.78175	NaN	8.96874	NaN	7.32493	2.2755	5.65221	1.87018	NaN	NaN	7.78175	NaN	NaN	8.96874	8.60049	NaN	9.72969	NaN	3.67794	7.29159	8.21898	4.92119	3.81646	NaN	7.59987	NaN	NaN	NaN	0.375948	0.247571	-0.456823	1.18699	-3.31653	-3.38351
O95433	Activator of 90 kDa heat shock protein ATPase homolog 1 (AHA1) (p38)	AHSA1	CEVTEVSK	1xiodoTMT6plex [C1]	O95433 [56-63]	56					5.95863	0.640061	5.27044	0.195412	7.12044	1.21836	NaN	NaN	6.86024	5.43824	5.57741	5.18158	5.54149	5.08825	NaN	8.18443	5.41476	7.76213	NaN	NaN	NaN	NaN	NaN	6.54999	8.14584	12.9961	0.525063	0.658472	NaN	0.267478	1.16181	-0.68819		2.49169
O95831	Apoptosis-inducing factor 1, mitochondrial (EC 1.6.99.-) (Programmed cell death protein 8)	AIFM1	CLIATGGTPR	1xiodoTMT6plex [C1]	O95831 [256-265]	256					5.20031	1.21323	6.82286	1.21639	6.45417	2.08857	6.0616	NaN	5.82127	6.27501	3.50466	6.57032	8.42276	5.4755	NaN	6.07052	3.26795	7.61567	8.86252	NaN	NaN	6.0616	NaN	14.1877	10.3403	16.5648	0.329787	0.597565	NaN	0.127746	1.25385	1.62255	-0.76126	0.690403
O95831	Apoptosis-inducing factor 1, mitochondrial (EC 1.6.99.-) (Programmed cell death protein 8)	AIFM1	SITIIGGGFLGSELACALGR	1xiodoTMT6plex [C16]	O95831 [302-321]	317					12.9938	7.05153	7.54696	2.60882	9.58147	4.56732	6.91965	NaN	8.49516	7.53554	22.9508	7.42593	4.41405	10.8009	9.6659	4.30687	16.767	7.58612	NaN	NaN	6.91965	NaN	NaN	NaN	4.02152	NaN	0.266498	0.439495	NaN	0.29908	-3.41236	-5.44687	-0.62731	-0.294075
O95831	Apoptosis-inducing factor 1, mitochondrial (EC 1.6.99.-) (Programmed cell death protein 8)	AIFM1	SNIWVAGDAACFYDIK	1xiodoTMT6plex [C11]	O95831 [431-446]	441					10.864	5.65094	7.40665	1.74661	11.3025	3.39758	NaN	NaN	NaN	5.21303	16.5149	NaN	5.66004	9.15327	NaN	7.90495	14.7001	NaN	NaN	NaN	NaN	NaN	NaN	6.742	2.64437	NaN	0.0208977	0.208998	NaN	0	0.43856	-3.45731
Q12904	Aminoacyl tRNA synthase complex-interacting multifunctional protein 1 (Multisynthase complex auxiliary component p43) [Cleaved into: Endothelial monocyte-activating polypeptide 2 (EMAP-2) (Endothelial monocyte-activating polypeptide II) (EMAP-II) (Small inducible cytokine subfamily E member 1)]	AIMP1	MVILLCNLKPAK	1xiodoTMT6plex [C6]	Q12904 [206-217]	211					7.43713	NaN	7.37444	NaN	5.26592	NaN	6.08243	NaN	7.43713	NaN	NaN	7.37444	NaN	NaN	NaN	NaN	NaN	5.26592	NaN	NaN	6.08243	NaN	NaN	NaN	6.17838	NaN	NaN	NaN	NaN	0.308608	-2.17121	-0.06269	-1.29201	-1.70026
Q12904	Aminoacyl tRNA synthase complex-interacting multifunctional protein 1 (Multisynthase complex auxiliary component p43) [Cleaved into: Endothelial monocyte-activating polypeptide 2 (EMAP-2) (Endothelial monocyte-activating polypeptide II) (EMAP-II) (Small inducible cytokine subfamily E member 1)]	AIMP1	IWEQIQPDLHTNDECVATYK	1xiodoTMT6plex [C15]	Q12904 [270-289]	284					6.65302	0.729494	7.71123	2.05596	9.26469	0.183905	NaN	NaN	5.69571	7.46471	6.79863	5.08664	7.93994	10.1071	NaN	NaN	9.08079	NaN	9.4486	NaN	NaN	NaN	NaN	7.2867	2.22985	NaN	1.50693	0.275388	NaN	0.300024	2.61168	1.05821		1.73737
Q12904	Aminoacyl tRNA synthase complex-interacting multifunctional protein 1 (Multisynthase complex auxiliary component p43) [Cleaved into: Endothelial monocyte-activating polypeptide 2 (EMAP-2) (Endothelial monocyte-activating polypeptide II) (EMAP-II) (Small inducible cytokine subfamily E member 1)]	AIMP1	GVLSQAMVMCASSPEK	1xiodoTMT6plex [C10]	Q12904 [220-235]	229					19.0279	2.8639	25.483	0.7631	26.2866	10.0674	11.6762	NaN	21.8918	NaN	16.164	26.2461	NaN	24.7199	NaN	NaN	36.2812	30.0706	12.508	NaN	11.6762	NaN	NaN	10.1019	10.9931	9.68775	0.303021	0.792368	NaN	0.183661	7.2587	6.4551	-13.8068	-7.39807
Q15046	Lysine--tRNA ligase (EC 2.7.7.-) (EC 6.1.1.6) (Lysyl-tRNA synthetase) (LysRS)	KARS1	KILDDICVAK	1xiodoTMT6plex [C7]	Q15046 [421-430]	427			+		9.94731	1.48285	11.2641	2.47879	11.9807	5.62247	35.8223	8.1457	12.0394	9.02629	8.77624	14.7174	10.0599	9.01514	21.2463	6.21313	7.24194	9.79754	NaN	15.4045	43.968	NaN	27.6766				0.211715	0.256322	1.87044	0.979407	2.03337	1.31684	24.5582	12.9475
Q13155	Aminoacyl tRNA synthase complex-interacting multifunctional protein 2 (Multisynthase complex auxiliary component p38) (Protein JTV-1)	AIMP2	SCENLAPFNTALK	1xiodoTMT6plex [C2]	Q13155 [305-317]	306					5.96751	0.117255	5.86583	0.540775	5.72662	0.344312	4.21839	NaN	6.08477	5.85026	NaN	6.4066	5.32505	NaN	NaN	5.38064	NaN	6.19634	NaN	5.60287	NaN	NaN	4.21839	2.37815	5.32046	4.64386	0.28922	0.0599144	NaN	0.228074	-0.240898	-0.10169	-1.64743	-0.526625
Q13155	Aminoacyl tRNA synthase complex-interacting multifunctional protein 2 (Multisynthase complex auxiliary component p38) (Protein JTV-1)	AIMP2	FSIQTMCPIEGEGNIAR	1xiodoTMT6plex [C7]	Q13155 [199-215]	205					7.71493	1.66625	10.5514	2.48163	9.29474	1.1657	6.1032	0.729434	9.66269	7.88963	5.59247	10.5644	13.5843	7.50561	9.59135	7.88711	10.9025	8.04222	NaN	10.0505	5.72033	7.12419	5.46507	6.53173	NaN	3.43146	0.653753	0.600833	1.9939	0.814081	1.57981	2.83651	-4.44824	-3.27097
Q13155	Aminoacyl tRNA synthase complex-interacting multifunctional protein 2 (Multisynthase complex auxiliary component p38) (Protein JTV-1)	AIMP2	LLCEHFR	1xiodoTMT6plex [C3]	Q13155 [141-147]	143					15.0151	NaN	15.9726	NaN	13.6966	2.7261	9.56937	NaN	15.0151	NaN	NaN	15.9726	NaN	NaN	NaN	NaN	NaN	16.4227	NaN	10.9705	NaN	NaN	9.56937				NaN	NaN	NaN	0.201367	-1.3185	0.9575	-6.40323	-3.65174
O00170	AH receptor-interacting protein (AIP) (Aryl-hydrocarbon receptor-interacting protein) (HBV X-associated protein 2) (XAP-2) (Immunophilin homolog ARA9)	AIP	HCCGVAQMR	2xiodoTMT6plex [C2;C3]	O00170 [120-128]	121;122					4.81809	NaN	10.7089	NaN	8.29016	2.36247	4.01238	0.83894	NaN	NaN	4.81809	NaN	NaN	10.7089	4.99218	NaN	10.4022	NaN	NaN	9.47609	3.17344	NaN	4.85132				NaN	NaN	0.815694	0.285657	3.47207	5.89081	-6.69652	-4.87528
O00170	AH receptor-interacting protein (AIP) (Aryl-hydrocarbon receptor-interacting protein) (HBV X-associated protein 2) (XAP-2) (Immunophilin homolog ARA9)	AIP	YYDAIACLK	1xiodoTMT6plex [C7]	O00170 [202-210]	208					23.8019	NaN	25.3617	NaN	11.9002	1.29054	12.9499	1.9234	23.8019	NaN	NaN	25.3617	NaN	NaN	9.86889	NaN	NaN	12.87	13.1492	11.7126	11.0265	14.8733	NaN	7.04038	NaN	NaN	NaN	NaN	0.257134	0.315649	-11.9017	1.5598	-12.4118	-12.6354
P54819	Adenylate kinase 2, mitochondrial (AK 2) (EC 2.7.4.3) (ATP-AMP transphosphorylase 2) (ATP:AMP phosphotransferase) (Adenylate monophosphate kinase) [Cleaved into: Adenylate kinase 2, mitochondrial, N-terminally processed]	AK2	LAENFCVCHLATGDMLR	2xiodoTMT6plex [C6;C8]	P54819 [35-51]	40;42					45.1835	4.99425	41.8832	5.17959	50.1407	4.12549	53.1154	NaN	46.8353	50.3046	38.4105	36.4776	40.3051	48.867	55.7808	45.7697	52.3659	46.6463	NaN	NaN	53.1154	NaN	NaN	60.7356	63.9515	47.289	0.554495	0.258126	NaN	0.14091	4.95721	-3.30023	11.2322	7.99762
P54819	Adenylate kinase 2, mitochondrial (AK 2) (EC 2.7.4.3) (ATP-AMP transphosphorylase 2) (ATP:AMP phosphotransferase) (Adenylate monophosphate kinase) [Cleaved into: Adenylate kinase 2, mitochondrial, N-terminally processed]	AK2	NLETPLCK	1xiodoTMT6plex [C7]	P54819 [86-93]	92					87.5623	5.9262	88.9571	2.02002	88.6677	1.29305	85.7452	NaN	91.6415	91.8631	79.1824	88.842	91.4866	86.5426	86.7568	90.3062	88.4074	89.2006	NaN	NaN	85.7452	NaN	NaN	89.5689	94.163	77.5599	0.112313	0.114365	NaN	0.18318	1.10542	1.39473	-3.21187	-1.48417
Q9Y3D8	Adenylate kinase isoenzyme 6 (AK6) (EC 2.7.4.3) (Adrenal gland protein AD-004) (Coilin-interacting nuclear ATPase protein) (hCINAP) (Dual activity adenylate kinase/ATPase) (AK/ATPase)	AK6	EGGVIVDYHGCDFFPER	1xiodoTMT6plex [C11]	Q9Y3D8 [71-87]	81					12.1133	2.33536	10.8381	1.23945	10.8254	2.50223	5.42528	NaN	14.4099	13.0205	8.9095	12.4458	10.6392	9.4294	NaN	8.2407	10.9764	10.1222	9.29658	15.4913	NaN	5.42528	NaN	4.95782	6.85001	15.1812	0.256037	0.27357	NaN	0	-1.28786	-1.27517	-5.41285	-0.754293
Q9Y3D8	Adenylate kinase isoenzyme 6 (AK6) (EC 2.7.4.3) (Adrenal gland protein AD-004) (Coilin-interacting nuclear ATPase protein) (hCINAP) (Dual activity adenylate kinase/ATPase) (AK/ATPase)	AK6	EEQLYDGYDEEYDCPILDEDRVVDELDNQMR	1xiodoTMT6plex [C14]	Q9Y3D8 [40-70]	53					NaN	NaN	3.85508	0.04889	6.27008	2.37634	5.43332	1.49058	NaN	NaN	NaN	3.80619	NaN	3.90397	4.67297	NaN	3.42067	NaN	9.50139	7.48528	6.9239	3.94274	NaN	9.90475	5.53035	NaN	NaN	NaN	0.137281	0.231173			1.57824	3.10825
Q9Y3D8	Adenylate kinase isoenzyme 6 (AK6) (EC 2.7.4.3) (Adrenal gland protein AD-004) (Coilin-interacting nuclear ATPase protein) (hCINAP) (Dual activity adenylate kinase/ATPase) (AK/ATPase)	AK6	EEQLYDGYDEEYDCPILDEDR	1xiodoTMT6plex [C14]	Q9Y3D8 [40-60]	53					NaN	NaN	9.45554	NaN	38.3756	NaN	32.2669	NaN	NaN	NaN	NaN	NaN	NaN	9.45554	NaN	NaN	NaN	NaN	38.3756	NaN	NaN	32.2669	NaN	9.51347	NaN	NaN	NaN	NaN	NaN	0.160636			22.8114	25.8657
Q02040	A-kinase anchor protein 17A (AKAP-17A) (721P) (B-lymphocyte antigen) (Protein XE7) (Protein kinase A-anchoring protein 17A) (PRKA17A) (Splicing factor, arginine/serine-rich 17A)	AKAP17A	GIPACEQNVSR	1xiodoTMT6plex [C5]	Q02040 [559-569]	563					NaN	NaN	NaN	NaN	8.41494	0.288095	7.78531	3.45958	NaN	NaN	NaN	NaN	NaN	NaN	NaN	NaN	NaN	NaN	8.70304	8.12685	NaN	11.2449	4.32573	NaN	NaN	NaN	NaN	NaN	0.0590877	0.299257
O43823	A-kinase anchor protein 8 (AKAP-8) (A-kinase anchor protein 95 kDa) (AKAP 95)	AKAP8	IQFACSVCK	2xiodoTMT6plex [C5;C8]	O43823 [388-396]	392;395					NaN	NaN	NaN	NaN	4.87183	2.45206	4.1478	1.74982	NaN	NaN	NaN	NaN	NaN	NaN	7.32389	NaN	NaN	NaN	2.41977	NaN	5.89762	2.39799	NaN	3.52474	3.02184	6.5023	NaN	NaN	0.079642	0.129772
O43823	A-kinase anchor protein 8 (AKAP-8) (A-kinase anchor protein 95 kDa) (AKAP 95)	AKAP8	IEAAHCLACDMLIPAQPQLLQR	2xiodoTMT6plex [C6;C9]	O43823 [476-497]	481;484					NaN	NaN	NaN	NaN	10.7802	NaN	7.21345	NaN	NaN	NaN	NaN	NaN	NaN	NaN	10.7802	NaN	NaN	NaN	NaN	NaN	7.21345	NaN	NaN				NaN	NaN	NaN	0
O43823	A-kinase anchor protein 8 (AKAP-8) (A-kinase anchor protein 95 kDa) (AKAP 95)	AKAP8	ANDGGLAAGAPAMHMASYGPEPCTDNSDSLIAK	1xiodoTMT6plex [C23]	O43823 [63-95]	85					43.9612	NaN	20.9909	NaN	32.9174	NaN	NaN	NaN	NaN	NaN	43.9612	NaN	NaN	20.9909	NaN	NaN	32.9174	NaN	NaN	NaN	NaN	NaN	NaN	NaN	11.2889	NaN	NaN	NaN	NaN	0	-11.0438	-22.9703
Q9ULX6	A-kinase anchor protein 8-like (AKAP8-like protein) (Helicase A-binding protein 95) (HAP95) (Homologous to AKAP95 protein) (HA95) (Neighbor of A-kinase-anchoring protein 95) (Neighbor of AKAP95)	AKAP8L	YDSYESCDSR	1xiodoTMT6plex [C7]	Q9ULX6 [122-131]	128					5.77659	NaN	8.22046	0.9974	8.19632	NaN	NaN	NaN	NaN	NaN	5.77659	NaN	7.22306	9.21786	NaN	NaN	8.19632	NaN	NaN	NaN	NaN	NaN	NaN	9.25118	11.921	NaN	NaN	NaN	NaN	0.0914619	2.41973	2.44387
Q9ULX6	A-kinase anchor protein 8-like (AKAP8-like protein) (Helicase A-binding protein 95) (HAP95) (Homologous to AKAP95 protein) (HA95) (Neighbor of A-kinase-anchoring protein 95) (Neighbor of AKAP95)	AKAP8L	IQFVCSLCK	2xiodoTMT6plex [C5;C8]	Q9ULX6 [387-395]	391;394					2.93503	NaN	4.18152	NaN	3.67829	1.02325	9.51243	9.26274	NaN	NaN	2.93503	NaN	NaN	4.18152	5.41604	NaN	3.11762	NaN	3.37376	2.80575	2.25962	3.69187	22.5858	NaN	NaN	3.33224	NaN	NaN	0.469463	0.0170963	0.743263	1.24649	5.33091	2.76184
P14550	Aldo-keto reductase family 1 member A1 (EC 1.1.1.2) (EC 1.1.1.372) (EC 1.1.1.54) (Alcohol dehydrogenase [NADP(+)]) (Aldehyde reductase) (Glucuronate reductase) (EC 1.1.1.19) (Glucuronolactone reductase) (EC 1.1.1.20)	AKR1A1	NADGTICYDSTHYK	1xiodoTMT6plex [C7]	P14550 [128-141]	134					NaN	NaN	NaN	NaN	13.874	0.26405	11.3792	0.32415	NaN	NaN	NaN	NaN	NaN	NaN	NaN	NaN	NaN	NaN	14.138	13.6099	NaN	11.7034	11.0551	6.86346	5.06502	NaN	NaN	NaN	1.56935	0.142912
P14550	Aldo-keto reductase family 1 member A1 (EC 1.1.1.2) (EC 1.1.1.372) (EC 1.1.1.54) (Alcohol dehydrogenase [NADP(+)]) (Aldehyde reductase) (Glucuronate reductase) (EC 1.1.1.19) (Glucuronolactone reductase) (EC 1.1.1.20)	AKR1A1	KVICIPK	1xiodoTMT6plex [C4]	P14550 [257-263]	260					NaN	NaN	NaN	NaN	26.1863	3.8255	25.9701	3.02455	NaN	NaN	NaN	NaN	NaN	NaN	30.0118	NaN	NaN	NaN	NaN	22.3608	28.9946	NaN	22.9455				NaN	NaN	0.0138287	0.1554
P15121	Aldo-keto reductase family 1 member B1 (EC 1.1.1.300) (EC 1.1.1.372) (EC 1.1.1.54) (Aldehyde reductase) (Aldose reductase) (AR) (EC 1.1.1.21)	AKR1B1	VCALLSCTSHK	2xiodoTMT6plex [C2;C7]	P15121 [298-308]	299;304					3.73637	0.568136	3.53126	0.441946	3.62146	0.607349	2.13131	0.359575	3.38003	3.2909	4.53819	3.5512	2.98029	4.06228	3.59025	3.52694	3.78316	3.40237	2.6853	4.74074	2.49089	1.77174	NaN	4.54885	7.48435	7.65045	0.0880853	0.15024	1.53114	0.852321	-0.114913	-0.205117	-1.39994	-0.513049	intra-disulfide;sulfenic acid;S-nitrosylation
P15121	Aldo-keto reductase family 1 member B1 (EC 1.1.1.300) (EC 1.1.1.372) (EC 1.1.1.54) (Aldehyde reductase) (Aldose reductase) (AR) (EC 1.1.1.21)	AKR1B1	YKPAVNQIECHPYLTQEK	1xiodoTMT6plex [C10]	P15121 [178-195]	187					7.64144	0.975495	5.10587	0.999809	7.63641	3.10058	5.03728	NaN	6.26287	8.28552	8.37593	3.88552	6.3345	5.0976	NaN	13.1718	6.98575	6.27146	3.76152	7.99152	NaN	5.03728	NaN	2.91204	NaN	NaN	0.000786638	1.20641	NaN	0.241193	-0.00503	-2.53557	-0.0685933	0.659572
P15121	Aldo-keto reductase family 1 member B1 (EC 1.1.1.300) (EC 1.1.1.372) (EC 1.1.1.54) (Aldehyde reductase) (Aldose reductase) (AR) (EC 1.1.1.21)	AKR1B1	LIQYCQSK	1xiodoTMT6plex [C5]	P15121 [196-203]	200					3.68283	NaN	7.0643	NaN	7.92439	0.95169	5.24012	NaN	NaN	NaN	3.68283	NaN	NaN	7.0643	NaN	NaN	6.9727	NaN	NaN	8.87608	NaN	NaN	5.24012				NaN	NaN	NaN	0.246308	4.24156	3.38147	-1.82418	-0.0062
P15121	Aldo-keto reductase family 1 member B1 (EC 1.1.1.300) (EC 1.1.1.372) (EC 1.1.1.54) (Aldehyde reductase) (Aldose reductase) (AR) (EC 1.1.1.21)	AKR1B1	HIDCAHVYQNENEVGVAIQEK	1xiodoTMT6plex [C4]	P15121 [42-62]	45					8.12757	NaN	8.63021	2.75348	15.6156	3.82405	14.8717	NaN	NaN	8.12757	NaN	NaN	11.3837	5.87673	19.4397	11.7916	NaN	NaN	NaN	NaN	14.8717	NaN	NaN	6.12058	NaN	NaN	NaN	NaN	NaN	0.319599	7.48808	0.502645	6.24148	6.24148
Q04828	Aldo-keto reductase family 1 member C1 (EC 1.1.1.-) (EC 1.1.1.112) (EC 1.1.1.209) (EC 1.1.1.210) (EC 1.1.1.357) (EC 1.1.1.51) (EC 1.1.1.53) (EC 1.1.1.62) (EC 1.3.1.20) (20-alpha-hydroxysteroid dehydrogenase) (20-alpha-HSD) (EC 1.1.1.149) (Chlordecone reductase homolog HAKRC) (Dihydrodiol dehydrogenase 1) (DD1) (High-affinity hepatic bile acid-binding protein) (HBAB)	AKR1C1	EEPWVDPNSPVLLEDPVLCALAK	1xiodoTMT6plex [C19]	Q04828 [224-246]	242					10.9839	1.85879	7.68302	0.503965	10.4946	2.46499	NaN	NaN	13.535	10.2575	9.15921	NaN	8.18698	7.17905	NaN	9.17277	13.9491	NaN	NaN	8.36206	NaN	NaN	NaN				0.0790181	0.813237	NaN	0.258537	-0.48926	-3.30089		0.679045
Q04828	Aldo-keto reductase family 1 member C1 (EC 1.1.1.-) (EC 1.1.1.112) (EC 1.1.1.209) (EC 1.1.1.210) (EC 1.1.1.357) (EC 1.1.1.51) (EC 1.1.1.53) (EC 1.1.1.62) (EC 1.3.1.20) (20-alpha-hydroxysteroid dehydrogenase) (20-alpha-HSD) (EC 1.1.1.149) (Chlordecone reductase homolog HAKRC) (Dihydrodiol dehydrogenase 1) (DD1) (High-affinity hepatic bile acid-binding protein) (HBAB)	AKR1C1	YKPVCNQVECHPYFNQR	2xiodoTMT6plex [C5;C10]	Q04828 [184-200]	188;193					14.3991	3.82433	14.9964	1.39625	19.9232	4.083	NaN	NaN	19.8075	11.7056	11.6842	16.4678	13.1203	15.4011	NaN	14.2641	21.7593	23.7463	NaN	NaN	NaN	NaN	NaN				0.628786	0.0727486	NaN	0.0252595	5.52413	0.5973		8.7499
P42330	Aldo-keto reductase family 1 member C3 (EC 1.1.1.-) (EC 1.1.1.210) (EC 1.1.1.53) (EC 1.1.1.62) (17-beta-hydroxysteroid dehydrogenase type 5) (17-beta-HSD 5) (3-alpha-HSD type II, brain) (3-alpha-hydroxysteroid dehydrogenase type 2) (3-alpha-HSD type 2) (EC 1.1.1.357) (Chlordecone reductase homolog HAKRb) (Dihydrodiol dehydrogenase 3) (DD-3) (DD3) (Dihydrodiol dehydrogenase type I) (HA1753) (Prost…	AKR1C3	WVDPNSPVLLEDPVLCALAK	1xiodoTMT6plex [C16]	P42330 [227-246]	242					18.5637	NaN	12.9099	NaN	15.9697	NaN	NaN	NaN	NaN	18.5637	NaN	NaN	12.9099	NaN	NaN	15.9697	NaN	NaN	NaN	NaN	NaN	NaN	NaN	NaN	3.8802	NaN	NaN	NaN	NaN	0	-2.594	-5.6538
O43488	Aflatoxin B1 aldehyde reductase member 2 (EC 1.1.1.n11) (AFB1 aldehyde reductase 1) (AFB1-AR 1) (Aldoketoreductase 7) (Succinic semialdehyde reductase) (SSA reductase)	AKR7A2	QVETELFPCLR	1xiodoTMT6plex [C9]	O43488 [206-216]	214					8.16568	0.043795	5.29459	1.2143	7.20104	2.3603	NaN	NaN	8.20947	8.12188	NaN	6.50889	4.08029	NaN	NaN	4.84074	NaN	9.56134	NaN	NaN	NaN	NaN	NaN	2.045	NaN	3.88033	0.141213	0.847875	NaN	0.301027	-0.964635	-2.87108		4.26675
P31749	RAC-alpha serine/threonine-protein kinase (EC 2.7.11.1) (Protein kinase B) (PKB) (Protein kinase B alpha) (PKB alpha) (Proto-oncogene c-Akt) (RAC-PK-alpha)	AKT1	ITDFGLCK	1xiodoTMT6plex [C7]	P31749 [290-297];P23443 [234-241]	296					NaN	NaN	NaN	NaN	5.51696	3.08685	3.6757	0.513535	NaN	NaN	NaN	NaN	NaN	NaN	3.61944	NaN	NaN	NaN	3.06095	9.8705	3.91464	4.15017	2.9623				NaN	NaN	0.344733	0.130007
P31749	RAC-alpha serine/threonine-protein kinase (EC 2.7.11.1) (Protein kinase B) (PKB) (Protein kinase B alpha) (PKB alpha) (Proto-oncogene c-Akt) (RAC-PK-alpha)	AKT1	CLQWTTVIER	1xiodoTMT6plex [C1]	P31749 [77-86]	77					7.72419	3.7356	7.17793	0.738592	5.67049	0.503206	NaN	NaN	11.4598	3.98859	NaN	6.3532	8.1454	7.03518	NaN	5.43215	5.20896	6.37037	NaN	NaN	NaN	NaN	NaN				0.284479	0.0650222	NaN	0.255763	-2.0537	-0.546268		-0.807557
P31749	RAC-alpha serine/threonine-protein kinase (EC 2.7.11.1) (Protein kinase B) (PKB) (Protein kinase B alpha) (PKB alpha) (Proto-oncogene c-Akt) (RAC-PK-alpha)	AKT1	TFCGTPEYLAPEVLEDNDYGR	1xiodoTMT6plex [C3]	P31749 [308-328]	310					10.2686	NaN	13.2936	NaN	11.3734	NaN	NaN	NaN	10.2686	NaN	NaN	13.2936	NaN	NaN	NaN	NaN	NaN	11.3734	NaN	NaN	NaN	NaN	NaN				NaN	NaN	NaN	0	1.1048	3.025		-1.9202
Q8IZ83	Aldehyde dehydrogenase family 16 member A1	ALDH16A1	GAAACDLVQR	1xiodoTMT6plex [C5]	Q8IZ83 [346-355]	350					8.64436	3.61817	9.57903	2.22389	7.8932	2.6189	4.9952	NaN	5.84949	13.7537	6.3299	7.52531	12.6687	8.54308	4.19537	11.3055	9.05479	7.01712	NaN	NaN	4.9952	NaN	NaN				0.0977326	0.112852	NaN	0.3047	-0.751168	0.934667	-4.58383	-3.57287
Q8IZ83	Aldehyde dehydrogenase family 16 member A1	ALDH16A1	NSVPCQDPITGENLASCLQAQAEDVAAAVEAAR	2xiodoTMT6plex [C5;C17]	Q8IZ83 [55-87]	59;71					9.1726	NaN	7.34292	NaN	11.2882	NaN	NaN	NaN	NaN	9.1726	NaN	NaN	7.34292	NaN	NaN	11.2882	NaN	NaN	NaN	NaN	NaN	NaN	NaN	3.9821	2.91782	NaN	NaN	NaN	NaN	0	2.1156	-1.82968
Q8IZ83	Aldehyde dehydrogenase family 16 member A1	ALDH16A1	DPSVPTGGCK	1xiodoTMT6plex [C9]	Q8IZ83 [459-468]	467					7.77448	0.417965	11.1418	1.1132	11.9236	3.1356	NaN	NaN	7.35652	NaN	8.19245	12.255	NaN	10.0286	NaN	NaN	15.0592	8.78801	NaN	NaN	NaN	NaN	NaN	5.90839	12.5534	NaN	0.49487	0.977343	NaN	0.25806	4.14912	3.36732		-2.35379
Q8IZ83	Aldehyde dehydrogenase family 16 member A1	ALDH16A1	VAFCGAPEEGR	1xiodoTMT6plex [C4]	Q8IZ83 [246-256]	249					NaN	NaN	NaN	NaN	20	7.6552	18.5542	7.84755	NaN	NaN	NaN	NaN	NaN	NaN	12.3448	NaN	NaN	NaN	27.6552	NaN	10.7067	26.4018	NaN	NaN	NaN	NaN	NaN	NaN	0.0423198	0.24068
P12814	Alpha-actinin-1 (Alpha-actinin cytoskeletal isoform) (F-actin cross-linking protein) (Non-muscle alpha-actinin-1)	ACTN1	CQLEINFNTLQTK	1xiodoTMT6plex [C1]	P12814 [332-344];O43707 [351-363]	332				+	3.78426	0.828106	3.31551	1.54251	10.8481	4.07138	9.19526	0.367275	3.23423	3.16387	4.95467	3.21536	1.4784	5.25277	NaN	NaN	10.0753	5.0338	16.4007	11.8825	9.56254	8.82799	NaN	10.5546	17.1995	10.8212	1.26435	0.140147	0.177654	1.02119	7.06382	-0.468747	5.87976	7.026
P54886	Delta-1-pyrroline-5-carboxylate synthase (P5CS) (Aldehyde dehydrogenase family 18 member A1) [Includes: Glutamate 5-kinase (GK) (EC 2.7.2.11) (Gamma-glutamyl kinase);Gamma-glutamyl phosphate reductase (GPR) (EC 1.2.1.41) (Glutamate-5-semialdehyde dehydrogenase) (Glutamyl-gamma-semialdehyde dehydrogenase)]	ALDH18A1	GDECGLALGR	1xiodoTMT6plex [C4]	P54886 [85-94]	88					6.45076	NaN	9.03318	NaN	8.8702	2.65619	7.22247	1.1942	NaN	6.45076	NaN	NaN	9.03318	NaN	9.18548	4.85477	NaN	NaN	9.11513	12.3254	8.46863	7.58656	5.61223	11.1964	11.6619	18.6843	NaN	NaN	0.360454	0.143527	2.41944	2.58242	-1.81071	-0.41159
P54886	Delta-1-pyrroline-5-carboxylate synthase (P5CS) (Aldehyde dehydrogenase family 18 member A1) [Includes: Glutamate 5-kinase (GK) (EC 2.7.2.11) (Gamma-glutamyl kinase);Gamma-glutamyl phosphate reductase (GPR) (EC 1.2.1.41) (Glutamate-5-semialdehyde dehydrogenase) (Glutamyl-gamma-semialdehyde dehydrogenase)]	ALDH18A1	CEYPAACNALETLLIHR	2xiodoTMT6plex [C1;C7]	P54886 [606-622]	606;612					9.56776	NaN	9.56344	NaN	12.0732	2.32612	9.51669	0.86851	9.56776	NaN	NaN	9.56344	NaN	NaN	NaN	NaN	NaN	NaN	14.3993	9.74706	NaN	10.3852	8.64818				NaN	NaN	0.385714	0.0406208	2.50542	-0.00432	-0.04675	1.2315
P54886	Delta-1-pyrroline-5-carboxylate synthase (P5CS) (Aldehyde dehydrogenase family 18 member A1) [Includes: Glutamate 5-kinase (GK) (EC 2.7.2.11) (Gamma-glutamyl kinase);Gamma-glutamyl phosphate reductase (GPR) (EC 1.2.1.41) (Glutamate-5-semialdehyde dehydrogenase) (Glutamyl-gamma-semialdehyde dehydrogenase)]	ALDH18A1	EAVQLVNTREEVEDLCR	1xiodoTMT6plex [C16]	P54886 [531-547]	546					10.7762	NaN	15.5976	NaN	13.8364	NaN	NaN	NaN	10.7762	NaN	NaN	15.5976	NaN	NaN	NaN	NaN	NaN	13.8364	NaN	NaN	NaN	NaN	NaN				NaN	NaN	NaN	0	3.0602	4.8214		-1.7612
P54886	Delta-1-pyrroline-5-carboxylate synthase (P5CS) (Aldehyde dehydrogenase family 18 member A1) [Includes: Glutamate 5-kinase (GK) (EC 2.7.2.11) (Gamma-glutamyl kinase);Gamma-glutamyl phosphate reductase (GPR) (EC 1.2.1.41) (Glutamate-5-semialdehyde dehydrogenase) (Glutamyl-gamma-semialdehyde dehydrogenase)]	ALDH18A1	GIPVMGHSEGICHMYVDSEASVDK	1xiodoTMT6plex [C12]	P54886 [573-596]	584					19.5847	NaN	27.1451	NaN	23.8265	4.2404	NaN	NaN	19.5847	NaN	NaN	27.1451	NaN	NaN	NaN	NaN	NaN	28.0669	NaN	19.5861	NaN	NaN	NaN	10.8633	NaN	NaN	NaN	NaN	NaN	0	4.2418	7.5604		-3.3186
P00352	Aldehyde dehydrogenase 1A1 (EC 1.2.1.19) (EC 1.2.1.28) (EC 1.2.1.3) (EC 1.2.1.36) (3-deoxyglucosone dehydrogenase) (ALDH-E1) (ALHDII) (Aldehyde dehydrogenase family 1 member A1) (Aldehyde dehydrogenase, cytosolic) (Retinal dehydrogenase 1) (RALDH 1) (RalDH1)	ALDH1A1	LYSNAYLNDLAGCIK	1xiodoTMT6plex [C13]	P00352 [114-128]	126					3.64166	0.197467	5.04687	0.862526	4.31263	0.248009	NaN	NaN	3.36365	3.8035	3.75784	4.85686	6.18535	4.09839	3.89469	4.47051	4.49681	4.16198	4.53918	NaN	NaN	NaN	NaN	NaN	3.43567	1.80526	1.86757	1.05529	NaN	0.276192	0.670971	1.4052		-0.696287
P00352	Aldehyde dehydrogenase 1A1 (EC 1.2.1.19) (EC 1.2.1.28) (EC 1.2.1.3) (EC 1.2.1.36) (3-deoxyglucosone dehydrogenase) (ALDH-E1) (ALHDII) (Aldehyde dehydrogenase family 1 member A1) (Aldehyde dehydrogenase, cytosolic) (Retinal dehydrogenase 1) (RALDH 1) (RalDH1)	ALDH1A1	KFPVFNPATEEELCQVEEGDKEDVDK	1xiodoTMT6plex [C14]	P00352 [37-62]	50					7.19297	2.60656	4.8476	0.693158	4.48875	NaN	NaN	NaN	6.51788	4.39213	10.6689	4.44801	4.27218	5.8226	NaN	NaN	NaN	4.48875	NaN	NaN	NaN	NaN	NaN	NaN	19.0481	NaN	NaN	0.543373	NaN	0.188085	-2.70422	-2.34537		-0.358847
P00352	Aldehyde dehydrogenase 1A1 (EC 1.2.1.19) (EC 1.2.1.28) (EC 1.2.1.3) (EC 1.2.1.36) (3-deoxyglucosone dehydrogenase) (ALDH-E1) (ALHDII) (Aldehyde dehydrogenase family 1 member A1) (Aldehyde dehydrogenase, cytosolic) (Retinal dehydrogenase 1) (RALDH 1) (RalDH1)	ALDH1A1	YCAGWADK	1xiodoTMT6plex [C2]	P00352 [132-139]	133					7.95159	0.897001	9.95255	0.687352	5.58842	1.69254	5.56625	0.412675	6.77727	8.95426	8.12323	9.4268	10.9235	9.50735	2.79804	5.7948	7.9824	6.29395	5.07291	NaN	5.15358	5.97893	NaN	NaN	NaN	NaN	0.996542	1.17733	0.00513054	1.24195	-2.36317	2.00096	-4.38629	-4.32771
P00352	Aldehyde dehydrogenase 1A1 (EC 1.2.1.19) (EC 1.2.1.28) (EC 1.2.1.3) (EC 1.2.1.36) (3-deoxyglucosone dehydrogenase) (ALDH-E1) (ALHDII) (Aldehyde dehydrogenase family 1 member A1) (Aldehyde dehydrogenase, cytosolic) (Retinal dehydrogenase 1) (RALDH 1) (RalDH1)	ALDH1A1	LECGGGPWGNK	1xiodoTMT6plex [C3]	P00352 [368-378]	370					7.95018	0.69199	8.55106	2.37113	7.85801	1.61192	8.2383	0.14157	8.90488	7.28658	7.65909	11.8558	7.39103	6.40636	NaN	7.0648	6.16082	10.9069	7.7014	7.45615	NaN	8.09673	8.37987	NaN	NaN	NaN	0.0278988	0.126013	0.102608	0	-0.0921693	0.60088	-0.312763	-0.0428533
P00352	Aldehyde dehydrogenase 1A1 (EC 1.2.1.19) (EC 1.2.1.28) (EC 1.2.1.3) (EC 1.2.1.36) (3-deoxyglucosone dehydrogenase) (ALDH-E1) (ALHDII) (Aldehyde dehydrogenase family 1 member A1) (Aldehyde dehydrogenase, cytosolic) (Retinal dehydrogenase 1) (RALDH 1) (RalDH1)	ALDH1A1	FPVFNPATEEELCQVEEGDKEDVDK	1xiodoTMT6plex [C13]	P00352 [38-62]	50					27.5207	NaN	25.0743	NaN	32.7191	NaN	NaN	NaN	NaN	27.5207	NaN	NaN	25.0743	NaN	NaN	32.7191	NaN	NaN	NaN	NaN	NaN	NaN	NaN	NaN	NaN	NaN	NaN	NaN	NaN	0	5.1984	-2.4464
P30837	Aldehyde dehydrogenase X, mitochondrial (EC 1.2.1.3) (Aldehyde dehydrogenase 5) (Aldehyde dehydrogenase family 1 member B1)	ALDH1B1	HEPVGVCGQIIPWNFPLVMQGWK	1xiodoTMT6plex [C7]	P30837 [173-195]	179					17.3071	NaN	11.3211	NaN	18.8342	NaN	NaN	NaN	NaN	NaN	17.3071	NaN	NaN	11.3211	NaN	NaN	18.8342	NaN	NaN	NaN	NaN	NaN	NaN				NaN	NaN	NaN	0	1.5271	-5.986
P30038	Delta-1-pyrroline-5-carboxylate dehydrogenase, mitochondrial (P5C dehydrogenase) (EC 1.2.1.88) (Aldehyde dehydrogenase family 4 member A1) (L-glutamate gamma-semialdehyde dehydrogenase)	ALDH4A1	CDDSVGYFVEPCIVESK	2xiodoTMT6plex [C1;C12]	P30038 [421-437]	421;432					11.476	3.26726	12.363	1.91685	18.9439	7.9861	NaN	NaN	NaN	14.7433	8.20879	NaN	10.4462	14.2799	NaN	26.93	10.9578	NaN	NaN	NaN	NaN	NaN	NaN				0.320565	0.077457	NaN	0	7.46786	0.887005
P51649	Succinate-semialdehyde dehydrogenase, mitochondrial (EC 1.2.1.24) (Aldehyde dehydrogenase family 5 member A1) (NAD(+)-dependent succinic semialdehyde dehydrogenase)	ALDH5A1	NTGQTCVCSNQFLVQR	2xiodoTMT6plex [C6;C8]	P51649 [335-350]	340;342					NaN	NaN	NaN	NaN	5.59786	0.616898	4.97131	1.68061	NaN	NaN	NaN	NaN	NaN	NaN	5.98731	NaN	NaN	NaN	4.72705	6.07922	2.98767	4.82932	7.09695	9.39179	9.46923	NaN	NaN	NaN	0.189368	0.283342					H2O2-sensitive
P51649	Succinate-semialdehyde dehydrogenase, mitochondrial (EC 1.2.1.24) (Aldehyde dehydrogenase family 5 member A1) (NAD(+)-dependent succinic semialdehyde dehydrogenase)	ALDH5A1	AAYEAFCR	1xiodoTMT6plex [C7]	P51649 [104-111]	110					NaN	NaN	NaN	NaN	13.6408	NaN	10.3846	NaN	NaN	NaN	NaN	NaN	NaN	NaN	NaN	NaN	NaN	NaN	NaN	13.6408	NaN	NaN	10.3846	NaN	NaN	NaN	NaN	NaN	NaN	0
P51649	Succinate-semialdehyde dehydrogenase, mitochondrial (EC 1.2.1.24) (Aldehyde dehydrogenase family 5 member A1) (NAD(+)-dependent succinic semialdehyde dehydrogenase)	ALDH5A1	EVGEAICTDPLVSK	1xiodoTMT6plex [C7]	P51649 [266-279]	272					17.6122	NaN	21.8411	NaN	14.2624	2.32292	11.8513	3.03087	17.6122	NaN	NaN	21.8411	NaN	NaN	10.8698	NaN	NaN	17.2879	15.0991	13.7929	14.8822	8.82045	NaN				NaN	NaN	0.36843	0.03554	-3.34978	4.2289	-9.98977	-7.86459
P51649	Succinate-semialdehyde dehydrogenase, mitochondrial (EC 1.2.1.24) (Aldehyde dehydrogenase family 5 member A1) (NAD(+)-dependent succinic semialdehyde dehydrogenase)	ALDH5A1	VAEQLEVGMVGVNEGLISSVECPFGGVK	1xiodoTMT6plex [C22]	P51649 [481-508]	502					12.076	NaN	13.5464	2.44125	16.0246	NaN	NaN	NaN	NaN	12.076	NaN	NaN	15.9876	11.1051	NaN	NaN	16.0246	NaN	NaN	NaN	NaN	NaN	NaN	8.85377	2.29249	NaN	NaN	NaN	NaN	0	3.9486	1.47035
P49419	Alpha-aminoadipic semialdehyde dehydrogenase (Alpha-AASA dehydrogenase) (EC 1.2.1.31) (Aldehyde dehydrogenase family 7 member A1) (EC 1.2.1.3) (Antiquitin-1) (Betaine aldehyde dehydrogenase) (EC 1.2.1.8) (Delta1-piperideine-6-carboxylate dehydrogenase) (P6c dehydrogenase)	ALDH7A1	GEVITTYCPANNEPIAR	1xiodoTMT6plex [C8]	P49419 [63-79]	70					13.2528	2.99085	14.4481	1.27185	16.6877	4.30284	10.9518	4.61089	10.2619	16.2436	NaN	13.1762	15.7199	NaN	NaN	14.8175	NaN	13.0977	24.0419	14.7936	NaN	15.5627	6.34092	NaN	2.98068	2.70009	0.342387	0.125917	0.541884	0.117478	3.43492	1.1953	-3.49624	0.319314
P49419	Alpha-aminoadipic semialdehyde dehydrogenase (Alpha-AASA dehydrogenase) (EC 1.2.1.31) (Aldehyde dehydrogenase family 7 member A1) (EC 1.2.1.3) (Antiquitin-1) (Betaine aldehyde dehydrogenase) (EC 1.2.1.8) (Delta1-piperideine-6-carboxylate dehydrogenase) (P6c dehydrogenase)	ALDH7A1	STCTINYSK	1xiodoTMT6plex [C3]	P49419 [520-528]	522					12.6285	3.21542	16.2026	0.631296	25.2352	9.32242	12.8883	2.36555	9.41307	15.8439	NaN	15.383	16.919	16.3057	15.1733	37.1171	27.5027	32.6418	13.741	NaN	10.5228	15.2539	NaN	NaN	5.11323	NaN	0.756636	0.614495	0.747589	0.544072	12.6067	3.57408	-3.31422	1.83731
P49419	Alpha-aminoadipic semialdehyde dehydrogenase (Alpha-AASA dehydrogenase) (EC 1.2.1.31) (Aldehyde dehydrogenase family 7 member A1) (EC 1.2.1.3) (Antiquitin-1) (Betaine aldehyde dehydrogenase) (EC 1.2.1.8) (Delta1-piperideine-6-carboxylate dehydrogenase) (P6c dehydrogenase)	ALDH7A1	GSDCGIVNVNIPTSGAEIGGAFGGEK	1xiodoTMT6plex [C4]	P49419 [475-500]	478					14.278	3.92117	9.7217	1.52539	19.7516	0.76915	NaN	NaN	12.5591	10.5715	19.7033	7.64219	11.2584	10.2645	NaN	NaN	18.9824	20.5207	NaN	NaN	NaN	NaN	NaN	NaN	5.04277	NaN	0.641643	0.69808	NaN	0.0797086	5.47358	-4.55627		10.799
P25116	Proteinase-activated receptor 1 (PAR-1) (Coagulation factor II receptor) (Thrombin receptor)	F2R	CLSSSAVANR	1xiodoTMT6plex [C1]	P25116 [296-305]	296				+	15.623	1.7015	17.0775	1.29524	19.3819	8.78262	9.31551	0.746197	15.6276	17.7046	13.5368	16.387	15.9535	18.8921	11.7218	32.4105	29.3262	20.3954	10.4474	11.9898	9.91535	9.7675	8.26369	10.1055	NaN	NaN	0.269357	0.408322	0.906515	1.59443	3.75885	1.45453	-7.76202	-5.28101
P49189	4-trimethylaminobutyraldehyde dehydrogenase (TMABA-DH) (TMABALDH) (EC 1.2.1.47) (Aldehyde dehydrogenase E3 isozyme) (Aldehyde dehydrogenase family 9 member A1) (EC 1.2.1.3) (Gamma-aminobutyraldehyde dehydrogenase) (EC 1.2.1.19) (R-aminobutyraldehyde dehydrogenase) [Cleaved into: 4-trimethylaminobutyraldehyde dehydrogenase, N-terminally processed]	ALDH9A1	VLCGGDIYVPEDPK	1xiodoTMT6plex [C3]	P49189 [353-366]	355					8.23599	NaN	7.8382	NaN	7.2045	NaN	NaN	NaN	8.23599	NaN	NaN	7.8382	NaN	NaN	NaN	NaN	NaN	7.2045	NaN	NaN	NaN	NaN	NaN				NaN	NaN	NaN	0	-1.03149	-0.39779		-0.6337
P49189	4-trimethylaminobutyraldehyde dehydrogenase (TMABA-DH) (TMABALDH) (EC 1.2.1.47) (Aldehyde dehydrogenase E3 isozyme) (Aldehyde dehydrogenase family 9 member A1) (EC 1.2.1.3) (Gamma-aminobutyraldehyde dehydrogenase) (EC 1.2.1.19) (R-aminobutyraldehyde dehydrogenase) [Cleaved into: 4-trimethylaminobutyraldehyde dehydrogenase, N-terminally processed]	ALDH9A1	SPLIIFSDCDMNNAVK	1xiodoTMT6plex [C9]	P49189 [259-274]	267					6.40364	1.25097	6.58233	0.510575	7.01085	1.06914	7.74656	NaN	4.78034	6.60615	7.82444	6.00642	6.49309	7.24748	NaN	7.1957	5.28938	7.33533	NaN	8.22301	NaN	NaN	7.74656	7.44131	5.98188	4.65308	0.233151	0.0651264	NaN	0.291294	0.607212	0.178687	1.16423	1.18597
P49189	4-trimethylaminobutyraldehyde dehydrogenase (TMABA-DH) (TMABALDH) (EC 1.2.1.47) (Aldehyde dehydrogenase E3 isozyme) (Aldehyde dehydrogenase family 9 member A1) (EC 1.2.1.3) (Gamma-aminobutyraldehyde dehydrogenase) (EC 1.2.1.19) (R-aminobutyraldehyde dehydrogenase) [Cleaved into: 4-trimethylaminobutyraldehyde dehydrogenase, N-terminally processed]	ALDH9A1	DGYYMRPCVLTNCR	2xiodoTMT6plex [C8;C13]	P49189 [369-382]	376;381					NaN	NaN	NaN	NaN	7.51042	NaN	7.79181	NaN	NaN	NaN	NaN	NaN	NaN	NaN	7.51042	NaN	NaN	NaN	NaN	NaN	7.79181	NaN	NaN				NaN	NaN	NaN	0
P49189	4-trimethylaminobutyraldehyde dehydrogenase (TMABA-DH) (TMABALDH) (EC 1.2.1.47) (Aldehyde dehydrogenase E3 isozyme) (Aldehyde dehydrogenase family 9 member A1) (EC 1.2.1.3) (Gamma-aminobutyraldehyde dehydrogenase) (EC 1.2.1.19) (R-aminobutyraldehyde dehydrogenase) [Cleaved into: 4-trimethylaminobutyraldehyde dehydrogenase, N-terminally processed]	ALDH9A1	EREDEIATMECINNGK	1xiodoTMT6plex [C11]	P49189 [86-101]	96					NaN	NaN	NaN	NaN	10.3387	0.449665	NaN	NaN	NaN	NaN	NaN	NaN	NaN	NaN	10.7884	NaN	NaN	NaN	NaN	9.88907	NaN	NaN	NaN	NaN	NaN	NaN	NaN	NaN	NaN	0
P49189	4-trimethylaminobutyraldehyde dehydrogenase (TMABA-DH) (TMABALDH) (EC 1.2.1.47) (Aldehyde dehydrogenase E3 isozyme) (Aldehyde dehydrogenase family 9 member A1) (EC 1.2.1.3) (Gamma-aminobutyraldehyde dehydrogenase) (EC 1.2.1.19) (R-aminobutyraldehyde dehydrogenase) [Cleaved into: 4-trimethylaminobutyraldehyde dehydrogenase, N-terminally processed]	ALDH9A1	REPLGVCVGIGAWNYPFQIASWK	1xiodoTMT6plex [C7]	P49189 [144-166]	150					12.6743	NaN	5.07254	NaN	11.2556	NaN	NaN	NaN	NaN	12.6743	NaN	NaN	5.07254	NaN	NaN	11.2556	NaN	NaN	NaN	NaN	NaN	NaN	NaN	NaN	NaN	NaN	NaN	NaN	NaN	0	-1.4187	-7.60176
P49189	4-trimethylaminobutyraldehyde dehydrogenase (TMABA-DH) (TMABALDH) (EC 1.2.1.47) (Aldehyde dehydrogenase E3 isozyme) (Aldehyde dehydrogenase family 9 member A1) (EC 1.2.1.3) (Gamma-aminobutyraldehyde dehydrogenase) (EC 1.2.1.19) (R-aminobutyraldehyde dehydrogenase) [Cleaved into: 4-trimethylaminobutyraldehyde dehydrogenase, N-terminally processed]	ALDH9A1	TVCVEMGDVESAF	1xiodoTMT6plex [C3]	P49189 [482-494]	484					15.6898	NaN	16.5352	NaN	17.9444	2.9177	15.6512	NaN	NaN	NaN	15.6898	NaN	NaN	16.5352	NaN	NaN	15.0267	NaN	NaN	20.8621	NaN	NaN	15.6512	NaN	NaN	2.34551	NaN	NaN	NaN	0.229334	2.2546	0.8454	-0.884	1.72145
Q92685	Dol-P-Man:Man(5)GlcNAc(2)-PP-Dol alpha-1,3-mannosyltransferase (EC 2.4.1.258) (Asparagine-linked glycosylation protein 3 homolog) (Dol-P-Man-dependent alpha(1-3)-mannosyltransferase) (Dolichyl-P-Man:Man(5)GlcNAc(2)-PP-dolichyl mannosyltransferase) (Dolichyl-phosphate-mannose--glycolipid alpha-mannosyltransferase) (Not56-like protein)	ALG3	SGSAAQAEGLCK	1xiodoTMT6plex [C11]	Q92685 [11-22]	21					10.8176	1.68305	13.7852	3.20367	12.1765	1.18669	17.6357	NaN	12.5006	9.1345	NaN	9.4307	14.8788	17.046	12.6441	10.5469	13.3386	NaN	NaN	NaN	17.6357	NaN	NaN	7.74421	NaN	NaN	0.325742	0.376917	NaN	0.0103971	1.35898	2.96762	3.85053	3.85053	H2O2-sensitive
Q6P6C2	RNA demethylase ALKBH5 (EC 1.14.11.53) (Alkylated DNA repair protein alkB homolog 5) (Alpha-ketoglutarate-dependent dioxygenase alkB homolog 5)	ALKBH5	LFSQDECAK	1xiodoTMT6plex [C7]	Q6P6C2 [94-102]	100					NaN	NaN	NaN	NaN	6.98125	NaN	6.80724	NaN	NaN	NaN	NaN	NaN	NaN	NaN	NaN	NaN	NaN	NaN	NaN	6.98125	NaN	NaN	6.80724				NaN	NaN	NaN	0
Q6P6C2	RNA demethylase ALKBH5 (EC 1.14.11.53) (Alkylated DNA repair protein alkB homolog 5) (Alpha-ketoglutarate-dependent dioxygenase alkB homolog 5)	ALKBH5	KSYESSEDCSEAAGSPAR	1xiodoTMT6plex [C9]	Q6P6C2 [370-387]	378					8.96246	NaN	14.7968	0.8064	18.024	NaN	NaN	NaN	8.96246	NaN	NaN	13.9904	15.6032	NaN	NaN	18.024	NaN	NaN	NaN	NaN	NaN	NaN	NaN				NaN	NaN	NaN	0	9.06154	5.83434			H2O2-sensitive
Q6P6C2	RNA demethylase ALKBH5 (EC 1.14.11.53) (Alkylated DNA repair protein alkB homolog 5) (Alpha-ketoglutarate-dependent dioxygenase alkB homolog 5)	ALKBH5	SYESSEDCSEAAGSPAR	1xiodoTMT6plex [C8]	Q6P6C2 [371-387]	378					13.3441	NaN	14.5704	2.0141	12.2735	5.61032	28.6706	NaN	NaN	13.3441	NaN	NaN	16.5845	12.5563	NaN	6.36376	10.6436	NaN	NaN	19.8131	NaN	NaN	28.6706	25.2044	NaN	NaN	NaN	NaN	NaN	0.161922	-1.07061	1.2263	14.1002	9.67145	H2O2-sensitive
Q9Y4X0	Nuclear protein AMMECR1 (AMME syndrome candidate gene 1 protein)	AMMECR1	LSSSPPSGSGGGGGASSSSHCSGESQCR	2xiodoTMT6plex [C21;C27]	Q9Y4X0 [13-40]	33;39					NaN	NaN	NaN	NaN	18.828	1.7871	11.0267	1.49682	NaN	NaN	NaN	NaN	NaN	NaN	NaN	NaN	NaN	NaN	17.0409	20.6151	9.52986	12.5235	NaN				NaN	NaN	1.10309	0.232688
Q01433	AMP deaminase 2 (EC 3.5.4.6) (AMP deaminase isoform L)	AMPD2	CGVPFTDLLDAAK	1xiodoTMT6plex [C1]	Q01433 [230-242]	230					17.1357	NaN	11.3591	NaN	12.3218	NaN	NaN	NaN	17.1357	NaN	NaN	11.3591	NaN	NaN	NaN	NaN	NaN	12.3218	NaN	NaN	NaN	NaN	NaN	10.1255	NaN	5.62421	NaN	NaN	NaN	0	-4.8139	-5.7766		0.9627
Q01432	AMP deaminase 3 (EC 3.5.4.6) (AMP deaminase isoform E) (Erythrocyte AMP deaminase)	AMPD3	YETLCNELSFLSDAMK	1xiodoTMT6plex [C5]	Q01432 [743-758]	747					6.02256	NaN	6.31762	NaN	5.60408	NaN	NaN	NaN	NaN	6.02256	NaN	NaN	6.31762	NaN	NaN	5.60408	NaN	NaN	NaN	NaN	NaN	NaN	NaN	NaN	4.6588	NaN	NaN	NaN	NaN	0	-0.41848	0.29506
Q9UJX3	Anaphase-promoting complex subunit 7 (APC7) (Cyclosome subunit 7)	ANAPC7	LEDVENLGCR	1xiodoTMT6plex [C9]	Q9UJX3 [287-296]	295					NaN	NaN	NaN	NaN	16.509	0.61465	15.7793	3.2165	NaN	NaN	NaN	NaN	NaN	NaN	17.1237	NaN	NaN	NaN	15.8944	NaN	18.9958	12.5628	NaN				NaN	NaN	0.0734797	0.22228
Q9UJX3	Anaphase-promoting complex subunit 7 (APC7) (Cyclosome subunit 7)	ANAPC7	NALANQSDCVLHR	1xiodoTMT6plex [C9]	Q9UJX3 [467-479]	475					40.2903	NaN	32.4162	NaN	40.5931	NaN	NaN	NaN	NaN	NaN	40.2903	NaN	NaN	32.4162	NaN	NaN	40.5931	NaN	NaN	NaN	NaN	NaN	NaN	15.1902	NaN	NaN	NaN	NaN	NaN	0	0.3028	-7.8741
Q8NI99	Angiopoietin-related protein 6 (Angiopoietin-like protein 6) (Angiopoietin-related growth factor) (Angiopoietin-related protein 5)	ANGPTL6	DSYSGNCALYQR	1xiodoTMT6plex [C7]	Q8NI99 [404-415]	410					61.8663	NaN	49.0776	NaN	36.5006	NaN	NaN	NaN	NaN	61.8663	NaN	NaN	49.0776	NaN	NaN	36.5006	NaN	NaN	NaN	NaN	NaN	NaN	NaN				NaN	NaN	NaN	0	-25.3657	-12.7887
P16157	Ankyrin-1 (ANK-1) (Ankyrin-R) (Erythrocyte ankyrin)	ANK1	IPCAMPETVVIR	1xiodoTMT6plex [C3]	P16157 [862-873]	864		+			14.8439	0.19745	19.9051	0.23475	10.7429	1.56105	6.1143	NaN	15.0414	14.6465	NaN	19.6704	20.1399	NaN	NaN	12.9238	NaN	9.35567	9.94921	NaN	NaN	6.1143	NaN				1.19086	2.43733	NaN	0.085467	-4.10106	5.0612	-13.7909	-11.4321
P16157	Ankyrin-1 (ANK-1) (Ankyrin-R) (Erythrocyte ankyrin)	ANK1	CYCMTDDKVDK	2xiodoTMT6plex [C1;C3]	P16157 [1258-1268]	1258;1260					NaN	NaN	NaN	NaN	11.5876	1.0185	9.89587	1.12783	NaN	NaN	NaN	NaN	NaN	NaN	12.6061	NaN	NaN	NaN	10.5691	NaN	8.76803	11.0237	NaN				NaN	NaN	0.418542	0
P16157	Ankyrin-1 (ANK-1) (Ankyrin-R) (Erythrocyte ankyrin)	ANK1	TKDELTPLHCAAR	1xiodoTMT6plex [C10]	P16157 [269-281]	278					NaN	NaN	NaN	NaN	7.33524	NaN	10.1231	NaN	NaN	NaN	NaN	NaN	NaN	NaN	7.33524	NaN	NaN	NaN	NaN	NaN	10.1231	NaN	NaN				NaN	NaN	NaN	0
P16157	Ankyrin-1 (ANK-1) (Ankyrin-R) (Erythrocyte ankyrin)	ANK1	LCQDYDTIGPEGGSLK	1xiodoTMT6plex [C2]	P16157 [1069-1084]	1070					13.4936	2.53334	14.1802	1.43177	12.3388	3.49724	NaN	NaN	10.7149	12.9245	16.8415	12.3015	14.4656	15.7736	NaN	11.5549	11.062	18.089	NaN	8.64917	NaN	NaN	NaN				0.15544	0.121835	NaN	0.293504	-1.15487	0.6866		-0.811148
P16157	Ankyrin-1 (ANK-1) (Ankyrin-R) (Erythrocyte ankyrin)	ANK1	AKDDQTPLHCAAR	1xiodoTMT6plex [C10]	P16157 [467-479]	476					16.8095	NaN	17.3616	NaN	14.3907	NaN	NaN	NaN	NaN	16.8095	NaN	NaN	17.3616	NaN	NaN	14.3907	NaN	NaN	NaN	NaN	NaN	NaN	NaN				NaN	NaN	NaN	0	-2.4188	0.5521
P16157	Ankyrin-1 (ANK-1) (Ankyrin-R) (Erythrocyte ankyrin)	ANK1	LLCSVIGGTDQAQWEDITGTTK	1xiodoTMT6plex [C3]	P16157 [1172-1193]	1174					21.5893	8.7894	23.1297	5.19753	24.7738	6.42992	NaN	NaN	12.7999	30.3787	NaN	22.9932	29.5625	16.8334	NaN	32.4645	25.1304	16.7266	NaN	NaN	NaN	NaN	NaN				0.129993	0.0649326	NaN	0.0544531	3.18453	1.5404		-6.4031
Q9P2R3	Rabankyrin-5 (Rank-5) (Ankyrin repeat and FYVE domain-containing protein 1) (Ankyrin repeats hooked to a zinc finger motif)	ANKFY1	GSHTDAPDTATGNCLLQR	1xiodoTMT6plex [C14]	Q9P2R3 [447-464]	460					15.2675	NaN	15.3189	NaN	10.196	3.74513	4.43277	NaN	15.2675	NaN	NaN	15.3189	NaN	NaN	NaN	NaN	NaN	13.9411	NaN	6.45084	NaN	NaN	4.43277	NaN	6.8969	4.52112	NaN	NaN	NaN	0.181451	-5.07153	0.0514	-10.8861	-7.044
Q9P2R3	Rabankyrin-5 (Rank-5) (Ankyrin repeat and FYVE domain-containing protein 1) (Ankyrin repeats hooked to a zinc finger motif)	ANKFY1	AIDENNEPTACFLIR	1xiodoTMT6plex [C11]	Q9P2R3 [732-746]	742					NaN	NaN	NaN	NaN	10.6985	1.62814	8.16819	NaN	NaN	NaN	NaN	NaN	NaN	NaN	NaN	NaN	NaN	NaN	12.3266	9.07033	NaN	8.16819	NaN	NaN	NaN	5.4358	NaN	NaN	NaN	0
Q9P2R3	Rabankyrin-5 (Rank-5) (Ankyrin repeat and FYVE domain-containing protein 1) (Ankyrin repeats hooked to a zinc finger motif)	ANKFY1	NQLPLVVDAICTR	1xiodoTMT6plex [C11]	Q9P2R3 [665-677]	675					13.3399	0.52645	14.2681	2.68435	10.068	2.61314	NaN	NaN	13.8664	NaN	12.8135	16.9524	NaN	11.5837	NaN	NaN	7.45481	12.6811	NaN	NaN	NaN	NaN	NaN				0.462791	0.115368	NaN	0.288843	-3.27199	0.9281		-1.58695
Q9P2R3	Rabankyrin-5 (Rank-5) (Ankyrin repeat and FYVE domain-containing protein 1) (Ankyrin repeats hooked to a zinc finger motif)	ANKFY1	CALLAAQANK	1xiodoTMT6plex [C1]	Q9P2R3 [34-43]	34					20.3554	NaN	22.9923	NaN	17.4235	6.9544	14.4937	8.17473	NaN	20.3554	NaN	NaN	22.9923	NaN	NaN	24.3779	NaN	NaN	NaN	10.4691	22.6684	NaN	6.31893				NaN	NaN	0.0912628	0.102377	-2.9319	2.6369	-8.49864	-9.84016
Q8IWZ3	Ankyrin repeat and KH domain-containing protein 1 (HIV-1 Vpr-binding ankyrin repeat protein) (Multiple ankyrin repeats single KH domain) (hMASK)	ANKHD1	NTALTLACFQGR	1xiodoTMT6plex [C8]	Q8IWZ3 [1225-1236];O75179 [1253-1264]	1232					5.62211	NaN	6.68485	NaN	4.31945	NaN	NaN	NaN	NaN	5.62211	NaN	NaN	6.68485	NaN	NaN	4.31945	NaN	NaN	NaN	NaN	NaN	NaN	NaN				NaN	NaN	NaN	0	-1.30266	1.06274
Q8IWZ3	Ankyrin repeat and KH domain-containing protein 1 (HIV-1 Vpr-binding ankyrin repeat protein) (Multiple ankyrin repeats single KH domain) (hMASK)	ANKHD1	ESALTLACYK	1xiodoTMT6plex [C8]	Q8IWZ3 [373-382];O75179 [402-411]	380					8.36126	NaN	6.52431	NaN	9.39377	NaN	NaN	NaN	NaN	8.36126	NaN	NaN	6.52431	NaN	NaN	9.39377	NaN	NaN	NaN	NaN	NaN	NaN	NaN				NaN	NaN	NaN	0	1.03251	-1.83695
Q8IWZ3	Ankyrin repeat and KH domain-containing protein 1 (HIV-1 Vpr-binding ankyrin repeat protein) (Multiple ankyrin repeats single KH domain) (hMASK)	ANKHD1	SLAEACSDGDVNAVR	1xiodoTMT6plex [C6]	Q8IWZ3 [208-222]	213					NaN	NaN	NaN	NaN	24.9445	10.718	24.4447	7.8537	NaN	NaN	NaN	NaN	NaN	NaN	NaN	NaN	NaN	NaN	14.2265	35.6626	NaN	16.591	32.2984	NaN	NaN	NaN	NaN	NaN	0.0117045	0.148586
Q86XL3	Ankyrin repeat and LEM domain-containing protein 2 (LEM domain-containing protein 4)	ANKLE2	YLIGSGDNPTIVQEGCR	1xiodoTMT6plex [C16]	Q86XL3 [335-351]	350					NaN	NaN	NaN	NaN	10.9076	NaN	19.0487	NaN	NaN	NaN	NaN	NaN	NaN	NaN	NaN	NaN	NaN	NaN	10.9076	NaN	NaN	19.0487	NaN				NaN	NaN	NaN	0
Q86XL3	Ankyrin repeat and LEM domain-containing protein 2 (LEM domain-containing protein 4)	ANKLE2	EPPLYYGVCPVYEDVPAR	1xiodoTMT6plex [C9]	Q86XL3 [195-212]	203					21.6252	3.4425	23.6631	1.2616	20.3146	0.4021	NaN	NaN	NaN	25.0677	18.1827	NaN	24.9247	22.4015	NaN	20.7167	19.9125	NaN	NaN	NaN	NaN	NaN	NaN	16.8172	16.6991	NaN	0.129778	0.19777	NaN	0	-1.3106	2.0379
Q8IV38	Ankyrin repeat and MYND domain-containing protein 2	ANKMY2	MVIYCDQTCQK	2xiodoTMT6plex [C5;C9]	Q8IV38 [337-347]	341;345					13.6368	NaN	12.319	NaN	7.63843	NaN	NaN	NaN	NaN	NaN	13.6368	NaN	NaN	12.319	NaN	NaN	7.63843	NaN	NaN	NaN	NaN	NaN	NaN				NaN	NaN	NaN	0	-5.99837	-1.3178
Q8IV38	Ankyrin repeat and MYND domain-containing protein 2	ANKMY2	LDVNSNCVNEEQPEAEVGISQK	1xiodoTMT6plex [C7]	Q8IV38 [384-405]	390					27.743	NaN	27.723	NaN	15.5813	7.64183	9.85786	NaN	NaN	NaN	27.743	NaN	NaN	27.723	NaN	NaN	23.2231	NaN	7.93944	NaN	NaN	9.85786	NaN				NaN	NaN	NaN	0.185063	-12.1617	-0.02	-17.8651	-18.8243
Q8IZ07	Ankyrin repeat domain-containing protein 13A (Protein KE03)	ANKRD13A	AIQESLLTSTEGLCPSALSETSR	1xiodoTMT6plex [C14]	Q8IZ07 [527-549]	540					14.2111	NaN	12.4522	1.7588	10.3698	2.53755	12.5823	NaN	14.2111	NaN	NaN	14.211	NaN	10.6934	9.55014	NaN	7.75389	13.8053	NaN	NaN	12.5823	NaN	NaN	2.88745	7.53717	NaN	NaN	NaN	NaN	0.32623	-3.84132	-1.7589	0.1301	0.7416
O75179	Ankyrin repeat domain-containing protein 17 (Gene trap ankyrin repeat protein) (Serologically defined breast cancer antigen NY-BR-16)	ANKRD17	SLAEACSEGDVNAVR	1xiodoTMT6plex [C6]	O75179 [237-251]	242					9.95451	1.14709	13.6561	2.6529	27.808	16.5649	38.7082	NaN	11.1016	8.80742	NaN	11.0032	16.309	NaN	NaN	NaN	NaN	11.2431	NaN	44.373	NaN	NaN	38.7082	NaN	NaN	NaN	0.403657	0.483138	NaN	0.190498	17.8535	3.70159	25.0521	17.7853
O75179	Ankyrin repeat domain-containing protein 17 (Gene trap ankyrin repeat protein) (Serologically defined breast cancer antigen NY-BR-16)	ANKRD17	GGCNINAIR	1xiodoTMT6plex [C3]	O75179 [1744-1752]	1746					NaN	NaN	NaN	NaN	50.5904	4.2393	50.2306	4.29025	NaN	NaN	NaN	NaN	NaN	NaN	54.8297	NaN	NaN	NaN	NaN	46.3511	54.5209	NaN	45.9404				NaN	NaN	0.0186974	0.189994
O15084	Serine/threonine-protein phosphatase 6 regulatory ankyrin repeat subunit A (PP6-ARS-A) (Serine/threonine-protein phosphatase 6 regulatory subunit ARS-A) (Ankyrin repeat domain-containing protein 28) (Phosphatase interactor targeting protein hnRNP K) (PITK)	ANKRD28	NTALHLACSK	1xiodoTMT6plex [C8]	O15084 [891-900]	898					NaN	NaN	NaN	NaN	4.89967	NaN	8.85323	NaN	NaN	NaN	NaN	NaN	NaN	NaN	NaN	NaN	NaN	NaN	4.89967	NaN	NaN	8.85323	NaN	NaN	10.9359	NaN	NaN	NaN	NaN	0
O15084	Serine/threonine-protein phosphatase 6 regulatory ankyrin repeat subunit A (PP6-ARS-A) (Serine/threonine-protein phosphatase 6 regulatory subunit ARS-A) (Ankyrin repeat domain-containing protein 28) (Phosphatase interactor targeting protein hnRNP K) (PITK)	ANKRD28	CAEALVPLLSNVNVSDR	1xiodoTMT6plex [C1]	O15084 [122-138]	122					27.3062	NaN	26.1271	NaN	18.4698	NaN	NaN	NaN	NaN	27.3062	NaN	NaN	26.1271	NaN	NaN	18.4698	NaN	NaN	NaN	NaN	NaN	NaN	NaN	NaN	5.09336	NaN	NaN	NaN	NaN	0	-8.8364	-1.1791
Q53RE8	Ankyrin repeat domain-containing protein 39	ANKRD39	ASYCGHTEIAR	1xiodoTMT6plex [C4]	Q53RE8 [104-114]	107					NaN	NaN	NaN	NaN	9.80869	1.11731	19.7105	4.0515	NaN	NaN	NaN	NaN	NaN	NaN	10.926	NaN	NaN	NaN	NaN	8.69137	23.762	NaN	15.659				NaN	NaN	0.845874	0.24225
Q92625	Ankyrin repeat and SAM domain-containing protein 1A (Odin)	ANKS1A	CQDLLSQTSSPLSQNDSCTGR	2xiodoTMT6plex [C1;C18]	Q92625 [849-869]	849;866					18.2664	NaN	25.2715	NaN	24.3026	NaN	NaN	NaN	18.2664	NaN	NaN	25.2715	NaN	NaN	NaN	NaN	NaN	24.3026	NaN	NaN	NaN	NaN	NaN				NaN	NaN	NaN	0	6.0362	7.0051		-0.9689
Q9NQW6	Anillin	ANLN	CQVNSSVEER	1xiodoTMT6plex [C1]	Q9NQW6 [978-987]	978					7.80476	NaN	7.08713	0.61068	5.91462	1.44109	NaN	NaN	NaN	7.80476	NaN	NaN	6.47645	7.69781	NaN	7.35571	4.47353	NaN	NaN	NaN	NaN	NaN	NaN				NaN	NaN	NaN	0.110194	-1.89014	-0.71763
Q9NQW6	Anillin	ANLN	CSDNTEVEVSNLENK	1xiodoTMT6plex [C1]	Q9NQW6 [71-85]	71					NaN	NaN	NaN	NaN	28.8996	0.3621	27.2265	1.59255	NaN	NaN	NaN	NaN	NaN	NaN	NaN	NaN	NaN	NaN	28.5375	29.2617	NaN	28.8191	25.634				NaN	NaN	0.38366	0.134248
Q4KMQ2	Anoctamin-6 (Small-conductance calcium-activated nonselective cation channel) (SCAN channel) (Transmembrane protein 16F)	ANO6	EVCHPDIGGK	1xiodoTMT6plex [C3]	Q4KMQ2 [335-344]	337					52.0067	NaN	49.2429	NaN	45.5682	NaN	NaN	NaN	NaN	52.0067	NaN	NaN	49.2429	NaN	NaN	45.5682	NaN	NaN	NaN	NaN	NaN	NaN	NaN				NaN	NaN	NaN	0	-6.4385	-2.7638
P39687	Acidic leucine-rich nuclear phosphoprotein 32 family member A (Acidic nuclear phosphoprotein pp32) (pp32) (Leucine-rich acidic nuclear protein) (LANP) (Mapmodulin) (Potent heat-stable protein phosphatase 2A inhibitor I1PP2A) (Putative HLA-DR-associated protein I) (PHAPI)	ANP32A	SLDLFNCEVTNLNDYR	1xiodoTMT6plex [C7]	P39687 [117-132];Q92688 [117-132]	123					2.42288	0.898065	2.25424	0.94359	2.68775	0.680619	1.61557	NaN	1.52482	NaN	3.32095	1.31065	NaN	3.19783	NaN	NaN	NaN	1.99435	2.45629	3.6126	NaN	1.61557	NaN	4.19099	3.92986	3.53657	0.101988	0.0415142	NaN	0.124207	0.264862	-0.168645	-0.63867	0.165463
P39687	Acidic leucine-rich nuclear phosphoprotein 32 family member A (Acidic nuclear phosphoprotein pp32) (pp32) (Leucine-rich acidic nuclear protein) (LANP) (Mapmodulin) (Potent heat-stable protein phosphatase 2A inhibitor I1PP2A) (Putative HLA-DR-associated protein I) (PHAPI)	ANP32A	SLDLFNCEVTNLNDYRENVFK	1xiodoTMT6plex [C7]	P39687 [117-137]	123					3.25521	0.350035	4.11648	0.252955	2.82836	NaN	NaN	NaN	3.60525	2.90518	NaN	4.36943	3.86352	NaN	NaN	2.82836	NaN	NaN	NaN	NaN	NaN	NaN	NaN	2.41689	NaN	NaN	NaN	0.734507	NaN	0.117112	-0.426855	0.86126
P39687	Acidic leucine-rich nuclear phosphoprotein 32 family member A (Acidic nuclear phosphoprotein pp32) (pp32) (Leucine-rich acidic nuclear protein) (LANP) (Mapmodulin) (Potent heat-stable protein phosphatase 2A inhibitor I1PP2A) (Putative HLA-DR-associated protein I) (PHAPI)	ANP32A	CPNLTHLNLSGNK	1xiodoTMT6plex [C1]	P39687 [87-99]	87					3.536	0.785551	4.18955	1.4266	4.70966	2.75863	1.89872	0.025325	2.62547	3.44005	4.54248	3.4644	2.92167	6.18258	2.15601	4.04907	9.40392	3.90631	1.56132	7.18132	1.92405	1.8734	NaN	NaN	NaN	4.81852	0.264141	0.221347	0.587468	0.533389	1.17366	0.65355	-2.29082	-0.90027
Q92688	Acidic leucine-rich nuclear phosphoprotein 32 family member B (Acidic protein rich in leucines) (Putative HLA-DR-associated protein I-2) (PHAPI2) (Silver-stainable protein SSP29)	ANP32B	KLECIK	1xiodoTMT6plex [C4]	Q92688 [111-116]	114					5.63438	2.24293	8.46999	3.87836	4.60783	2.52281	5.28289	2.28949	5.89132	8.2439	2.76791	8.25723	13.3228	3.82994	2.01276	8.80608	3.32741	6.10746	1.6621	5.73119	4.71539	2.80601	8.32728	2.9005	6.52053	13.5374	0.211128	0.375369	0.130213	0.258449	-1.02654	2.83561	-3.1871	-3.57842
Q92688	Acidic leucine-rich nuclear phosphoprotein 32 family member B (Acidic protein rich in leucines) (Putative HLA-DR-associated protein I-2) (PHAPI2) (Silver-stainable protein SSP29)	ANP32B	ELVLDNCK	1xiodoTMT6plex [C7]	Q92688 [21-28]	27					3.4025	0.14728	3.02853	0.776544	4.9232	2.32243	5.41396	2.90294	3.25522	3.54978	NaN	2.82976	4.06328	2.19256	9.66783	3.61296	2.82058	3.7329	5.92156	3.78339	9.2905	4.64611	2.30527	2.68998	2.75138	7.81592	0.34347	0.195059	0.0884033	0.310455	1.5207	-0.373967	2.38543	1.91809
P33991	DNA replication licensing factor MCM4 (EC 3.6.4.12) (CDC21 homolog) (P1-CDC21)	MCM4	CHTTHSMALIHNR	1xiodoTMT6plex [C1]	P33991 [331-343]	331				+	10.655	1.52501	13.6551	1.23307	8.961	4.40144	7.69183	2.19282	12.8092	9.48811	9.66771	13.6998	15.1424	12.123	NaN	12.482	14.3819	10.2528	3.12075	4.56756	7.98974	10.2161	4.86965	10.122	NaN	NaN	0.223806	1.01537	0.154562	1.00552	-1.694	3.00006	-5.96324	-6.81897
Q9BTT0	Acidic leucine-rich nuclear phosphoprotein 32 family member E (LANP-like protein) (LANP-L)	ANP32E	CPNLTYLNLSGNK	1xiodoTMT6plex [C1]	Q9BTT0 [87-99]	87					10.5845	1.99174	14.4215	1.6316	11.7409	0.88175	7.09969	NaN	12.5762	NaN	8.59271	16.0531	NaN	12.7899	NaN	NaN	12.6226	10.8591	NaN	NaN	NaN	7.09969	NaN	NaN	NaN	NaN	0.188058	0.561262	NaN	0.120905	1.1564	3.83704	-7.32181	-5.4421
Q9BTT0	Acidic leucine-rich nuclear phosphoprotein 32 family member E (LANP-like protein) (LANP-L)	ANP32E	KLELSDNIISGGLEVLAEKCPNLTYLNLSGNK	1xiodoTMT6plex [C20]	Q9BTT0 [68-99]	87					15.9044	NaN	9.84875	NaN	12.8646	NaN	NaN	NaN	NaN	15.9044	NaN	NaN	9.84875	NaN	NaN	12.8646	NaN	NaN	NaN	NaN	NaN	NaN	NaN	NaN	NaN	NaN	NaN	NaN	NaN	0	-3.0398	-6.05565
P04083	Annexin A1 (Annexin I) (Annexin-1) (Calpactin II) (Calpactin-2) (Chromobindin-9) (Lipocortin I) (Phospholipase A2 inhibitory protein) (p35) [Cleaved into: Annexin Ac2-26]	ANXA1	CATSKPAFFAEK	1xiodoTMT6plex [C1]	P04083 [270-281]	270					7.02373	2.86603	6.15897	3.13123	5.11983	1.53241	NaN	NaN	9.85706	8.11713	3.09701	10.4206	5.07017	2.98614	NaN	4.5532	3.06721	7.2746	NaN	5.58431	NaN	NaN	NaN	NaN	NaN	33.6098	0.416539	0.103706	NaN	0.254993	-1.9039	-0.864763		0.270485
P04083	Annexin A1 (Annexin I) (Annexin-1) (Calpactin II) (Calpactin-2) (Chromobindin-9) (Lipocortin I) (Phospholipase A2 inhibitory protein) (p35) [Cleaved into: Annexin Ac2-26]	ANXA1	MYGISLCQAILDETK	1xiodoTMT6plex [C7]	P04083 [318-332]	324					12.1239	2.01848	10.1477	0.942043	7.78438	1.44524	4.61571	1.1582	14.9713	10.8748	10.5255	9.4486	9.51511	11.4794	7.79674	8.31142	5.97449	6.67564	10.1636	NaN	5.77391	3.45752	NaN	10.4022	4.36253	NaN	1.6516	0.556088	1.17657	1.07031	-4.33949	-1.97616	-5.53199	-3.63004	H2O2-sensitive
P04083	Annexin A1 (Annexin I) (Annexin-1) (Calpactin II) (Calpactin-2) (Chromobindin-9) (Lipocortin I) (Phospholipase A2 inhibitory protein) (p35) [Cleaved into: Annexin Ac2-26]	ANXA1	ILVALCGGN	1xiodoTMT6plex [C6]	P04083 [338-346]	343					8.23265	2.18056	9.06136	1.03699	7.71873	2.02375	6.7991	0.773622	9.74584	9.80305	5.14905	8.85939	7.9044	10.4203	10.4452	6.11693	6.09742	5.53688	7.71674	10.3992	6.0967	6.42387	7.87674	NaN	6.77235	8.51472	0.115408	0.185223	0.280431	0.828455	-0.513918	0.828717	-2.26226	-1.71968	S-nitrosylation
P04083	Annexin A1 (Annexin I) (Annexin-1) (Calpactin II) (Calpactin-2) (Chromobindin-9) (Lipocortin I) (Phospholipase A2 inhibitory protein) (p35) [Cleaved into: Annexin Ac2-26]	ANXA1	CLTAIVK	1xiodoTMT6plex [C1]	P04083 [263-269]	263					21.5259	6.9421	20.8915	9.86	18.0621	11.0913	8.03121	2.72539	28.468	NaN	14.5838	30.7515	NaN	11.0315	NaN	NaN	15.7181	36.485	7.0302	13.0152	NaN	5.30583	10.7566	NaN	4.96449	NaN	0.120256	0.0164525	0.441678	0.297227	-3.46378	-0.6344	-12.8603	-6.37293
P04083	Annexin A1 (Annexin I) (Annexin-1) (Calpactin II) (Calpactin-2) (Chromobindin-9) (Lipocortin I) (Phospholipase A2 inhibitory protein) (p35) [Cleaved into: Annexin Ac2-26]	ANXA1	MYGISLCQAILDETKGDYEK	1xiodoTMT6plex [C7]	P04083 [318-337]	324					16.7605	NaN	11.23	2.60992	9.4717	2.14693	9.41386	1.36274	16.7605	NaN	NaN	8.62007	NaN	13.8399	8.91118	NaN	9.15246	9.19387	13.3583	6.74267	10.9498	7.63779	9.65398	41.4585	9.71306	NaN	NaN	NaN	0.012223	0.157566	-7.2888	-5.53052	-1.81613	-1.64058	H2O2-sensitive
P50995	Annexin A11 (56 kDa autoantigen) (Annexin XI) (Annexin-11) (Calcyclin-associated annexin 50) (CAP-50)	ANXA11	GVGTDEACLIEILASR	1xiodoTMT6plex [C8]	P50995 [287-302]	294					5.5807	0.548985	4.72007	0.773817	5.56062	1.43741	NaN	NaN	5.03171	6.12968	NaN	4.20421	5.81383	4.14218	NaN	5.38033	3.94332	5.04508	NaN	7.87377	NaN	NaN	NaN	NaN	NaN	NaN	0.00509941	0.432761	NaN	0.255296	-0.02007	-0.860622		1.73935	S-nitrosylation
P50995	Annexin A11 (56 kDa autoantigen) (Annexin XI) (Annexin-11) (Calcyclin-associated annexin 50) (CAP-50)	ANXA11	FNAVLCSR	1xiodoTMT6plex [C6]	P50995 [379-386]	384					5.57365	NaN	5.35111	NaN	5.74468	NaN	NaN	NaN	5.57365	NaN	NaN	5.35111	NaN	NaN	NaN	NaN	NaN	5.74468	NaN	NaN	NaN	NaN	NaN	NaN	NaN	2.14839	NaN	NaN	NaN	0	0.17103	-0.22254		0.39357
P50995	Annexin A11 (56 kDa autoantigen) (Annexin XI) (Annexin-11) (Calcyclin-associated annexin 50) (CAP-50)	ANXA11	GFGTDEQAIIDCLGSR	1xiodoTMT6plex [C12]	P50995 [215-230]	226					3.903	NaN	3.73461	0.017655	4.18601	0.889965	4.7327	NaN	3.903	NaN	NaN	3.71696	NaN	3.75227	5.4397	NaN	3.46298	3.65535	NaN	NaN	4.7327	NaN	NaN	1.97355	2.72752	1.36207	NaN	NaN	NaN	0	0.28301	-0.168385	0.998085	0.45941
P07355	Annexin A2 (Annexin II) (Annexin-2) (Calpactin I heavy chain) (Calpactin-1 heavy chain) (Chromobindin-8) (Lipocortin II) (Placental anticoagulant protein IV) (PAP-IV) (Protein I) (p36)	ANXA2	GLGTDEDSLIEIICSR	1xiodoTMT6plex [C14]	P07355 [120-135]	133					1.40973	0.46896	1.13759	0.336159	4.32078	2.77721	NaN	NaN	0.94077	NaN	1.87869	1.47375	NaN	0.801432	NaN	NaN	1.54357	NaN	NaN	7.098	NaN	NaN	NaN	NaN	1.15218	0.740453	0.387272	0.165181	NaN	0.253424	2.91106	-0.272139		5.96041	S-glutathionylation
P07355	Annexin A2 (Annexin II) (Annexin-2) (Calpactin I heavy chain) (Calpactin-1 heavy chain) (Chromobindin-8) (Lipocortin II) (Placental anticoagulant protein IV) (PAP-IV) (Protein I) (p36)	ANXA2	ALLYLCGGDD	1xiodoTMT6plex [C6]	P07355 [330-339]	335					4.00354	1.32805	2.58676	0.594215	4.5229	0.924064	3.90792	1.20494	2.67548	NaN	5.33159	1.99255	NaN	3.18098	4.4601	NaN	3.57299	4.03632	6.27317	4.27192	4.32774	5.12827	2.26776	3.51591	2.61268	2.00641	0.193684	0.363634	0.293471	0.287926	0.519365	-1.41677	1.32116	1.79743
P12429	Annexin A3 (35-alpha calcimedin) (Annexin III) (Annexin-3) (Inositol 1,2-cyclic phosphate 2-phosphohydrolase) (Lipocortin III) (Placental anticoagulant protein III) (PAP-III)	ANXA3	WGTDEDKFTEILCLR	1xiodoTMT6plex [C13]	P12429 [190-204]	202					8.27974	1.35352	9.65363	0.143355	11.1103	NaN	NaN	NaN	6.92622	9.63326	NaN	9.79699	9.51028	NaN	NaN	11.1103	NaN	NaN	NaN	NaN	NaN	NaN	NaN	4.11895	NaN	NaN	NaN	0.377739	NaN	0	2.83056	1.3739
P09525	Annexin A4 (35-beta calcimedin) (Annexin IV) (Annexin-4) (Carbohydrate-binding protein p33/p41) (Chromobindin-4) (Endonexin I) (Lipocortin IV) (P32.5) (PP4-X) (Placental anticoagulant protein II) (PAP-II) (Protein II)	ANXA4	VLLVLCGGDD	1xiodoTMT6plex [C6]	P09525 [310-319]	315					3.04093	1.01	2.27007	0.386981	3.41342	NaN	NaN	NaN	2.03093	4.05093	NaN	2.75679	2.24342	1.81001	NaN	NaN	NaN	3.41342	NaN	NaN	NaN	NaN	NaN	4.95887	1.69632	1.00525	NaN	0.37437	NaN	0.323064	0.37249	-0.770857		1.14335
P09525	Annexin A4 (35-beta calcimedin) (Annexin IV) (Annexin-4) (Carbohydrate-binding protein p33/p41) (Chromobindin-4) (Endonexin I) (Lipocortin IV) (P32.5) (PP4-X) (Placental anticoagulant protein II) (PAP-II) (Protein II)	ANXA4	FLTVLCSR	1xiodoTMT6plex [C6]	P09525 [193-200]	198					1.95637	NaN	1.08	0.172703	2.37626	0.728492	2.37454	0.45865	NaN	1.95637	NaN	NaN	0.907294	1.2527	1.86755	NaN	1.85476	NaN	3.40648	NaN	2.83319	1.91589	NaN	NaN	0.77464	4.65099	NaN	NaN	0.000736442	0.671692	0.419893	-0.876373	1.29454	1.63852
P09525	Annexin A4 (35-beta calcimedin) (Annexin IV) (Annexin-4) (Carbohydrate-binding protein p33/p41) (Chromobindin-4) (Endonexin I) (Lipocortin IV) (P32.5) (PP4-X) (Placental anticoagulant protein II) (PAP-II) (Protein II)	ANXA4	GAGTDEGCLIEILASR	1xiodoTMT6plex [C8]	P09525 [101-116]	108					6.728	1.9231	5.77063	1.45698	5.58333	1.79071	4.35431	NaN	7.18159	8.82352	4.17888	7.51379	5.85049	3.94762	4.91788	6.66546	4.36326	8.49581	NaN	3.47424	NaN	4.35431	NaN	1.58302	2.44052	0.563739	0.310822	0.218507	NaN	0.129955	-1.14467	-0.957363	-1.41632	-0.32918
P08133	Annexin A6 (67 kDa calelectrin) (Annexin VI) (Annexin-6) (Calphobindin-II) (CPB-II) (Chromobindin-20) (Lipocortin VI) (Protein III) (p68) (p70)	ANXA6	ALLALCGGED	1xiodoTMT6plex [C6]	P08133 [664-673]	669					6.00317	0.11738	5.24651	1.41662	7.23796	0.323265	NaN	NaN	6.12055	5.88579	NaN	6.66313	3.82989	NaN	NaN	6.9147	NaN	7.56123	NaN	NaN	NaN	NaN	NaN	NaN	3.07331	NaN	1.15754	0.188606	NaN	0.264135	1.2348	-0.75666		2.31472
P08133	Annexin A6 (67 kDa calelectrin) (Annexin VI) (Annexin-6) (Calphobindin-II) (CPB-II) (Chromobindin-20) (Lipocortin VI) (Protein III) (p68) (p70)	ANXA6	QRQEVCQSYK	1xiodoTMT6plex [C6]	P08133 [54-63]	59					7.64522	2.58258	11.8395	1.45405	12.8503	4.32764	NaN	NaN	10.2278	NaN	5.06264	13.2936	NaN	10.3855	NaN	NaN	17.1779	8.52263	NaN	NaN	NaN	NaN	NaN	21.4199	10.4969	7.65839	0.386979	0.533655	NaN	0.259655	5.20505	4.19433		-3.31692
P08133	Annexin A6 (67 kDa calelectrin) (Annexin VI) (Annexin-6) (Calphobindin-II) (CPB-II) (Chromobindin-20) (Lipocortin VI) (Protein III) (p68) (p70)	ANXA6	CLIEILASR	1xiodoTMT6plex [C1]	P08133 [114-122]	114					10.2889	NaN	10.5354	NaN	13.6364	NaN	NaN	NaN	10.2889	NaN	NaN	10.5354	NaN	NaN	NaN	NaN	NaN	13.6364	NaN	NaN	NaN	NaN	NaN	1.6617	NaN	2.45149	NaN	NaN	NaN	0	3.3475	0.2465		3.101
P20073	Annexin A7 (Annexin VII) (Annexin-7) (Synexin)	ANXA7	VLIEILCTR	1xiodoTMT6plex [C7]	P20073 [279-287]	285					5.86941	0.972704	6.52797	0.663026	5.15346	0.203831	2.69448	NaN	6.72735	6.37166	4.50921	6.21426	5.91959	7.45007	NaN	5.4898	5.14144	4.97862	5.00396	NaN	NaN	2.69448	NaN	4.06479	2.26869	1.84222	0.551875	0.325035	NaN	0	-0.715952	0.658567	-3.83349	-2.30229
P20073	Annexin A7 (Annexin VII) (Annexin-7) (Synexin)	ANXA7	LGTDESCFNMILATR	1xiodoTMT6plex [C7]	P20073 [357-371]	363					6.09055	NaN	11.3785	NaN	9.88604	0.746779	2.74802	NaN	NaN	NaN	6.09055	NaN	NaN	11.3785	10.9364	NaN	9.26559	NaN	NaN	9.45613	2.74802	NaN	NaN	NaN	2.75381	1.22748	NaN	NaN	NaN	0.316041	3.79549	5.28795	-8.63048	-5.27642
P20073	Annexin A7 (Annexin VII) (Annexin-7) (Synexin)	ANXA7	CYQSEFGR	1xiodoTMT6plex [C1]	P20073 [298-305]	298					9.22861	0.83336	9.91021	0.96675	8.66953	1.1393	5.94803	0.907968	10.407	8.65601	8.62281	9.92905	8.71688	11.0847	7.6224	9.69329	9.6103	9.37384	6.64471	9.07261	7.0418	5.98369	4.8186	7.00792	NaN	5.45543	0.278306	0.307904	1.80924	1.13038	-0.559082	0.681603	-3.96218	-2.75434
P20073	Annexin A7 (Annexin VII) (Annexin-7) (Synexin)	ANXA7	LLVSMCQGNR	1xiodoTMT6plex [C6]	P20073 [322-331]	327					NaN	NaN	NaN	NaN	7.95824	0.769995	6.92749	0.56278	NaN	NaN	NaN	NaN	NaN	NaN	NaN	NaN	NaN	NaN	8.72824	7.18825	NaN	7.49027	6.36471	NaN	NaN	NaN	NaN	NaN	0.405829	0.228163
P20073	Annexin A7 (Annexin VII) (Annexin-7) (Synexin)	ANXA7	LLVSMCQGNRDENQSINHQMAQEDAQR	1xiodoTMT6plex [C6]	P20073 [322-348]	327					9.60879	2.04571	10.0972	1.61003	18.9427	1.27325	13.5266	NaN	11.6545	7.56307	NaN	9.52801	8.47256	12.2911	20.2159	NaN	17.6694	NaN	NaN	NaN	13.5266	NaN	NaN	34.3049	1.51665	3.93441	1.21721	0.0796507	NaN	0.224604	9.33386	0.488438	3.42938	3.42938
P20073	Annexin A7 (Annexin VII) (Annexin-7) (Synexin)	ANXA7	TILQCALNRPAFFAER	1xiodoTMT6plex [C5]	P20073 [409-424]	413					NaN	NaN	NaN	NaN	18.1451	6.7588	17.3764	4.45775	NaN	NaN	NaN	NaN	NaN	NaN	11.3863	NaN	NaN	NaN	24.9039	NaN	12.9187	21.8342	NaN				NaN	NaN	0.0301088	0.196743
Q10567	AP-1 complex subunit beta-1 (Adaptor protein complex AP-1 subunit beta-1) (Adaptor-related protein complex 1 subunit beta-1) (Beta-1-adaptin) (Beta-adaptin 1) (Clathrin assembly protein complex 1 beta large chain) (Golgi adaptor HA1/AP1 adaptin beta subunit)	AP1B1	ITEYLCEPLRK	1xiodoTMT6plex [C6]	Q10567 [118-128];P63010 [118-128]	123					NaN	NaN	NaN	NaN	2.7961	NaN	2.66892	NaN	NaN	NaN	NaN	NaN	NaN	NaN	2.7961	NaN	NaN	NaN	NaN	NaN	2.66892	NaN	NaN				NaN	NaN	NaN	0
Q10567	AP-1 complex subunit beta-1 (Adaptor protein complex AP-1 subunit beta-1) (Adaptor-related protein complex 1 subunit beta-1) (Beta-1-adaptin) (Beta-adaptin 1) (Clathrin assembly protein complex 1 beta large chain) (Golgi adaptor HA1/AP1 adaptin beta subunit)	AP1B1	VDKITEYLCEPLRK	1xiodoTMT6plex [C9]	Q10567 [115-128];P63010 [115-128]	123					5.79818	0.591938	5.32441	0.766981	5.01333	1.49377	NaN	NaN	5.73283	5.1081	6.55362	6.05726	4.26546	5.6505	NaN	3.00914	5.43714	6.59372	NaN	NaN	NaN	NaN	NaN	NaN	4.15038	NaN	0.277619	0.277982	NaN	0.250407	-0.78485	-0.473777		1.26931
Q10567	AP-1 complex subunit beta-1 (Adaptor protein complex AP-1 subunit beta-1) (Adaptor-related protein complex 1 subunit beta-1) (Beta-1-adaptin) (Beta-adaptin 1) (Clathrin assembly protein complex 1 beta large chain) (Golgi adaptor HA1/AP1 adaptin beta subunit)	AP1B1	DCEDPNPLIR	1xiodoTMT6plex [C2]	Q10567 [94-103];P63010 [94-103]	95					20.6596	2.288	15.8608	8.79116	8.60915	7.50402	3.8143	0.629205	18.3716	22.9476	NaN	19.3391	24.4587	3.78475	2.21802	23.3339	4.71087	13.0027	2.36131	6.0281	3.18509	4.4435	NaN	2.37086	2.75123	1.81769	0.996274	0.222068	0.333359	0.437954	-12.0504	-4.79875	-12.0466	-10.0567
Q10567	AP-1 complex subunit beta-1 (Adaptor protein complex AP-1 subunit beta-1) (Adaptor-related protein complex 1 subunit beta-1) (Beta-1-adaptin) (Beta-adaptin 1) (Clathrin assembly protein complex 1 beta large chain) (Golgi adaptor HA1/AP1 adaptin beta subunit)	AP1B1	KTAAVCVAK	1xiodoTMT6plex [C6]	Q10567 [139-147];P63010 [139-147]	144					11.6365	0.2704	12.3795	3.32358	6.05863	1.54061	NaN	NaN	11.9069	11.3661	NaN	15.7031	9.05593	NaN	NaN	7.59925	NaN	4.51802	NaN	NaN	NaN	NaN	NaN	NaN	10.4481	6.15032	1.15224	0.0734718	NaN	0.276343	-5.57787	0.743015		-7.86149
Q10567	AP-1 complex subunit beta-1 (Adaptor protein complex AP-1 subunit beta-1) (Adaptor-related protein complex 1 subunit beta-1) (Beta-1-adaptin) (Beta-adaptin 1) (Clathrin assembly protein complex 1 beta large chain) (Golgi adaptor HA1/AP1 adaptin beta subunit)	AP1B1	ITEYLCEPLR	1xiodoTMT6plex [C6]	Q10567 [118-127];P63010 [118-127]	123					NaN	NaN	NaN	NaN	5.47907	1.04805	5.10844	1.24218	NaN	NaN	NaN	NaN	NaN	NaN	6.64483	NaN	NaN	NaN	4.10349	5.6889	6.86463	4.2675	4.1932	NaN	NaN	NaN	NaN	NaN	0.117348	0
Q10567	AP-1 complex subunit beta-1 (Adaptor protein complex AP-1 subunit beta-1) (Adaptor-related protein complex 1 subunit beta-1) (Beta-1-adaptin) (Beta-adaptin 1) (Clathrin assembly protein complex 1 beta large chain) (Golgi adaptor HA1/AP1 adaptin beta subunit)	AP1B1	CLKDEDPYVR	1xiodoTMT6plex [C1]	Q10567 [129-138];P63010 [129-138]	129					12.9862	NaN	12.1581	NaN	8.20196	1.10238	7.20847	1.39787	12.9862	NaN	NaN	12.1581	NaN	NaN	9.58804	NaN	NaN	8.27999	6.50506	8.43474	8.27431	8.11744	5.23365	NaN	NaN	NaN	NaN	NaN	0.381854	0.239771	-4.78424	-0.8281	-4.94963	-4.6839
Q10567	AP-1 complex subunit beta-1 (Adaptor protein complex AP-1 subunit beta-1) (Adaptor-related protein complex 1 subunit beta-1) (Beta-1-adaptin) (Beta-adaptin 1) (Clathrin assembly protein complex 1 beta large chain) (Golgi adaptor HA1/AP1 adaptin beta subunit)	AP1B1	IQPGNPSCTDLELSLK	1xiodoTMT6plex [C8]	Q10567 [914-929]	921					8.4567	1.6135	7.7778	0.70713	9.98267	1.22693	NaN	NaN	NaN	10.0702	6.84321	NaN	8.48493	7.07067	NaN	8.75573	11.2096	NaN	NaN	NaN	NaN	NaN	NaN	4.08625	5.70475	5.8663	0.275636	0.132484	NaN	0.0935437	1.52596	-0.678905
Q10567	AP-1 complex subunit beta-1 (Adaptor protein complex AP-1 subunit beta-1) (Adaptor-related protein complex 1 subunit beta-1) (Beta-1-adaptin) (Beta-adaptin 1) (Clathrin assembly protein complex 1 beta large chain) (Golgi adaptor HA1/AP1 adaptin beta subunit)	AP1B1	TAAVCVAK	1xiodoTMT6plex [C5]	Q10567 [140-147];P63010 [140-147]	144		+			8.20206	0.674719	14.2932	2.47146	13.4348	3.32822	NaN	NaN	8.04371	7.46634	9.09614	11.3414	14.1482	17.39	NaN	17.7233	12.9706	9.6106	NaN	NaN	NaN	NaN	NaN	4.58431	4.82215	6.09847	1.02304	1.54911	NaN	0.300559	5.23277	6.09114		-4.6826
Q10567	AP-1 complex subunit beta-1 (Adaptor protein complex AP-1 subunit beta-1) (Adaptor-related protein complex 1 subunit beta-1) (Beta-1-adaptin) (Beta-adaptin 1) (Clathrin assembly protein complex 1 beta large chain) (Golgi adaptor HA1/AP1 adaptin beta subunit)	AP1B1	DCPLNAEAASSK	1xiodoTMT6plex [C2]	Q10567 [865-876]	866					NaN	NaN	6.73248	NaN	12.8764	5.49692	18.3116	8.08121	NaN	NaN	NaN	NaN	NaN	6.73248	5.11564	NaN	NaN	NaN	16.3663	17.1472	9.18271	16.9216	28.8306	5.00748	4.19024	NaN	NaN	NaN	0.322786	0.154168			11.5792	10.9572
O43747	AP-1 complex subunit gamma-1 (Adaptor protein complex AP-1 subunit gamma-1) (Adaptor-related protein complex 1 subunit gamma-1) (Clathrin assembly protein complex 1 gamma-1 large chain) (Gamma1-adaptin) (Golgi adaptor HA1/AP1 adaptin subunit gamma-1)	AP1G1	ADCASGIFLAAEK	1xiodoTMT6plex [C3]	O43747 [398-410]	400					15.7318	5.4132	14.2766	6.29936	8.35692	3.47634	3.70542	1.29668	10.3186	21.145	NaN	19.4851	17.9315	5.41324	NaN	14.641	5.93126	9.46064	5.00366	6.74803	5.5317	2.64882	2.93574	NaN	NaN	NaN	0.883916	0.0710124	0.990981	0.791175	-7.37488	-1.45519	-10.5712	-8.88851
O43747	AP-1 complex subunit gamma-1 (Adaptor protein complex AP-1 subunit gamma-1) (Adaptor-related protein complex 1 subunit gamma-1) (Clathrin assembly protein complex 1 gamma-1 large chain) (Gamma1-adaptin) (Golgi adaptor HA1/AP1 adaptin subunit gamma-1)	AP1G1	NDLNHSTQFVQGLALCTLGCMGSSEMCR	3xiodoTMT6plex [C16;C20;C27]	O43747 [109-136]	124;128;135					NaN	NaN	NaN	NaN	13.7842	NaN	8.75329	NaN	NaN	NaN	NaN	NaN	NaN	NaN	NaN	NaN	NaN	NaN	NaN	13.7842	NaN	NaN	8.75329				NaN	NaN	NaN	0
O43747	AP-1 complex subunit gamma-1 (Adaptor protein complex AP-1 subunit gamma-1) (Adaptor-related protein complex 1 subunit gamma-1) (Clathrin assembly protein complex 1 gamma-1 large chain) (Gamma1-adaptin) (Golgi adaptor HA1/AP1 adaptin subunit gamma-1)	AP1G1	AALCAVHVIR	1xiodoTMT6plex [C4]	O43747 [157-166]	160					NaN	NaN	NaN	NaN	14.9857	1.79954	12.6837	1.09777	NaN	NaN	NaN	NaN	NaN	NaN	17.4558	NaN	NaN	NaN	13.2201	14.2812	14.2357	11.874	11.9414				NaN	NaN	0.704709	0.312772
Q86UX7	Fermitin family homolog 3 (Kindlin-3) (MIG2-like protein) (Unc-112-related protein 2)	FERMT3	CLMQQGIK	1xiodoTMT6plex [C1]	Q86UX7 [235-242]	235				+	10.8711	1.04302	12.4305	0.401896	7.47241	2.62549	4.49219	0.968085	10.5925	12.2649	9.75603	12.8997	12.4736	11.9181	3.93906	11.0332	10.6413	6.94031	5.06294	7.21767	5.37274	4.9598	3.14403	3.00555	3.04941	4.40708	1.00583	0.921633	0.86239	1.67094	-3.39873	1.55932	-7.93828	-6.98088
P61966	AP-1 complex subunit sigma-1A (Adaptor protein complex AP-1 subunit sigma-1A) (Adaptor-related protein complex 1 subunit sigma-1A) (Clathrin assembly protein complex 1 sigma-1A small chain) (Clathrin coat assembly protein AP19) (Golgi adaptor HA1/AP1 adaptin sigma-1A subunit) (HA1 19 kDa subunit) (Sigma 1a subunit of AP-1 clathrin) (Sigma-adaptin 1A) (Sigma1A-adaptin)	AP1S1	MCSFLEWR	1xiodoTMT6plex [C2]	P61966 [46-53];P56377 [45-52]	47					3.13585	1.24013	3.93839	0.80736	4.51969	0.668897	4.9322	NaN	1.89571	4.37598	NaN	4.74575	3.13103	NaN	4.11679	3.62324	NaN	4.2936	5.11429	5.45055	NaN	4.9322	NaN	1.10157	1.68069	NaN	0.770838	0.192509	NaN	0.314934	1.38385	0.802545	0.99381	1.00927
O95782	AP-2 complex subunit alpha-1 (100 kDa coated vesicle protein A) (Adaptor protein complex AP-2 subunit alpha-1) (Adaptor-related protein complex 2 subunit alpha-1) (Alpha-adaptin A) (Alpha1-adaptin) (Clathrin assembly protein complex 2 alpha-A large chain) (Plasma membrane adaptor HA2/AP2 adaptin alpha A subunit)	AP2A1	ALQVGCLLR	1xiodoTMT6plex [C6]	O95782 [936-944]	941					3.02612	0.514195	3.08266	0.37308	2.95577	1.53625	2.99584	0.94294	2.51193	NaN	3.54032	2.70958	NaN	3.45574	1.21058	NaN	2.88874	2.3211	NaN	5.40267	2.0529	NaN	3.93878	NaN	NaN	0.671122	0.0170832	0.0281689	0.00909155	0	-0.0703525	0.056535	-0.08682	0.346203
O95782	AP-2 complex subunit alpha-1 (100 kDa coated vesicle protein A) (Adaptor protein complex AP-2 subunit alpha-1) (Adaptor-related protein complex 2 subunit alpha-1) (Alpha-adaptin A) (Alpha1-adaptin) (Clathrin assembly protein complex 2 alpha-A large chain) (Plasma membrane adaptor HA2/AP2 adaptin alpha A subunit)	AP2A1	FHLCSVATR	1xiodoTMT6plex [C4]	O95782 [530-538]	533					NaN	NaN	NaN	NaN	4.86355	0.31574	3.41454	0.67634	NaN	NaN	NaN	NaN	NaN	NaN	NaN	NaN	NaN	NaN	5.17929	4.54781	NaN	4.09088	2.7382				NaN	NaN	0.717309	0.302065
O95782	AP-2 complex subunit alpha-1 (100 kDa coated vesicle protein A) (Adaptor protein complex AP-2 subunit alpha-1) (Adaptor-related protein complex 2 subunit alpha-1) (Alpha-adaptin A) (Alpha1-adaptin) (Clathrin assembly protein complex 2 alpha-A large chain) (Plasma membrane adaptor HA2/AP2 adaptin alpha A subunit)	AP2A1	VAAQVDGGAQVQQVLNIECLR	1xiodoTMT6plex [C19]	O95782 [812-832]	830					8.03387	NaN	8.27678	NaN	6.53318	1.06933	NaN	NaN	8.03387	NaN	NaN	8.27678	NaN	NaN	NaN	NaN	NaN	5.46385	NaN	7.60251	NaN	NaN	NaN	18.5725	11.7028	NaN	NaN	NaN	NaN	0	-1.50069	0.24291		-1.7436
O95782	AP-2 complex subunit alpha-1 (100 kDa coated vesicle protein A) (Adaptor protein complex AP-2 subunit alpha-1) (Adaptor-related protein complex 2 subunit alpha-1) (Alpha-adaptin A) (Alpha1-adaptin) (Clathrin assembly protein complex 2 alpha-A large chain) (Plasma membrane adaptor HA2/AP2 adaptin alpha A subunit)	AP2A1	TCVSLAVSR	1xiodoTMT6plex [C2]	O95782 [224-232]	225					12.6762	2.67035	13.9057	2.21749	10.7087	2.14665	5.83086	NaN	9.29944	12.9004	15.8289	14.0338	16.5553	11.1281	7.33331	13.2993	11.2013	11.0007	NaN	NaN	5.83086	NaN	NaN				0.394475	0.191973	NaN	0.307236	-1.96759	1.22949	-8.07487	-5.48995
O95782	AP-2 complex subunit alpha-1 (100 kDa coated vesicle protein A) (Adaptor protein complex AP-2 subunit alpha-1) (Adaptor-related protein complex 2 subunit alpha-1) (Alpha-adaptin A) (Alpha1-adaptin) (Clathrin assembly protein complex 2 alpha-A large chain) (Plasma membrane adaptor HA2/AP2 adaptin alpha A subunit)	AP2A1	ACNQLGQFLQHR	1xiodoTMT6plex [C2]	O95782 [330-341];O94973 [329-340]	331					7.69775	5.7428	9.57653	6.65419	7.41988	5.97468	NaN	NaN	15.8108	3.31966	3.96279	18.9648	5.44152	4.32327	NaN	2.83498	3.56585	15.8588	NaN	NaN	NaN	NaN	NaN	NaN	NaN	NaN	0.0157194	0.1093	NaN	0.0425417	-0.277873	1.87878		6.28227
O95782	AP-2 complex subunit alpha-1 (100 kDa coated vesicle protein A) (Adaptor protein complex AP-2 subunit alpha-1) (Adaptor-related protein complex 2 subunit alpha-1) (Alpha-adaptin A) (Alpha1-adaptin) (Clathrin assembly protein complex 2 alpha-A large chain) (Plasma membrane adaptor HA2/AP2 adaptin alpha A subunit)	AP2A1	AADLLYAMCDR	1xiodoTMT6plex [C9]	O95782 [389-399]	397					2.92666	0.14536	3.45462	0.18866	4.40464	1.46951	6.02643	1.15165	NaN	3.07202	2.7813	NaN	3.64328	3.26596	6.84388	3.52572	3.03368	NaN	4.21528	NaN	7.17808	4.87479	NaN	1.2822	2.9602	1.67152	0.507094	0.804247	0.484856	0.569993	1.47798	0.52796	2.57181	1.9681
O95782	AP-2 complex subunit alpha-1 (100 kDa coated vesicle protein A) (Adaptor protein complex AP-2 subunit alpha-1) (Adaptor-related protein complex 2 subunit alpha-1) (Alpha-adaptin A) (Alpha1-adaptin) (Clathrin assembly protein complex 2 alpha-A large chain) (Plasma membrane adaptor HA2/AP2 adaptin alpha A subunit)	AP2A1	QSAALCLLR	1xiodoTMT6plex [C6]	O95782 [166-174];O94973 [166-174]	171					NaN	NaN	NaN	NaN	5.28425	0.327393	6.99496	0.370685	NaN	NaN	NaN	NaN	NaN	NaN	5.4493	NaN	NaN	NaN	5.57635	4.82709	6.62427	NaN	7.36564	NaN	4.86091	NaN	NaN	NaN	1.60934	0.0146045
O95782	AP-2 complex subunit alpha-1 (100 kDa coated vesicle protein A) (Adaptor protein complex AP-2 subunit alpha-1) (Adaptor-related protein complex 2 subunit alpha-1) (Alpha-adaptin A) (Alpha1-adaptin) (Clathrin assembly protein complex 2 alpha-A large chain) (Plasma membrane adaptor HA2/AP2 adaptin alpha A subunit)	AP2A1	TVFEALQAPACHENMVK	1xiodoTMT6plex [C11]	O95782 [482-498]	492					10.768	0.5128	9.77424	2.89346	9.22757	5.65863	NaN	NaN	11.2808	NaN	10.2552	12.6677	NaN	6.88078	NaN	NaN	3.56895	14.8862	NaN	NaN	NaN	NaN	NaN	8.46238	9.34307	NaN	0.0905931	0.114963	NaN	0.0677241	-1.54042	-0.99376		5.11196
O95782	AP-2 complex subunit alpha-1 (100 kDa coated vesicle protein A) (Adaptor protein complex AP-2 subunit alpha-1) (Adaptor-related protein complex 2 subunit alpha-1) (Alpha-adaptin A) (Alpha1-adaptin) (Clathrin assembly protein complex 2 alpha-A large chain) (Plasma membrane adaptor HA2/AP2 adaptin alpha A subunit)	AP2A1	LLQCYPPPEDAAVK	1xiodoTMT6plex [C4]	O95782 [264-277]	267					NaN	NaN	NaN	NaN	9.6605	2.93183	10.2581	2.43786	NaN	NaN	NaN	NaN	NaN	NaN	13.4713	NaN	NaN	NaN	6.34026	9.16994	11.4261	12.4833	6.8649	NaN	4.93651	4.07247	NaN	NaN	0.0780823	0
O95782	AP-2 complex subunit alpha-1 (100 kDa coated vesicle protein A) (Adaptor protein complex AP-2 subunit alpha-1) (Adaptor-related protein complex 2 subunit alpha-1) (Alpha-adaptin A) (Alpha1-adaptin) (Clathrin assembly protein complex 2 alpha-A large chain) (Plasma membrane adaptor HA2/AP2 adaptin alpha A subunit)	AP2A1	LVECLETVLNK	1xiodoTMT6plex [C4]	O95782 [280-290]	283					NaN	NaN	5.6181	NaN	8.47684	3.04556	10.9454	NaN	NaN	NaN	NaN	NaN	NaN	5.6181	NaN	NaN	5.43129	NaN	NaN	11.5224	NaN	10.9454	NaN	NaN	3.33425	NaN	NaN	NaN	NaN	0.324995			5.3273	5.6158
O95782	AP-2 complex subunit alpha-1 (100 kDa coated vesicle protein A) (Adaptor protein complex AP-2 subunit alpha-1) (Adaptor-related protein complex 2 subunit alpha-1) (Alpha-adaptin A) (Alpha1-adaptin) (Clathrin assembly protein complex 2 alpha-A large chain) (Plasma membrane adaptor HA2/AP2 adaptin alpha A subunit)	AP2A1	NPTFMCLALHCIANVGSR	2xiodoTMT6plex [C6;C11]	O95782 [124-141]	129;134					NaN	NaN	NaN	NaN	10.4193	5.46631	11.4584	7.63318	NaN	NaN	NaN	NaN	NaN	NaN	4.95297	NaN	NaN	NaN	NaN	15.8856	3.82524	NaN	19.0916	NaN	0.887568	NaN	NaN	NaN	0.0352805	0.143956
O95782	AP-2 complex subunit alpha-1 (100 kDa coated vesicle protein A) (Adaptor protein complex AP-2 subunit alpha-1) (Adaptor-related protein complex 2 subunit alpha-1) (Alpha-adaptin A) (Alpha1-adaptin) (Clathrin assembly protein complex 2 alpha-A large chain) (Plasma membrane adaptor HA2/AP2 adaptin alpha A subunit)	AP2A1	YLALESMCTLASSEFSHEAVK	1xiodoTMT6plex [C8]	O95782 [347-367];O94973 [346-366]	354					10.7805	NaN	7.80686	NaN	24.9452	NaN	NaN	NaN	NaN	10.7805	NaN	NaN	7.80686	NaN	NaN	24.9452	NaN	NaN	NaN	NaN	NaN	NaN	NaN	NaN	8.0708	NaN	NaN	NaN	NaN	0	14.1647	-2.97364
O94973	AP-2 complex subunit alpha-2 (100 kDa coated vesicle protein C) (Adaptor protein complex AP-2 subunit alpha-2) (Adaptor-related protein complex 2 subunit alpha-2) (Alpha-adaptin C) (Alpha2-adaptin) (Clathrin assembly protein complex 2 alpha-C large chain) (Huntingtin yeast partner J) (Huntingtin-interacting protein 9) (HIP-9) (Huntingtin-interacting protein J) (Plasma membrane adaptor HA2/AP2 ada…	AP2A2	AVDLLYAMCDR	1xiodoTMT6plex [C9]	O94973 [388-398]	396					7.33745	NaN	5.98372	NaN	5.35444	0.58979	4.94166	NaN	7.33745	NaN	NaN	5.98372	NaN	NaN	NaN	NaN	NaN	5.94423	NaN	4.76465	NaN	4.94166	NaN				NaN	NaN	NaN	0	-1.98301	-1.35373	-1.04206	-0.766873
O94973	AP-2 complex subunit alpha-2 (100 kDa coated vesicle protein C) (Adaptor protein complex AP-2 subunit alpha-2) (Adaptor-related protein complex 2 subunit alpha-2) (Alpha-adaptin C) (Alpha2-adaptin) (Clathrin assembly protein complex 2 alpha-C large chain) (Huntingtin yeast partner J) (Huntingtin-interacting protein 9) (HIP-9) (Huntingtin-interacting protein J) (Plasma membrane adaptor HA2/AP2 ada…	AP2A2	LLQCYPPPDPAVR	1xiodoTMT6plex [C4]	O94973 [264-276]	267					NaN	NaN	NaN	NaN	9.62163	NaN	9.2873	0.496405	NaN	NaN	NaN	NaN	NaN	NaN	NaN	NaN	NaN	NaN	NaN	9.62163	NaN	9.78371	8.7909	NaN	11.1372	NaN	NaN	NaN	NaN	0.1884
O94973	AP-2 complex subunit alpha-2 (100 kDa coated vesicle protein C) (Adaptor protein complex AP-2 subunit alpha-2) (Adaptor-related protein complex 2 subunit alpha-2) (Alpha-adaptin C) (Alpha2-adaptin) (Clathrin assembly protein complex 2 alpha-C large chain) (Huntingtin yeast partner J) (Huntingtin-interacting protein 9) (HIP-9) (Huntingtin-interacting protein J) (Plasma membrane adaptor HA2/AP2 ada…	AP2A2	LCELLSAQF	1xiodoTMT6plex [C2]	O94973 [931-939]	932					9.52813	NaN	14.6442	NaN	15.396	2.48538	17.1207	2.457	9.52813	NaN	NaN	14.6442	NaN	NaN	16.4293	NaN	NaN	18.8555	12.2607	14.0386	19.5777	NaN	14.6637	14.9	18.4702	NaN	NaN	NaN	0.261841	0.206433	5.86789	5.11607	2.4765	1.23504
P63010	AP-2 complex subunit beta (AP105B) (Adaptor protein complex AP-2 subunit beta) (Adaptor-related protein complex 2 subunit beta) (Beta-2-adaptin) (Beta-adaptin) (Clathrin assembly protein complex 2 beta large chain) (Plasma membrane adaptor HA2/AP2 adaptin beta subunit)	AP2B1	ECHLNADTVSSK	1xiodoTMT6plex [C2]	P63010 [856-867]	857					5.56571	0.303926	6.62253	0.795343	9.2399	8.65986	12.3078	9.22042	5.52946	5.95474	5.21293	6.9542	7.38747	5.52591	7.09375	5.42645	5.52424	4.1137	28.4978	4.78346	3.08735	21.5282	NaN	9.23403	30.742	5.97626	0.269448	0.812335	0.140049	0.169202	3.67419	1.05682	5.68525	5.77958
Q96CW1	AP-2 complex subunit mu (AP-2 mu chain) (Adaptin-mu2) (Adaptor protein complex AP-2 subunit mu) (Adaptor-related protein complex 2 subunit mu) (Clathrin assembly protein complex 2 mu medium chain) (Clathrin coat assembly protein AP50) (Clathrin coat-associated protein AP50) (HA2 50 kDa subunit) (Plasma membrane adaptor AP-2 50 kDa protein)	AP2M1	SYLSGMPECK	1xiodoTMT6plex [C9]	Q96CW1 [204-213]	212					8.75236	3.59624	12.0762	5.32348	5.15933	1.82813	2.6673	0.762625	12.3486	NaN	5.15613	17.3997	NaN	6.75275	NaN	NaN	6.09543	7.57456	2.76154	4.20577	NaN	3.42993	1.90468	3.15296	5.45272	1.32775	0.591977	0.182815	0.686923	0.446708	-3.59304	3.32386	-9.40892	-8.10093
Q96CW1	AP-2 complex subunit mu (AP-2 mu chain) (Adaptin-mu2) (Adaptor protein complex AP-2 subunit mu) (Adaptor-related protein complex 2 subunit mu) (Clathrin assembly protein complex 2 mu medium chain) (Clathrin coat assembly protein AP50) (Clathrin coat-associated protein AP50) (HA2 50 kDa subunit) (Plasma membrane adaptor AP-2 50 kDa protein)	AP2M1	QSIAIDDCTFHQCVR	2xiodoTMT6plex [C8;C13]	Q96CW1 [239-253]	246;251					NaN	NaN	NaN	NaN	6.19328	2.54744	5.9161	2.62354	NaN	NaN	NaN	NaN	NaN	NaN	9.17872	NaN	NaN	NaN	2.95426	6.44687	9.36125	3.00076	5.38629	NaN	1.11667	2.91165	NaN	NaN	0.0363088	0.260572
Q96CW1	AP-2 complex subunit mu (AP-2 mu chain) (Adaptin-mu2) (Adaptor protein complex AP-2 subunit mu) (Adaptor-related protein complex 2 subunit mu) (Clathrin assembly protein complex 2 mu medium chain) (Clathrin coat assembly protein AP50) (Clathrin coat-associated protein AP50) (HA2 50 kDa subunit) (Plasma membrane adaptor AP-2 50 kDa protein)	AP2M1	IPTPLNTSGVQVICMK	1xiodoTMT6plex [C14]	Q96CW1 [324-339]	337					14.5561	NaN	15.0515	NaN	14.2539	1.24304	10.8081	1.92377	14.5561	NaN	NaN	15.0515	NaN	NaN	14.3568	NaN	NaN	15.7223	NaN	12.6827	13.2794	10.5576	8.58715	8.10398	11.7662	4.44667	NaN	NaN	0.997948	0.312858	-0.302167	0.4954	-4.24345	-2.88567
O00203	AP-3 complex subunit beta-1 (Adaptor protein complex AP-3 subunit beta-1) (Adaptor-related protein complex 3 subunit beta-1) (Beta-3A-adaptin) (Clathrin assembly protein complex 3 beta-1 large chain)	AP3B1	ASILWLIGENCER	1xiodoTMT6plex [C11]	O00203 [497-509]	507					5.66726	NaN	10.1679	NaN	6.49688	NaN	NaN	NaN	5.66726	NaN	NaN	10.1679	NaN	NaN	NaN	NaN	NaN	6.49688	NaN	NaN	NaN	NaN	NaN	7.30447	NaN	NaN	NaN	NaN	NaN	0	0.82962	4.50064		-3.67102
O14617	AP-3 complex subunit delta-1 (AP-3 complex subunit delta) (Adaptor-related protein complex 3 subunit delta-1) (Delta-adaptin)	AP3D1	CSDSTLLSNLLEEMK	1xiodoTMT6plex [C1]	O14617 [1133-1147]	1133					3.90346	0.60659	4.54042	1.38905	7.7041	5.08996	NaN	NaN	4.51005	3.29687	NaN	3.25223	6.46889	3.90014	NaN	NaN	4.04823	4.16198	14.9021	NaN	NaN	NaN	NaN	3.15214	4.39311	NaN	0.323129	0.17496	NaN	0.284706	3.80064	0.63696		4.99162
O14617	AP-3 complex subunit delta-1 (AP-3 complex subunit delta) (Adaptor-related protein complex 3 subunit delta-1) (Delta-adaptin)	AP3D1	VDSCASMYSR	1xiodoTMT6plex [C4]	O14617 [1100-1109]	1103					12.0528	NaN	13.8278	NaN	13.5901	NaN	NaN	NaN	12.0528	NaN	NaN	13.8278	NaN	NaN	NaN	NaN	NaN	13.5901	NaN	NaN	NaN	NaN	NaN	NaN	14.4291	NaN	NaN	NaN	NaN	0	1.5373	1.775		-0.2377
O14617	AP-3 complex subunit delta-1 (AP-3 complex subunit delta) (Adaptor-related protein complex 3 subunit delta-1) (Delta-adaptin)	AP3D1	SIQGHHVCLLVK	1xiodoTMT6plex [C8]	O14617 [1110-1121]	1117					NaN	NaN	NaN	NaN	14.586	NaN	13.4413	NaN	NaN	NaN	NaN	NaN	NaN	NaN	NaN	NaN	NaN	NaN	NaN	14.586	NaN	NaN	13.4413				NaN	NaN	NaN	0
O14617	AP-3 complex subunit delta-1 (AP-3 complex subunit delta) (Adaptor-related protein complex 3 subunit delta-1) (Delta-adaptin)	AP3D1	LEDPDPGVQSAAVNVICELAR	1xiodoTMT6plex [C17]	O14617 [192-212]	208					18.1595	3.40551	16.706	4.87904	16.2972	0.660343	NaN	NaN	22.5264	17.735	14.2171	18.2566	10.108	21.7535	NaN	16.0371	17.204	15.6505	NaN	NaN	NaN	NaN	NaN	4.00803	4.49323	NaN	0.309802	0.126593	NaN	0.0426835	-1.8623	-1.45347		-1.05553
P13798	Acylamino-acid-releasing enzyme (AARE) (EC 3.4.19.1) (Acyl-peptide hydrolase) (APH) (Acylaminoacyl-peptidase) (Oxidized protein hydrolase) (OPH)	APEH	QLGENFSGIYCSLLPLGCWSADSQR	2xiodoTMT6plex [C11;C18]	P13798 [351-375]	361;368					NaN	NaN	NaN	NaN	5.82926	NaN	5.31699	NaN	NaN	NaN	NaN	NaN	NaN	NaN	5.82926	NaN	NaN	NaN	NaN	NaN	5.31699	NaN	NaN	3.41087	NaN	NaN	NaN	NaN	NaN	0
P13798	Acylamino-acid-releasing enzyme (AARE) (EC 3.4.19.1) (Acyl-peptide hydrolase) (APH) (Acylaminoacyl-peptidase) (Oxidized protein hydrolase) (OPH)	APEH	QPALSAACLGPEVTTQYGGQYR	1xiodoTMT6plex [C8]	P13798 [23-44]	30					8.40816	1.28314	8.60756	1.472	8.41905	1.9154	NaN	NaN	7.12502	9.69129	NaN	6.90788	8.4165	10.4983	NaN	11.1115	7.3301	6.81556	NaN	NaN	NaN	NaN	NaN	NaN	0.416934	NaN	0.00174928	0.0402846	NaN	0.249477	0.0108983	0.199405		-1.792
P13798	Acylamino-acid-releasing enzyme (AARE) (EC 3.4.19.1) (Acyl-peptide hydrolase) (APH) (Acylaminoacyl-peptidase) (Oxidized protein hydrolase) (OPH)	APEH	CELLSDDSLAVSSPR	1xiodoTMT6plex [C1]	P13798 [292-306]	292					6.12902	1.36058	7.94132	0.461615	9.66722	3.50449	10.3301	4.3653	7.4896	4.76843	NaN	7.47971	8.40294	NaN	12.4478	13.6859	NaN	5.23575	7.29942	NaN	14.6954	5.9648	NaN	2.82618	2.92786	4.12629	0.489692	0.475776	0.0566259	0.0572159	3.5382	1.81231	2.38877	0.357517
P27695	DNA-(apurinic or apyrimidinic site) endonuclease (EC 3.1.11.2) (APEX nuclease) (APEN) (Apurinic-apyrimidinic endonuclease 1) (AP endonuclease 1) (APE-1) (REF-1) (Redox factor-1) [Cleaved into: DNA-(apurinic or apyrimidinic site) endonuclease, mitochondrial]	APEX1	ICSWNVDGLR	1xiodoTMT6plex [C2]	P27695 [64-73]	65					5.6404	1.11231	7.38452	0.973969	6.19658	3.63764	3.38593	0.660058	5.01868	7.20264	4.69987	7.71423	6.06148	8.37785	1.83205	7.3568	13.1612	6.69367	3.29859	4.8372	3.31284	2.61656	4.2284	3.62698	3.18049	NaN	0.0830445	0.768082	0.552777	1.22049	0.556188	1.74412	-3.99859	-3.21998	intra-disulfide;S-nitrosylation
P27695	DNA-(apurinic or apyrimidinic site) endonuclease (EC 3.1.11.2) (APEX nuclease) (APEN) (Apurinic-apyrimidinic endonuclease 1) (AP endonuclease 1) (APE-1) (REF-1) (Redox factor-1) [Cleaved into: DNA-(apurinic or apyrimidinic site) endonuclease, mitochondrial]	APEX1	LDYFLLSHSLLPALCDSK	1xiodoTMT6plex [C15]	P27695 [282-299]	296					5.1681	2.46192	3.40365	0.74352	5.14786	1.21972	NaN	NaN	7.63002	2.70617	NaN	3.96833	3.88948	2.35314	NaN	3.99473	3.70278	6.7534	6.33347	4.9549	NaN	NaN	NaN	2.14007	1.74513	NaN	0.00405131	0.362893	NaN	0.129008	-0.020239	-1.76445		2.61027
P27695	DNA-(apurinic or apyrimidinic site) endonuclease (EC 3.1.11.2) (APEX nuclease) (APEN) (Apurinic-apyrimidinic endonuclease 1) (AP endonuclease 1) (APE-1) (REF-1) (Redox factor-1) [Cleaved into: DNA-(apurinic or apyrimidinic site) endonuclease, mitochondrial]	APEX1	KPLVLCGDLNVAHEEIDLR	1xiodoTMT6plex [C6]	P27695 [203-221]	208					4.13246	0.323355	3.51525	1.0781	6.03906	NaN	NaN	NaN	4.45582	3.80911	NaN	4.59334	2.43715	NaN	NaN	6.03906	NaN	NaN	NaN	NaN	NaN	NaN	NaN	NaN	3.37764	NaN	NaN	0.194861	NaN	0.110321	1.9066	-0.61722
P27695	DNA-(apurinic or apyrimidinic site) endonuclease (EC 3.1.11.2) (APEX nuclease) (APEN) (Apurinic-apyrimidinic endonuclease 1) (AP endonuclease 1) (APE-1) (REF-1) (Redox factor-1) [Cleaved into: DNA-(apurinic or apyrimidinic site) endonuclease, mitochondrial]	APEX1	GLDWVKEEAPDILCLQETK	1xiodoTMT6plex [C14]	P27695 [80-98]	93					5.50153	2.40679	5.6005	1.31463	6.27584	2.04599	NaN	NaN	2.25478	8.00973	6.24008	3.76629	6.78056	6.25465	NaN	9.82576	6.20243	6.6571	3.74015	4.95376	NaN	NaN	NaN	3.20654	NaN	NaN	0.161541	0.0169409	NaN	0.269923	0.77431	0.09897		-0.483497	intra-disulfide;S-nitrosylation
P27695	DNA-(apurinic or apyrimidinic site) endonuclease (EC 3.1.11.2) (APEX nuclease) (APEN) (Apurinic-apyrimidinic endonuclease 1) (AP endonuclease 1) (APE-1) (REF-1) (Redox factor-1) [Cleaved into: DNA-(apurinic or apyrimidinic site) endonuclease, mitochondrial]	APEX1	CSENKLPAELQELPGLSHQYWSAPSDKEGYSGVGLLSR	1xiodoTMT6plex [C1]	P27695 [99-136]	99					12.4686	NaN	7.46055	NaN	10.4526	NaN	NaN	NaN	NaN	12.4686	NaN	NaN	7.46055	NaN	NaN	10.4526	NaN	NaN	NaN	NaN	NaN	NaN	NaN	NaN	NaN	NaN	NaN	NaN	NaN	0	-2.016	-5.00805			intra-disulfide;S-glutathionylation
P27695	DNA-(apurinic or apyrimidinic site) endonuclease (EC 3.1.11.2) (APEX nuclease) (APEN) (Apurinic-apyrimidinic endonuclease 1) (AP endonuclease 1) (APE-1) (REF-1) (Redox factor-1) [Cleaved into: DNA-(apurinic or apyrimidinic site) endonuclease, mitochondrial]	APEX1	CSENKLPAELQELPGLSHQYWSAPSDK	1xiodoTMT6plex [C1]	P27695 [99-125]	99					11.2555	NaN	6.81184	0.825505	11.6621	NaN	NaN	NaN	NaN	11.2555	NaN	NaN	5.98634	7.63735	NaN	11.6621	NaN	NaN	NaN	NaN	NaN	NaN	NaN	2.62418	2.96202	NaN	NaN	NaN	NaN	0	0.4066	-4.44365			intra-disulfide;S-glutathionylation
P27695	DNA-(apurinic or apyrimidinic site) endonuclease (EC 3.1.11.2) (APEX nuclease) (APEN) (Apurinic-apyrimidinic endonuclease 1) (AP endonuclease 1) (APE-1) (REF-1) (Redox factor-1) [Cleaved into: DNA-(apurinic or apyrimidinic site) endonuclease, mitochondrial]	APEX1	EEAPDILCLQETK	1xiodoTMT6plex [C8]	P27695 [86-98]	93					NaN	NaN	NaN	NaN	8.41488	2.45382	10.8223	2.11699	NaN	NaN	NaN	NaN	NaN	NaN	5.96107	NaN	NaN	NaN	10.8687	NaN	13.2067	11.198	8.06214	4.78933	4.50198	6.40517	NaN	NaN	0.364231	0.221346					intra-disulfide;S-nitrosylation
Q9BZZ5	Apoptosis inhibitor 5 (API-5) (Antiapoptosis clone 11 protein) (AAC-11) (Cell migration-inducing gene 8 protein) (Fibroblast growth factor 2-interacting factor) (FIF) (Protein XAGL)	API5	LLQCTR	1xiodoTMT6plex [C4]	Q9BZZ5 [238-243]	241					NaN	NaN	NaN	NaN	3.24765	0.17448	4.42594	0.94335	NaN	NaN	NaN	NaN	NaN	NaN	3.07317	NaN	NaN	NaN	3.42213	NaN	3.48259	5.36929	NaN				NaN	NaN	0.463078	0.129522
Q9BZZ5	Apoptosis inhibitor 5 (API-5) (Antiapoptosis clone 11 protein) (AAC-11) (Cell migration-inducing gene 8 protein) (Fibroblast growth factor 2-interacting factor) (FIF) (Protein XAGL)	API5	QQLVELVAEQADLEQTFNPSDPDCVDR	1xiodoTMT6plex [C24]	Q9BZZ5 [211-237]	234					11.5411	3.54419	11.3464	0.2154	15.6928	3.96275	NaN	NaN	NaN	15.0853	7.99692	NaN	11.5618	11.131	NaN	19.6555	11.73	NaN	NaN	NaN	NaN	NaN	NaN	49.8085	47.9886	NaN	0.286833	0.017162	NaN	0	4.15164	-0.19471
Q96GX9	Methylthioribulose-1-phosphate dehydratase (MTRu-1-P dehydratase) (EC 4.2.1.109) (APAF1-interacting protein) (hAPIP)	APIP	YLIPELCK	1xiodoTMT6plex [C7]	Q96GX9 [26-33]	32					NaN	NaN	NaN	NaN	7.50432	0.554835	5.96931	0.550255	NaN	NaN	NaN	NaN	NaN	NaN	NaN	NaN	NaN	NaN	8.05916	6.94949	NaN	5.41906	6.51957	3.45342	4.98904	NaN	NaN	NaN	0.72483	0.28104
P51693	Amyloid beta precursor like protein 1 (Amyloid beta (A4) precursor-like protein 1) (Amyloid-like protein 1) (APLP) (APLP-1) [Cleaved into: C30]	APLP1	CLPGEFVSEALLVPEGCR	2xiodoTMT6plex [C1;C17]	P51693 [140-157]	140;156					71.965	NaN	61.3827	NaN	72.4962	8.46375	74.6254	NaN	NaN	NaN	71.965	NaN	NaN	61.3827	NaN	NaN	64.0324	NaN	80.9599	NaN	NaN	74.6254	NaN				NaN	NaN	NaN	0.17611	0.53115	-10.5823	13.2427	16.4099
P50851	Lipopolysaccharide-responsive and beige-like anchor protein (Beige-like protein) (CDC4-like protein)	LRBA	CSGIGDNPGSETAAPR	1xiodoTMT6plex [C1]	P50851 [2675-2690]	2675				+	8.76344	3.42167	14.4588	2.31367	8.62185	2.14828	6.82515	0.653165	3.94941	10.7455	11.5954	14.7007	11.5119	17.1637	NaN	7.49061	10.2326	NaN	5.69218	11.072	5.90324	7.23612	7.33609	3.82174	4.32773	2.14186	0.0190726	0.910243	0.538121	1.18815	-0.141589	5.69533	-7.63362	-7.01084
Q06481	Amyloid beta precursor like protein 2 (APPH) (Amyloid beta (A4) precursor-like protein 2) (Amyloid protein homolog) (Amyloid-like protein 2) (APLP-2) (CDEI box-binding protein) (CDEBP) (Sperm membrane protein YWK-II)	APLP2	FIYGGCGGNR	1xiodoTMT6plex [C6]	Q06481 [338-347]	343					89.296	4.17265	87.7111	0.109	81.6138	2.55314	79.0845	NaN	93.4686	NaN	85.1233	87.6021	NaN	87.8201	NaN	NaN	81.765	78.414	84.6624	NaN	NaN	79.0845	NaN				0.84611	0.130357	NaN	0.182144	-7.68215	-1.58485	-8.6266	-6.9908
Q06210	Glutamine--fructose-6-phosphate aminotransferase [isomerizing] 1 (EC 2.6.1.16) (D-fructose-6-phosphate amidotransferase 1) (Glutamine:fructose-6-phosphate amidotransferase 1) (GFAT 1) (GFAT1) (Hexosephosphate aminotransferase 1)	GFPT1	CQNALQQVVAR	1xiodoTMT6plex [C1]	Q06210 [620-630]	620				+	18.0996	2.58599	19.388	1.98405	15.3366	6.06889	10.3133	2.10857	21.1134	18.3868	14.7986	19.5331	21.7422	16.8888	10.5671	23.6631	16.7333	22.4919	8.17647	10.3875	12.9468	10.208	7.78509				0.278343	0.217558	0.586379	1.18117	-2.76304	1.28843	-9.07474	-7.38874
Q06481	Amyloid beta precursor like protein 2 (APPH) (Amyloid beta (A4) precursor-like protein 2) (Amyloid protein homolog) (Amyloid-like protein 2) (APLP-2) (CDEI box-binding protein) (CDEBP) (Sperm membrane protein YWK-II)	APLP2	CQFFHK	1xiodoTMT6plex [C1]	Q06481 [149-154]	149					NaN	NaN	NaN	NaN	84.5567	3.76715	84.0116	2.85342	NaN	NaN	NaN	NaN	NaN	NaN	82.4295	NaN	NaN	NaN	89.8504	81.3903	81.2223	87.9317	82.8808				NaN	NaN	0.0563449	0.178012
Q06481	Amyloid beta precursor like protein 2 (APPH) (Amyloid beta (A4) precursor-like protein 2) (Amyloid protein homolog) (Amyloid-like protein 2) (APLP-2) (CDEI box-binding protein) (CDEBP) (Sperm membrane protein YWK-II)	APLP2	CLVGEFVSDVLLVPEK	1xiodoTMT6plex [C1]	Q06481 [133-148]	133					86.1141	7.98501	89.5771	2.96989	86.6411	1.36582	NaN	NaN	90.5832	92.8607	74.8984	91.4298	85.3864	91.9151	NaN	86.6898	88.289	84.9445	NaN	NaN	NaN	NaN	NaN				0.0309937	0.224625	NaN	0.100497	0.527	3.463		-4.6326
Q06481	Amyloid beta precursor like protein 2 (APPH) (Amyloid beta (A4) precursor-like protein 2) (Amyloid protein homolog) (Amyloid-like protein 2) (APLP-2) (CDEI box-binding protein) (CDEBP) (Sperm membrane protein YWK-II)	APLP2	AVCSQEAMTGPCR	2xiodoTMT6plex [C3;C12]	Q06481 [308-320]	310;319					91.1645	5.62984	90.0943	2.22251	88.5254	2.86664	89.1659	1.72582	95.0495	95.2406	83.2035	89.5574	87.6807	93.0447	91.3897	84.1778	90.0471	85.0471	91.2122	89.2782	91.5172	88.557	87.4235				0.358244	0.0889212	0.117684	0.0448455	-2.63918	-1.07027	-0.928367	-1.25507
Q06481	Amyloid beta precursor like protein 2 (APPH) (Amyloid beta (A4) precursor-like protein 2) (Amyloid protein homolog) (Amyloid-like protein 2) (APLP-2) (CDEI box-binding protein) (CDEBP) (Sperm membrane protein YWK-II)	APLP2	EEVLQYCQEMYPELQITNVMEANQR	1xiodoTMT6plex [C7]	Q06481 [85-109]	91					65.5131	NaN	54.5217	NaN	72.1142	18.0014	90.4484	NaN	65.5131	NaN	NaN	54.5217	NaN	NaN	NaN	NaN	NaN	47.6482	90.4414	78.2529	NaN	NaN	90.4484				NaN	NaN	NaN	0.178281	6.60107	-10.9914	35.9267	22.176
Q06481	Amyloid beta precursor like protein 2 (APPH) (Amyloid beta (A4) precursor-like protein 2) (Amyloid protein homolog) (Amyloid-like protein 2) (APLP-2) (CDEI box-binding protein) (CDEBP) (Sperm membrane protein YWK-II)	APLP2	VSIDNWCR	1xiodoTMT6plex [C7]	Q06481 [110-117]	116					89.5275	4.53365	91.7169	0.27925	90.2533	0.03155	NaN	NaN	NaN	94.0612	84.9939	NaN	91.9962	91.4377	NaN	90.2849	90.2218	NaN	NaN	NaN	NaN	NaN	NaN				0.0518222	0.16916	NaN	0	0.7258	2.1894
Q9UH17	DNA dC->dU-editing enzyme APOBEC-3B (A3B) (EC 3.5.4.38) (Phorbolin-1-related protein) (Phorbolin-2/3)	APOBEC3B	NLLCGFYGR	1xiodoTMT6plex [C4]	Q9UH17 [244-252]	247					NaN	NaN	NaN	NaN	6.26741	0.361195	5.2333	0.72322	NaN	NaN	NaN	NaN	NaN	NaN	6.6286	NaN	NaN	NaN	5.90621	NaN	4.51008	5.95652	NaN	9.17575	NaN	NaN	NaN	NaN	0.482566	0.000722833
Q9UH17	DNA dC->dU-editing enzyme APOBEC-3B (A3B) (EC 3.5.4.38) (Phorbolin-1-related protein) (Phorbolin-2/3)	APOBEC3B	QGCPFQPWDGLEEHSQALSGR	1xiodoTMT6plex [C3]	Q9UH17 [352-372]	354					8.95434	2.74736	6.45444	NaN	5.99747	NaN	8.12157	NaN	6.20698	11.7017	NaN	NaN	6.45444	NaN	NaN	5.99747	NaN	NaN	NaN	NaN	8.12157	NaN	NaN				NaN	NaN	NaN	0.318326	-2.95687	-2.4999	1.66713	1.66713
Q9UH17	DNA dC->dU-editing enzyme APOBEC-3B (A3B) (EC 3.5.4.38) (Phorbolin-1-related protein) (Phorbolin-2/3)	APOBEC3B	SYTWLCYEVK	1xiodoTMT6plex [C6]	Q9UH17 [31-40]	36					15.7456	NaN	8.32072	NaN	10.0701	NaN	NaN	NaN	NaN	15.7456	NaN	NaN	8.32072	NaN	NaN	10.0701	NaN	NaN	NaN	NaN	NaN	NaN	NaN				NaN	NaN	NaN	0	-5.6755	-7.42488
Q9UH17	DNA dC->dU-editing enzyme APOBEC-3B (A3B) (EC 3.5.4.38) (Phorbolin-1-related protein) (Phorbolin-2/3)	APOBEC3B	QTYLCYEVER	1xiodoTMT6plex [C5]	Q9UH17 [213-222]	217					12.6675	NaN	13.3771	NaN	14.0366	NaN	NaN	NaN	12.6675	NaN	NaN	13.3771	NaN	NaN	NaN	NaN	NaN	14.0366	NaN	NaN	NaN	NaN	NaN				NaN	NaN	NaN	0	1.3691	0.7096		0.6595
Q9NRW3	DNA dC->dU-editing enzyme APOBEC-3C (A3C) (EC 3.5.4.38) (APOBEC1-like) (Phorbolin I)	APOBEC3C	LYYFQYPCYQEGLR	1xiodoTMT6plex [C8]	Q9NRW3 [123-136]	130					4.95463	1.1692	4.65699	0.71142	5.61633	0.622237	2.42969	0.651557	3.78543	6.12382	NaN	3.94557	5.36841	NaN	4.71115	5.95882	NaN	5.29991	5.54959	6.5622	3.34863	2.02901	1.91144	3.81833	4.65342	7.14452	0.346426	0.071598	3.00279	0.831874	0.661709	-0.297635	-2.2273	-0.540193
Q9NRW3	DNA dC->dU-editing enzyme APOBEC-3C (A3C) (EC 3.5.4.38) (APOBEC1-like) (Phorbolin I)	APOBEC3C	CFLSWFCDDILSPNTK	2xiodoTMT6plex [C1;C7]	Q9NRW3 [70-85]	70;76					4.51242	0.146616	5.08121	1.57718	3.43233	1.37936	3.45913	0.297705	4.32212	4.67887	4.53627	4.53132	3.48413	7.22817	NaN	4.08536	5.30395	2.6671	NaN	1.6729	3.27199	3.87931	3.22608	2.65434	2.23057	NaN	0.515139	0.194977	0.00931563	0.446579	-1.08009	0.568787	-1.62208	-2.13773
Q9NRW3	DNA dC->dU-editing enzyme APOBEC-3C (A3C) (EC 3.5.4.38) (APOBEC1-like) (Phorbolin I)	APOBEC3C	YCWENFVYNDNEPFKPWK	1xiodoTMT6plex [C2]	Q9NRW3 [155-172]	156					17.9793	10.5068	13.9345	8.14502	13.0639	6.00196	NaN	NaN	NaN	28.4861	7.47252	NaN	22.0795	5.78947	NaN	19.0659	7.06198	NaN	NaN	NaN	NaN	NaN	NaN	NaN	14.2996	NaN	0.140308	0.102554	NaN	0	-4.91537	-4.04483
Q0VD83	Apolipoprotein B receptor (Apolipoprotein B-100 receptor) (Apolipoprotein B-48 receptor) (Apolipoprotein B48 receptor) (apoB-48R)	APOBR	CGDYHPEGEAPR	1xiodoTMT6plex [C1]	Q0VD83 [904-915]	904					15.1628	7.51301	35.6425	8.308	13.2119	7.59446	9.56195	5.00755	NaN	22.6758	7.64978	NaN	27.3345	43.9505	5.26679	15.475	24.6061	NaN	NaN	7.49969	14.5695	NaN	4.5544	19.8208	7.58814	NaN	0.0862308	0.679834	0.192861	0.681853	-1.9509	20.4797	-26.0805	-26.768
P18583	Protein SON (Bax antagonist selected in saccharomyces 1) (BASS1) (Negative regulatory element-binding protein) (NRE-binding protein) (Protein DBP-5) (SON3)	SON	CVSVQTDPTDEIPTKK	1xiodoTMT6plex [C1]	P18583 [92-107]	92				+	17.1406	4.74469	16.4358	1.16289	10.2418	2.82906	6.55708	1.51349	16.6211	11.6067	23.1939	17.6727	14.8787	16.7559	6.36616	NaN	13.7687	12.1488	11.4257	7.49955	6.18805	8.56748	4.91571	NaN	21.8122	NaN	1.17291	0.0714574	0.916723	1.56439	-6.89878	-0.7048	-9.87869	-7.97822
Q0VD83	Apolipoprotein B receptor (Apolipoprotein B-100 receptor) (Apolipoprotein B-48 receptor) (Apolipoprotein B48 receptor) (apoB-48R)	APOBR	CQEPSAHLEAR	1xiodoTMT6plex [C1]	Q0VD83 [129-139]	129					NaN	NaN	NaN	NaN	14.2326	6.9065	13.4874	0.05575	NaN	NaN	NaN	NaN	NaN	NaN	7.3261	NaN	NaN	NaN	NaN	21.1391	13.5432	NaN	13.4317				NaN	NaN	0.0343595	0.20788
Q9Y3F4	Serine-threonine kinase receptor-associated protein (MAP activator with WD repeats) (UNR-interacting protein) (WD-40 repeat protein PT-WD)	STRAP	CVLPEEDSGELAKPK	1xiodoTMT6plex [C1]	Q9Y3F4 [305-319]	305				+	9.34725	1.07515	13.8393	1.72319	6.75169	2.27492	4.69502	2.13493	7.85173	10.3327	9.85731	15.2043	11.4085	14.9052	4.71813	9.25255	10.0617	7.28967	4.36451	4.82356	7.00862	5.2182	1.85824	5.17166	6.59178	NaN	0.846743	1.4527	0.541131	1.1946	-2.59556	4.49209	-9.14431	-8.74553
P05067	Amyloid-beta precursor protein (APP) (ABPP) (APPI) (Alzheimer disease amyloid A4 protein homolog) (Alzheimer disease amyloid protein) (Amyloid precursor protein) (Amyloid-beta (A4) precursor protein) (Amyloid-beta A4 protein) (Cerebral vascular amyloid peptide) (CVAP) (PreA4) (Protease nexin-II) (PN-II) [Cleaved into: N-APP;Soluble APP-alpha (S-APP-alpha);Soluble APP-beta (S-APP-beta);C99 (Beta-s…	APP	MDVCETHLHWHTVAK	1xiodoTMT6plex [C4]	P05067 [141-155]	144					NaN	NaN	NaN	NaN	37.7652	NaN	43.1581	NaN	NaN	NaN	NaN	NaN	NaN	NaN	NaN	NaN	NaN	NaN	NaN	37.7652	NaN	NaN	43.1581				NaN	NaN	NaN	0
P05067	Amyloid-beta precursor protein (APP) (ABPP) (APPI) (Alzheimer disease amyloid A4 protein homolog) (Alzheimer disease amyloid protein) (Amyloid precursor protein) (Amyloid-beta (A4) precursor protein) (Amyloid-beta A4 protein) (Cerebral vascular amyloid peptide) (CVAP) (PreA4) (Protease nexin-II) (PN-II) [Cleaved into: N-APP;Soluble APP-alpha (S-APP-alpha);Soluble APP-beta (S-APP-beta);C99 (Beta-s…	APP	CLVGEFVSDALLVPDK	1xiodoTMT6plex [C1]	P05067 [117-132]	117					64.2874	10.9081	61.989	10.8352	75.4397	12.9137	83.5058	12.9967	49.0601	69.7612	74.0408	48.9254	61.5846	75.4569	90.3789	69.4358	73.5583	55.0948	71.2322	92.938	94.1777	65.2101	91.1297	NaN	NaN	NaN	0.530611	0.0742233	0.334984	0.596211	11.1523	-2.2984	21.5169	16.3081
P05067	Amyloid-beta precursor protein (APP) (ABPP) (APPI) (Alzheimer disease amyloid A4 protein homolog) (Alzheimer disease amyloid protein) (Amyloid precursor protein) (Amyloid-beta (A4) precursor protein) (Amyloid-beta A4 protein) (Cerebral vascular amyloid peptide) (CVAP) (PreA4) (Protease nexin-II) (PN-II) [Cleaved into: N-APP;Soluble APP-alpha (S-APP-alpha);Soluble APP-beta (S-APP-beta);C99 (Beta-s…	APP	STNLHDYGMLLPCGIDK	1xiodoTMT6plex [C13]	P05067 [162-178]	174					85.2051	2.6379	83.1979	6.12121	87.2364	5.74551	86.2869	7.09744	83.1848	88.9312	83.4992	77.0226	81.0316	91.5394	93.0391	89.5862	92.7582	76.043	86.0718	85.9198	94.0993	76.9231	87.8382				0.2053	0.15982	0.0682306	0.0449659	2.03128	-2.0072	3.089	1.28467
P05067	Amyloid-beta precursor protein (APP) (ABPP) (APPI) (Alzheimer disease amyloid A4 protein homolog) (Alzheimer disease amyloid protein) (Amyloid precursor protein) (Amyloid-beta (A4) precursor protein) (Amyloid-beta A4 protein) (Cerebral vascular amyloid peptide) (CVAP) (PreA4) (Protease nexin-II) (PN-II) [Cleaved into: N-APP;Soluble APP-alpha (S-APP-alpha);Soluble APP-beta (S-APP-beta);C99 (Beta-s…	APP	EGILQYCQEVYPELQITNVVEANQPVTIQNWCK	2xiodoTMT6plex [C7;C32]	P05067 [67-99]	73;98					NaN	NaN	91.5357	1.27025	93.0616	2.19585	NaN	NaN	NaN	NaN	NaN	90.2654	NaN	92.8059	NaN	NaN	95.2575	NaN	NaN	90.8658	NaN	NaN	NaN				NaN	NaN	NaN	0.316596				-0.66985
P05067	Amyloid-beta precursor protein (APP) (ABPP) (APPI) (Alzheimer disease amyloid A4 protein homolog) (Alzheimer disease amyloid protein) (Amyloid precursor protein) (Amyloid-beta (A4) precursor protein) (Amyloid-beta A4 protein) (Cerebral vascular amyloid peptide) (CVAP) (PreA4) (Protease nexin-II) (PN-II) [Cleaved into: N-APP;Soluble APP-alpha (S-APP-alpha);Soluble APP-beta (S-APP-beta);C99 (Beta-s…	APP	EVCSEQAETGPCR	2xiodoTMT6plex [C3;C12]	P05067 [289-301]	291;300					93.1156	4.72675	91.9772	3.48665	94.0526	1.34521	93.894	2.00817	96.969	95.9193	86.4585	93.2378	95.4753	87.2186	95.9831	94.5343	91.9391	94.3741	94.7759	92.709	96.7185	92.2255	92.7379				0.153037	0.098222	0.0433997	0.121248	0.936983	-1.13837	1.91673	1.94625
P05067	Amyloid-beta precursor protein (APP) (ABPP) (APPI) (Alzheimer disease amyloid A4 protein homolog) (Alzheimer disease amyloid protein) (Amyloid precursor protein) (Amyloid-beta (A4) precursor protein) (Amyloid-beta A4 protein) (Cerebral vascular amyloid peptide) (CVAP) (PreA4) (Protease nexin-II) (PN-II) [Cleaved into: N-APP;Soluble APP-alpha (S-APP-alpha);Soluble APP-beta (S-APP-beta);C99 (Beta-s…	APP	CAPFFYGGCGGNR	2xiodoTMT6plex [C1;C9]	P05067 [316-328]	316;324					NaN	NaN	NaN	NaN	94.3588	0.2949	95.5947	0.1819	NaN	NaN	NaN	NaN	NaN	NaN	NaN	NaN	NaN	NaN	94.6537	94.0639	NaN	95.4128	95.7766				NaN	NaN	1.15244	0.313388
Q9UKG1	DCC-interacting protein 13-alpha (Dip13-alpha) (Adapter protein containing PH domain, PTB domain and leucine zipper motif 1)	APPL1	ICDSVGLAK	1xiodoTMT6plex [C2]	Q9UKG1 [615-623]	616					NaN	NaN	NaN	NaN	13.3068	NaN	22.8661	NaN	NaN	NaN	NaN	NaN	NaN	NaN	NaN	NaN	NaN	NaN	13.3068	NaN	NaN	22.8661	NaN	NaN	5.31749	NaN	NaN	NaN	NaN	0
P07741	Adenine phosphoribosyltransferase (APRT) (EC 2.4.2.7)	APRT	VVVVDDLLATGGTMNAACELLGR	1xiodoTMT6plex [C18]	P07741 [123-145]	140					7.96032	1.03474	9.69084	1.19751	9.08309	1.78745	5.39955	NaN	9.33716	6.84264	7.70116	8.01602	10.3108	10.7457	NaN	7.45065	11.0242	10.7035	7.15401	NaN	NaN	5.39955	NaN	1.89466	1.82758	NaN	0.348247	0.705716	NaN	0.307268	1.12277	1.73052	-4.29129	-1.93849
P07741	Adenine phosphoribosyltransferase (APRT) (EC 2.4.2.7)	APRT	GFLFGPSLAQELGLGCVLIR	1xiodoTMT6plex [C16]	P07741 [68-87]	83					8.61951	1.19225	9.91631	0.691807	7.73384	NaN	NaN	NaN	NaN	7.42726	9.81176	10.5644	10.227	8.95754	NaN	7.73384	NaN	NaN	NaN	NaN	NaN	NaN	NaN	0.695445	1.94401	NaN	NaN	0.495119	NaN	0.0877328	-0.88567	1.2968
Q92482	Aquaporin-3 (AQP-3) (Aquaglyceroporin-3)	AQP3	CGEMLHIR	1xiodoTMT6plex [C1]	Q92482 [11-18]	11					14.6722	1.46665	13.1938	1.5893	16.3633	3.9139	17.0825	2.26107	NaN	16.1388	13.2055	NaN	11.6045	14.7831	16.7401	12.5737	11.2723	NaN	20.5356	20.695	20.1661	14.8078	16.2735				0.196108	0.248103	0.0916377	0.48042	1.69119	-1.47835	3.88867	5.3018
O60306	RNA helicase aquarius (EC 3.6.4.13) (Intron-binding protein of 160 kDa) (IBP160)	AQR	SYEEDMEIAEGCFR	1xiodoTMT6plex [C12]	O60306 [986-999]	997					NaN	NaN	4.65337	NaN	8.58557	2.56293	4.64952	NaN	NaN	NaN	NaN	4.65337	NaN	NaN	NaN	NaN	NaN	11.1485	NaN	6.02264	NaN	4.64952	NaN	4.90004	2.37473	2.198	NaN	NaN	NaN	0			-0.00385	2.62018
O60306	RNA helicase aquarius (EC 3.6.4.13) (Intron-binding protein of 160 kDa) (IBP160)	AQR	ASLCNLYNWR	1xiodoTMT6plex [C4]	O60306 [1141-1150]	1144					12.9687	NaN	12.672	NaN	6.45252	NaN	NaN	NaN	12.9687	NaN	NaN	12.672	NaN	NaN	NaN	NaN	NaN	6.45252	NaN	NaN	NaN	NaN	NaN	NaN	NaN	NaN	NaN	NaN	NaN	0	-6.51618	-0.2967		-6.21948
O60306	RNA helicase aquarius (EC 3.6.4.13) (Intron-binding protein of 160 kDa) (IBP160)	AQR	CGNNPLIGRPNK	1xiodoTMT6plex [C1]	O60306 [1245-1256]	1245					NaN	NaN	NaN	NaN	10.4197	2.17612	9.28352	1.97201	NaN	NaN	NaN	NaN	NaN	NaN	8.20294	NaN	NaN	NaN	13.3768	9.6794	9.76335	11.4228	6.66442	NaN	NaN	6.36933	NaN	NaN	0.212276	0.209657
O60306	RNA helicase aquarius (EC 3.6.4.13) (Intron-binding protein of 160 kDa) (IBP160)	AQR	GCEIQGMLDDK	1xiodoTMT6plex [C2]	O60306 [594-604]	595					NaN	NaN	NaN	NaN	16.3994	1.3575	14.3623	1.3658	NaN	NaN	NaN	NaN	NaN	NaN	NaN	NaN	NaN	NaN	17.7569	15.0419	NaN	15.7281	12.9965				NaN	NaN	0.396841	0.198855
P10398	Serine/threonine-protein kinase A-Raf (EC 2.7.11.1) (Proto-oncogene A-Raf) (Proto-oncogene A-Raf-1) (Proto-oncogene Pks)	ARAF	TQADELPACLLSAAR	1xiodoTMT6plex [C9]	P10398 [589-603]	597					NaN	NaN	NaN	NaN	8.5652	NaN	8.08413	1.7608	NaN	NaN	NaN	NaN	NaN	NaN	NaN	NaN	NaN	NaN	8.5652	NaN	6.32332	9.84493	NaN	NaN	NaN	NaN	NaN	NaN	NaN	0.103915
P10398	Serine/threonine-protein kinase A-Raf (EC 2.7.11.1) (Proto-oncogene A-Raf) (Proto-oncogene A-Raf-1) (Proto-oncogene Pks)	ARAF	VPTVCVDMSTNR	1xiodoTMT6plex [C5]	P10398 [140-151]	144					14.8019	3.2226	13.7757	1.06455	10.8915	2.08344	12.8853	1.48502	15.7662	18.1772	10.4622	15.2502	12.7753	13.3015	7.40789	11.505	11.5754	9.09265	11.9125	13.8557	10.7852	13.9341	13.9367	7.20096	9.80757	NaN	1.02554	0.160554	0.632591	0.126754	-3.91034	-1.0262	-0.890333	-1.52286
P48444	Coatomer subunit delta (Archain) (Delta-coat protein) (Delta-COP)	ARCN1	RNTLEWCLPVIDAK	1xiodoTMT6plex [C7]	P48444 [435-448]	441					15.6749	10.365	13.9778	9.25261	12.172	8.43453	3.70542	NaN	NaN	26.0399	5.30987	NaN	23.2304	4.72518	NaN	26.5578	5.8706	NaN	9.74639	6.51316	NaN	NaN	3.70542	NaN	NaN	NaN	0.133313	0.0390774	NaN	0.169832	-3.5029	-1.6971	-10.2724	-7.3228
P48444	Coatomer subunit delta (Archain) (Delta-coat protein) (Delta-COP)	ARCN1	ITLTCGR	1xiodoTMT6plex [C5]	P48444 [282-288]	286					5.50317	0.110058	5.86849	0.571235	6.5366	2.86196	6.12335	1.23335	5.38149	5.47995	5.64806	5.92651	5.14167	6.53729	NaN	5.49329	5.92434	6.62971	2.94395	11.6917	NaN	4.88999	7.3567				0.216286	0.371955	0.0583499	0	1.03343	0.365323	0.254855	0.83392
P48444	Coatomer subunit delta (Archain) (Delta-coat protein) (Delta-COP)	ARCN1	NTLEWCLPVIDAK	1xiodoTMT6plex [C6]	P48444 [436-448]	441					14.3671	NaN	15.1298	NaN	11.579	2.66413	NaN	NaN	14.3671	NaN	NaN	15.1298	NaN	NaN	NaN	NaN	NaN	14.2431	NaN	8.91484	NaN	NaN	NaN	NaN	NaN	NaN	NaN	NaN	NaN	0	-2.78813	0.7627		-3.55083
P48444	Coatomer subunit delta (Archain) (Delta-coat protein) (Delta-COP)	ARCN1	KNYCNIQVTK	1xiodoTMT6plex [C4]	P48444 [476-485]	479					7.02457	2.8653	13.1923	2.628	13.9287	2.7704	NaN	NaN	4.15927	9.88987	NaN	10.5643	15.8203	NaN	NaN	16.6991	NaN	11.1583	NaN	NaN	NaN	NaN	NaN	8.70473	NaN	NaN	0.647114	0.595932	NaN	0.312768	6.90413	6.16773		-2.034
P48444	Coatomer subunit delta (Archain) (Delta-coat protein) (Delta-COP)	ARCN1	NYCNIQVTK	1xiodoTMT6plex [C3]	P48444 [477-485]	479					9.7098	1.5743	10.6319	2.39606	21.2156	10.4623	25.1548	7.13255	11.2841	NaN	8.1355	13.028	NaN	8.23588	33.568	NaN	7.14067	NaN	28.6216	15.5322	34.8321	22.7805	17.8519				0.56023	0.108893	0.183715	0.663316	11.5058	0.92214	14.5229	13.2917
P15514	Amphiregulin (AR) (Colorectum cell-derived growth factor) (CRDGF)	AREG	CQQEYFGER	1xiodoTMT6plex [C1]	P15514 [172-180]	172					55.7548	10.5494	58.4394	6.12584	63.8103	2.79726	NaN	NaN	65.5441	60.6101	41.1101	66.3422	57.5619	51.4142	NaN	60.392	67.2438	63.7952	NaN	NaN	NaN	NaN	NaN				0.449166	0.112849	NaN	0.106803	8.05557	2.68467		5.35577
P18085	ADP-ribosylation factor 4	ARF4	NICFTVWDVGGQDR	1xiodoTMT6plex [C3]	P18085 [60-73]	62					7.48662	2.28877	6.78513	2.48661	7.22862	1.89106	10.9635	NaN	9.77539	5.19784	NaN	10.2319	4.45783	5.66567	NaN	5.65697	7.45586	10.2331	5.56855	NaN	10.9635	NaN	NaN	6.09034	4.10386	NaN	0.0407193	0.0857533	NaN	0.325108	-0.257995	-0.701482	4.17837	2.13658
P84085	ADP-ribosylation factor 5	ARF5	NICFTVWDVGGQDK	1xiodoTMT6plex [C3]	P84085 [60-73]	62					15.2176	2.37633	13.7998	1.59557	15.491	1.31412	12.2825	1.0998	14.6364	18.3747	12.6416	12.9318	16.0376	12.43	NaN	17.3591	15.6295	15.3199	NaN	13.6554	11.1827	NaN	13.3823	5.69253	9.62986	3.70534	0.0573863	0.282144	1.14101	0.201507	0.273408	-1.41777	-1.5173	-0.414725
P62330	ADP-ribosylation factor 6 (EC 3.6.5.2)	ARF6	NWYVQPSCATSGDGLYEGLTWLTSNYK	1xiodoTMT6plex [C8]	P62330 [148-174]	155					6.82781	NaN	9.5288	4.2928	NaN	NaN	NaN	NaN	NaN	6.82781	NaN	NaN	13.8216	5.23599	NaN	NaN	NaN	NaN	NaN	NaN	NaN	NaN	NaN	11.8813	4.70042	NaN	NaN	NaN	NaN	0		2.70099
P62330	ADP-ribosylation factor 6 (EC 3.6.5.2)	ARF6	HYYTGTQGLIFVVDCADRDR	1xiodoTMT6plex [C15]	P62330 [76-95]	90					10.3634	NaN	14.6261	NaN	9.50914	NaN	NaN	NaN	NaN	10.3634	NaN	NaN	14.6261	NaN	NaN	9.50914	NaN	NaN	NaN	NaN	NaN	NaN	NaN				NaN	NaN	NaN	0	-0.85426	4.2627
Q8N6T3	ADP-ribosylation factor GTPase-activating protein 1 (ARF GAP 1) (ADP-ribosylation factor 1 GTPase-activating protein) (ARF1 GAP) (ARF1-directed GTPase-activating protein)	ARFGAP1	EFLESQEDYDPCWSLQEK	1xiodoTMT6plex [C12]	Q8N6T3 [85-102]	96					9.19098	1.24342	13.2087	0.2138	12.3882	1.17555	9.8578	NaN	10.4344	NaN	7.94757	13.4225	NaN	12.9949	NaN	NaN	13.5638	11.2127	NaN	NaN	NaN	9.8578	NaN	25.0214	26.1975	NaN	0.69328	1.06514	NaN	0.31771	3.19726	4.01771	-3.3509	-2.67345
Q8N6T3	ADP-ribosylation factor GTPase-activating protein 1 (ARF GAP 1) (ADP-ribosylation factor 1 GTPase-activating protein) (ARF1 GAP) (ARF1-directed GTPase-activating protein)	ARFGAP1	KSPSSDSWTCADTSTER	1xiodoTMT6plex [C10]	Q8N6T3 [342-358]	351					NaN	NaN	NaN	NaN	7.62345	1.64905	9.87104	0.798479	NaN	NaN	NaN	NaN	NaN	NaN	9.57705	NaN	NaN	NaN	5.54363	7.74968	10.2158	10.6299	8.76742	15.4409	7.49669	12.3337	NaN	NaN	0.801928	0.221673
Q8N6H7	ADP-ribosylation factor GTPase-activating protein 2 (ARF GAP 2) (GTPase-activating protein ZNF289) (Zinc finger protein 289)	ARFGAP2	ACFDCGAK	2xiodoTMT6plex [C2;C5]	Q8N6H7 [25-32]	26;29					8.31965	0.870235	9.25091	0.47057	11.6199	0.848021	7.97635	NaN	9.18988	NaN	7.44941	9.72148	NaN	8.78034	10.7646	NaN	12.7756	11.3195	NaN	NaN	7.97635	NaN	NaN				1.32922	0.350757	NaN	0	3.30025	0.931265	-1.27456	0.397015
Q8N6H7	ADP-ribosylation factor GTPase-activating protein 2 (ARF GAP 2) (GTPase-activating protein ZNF289) (Zinc finger protein 289)	ARFGAP2	CMQVGGNANATAFFR	1xiodoTMT6plex [C1]	Q8N6H7 [79-93]	79					26.677	0.3858	28.281	5.2992	29.4048	0.04765	NaN	NaN	NaN	26.2912	27.0628	NaN	33.5802	22.9818	NaN	29.4525	29.3572	NaN	NaN	NaN	NaN	NaN	NaN				1.70533	0.101694	NaN	0	2.72785	1.604
Q9NP61	ADP-ribosylation factor GTPase-activating protein 3 (ARF GAP 3)	ARFGAP3	LGMGFGNCR	1xiodoTMT6plex [C8]	Q9NP61 [305-313]	312					NaN	NaN	NaN	NaN	11.4877	NaN	9.09179	NaN	NaN	NaN	NaN	NaN	NaN	NaN	NaN	NaN	NaN	NaN	NaN	11.4877	NaN	NaN	9.09179				NaN	NaN	NaN	0
Q9NP61	ADP-ribosylation factor GTPase-activating protein 3 (ARF GAP 3)	ARFGAP3	LANTCFNEIEK	1xiodoTMT6plex [C5]	Q9NP61 [237-247]	241					NaN	NaN	NaN	NaN	16.5902	NaN	13.1138	NaN	NaN	NaN	NaN	NaN	NaN	NaN	NaN	NaN	NaN	NaN	NaN	16.5902	NaN	NaN	13.1138				NaN	NaN	NaN	0
Q9Y6D5	Brefeldin A-inhibited guanine nucleotide-exchange protein 2 (Brefeldin A-inhibited GEP 2) (ADP-ribosylation factor guanine nucleotide-exchange factor 2)	ARFGEF2	CLSEFACNAAFPDTSMEAIR	2xiodoTMT6plex [C1;C7]	Q9Y6D5 [1273-1292]	1273;1279					NaN	NaN	NaN	NaN	9.15996	0.00744	6.98417	NaN	NaN	NaN	NaN	NaN	NaN	NaN	NaN	NaN	NaN	NaN	9.1674	9.15252	NaN	NaN	6.98417				NaN	NaN	NaN	0
Q9Y6D5	Brefeldin A-inhibited guanine nucleotide-exchange protein 2 (Brefeldin A-inhibited GEP 2) (ADP-ribosylation factor guanine nucleotide-exchange factor 2)	ARFGEF2	CIAQMVNSQAANIR	1xiodoTMT6plex [C1]	Q9Y6D5 [1206-1219]	1206					NaN	NaN	NaN	NaN	13.6466	4.22414	17.2433	3.56254	NaN	NaN	NaN	NaN	NaN	NaN	17.8707	NaN	NaN	NaN	NaN	9.42242	21.2161	12.5736	17.9403				NaN	NaN	0.314346	0.243002
Q9Y6D5	Brefeldin A-inhibited guanine nucleotide-exchange protein 2 (Brefeldin A-inhibited GEP 2) (ADP-ribosylation factor guanine nucleotide-exchange factor 2)	ARFGEF2	TCYNIYLASK	1xiodoTMT6plex [C2]	Q9Y6D5 [165-174]	166					NaN	NaN	NaN	NaN	24.1379	NaN	25.1811	NaN	NaN	NaN	NaN	NaN	NaN	NaN	NaN	NaN	NaN	NaN	24.1379	NaN	NaN	25.1811	NaN				NaN	NaN	NaN	0
Q13795	ADP-ribosylation factor-related protein 1 (ARF-related protein 1) (ARP)	ARFRP1	DCLTQACSALTGK	2xiodoTMT6plex [C2;C7]	Q13795 [162-174]	163;168					NaN	NaN	NaN	NaN	16.5936	2.3251	15.28	4.00945	NaN	NaN	NaN	NaN	NaN	NaN	NaN	NaN	NaN	NaN	14.2685	18.9187	NaN	19.2895	11.2706				NaN	NaN	0.0950102	0.239851
Q13795	ADP-ribosylation factor-related protein 1 (ARF-related protein 1) (ARP)	ARFRP1	TAFSDCTSK	1xiodoTMT6plex [C6]	Q13795 [149-157]	154					20.7624	NaN	28.4314	NaN	22.6949	NaN	NaN	NaN	NaN	20.7624	NaN	NaN	28.4314	NaN	NaN	22.6949	NaN	NaN	NaN	NaN	NaN	NaN	NaN				NaN	NaN	NaN	0	1.9325	7.669
Q68EM7	Rho GTPase-activating protein 17 (Rho-type GTPase-activating protein 17) (RhoGAP interacting with CIP4 homologs protein 1) (RICH-1)	ARHGAP17	LVACFQGQHGTDAER	1xiodoTMT6plex [C4]	Q68EM7 [50-64]	53					12.9251	0.2038	14.4774	3.80405	9.48353	2.36287	9.81314	0.60746	13.1289	NaN	12.7213	10.6733	NaN	18.2814	5.64522	NaN	11.1615	9.45672	11.6707	NaN	9.20568	10.4206	NaN	NaN	11.8766	6.90639	0.773382	0.140778	0.0546491	0.284431	-3.44157	1.55225	-4.66421	-4.28892
Q68EM7	Rho GTPase-activating protein 17 (Rho-type GTPase-activating protein 17) (RhoGAP interacting with CIP4 homologs protein 1) (RICH-1)	ARHGAP17	IDTLKEEMDEAGNKVEQCK	1xiodoTMT6plex [C18]	Q68EM7 [173-191]	190					NaN	NaN	NaN	NaN	20.7398	NaN	26.051	NaN	NaN	NaN	NaN	NaN	NaN	NaN	NaN	NaN	NaN	NaN	20.7398	NaN	NaN	26.051	NaN	NaN	16.2578	NaN	NaN	NaN	NaN	0
Q8N392	Rho GTPase-activating protein 18 (MacGAP) (Rho-type GTPase-activating protein 18)	ARHGAP18	DSGLFCVPLTALLEQDQR	1xiodoTMT6plex [C6]	Q8N392 [318-335]	323					6.64277	0.272515	6.23067	1.60613	5.74454	1.3931	NaN	NaN	6.91528	6.37025	NaN	NaN	4.62454	7.8368	NaN	4.36569	4.50166	6.39199	NaN	7.71882	NaN	NaN	NaN	NaN	NaN	NaN	0.299515	0.0841128	NaN	0.253124	-0.898225	-0.412095		0.824735
Q8N392	Rho GTPase-activating protein 18 (MacGAP) (Rho-type GTPase-activating protein 18)	ARHGAP18	CLDDDTYMK	1xiodoTMT6plex [C1]	Q8N392 [637-645]	637					15.7788	NaN	20.3003	NaN	12.2741	4.01048	8.12447	NaN	NaN	15.7788	NaN	NaN	20.3003	NaN	NaN	16.2846	NaN	NaN	NaN	8.26364	NaN	NaN	8.12447	4.5141	NaN	NaN	NaN	NaN	NaN	0.200741	-3.50468	4.5215	-12.1758	-12.1062
Q8N392	Rho GTPase-activating protein 18 (MacGAP) (Rho-type GTPase-activating protein 18)	ARHGAP18	NLCQELEAK	1xiodoTMT6plex [C3]	Q8N392 [375-383]	377					32.7029	NaN	23.5575	NaN	39.9401	NaN	NaN	NaN	NaN	NaN	32.7029	NaN	NaN	23.5575	NaN	NaN	39.9401	NaN	NaN	NaN	NaN	NaN	NaN				NaN	NaN	NaN	0	7.2372	-9.1454
P98171	Rho GTPase-activating protein 4 (Rho-GAP hematopoietic protein C1) (Rho-type GTPase-activating protein 4) (p115)	ARHGAP4	FIQSSGQPVPLVVESCIR	1xiodoTMT6plex [C16]	P98171 [512-529]	527					18.8985	1.6343	15.3459	0.54955	20.0465	2.66025	NaN	NaN	20.5328	NaN	17.2642	15.8954	NaN	14.7963	NaN	NaN	17.3862	22.7067	NaN	NaN	NaN	NaN	NaN	4.59974	5.36146	3.27362	0.125879	0.755669	NaN	0.0379519	1.14795	-3.55265		7.36085
P52566	Rho GDP-dissociation inhibitor 2 (Rho GDI 2) (Ly-GDI) (Rho-GDI beta)	ARHGDIB	LTLVCESAPGPITMDLTGDLEALK	1xiodoTMT6plex [C5]	P52566 [72-95]	76					NaN	NaN	NaN	NaN	45.8914	2.9773	33.0825	8.5028	NaN	NaN	NaN	NaN	NaN	NaN	48.8687	NaN	NaN	NaN	42.9141	NaN	41.5853	24.5797	NaN	3.28279	NaN	NaN	NaN	NaN	0.536097	0.159634
Q92888	Rho guanine nucleotide exchange factor 1 (115 kDa guanine nucleotide exchange factor) (p115-RhoGEF) (p115RhoGEF) (Sub1.5)	ARHGEF1	EKVELAAECCR	2xiodoTMT6plex [C9;C10]	Q92888 [586-596]	594;595					10.5199	0.0025	10.0816	0.234235	7.01683	2.0292	6.68847	0.23708	10.5224	NaN	10.5174	9.84733	NaN	10.3158	6.57901	NaN	9.36796	8.17214	3.94823	NaN	6.92555	6.45139	NaN	NaN	NaN	6.18848	0.93183	0.694193	0.0648278	1.18633	-3.50306	-0.438335	-3.3931	-3.70724
Q92888	Rho guanine nucleotide exchange factor 1 (115 kDa guanine nucleotide exchange factor) (p115-RhoGEF) (p115RhoGEF) (Sub1.5)	ARHGEF1	FCAFVQEAESRPR	1xiodoTMT6plex [C2]	Q92888 [536-548]	537					10.2957	NaN	10.2812	NaN	8.97045	2.01618	8.52827	2.33564	10.2957	NaN	NaN	10.2812	NaN	NaN	8.18839	NaN	NaN	6.11832	11.4621	10.113	8.0737	11.5889	5.92222	NaN	NaN	13.6755	NaN	NaN	0.0810922	0.159881	-1.32525	-0.0145	-1.75293	-1.40149
Q92888	Rho guanine nucleotide exchange factor 1 (115 kDa guanine nucleotide exchange factor) (p115-RhoGEF) (p115RhoGEF) (Sub1.5)	ARHGEF1	LRPLLSQLGGNSVPQPGCT	1xiodoTMT6plex [C18]	Q92888 [894-912]	911					13.4233	NaN	14.1198	NaN	11.9964	3.36409	9.33423	NaN	13.4233	NaN	NaN	14.1198	NaN	NaN	NaN	NaN	NaN	15.2469	7.36261	13.3797	9.33423	NaN	NaN	7.95498	7.24015	6.67688	NaN	NaN	NaN	0.12758	-1.4269	0.6965	-4.78557	-2.78894
Q9NZN5	Rho guanine nucleotide exchange factor 12 (Leukemia-associated RhoGEF)	ARHGEF12	TCAEQIVAK	1xiodoTMT6plex [C2]	Q9NZN5 [517-525]	518					NaN	NaN	NaN	NaN	33.7137	NaN	34.1144	NaN	NaN	NaN	NaN	NaN	NaN	NaN	33.7137	NaN	NaN	NaN	NaN	NaN	34.1144	NaN	NaN				NaN	NaN	NaN	0
Q92974	Rho guanine nucleotide exchange factor 2 (Guanine nucleotide exchange factor H1) (GEF-H1) (Microtubule-regulated Rho-GEF) (Proliferating cell nucleolar antigen p40)	ARHGEF2	EALICPTCNVTIHNR	2xiodoTMT6plex [C5;C8]	Q92974 [64-78]	68;71					14.9128	5.90529	12.974	3.12527	9.98917	4.33316	5.84354	0.258565	NaN	9.00752	20.8181	NaN	9.84875	16.0993	6.95124	10.3104	16.919	NaN	5.77606	NaN	6.1021	5.58497	NaN				0.39982	0.0974538	0.47934	0.584729	-4.92363	-1.93878	-7.13049	-7.15298
Q92974	Rho guanine nucleotide exchange factor 2 (Guanine nucleotide exchange factor H1) (GEF-H1) (Microtubule-regulated Rho-GEF) (Proliferating cell nucleolar antigen p40)	ARHGEF2	HGVQECILLVTQR	1xiodoTMT6plex [C6]	Q92974 [378-390]	383					17.2205	5.63685	17.7064	5.82435	9.32023	2.99937	NaN	NaN	22.8574	11.5837	NaN	23.5307	11.882	NaN	NaN	6.32086	NaN	12.3196	NaN	NaN	NaN	NaN	NaN				0.46656	0.0187899	NaN	0.297318	-7.90032	0.4858		-5.38675
Q92974	Rho guanine nucleotide exchange factor 2 (Guanine nucleotide exchange factor H1) (GEF-H1) (Microtubule-regulated Rho-GEF) (Proliferating cell nucleolar antigen p40)	ARHGEF2	TGMLEELHLEPGVVQGLFPCVDELSDIHTR	1xiodoTMT6plex [C20]	Q92974 [263-292]	282					9.03428	4.09562	10.3716	3.74516	11.1643	3.61088	NaN	NaN	13.1299	4.93866	NaN	7.70451	7.74225	15.668	NaN	10.1745	12.6246	7.50566	8.08873	17.4281	NaN	NaN	NaN	NaN	NaN	NaN	0.228034	0.102663	NaN	0.230858	2.13004	1.33731		0.63591
Q92974	Rho guanine nucleotide exchange factor 2 (Guanine nucleotide exchange factor H1) (GEF-H1) (Microtubule-regulated Rho-GEF) (Proliferating cell nucleolar antigen p40)	ARHGEF2	CKDTLANCTK	2xiodoTMT6plex [C1;C8]	Q92974 [79-88]	79;86					16.8548	1.9519	16.09	2.27345	12.139	0.1141	NaN	NaN	18.8067	14.9029	NaN	18.3635	13.8166	NaN	NaN	12.0249	NaN	12.2531	NaN	NaN	NaN	NaN	NaN	17.0122	NaN	13.0415	0.862151	0.0849169	NaN	0.297022	-4.7158	-0.76475		-3.83695
Q92974	Rho guanine nucleotide exchange factor 2 (Guanine nucleotide exchange factor H1) (GEF-H1) (Microtubule-regulated Rho-GEF) (Proliferating cell nucleolar antigen p40)	ARHGEF2	QALCPGSTR	1xiodoTMT6plex [C4]	Q92974 [303-311]	306					11.407	4.1325	10.5162	1.3942	12.7975	2.81188	NaN	NaN	15.5395	7.27451	NaN	12.4754	9.7286	9.34462	NaN	9.0693	13.4634	15.8597	NaN	NaN	NaN	NaN	NaN	14.622	24.4474	10.0405	0.123984	0.0933572	NaN	0.0437211	1.39046	-0.890798		5.34349
Q15052	Rho guanine nucleotide exchange factor 6 (Alpha-Pix) (COOL-2) (PAK-interacting exchange factor alpha) (Rac/Cdc42 guanine nucleotide exchange factor 6)	ARHGEF6	LDEIEGNDCTFEITGNTVER	1xiodoTMT6plex [C9]	Q15052 [506-525]	514					9.89908	NaN	6.47569	NaN	10.8179	NaN	NaN	NaN	NaN	9.89908	NaN	NaN	6.47569	NaN	NaN	10.8179	NaN	NaN	NaN	NaN	NaN	NaN	NaN				NaN	NaN	NaN	0	0.91882	-3.42339
Q14155	Rho guanine nucleotide exchange factor 7 (Beta-Pix) (COOL-1) (PAK-interacting exchange factor beta) (p85)	ARHGEF7	NLSAQCQEVR	1xiodoTMT6plex [C6]	Q14155 [443-452]	448					NaN	NaN	7.41369	NaN	4.80114	0.702482	6.81858	0.688975	NaN	NaN	NaN	NaN	7.41369	NaN	5.08577	4.95581	NaN	NaN	3.64009	5.52291	6.36967	7.79196	6.29411	NaN	NaN	8.052	NaN	NaN	1.6219	0.127645			-0.59511	-1.48994
Q14155	Rho guanine nucleotide exchange factor 7 (Beta-Pix) (COOL-1) (PAK-interacting exchange factor beta) (p85)	ARHGEF7	VIEAYCTSAK	1xiodoTMT6plex [C6]	Q14155 [716-725]	721					16.0902	4.78545	16.1692	5.14724	13.8654	6.46367	11.6374	NaN	NaN	11.3048	20.8757	10.0212	15.8678	22.6185	NaN	11.928	22.5706	NaN	7.09759	NaN	NaN	11.6374	NaN	5.905	NaN	NaN	0.114574	0.00429174	NaN	0.218706	-2.22485	0.0789167	-4.53177	-6.80167
O14497	AT-rich interactive domain-containing protein 1A (ARID domain-containing protein 1A) (B120) (BRG1-associated factor 250) (BAF250) (BRG1-associated factor 250a) (BAF250A) (Osa homolog 1) (hOSA1) (SWI-like protein) (SWI/SNF complex protein p270) (SWI/SNF-related, matrix-associated, actin-dependent regulator of chromatin subfamily F member 1) (hELD)	ARID1A	TELLPSRPHAPCPPAPR	1xiodoTMT6plex [C12]	O14497 [1863-1879]	1874					13.4274	0.3362	11.7569	0.7922	10.7044	0.1126	NaN	NaN	NaN	13.0912	13.7636	NaN	12.5491	10.9647	NaN	10.817	10.5918	NaN	NaN	NaN	NaN	NaN	NaN	8.74613	NaN	NaN	1.7816	0.717246	NaN	0	-2.723	-1.6705			H2O2-sensitive
O14497	AT-rich interactive domain-containing protein 1A (ARID domain-containing protein 1A) (B120) (BRG1-associated factor 250) (BAF250) (BRG1-associated factor 250a) (BAF250A) (Osa homolog 1) (hOSA1) (SWI-like protein) (SWI/SNF complex protein p270) (SWI/SNF-related, matrix-associated, actin-dependent regulator of chromatin subfamily F member 1) (hELD)	ARID1A	NDPFVVDCSDK	1xiodoTMT6plex [C8]	O14497 [1820-1830]	1827					12.9539	NaN	11.1	NaN	13.8481	NaN	NaN	NaN	NaN	NaN	12.9539	NaN	NaN	11.1	NaN	NaN	13.8481	NaN	NaN	NaN	NaN	NaN	NaN	NaN	6.7976	9.9485	NaN	NaN	NaN	0	0.8942	-1.8539
Q99856	AT-rich interactive domain-containing protein 3A (ARID domain-containing protein 3A) (B-cell regulator of IgH transcription) (Bright) (Dead ringer-like protein 1) (E2F-binding protein 1)	ARID3A	YLYPYECEK	1xiodoTMT6plex [C7]	Q99856 [321-329]	327					NaN	NaN	NaN	NaN	21.401	1.83155	17.8243	3.04445	NaN	NaN	NaN	NaN	NaN	NaN	19.5694	NaN	NaN	NaN	NaN	23.2325	14.7799	NaN	20.8688				NaN	NaN	0.376655	0.207704
Q9Y4X5	E3 ubiquitin-protein ligase ARIH1 (EC 2.3.2.31) (H7-AP2) (HHARI) (Monocyte protein 6) (MOP-6) (Protein ariadne-1 homolog) (ARI-1) (UbcH7-binding protein) (UbcM4-interacting protein) (Ubiquitin-conjugating enzyme E2-binding protein 1)	ARIH1	DGGCNHMVCR	2xiodoTMT6plex [C4;C9]	Q9Y4X5 [354-363]	357;362					NaN	NaN	NaN	NaN	7.41629	1.60373	6.00001	0.936577	NaN	NaN	NaN	NaN	NaN	NaN	5.99954	NaN	NaN	NaN	6.59086	9.65846	7.2364	5.79325	4.97039	7.77776	NaN	NaN	NaN	NaN	0.466585	0.0464843
Q9Y4X5	E3 ubiquitin-protein ligase ARIH1 (EC 2.3.2.31) (H7-AP2) (HHARI) (Monocyte protein 6) (MOP-6) (Protein ariadne-1 homolog) (ARI-1) (UbcH7-binding protein) (UbcM4-interacting protein) (Ubiquitin-conjugating enzyme E2-binding protein 1)	ARIH1	CHVTIEK	1xiodoTMT6plex [C1]	Q9Y4X5 [347-353]	347					NaN	NaN	NaN	NaN	6.1841	0.16114	8.96401	4.23049	NaN	NaN	NaN	NaN	NaN	NaN	6.02296	NaN	NaN	NaN	6.34524	NaN	4.73351	13.1945	NaN				NaN	NaN	0.237419	0.222831
Q9Y4X5	E3 ubiquitin-protein ligase ARIH1 (EC 2.3.2.31) (H7-AP2) (HHARI) (Monocyte protein 6) (MOP-6) (Protein ariadne-1 homolog) (ARI-1) (UbcH7-binding protein) (UbcM4-interacting protein) (Ubiquitin-conjugating enzyme E2-binding protein 1)	ARIH1	WCPAPDCHHVVK	2xiodoTMT6plex [C2;C7]	Q9Y4X5 [275-286]	276;281					NaN	NaN	NaN	NaN	9.96164	NaN	15.3395	NaN	NaN	NaN	NaN	NaN	NaN	NaN	NaN	NaN	NaN	NaN	9.96164	NaN	NaN	15.3395	NaN				NaN	NaN	NaN	0
O95376	E3 ubiquitin-protein ligase ARIH2 (ARI-2) (Protein ariadne-2 homolog) (EC 2.3.2.31) (RING-type E3 ubiquitin transferase ARIH2) (Triad1 protein)	ARIH2	THGSEYYECSR	1xiodoTMT6plex [C9]	O95376 [332-342]	340					15.6756	NaN	20.3912	NaN	13.9882	NaN	NaN	NaN	NaN	15.6756	NaN	NaN	20.3912	NaN	NaN	13.9882	NaN	NaN	NaN	NaN	NaN	NaN	NaN				NaN	NaN	NaN	0	-1.6874	4.7156
O95376	E3 ubiquitin-protein ligase ARIH2 (ARI-2) (Protein ariadne-2 homolog) (EC 2.3.2.31) (RING-type E3 ubiquitin transferase ARIH2) (Triad1 protein)	ARIH2	CADDSETANYISAHTK	1xiodoTMT6plex [C1]	O95376 [280-295]	280					18.5137	NaN	18.2509	4.84225	17.9295	5.31485	15.6149	1.9183	NaN	18.5137	NaN	NaN	23.0932	13.4087	26.2695	16.2042	17.6704	NaN	11.5741	NaN	17.5332	13.6966	NaN				NaN	NaN	0.186038	0.0451769	-0.58415	-0.26275	-2.63605	-3.98298
O95376	E3 ubiquitin-protein ligase ARIH2 (ARI-2) (Protein ariadne-2 homolog) (EC 2.3.2.31) (RING-type E3 ubiquitin transferase ARIH2) (Triad1 protein)	ARIH2	CNEVFCFK	2xiodoTMT6plex [C1;C6]	O95376 [252-259]	252;257					NaN	NaN	NaN	NaN	24.7624	NaN	20.6521	NaN	NaN	NaN	NaN	NaN	NaN	NaN	NaN	NaN	NaN	NaN	NaN	24.7624	NaN	NaN	20.6521				NaN	NaN	NaN	0
P40616	ADP-ribosylation factor-like protein 1	ARL1	CYYSNTDAVIYVVDSCDR	2xiodoTMT6plex [C1;C16]	P40616 [80-97]	80;95					13.2216	NaN	9.98728	NaN	11.0904	NaN	NaN	NaN	NaN	NaN	13.2216	NaN	NaN	9.98728	NaN	NaN	11.0904	NaN	NaN	NaN	NaN	NaN	NaN				NaN	NaN	NaN	0	-2.1312	-3.23432
Q9NXU5	ADP-ribosylation factor-like protein 15 (ADP-ribosylation factor-related protein 2) (ARF-related protein 2)	ARL15	WILQPCSLDDMDALK	1xiodoTMT6plex [C6]	Q9NXU5 [170-184]	175					NaN	NaN	NaN	NaN	18.7763	NaN	9.19717	NaN	NaN	NaN	NaN	NaN	NaN	NaN	NaN	NaN	NaN	NaN	NaN	18.7763	NaN	NaN	9.19717				NaN	NaN	NaN	0
Q9NXU5	ADP-ribosylation factor-like protein 15 (ADP-ribosylation factor-related protein 2) (ARF-related protein 2)	ARL15	LCSESPDNVVSTTGFSIK	1xiodoTMT6plex [C2]	Q9NXU5 [52-69]	53					7.90187	NaN	18.2303	NaN	20.8993	NaN	NaN	NaN	NaN	NaN	7.90187	NaN	NaN	18.2303	NaN	NaN	20.8993	NaN	NaN	NaN	NaN	NaN	NaN				NaN	NaN	NaN	0	12.9974	10.3284
Q9Y2Y0	ADP-ribosylation factor-like protein 2-binding protein (ARF-like 2-binding protein) (ARL2-binding protein) (Binder of ARF2 protein 1)	ARL2BP	GLDLSSGLVVTSLCK	1xiodoTMT6plex [C14]	Q9Y2Y0 [136-150]	149					NaN	NaN	NaN	NaN	24.1324	NaN	9.24969	NaN	NaN	NaN	NaN	NaN	NaN	NaN	NaN	NaN	NaN	NaN	24.1324	NaN	NaN	9.24969	NaN				NaN	NaN	NaN	0
Q96KC2	ADP-ribosylation factor-like protein 5B (ADP-ribosylation factor-like protein 8)	ARL5B	GCMTAAEISK	1xiodoTMT6plex [C2]	Q96KC2 [131-140]	132					NaN	NaN	NaN	NaN	33.0161	1.2179	36.1165	4.5977	NaN	NaN	NaN	NaN	NaN	NaN	NaN	NaN	NaN	NaN	31.7982	34.234	NaN	31.5188	40.7142				NaN	NaN	0.235527	0.161423
Q15041	ADP-ribosylation factor-like protein 6-interacting protein 1 (ARL-6-interacting protein 1) (Aip-1) (Apoptotic regulator in the membrane of the endoplasmic reticulum)	ARL6IP1	FHEICSNLVK	1xiodoTMT6plex [C5]	Q15041 [105-114]	109					5.01739	NaN	6.71288	NaN	19.9718	8.8904	21.7906	3.75441	5.01739	NaN	NaN	6.71288	NaN	NaN	19.6702	NaN	NaN	7.76109	32.887	19.5689	17.2714	26.4639	21.6364	9.43133	NaN	13.5889	NaN	NaN	0.102491	0.214961	14.9544	1.69549	15.0777	14.2186
Q66PJ3	ADP-ribosylation factor-like protein 6-interacting protein 4 (ARL-6-interacting protein 4) (Aip-4) (HSP-975) (HSVI-binding protein) (SR-15) (SRp25) (SR-25) (Splicing factor SRrp37)	ARL6IP4	GDCLAFQMR	1xiodoTMT6plex [C3]	Q66PJ3 [224-232]	226					3.6676	NaN	3.67284	NaN	4.35423	1.09686	3.5732	1.66725	NaN	3.6676	NaN	NaN	3.67284	NaN	NaN	5.43657	NaN	NaN	4.77539	2.85074	NaN	5.24046	1.90595	4.61427	NaN	6.07731	NaN	NaN	0.181701	0.00599889	0.686633	0.00524	-0.099635	0.020295
Q66PJ3	ADP-ribosylation factor-like protein 6-interacting protein 4 (ARL-6-interacting protein 4) (Aip-4) (HSP-975) (HSVI-binding protein) (SR-15) (SRp25) (SR-25) (Splicing factor SRrp37)	ARL6IP4	ASTAPGAEASPSPCITER	1xiodoTMT6plex [C14]	Q66PJ3 [46-63]	59					19.0374	4.69793	23.4826	6.98551	16.4201	3.99266	16.8813	NaN	25.2588	17.9456	13.9077	33.3607	18.4262	18.661	NaN	11.9692	16.6845	23.8066	15.0906	14.5497	NaN	16.8813	NaN	20.1504	14.3619	NaN	0.305603	0.303902	NaN	0.197868	-2.61725	4.44527	-6.60133	-5.90058
Q9NVJ2	ADP-ribosylation factor-like protein 8B (EC 3.6.5.2) (ADP-ribosylation factor-like protein 10C) (Novel small G protein indispensable for equal chromosome segregation 1)	ARL8B	EICCYSISCK	3xiodoTMT6plex [C3;C4;C9]	Q9NVJ2 [156-165]	158;159;164					7.83291	0.119059	8.78419	0.541039	7.08676	2.13252	5.22455	2.13797	7.72914	7.99963	7.76997	9.316	8.04187	8.99469	7.79873	5.70145	7.85464	6.5224	3.86904	10.7743	8.1983	3.26438	4.21097				0.214786	1.14204	0.505082	0.776925	-0.746153	0.951273	-3.55964	-2.64429
Q6NXE6	Armadillo repeat-containing protein 6	ARMC6	DLGCHVELR	1xiodoTMT6plex [C4]	Q6NXE6 [481-489]	484					8.8296	NaN	8.43469	NaN	8.33331	NaN	NaN	NaN	8.8296	NaN	NaN	8.43469	NaN	NaN	NaN	NaN	NaN	8.33331	NaN	NaN	NaN	NaN	NaN	NaN	NaN	NaN	NaN	NaN	NaN	0	-0.49629	-0.39491		-0.10138
Q6NXE6	Armadillo repeat-containing protein 6	ARMC6	FCDQCK	2xiodoTMT6plex [C2;C5]	Q6NXE6 [117-122]	118;121					13.3566	NaN	9.56931	NaN	9.01088	2.33864	7.51303	0.633808	NaN	NaN	13.3566	NaN	NaN	9.56931	6.25933	NaN	11.9347	NaN	7.2303	10.6192	6.95281	7.18719	8.3991				NaN	NaN	0.394444	0.128488	-4.34572	-3.78729	-2.05628	-1.49159
Q6NXE6	Armadillo repeat-containing protein 6	ARMC6	QACMLIR	1xiodoTMT6plex [C3]	Q6NXE6 [433-439]	435					NaN	NaN	NaN	NaN	7.93822	NaN	7.73606	NaN	NaN	NaN	NaN	NaN	NaN	NaN	NaN	NaN	NaN	NaN	7.93822	NaN	NaN	7.73606	NaN				NaN	NaN	NaN	0
Q8IUR7	Armadillo repeat-containing protein 8	ARMC8	LSQSPDSNLCDK	1xiodoTMT6plex [C10]	Q8IUR7 [652-663]	661					12.1723	NaN	9.71509	NaN	10.0247	NaN	NaN	NaN	12.1723	NaN	NaN	9.71509	NaN	NaN	NaN	NaN	NaN	10.0247	NaN	NaN	NaN	NaN	NaN	NaN	18.3137	NaN	NaN	NaN	NaN	0	-2.1476	-2.45721		0.30961
Q9H993	Damage-control phosphatase ARMT1 (EC 3.1.3.-) (Acidic residue methyltransferase 1) (Protein-glutamate O-methyltransferase) (EC 2.1.1.-) (Sugar phosphate phosphatase ARMT1)	ARMT1	CGADWEEYIK	1xiodoTMT6plex [C1]	Q9H993 [315-324]	315					NaN	NaN	NaN	NaN	7.22872	0.156905	2.94569	NaN	NaN	NaN	NaN	NaN	NaN	NaN	7.38562	NaN	NaN	NaN	NaN	7.07181	2.94569	NaN	NaN				NaN	NaN	NaN	0
O00186	Syntaxin-binding protein 3 (Platelet Sec1 protein) (PSP) (Protein unc-18 homolog 3) (Unc18-3) (Protein unc-18 homolog C) (Unc-18C)	STXBP3	CAYEVSQAHK	1xiodoTMT6plex [C1]	O00186 [546-555]	546			+		11.636	1.85217	8.02711	2.27837	9.19525	2.0802	15.8583	0.4073	11.6545	13.8952	9.35843	8.33861	10.6487	5.09401	5.05521	10.3168	9.87654	10.2173	10.5104	NaN	15.451	16.2656	NaN	NaN	8.7531	NaN	0.704321	0.803641	1.89838	0.973201	-2.44079	-3.60894	7.83119	5.08397
Q92747	Actin-related protein 2/3 complex subunit 1A (SOP2-like protein)	ARPC1A	STVLSLDWHPNNVLLAAGSCDFK	1xiodoTMT6plex [C20]	Q92747 [143-165];O15143 [143-165]	162					11.9502	6.34019	8.5976	3.82001	7.05744	3.40972	NaN	NaN	NaN	18.2904	5.61002	NaN	12.4176	4.77759	NaN	11.7471	3.74073	NaN	NaN	5.68448	NaN	NaN	NaN	1.64178	NaN	NaN	0.345984	0.158021	NaN	0.278832	-4.89277	-3.35262		-2.91311
Q92747	Actin-related protein 2/3 complex subunit 1A (SOP2-like protein)	ARPC1A	NTALETLHQNSITQVSIYEVDKQDCR	1xiodoTMT6plex [C25]	Q92747 [316-341]	340					29.853	NaN	18.6346	NaN	30.8728	NaN	NaN	NaN	NaN	29.853	NaN	NaN	18.6346	NaN	NaN	30.8728	NaN	NaN	NaN	NaN	NaN	NaN	NaN				NaN	NaN	NaN	0	1.0198	-11.2184
O15143	Actin-related protein 2/3 complex subunit 1B (Arp2/3 complex 41 kDa subunit) (p41-ARC)	ARPC1B	CSQFCTTGMDGGMSIWDVK	2xiodoTMT6plex [C1;C5]	O15143 [342-360]	342;346					6.25468	2.17061	6.0816	0.29115	7.17644	1.72934	3.85018	0.983505	4.20935	5.29498	9.25971	5.76088	6.01833	6.46558	7.29407	6.95823	6.43559	6.69757	4.98768	10.6855	NaN	4.83369	2.86668	2.40396	0.766775	2.08499	0.250421	0.037919	1.17706	0.849738	0.92176	-0.173083	-2.23141	-0.0673727
O15143	Actin-related protein 2/3 complex subunit 1B (Arp2/3 complex 41 kDa subunit) (p41-ARC)	ARPC1B	IVTCGTDR	1xiodoTMT6plex [C4]	O15143 [67-74]	70					6.47954	0.03484	9.07485	0.216755	10.3451	2.00439	NaN	NaN	6.4447	NaN	6.51438	8.8581	NaN	9.29161	NaN	NaN	12.3495	8.34073	NaN	NaN	NaN	NaN	NaN	1.80474	NaN	1.59833	0.713039	2.15	NaN	0.259283	3.86558	2.59531		-0.734125
O15143	Actin-related protein 2/3 complex subunit 1B (Arp2/3 complex 41 kDa subunit) (p41-ARC)	ARPC1B	TQIAICPNNHEVHIYEK	1xiodoTMT6plex [C6]	O15143 [21-37]	26					8.91857	2.58213	10.3229	1.19276	26.2737	15.8906	31.5975	6.9434	6.33643	11.5007	NaN	11.5157	9.13019	NaN	46.3868	6.49322	NaN	8.9371	31.4875	38.0638	41.3592	25.7955	27.6379	9.41683	7.53635	NaN	0.600739	0.173681	0.186488	0.919395	17.3551	1.40438	21.2746	18.5572
Q7L2J0	7SK snRNA methylphosphate capping enzyme (MePCE) (EC 2.1.1.-) (Bicoid-interacting protein 3 homolog) (Bin3 homolog)	MEPCE	KFQYGNYCK	1xiodoTMT6plex [C8]	Q7L2J0 [412-420]	419			+		9.22436	NaN	13.037	NaN	10.0264	1.19419	20.7088	0.689	9.22436	NaN	NaN	13.037	NaN	NaN	8.87126	NaN	NaN	9.53697	NaN	11.6709	21.3978	NaN	20.0198				NaN	NaN	2.51907	0.00500795	0.802017	3.81264	7.6718	2.61937
O15144	Actin-related protein 2/3 complex subunit 2 (Arp2/3 complex 34 kDa subunit) (p34-ARC)	ARPC2	NCFASVFEK	1xiodoTMT6plex [C2]	O15144 [119-127]	120					4.80907	1.52934	5.98053	1.20494	6.70078	0.752463	4.87009	0.15937	6.33841	NaN	3.27972	7.18547	NaN	4.77558	NaN	NaN	5.83961	7.82689	6.23667	6.89995	NaN	5.02946	4.71072	NaN	10.9674	NaN	0.762834	0.215733	1.30186	0.17844	1.89172	1.17146	-1.11044	0.160213
P48059	LIM and senescent cell antigen-like-containing domain protein 1 (Particularly interesting new Cys-His protein 1) (PINCH-1) (Renal carcinoma antigen NY-REN-48)	LIMS1	CEKPFLGHR	1xiodoTMT6plex [C1]	P48059 [222-230]	222				+	18.0352	1.07379	22.1133	0.585042	14.3651	4.5766	9.34445	2.73443	17.7945	16.857	19.454	22.5429	21.2861	22.5108	7.93108	18.0845	20.5821	17.4806	10.7512	11.3612	7.48014	13.2107	7.3425	NaN	13.717	NaN	0.57493	2.03639	0.778356	1.525	-3.67005	4.0781	-12.7688	-10.8422
P49407	Beta-arrestin-1 (Arrestin beta-1) (Non-visual arrestin-2)	ARRB1	QYADICLFNTAQYK	1xiodoTMT6plex [C6]	P49407 [237-250]	242					10.8057	NaN	9.64649	NaN	6.01366	NaN	NaN	NaN	NaN	10.8057	NaN	NaN	9.64649	NaN	NaN	6.01366	NaN	NaN	NaN	NaN	NaN	NaN	NaN	2.72254	1.10894	2.37422	NaN	NaN	NaN	0	-4.79204	-1.15921
P49407	Beta-arrestin-1 (Arrestin beta-1) (Non-visual arrestin-2)	ARRB1	AFCAENLEEK	1xiodoTMT6plex [C3]	P49407 [148-157]	150					16.765	1.2273	18.1688	1.7473	12.3821	3.16495	8.17953	NaN	NaN	15.5377	17.9923	NaN	19.9161	16.4215	NaN	14.6339	14.6062	NaN	7.90621	NaN	NaN	8.17953	NaN	3.9906	3.23643	4.49284	0.6128	0.237737	NaN	0.0397552	-4.3829	1.4038	-9.98927	-10.1259
P49407	Beta-arrestin-1 (Arrestin beta-1) (Non-visual arrestin-2)	ARRB1	CPVAMEEADDTVAPSSTFCK	2xiodoTMT6plex [C1;C19]	P49407 [251-270]	251;269					21.4432	14.8282	21.5405	9.5688	11.5944	3.12104	NaN	NaN	5.59712	41.2611	17.4713	8.5088	31.2145	24.8982	NaN	15.3911	11.6455	7.74666	NaN	NaN	NaN	NaN	NaN	2.40224	2.49899	1.7329	0.387195	0.00254785	NaN	0.267704	-9.84875	0.0973267		-13.7938
P49407	Beta-arrestin-1 (Arrestin beta-1) (Non-visual arrestin-2)	ARRB1	VYVTLTCAFR	1xiodoTMT6plex [C7]	P49407 [53-62]	59					NaN	NaN	NaN	NaN	17.5328	NaN	16.5041	NaN	NaN	NaN	NaN	NaN	NaN	NaN	NaN	NaN	NaN	NaN	17.5328	NaN	NaN	16.5041	NaN	1.95764	2.06357	NaN	NaN	NaN	NaN	0
P32121	Beta-arrestin-2 (Arrestin beta-2) (Non-visual arrestin-3)	ARRB2	CPVAQLEQDDQVSPSSTFCK	2xiodoTMT6plex [C1;C19]	P32121 [252-271]	252;270					8.5907	0.432392	7.56599	0.264431	8.10015	1.44615	4.17042	NaN	8.6432	8.03684	9.09207	7.20612	7.65786	7.83399	NaN	7.38074	8.17433	6.46902	NaN	10.3765	NaN	NaN	4.17042	4.65939	NaN	2.1554	0.186404	1.33756	NaN	0.31009	-0.490556	-1.02471	-3.39557	-0.560677
P32121	Beta-arrestin-2 (Arrestin beta-2) (Non-visual arrestin-3)	ARRB2	ACGVDFEIR	1xiodoTMT6plex [C2]	P32121 [140-148]	141					7.24841	NaN	8.77974	NaN	6.16722	2.23971	4.44104	0.284061	7.24841	NaN	NaN	8.77974	NaN	NaN	5.684	NaN	NaN	6.82274	2.96761	9.19451	4.6344	4.03941	4.64931	1.66343	4.7006	1.30166	NaN	NaN	0.504398	0.0400723	-1.08119	1.53133	-4.3387	-3.39508
Q96B67	Arrestin domain-containing protein 3 (TBP-2-like inducible membrane protein) (TLIMP)	ARRDC3	FLPPPLYSEIDPNPDQSADDRPSCPSR	1xiodoTMT6plex [C24]	Q96B67 [388-414]	411					NaN	NaN	NaN	NaN	38.7248	NaN	38.3742	NaN	NaN	NaN	NaN	NaN	NaN	NaN	NaN	NaN	NaN	NaN	38.7248	NaN	NaN	38.3742	NaN				NaN	NaN	NaN	0
Q8NCT1	Arrestin domain-containing protein 4	ARRDC4	ATAAWGPSTCPR	1xiodoTMT6plex [C10]	Q8NCT1 [63-74]	72					NaN	NaN	NaN	NaN	26.2253	3.3157	20.1851	5.11105	NaN	NaN	NaN	NaN	NaN	NaN	NaN	NaN	NaN	NaN	29.541	22.9096	NaN	25.2961	15.074				NaN	NaN	0.370636	0.156861
Q9ULH1	Arf-GAP with SH3 domain, ANK repeat and PH domain-containing protein 1 (130 kDa phosphatidylinositol 4,5-bisphosphate-dependent ARF1 GTPase-activating protein) (ADP-ribosylation factor-directed GTPase-activating protein 1) (ARF GTPase-activating protein 1) (Development and differentiation-enhancing factor 1) (DEF-1) (Differentiation-enhancing factor 1) (PIP2-dependent ARF1 GAP)	ASAP1	SPRPQSFCHSSSISPQDK	1xiodoTMT6plex [C8]	Q9ULH1 [733-750]	740					NaN	NaN	NaN	NaN	14.4378	NaN	10.3958	NaN	NaN	NaN	NaN	NaN	NaN	NaN	NaN	NaN	NaN	NaN	NaN	14.4378	NaN	NaN	10.3958				NaN	NaN	NaN	0
Q9ULH1	Arf-GAP with SH3 domain, ANK repeat and PH domain-containing protein 1 (130 kDa phosphatidylinositol 4,5-bisphosphate-dependent ARF1 GTPase-activating protein) (ADP-ribosylation factor-directed GTPase-activating protein 1) (ARF GTPase-activating protein 1) (Development and differentiation-enhancing factor 1) (DEF-1) (Differentiation-enhancing factor 1) (PIP2-dependent ARF1 GAP)	ASAP1	ATQCEDLLSQAK	1xiodoTMT6plex [C4]	Q9ULH1 [682-693]	685					NaN	NaN	NaN	NaN	17.2652	NaN	12.5416	NaN	NaN	NaN	NaN	NaN	NaN	NaN	NaN	NaN	NaN	NaN	17.2652	NaN	NaN	12.5416	NaN				NaN	NaN	NaN	0
Q8N3C0	Activating signal cointegrator 1 complex subunit 3 (EC 3.6.4.12) (ASC-1 complex subunit p200) (ASC1p200) (Helicase, ATP binding 1) (Trip4 complex subunit p200)	ASCC3	FQALQDNCK	1xiodoTMT6plex [C8]	Q8N3C0 [303-311]	310					NaN	NaN	NaN	NaN	12.9612	1.28186	13.6024	2.11511	NaN	NaN	NaN	NaN	NaN	NaN	11.2204	NaN	NaN	NaN	13.3936	14.2697	16.0772	13.8201	10.91				NaN	NaN	0.135218	0.199001
Q8N3C0	Activating signal cointegrator 1 complex subunit 3 (EC 3.6.4.12) (ASC-1 complex subunit p200) (ASC1p200) (Helicase, ATP binding 1) (Trip4 complex subunit p200)	ASCC3	MQQLNNMDEVCYENVLK	1xiodoTMT6plex [C11]	Q8N3C0 [694-710]	704					13.697	4.2864	14.1665	1.7166	15.4627	4.02035	NaN	NaN	NaN	17.9834	9.41059	NaN	15.8831	12.4499	NaN	11.4423	19.483	NaN	NaN	NaN	NaN	NaN	NaN				0.10117	0.0323188	NaN	0	1.76565	0.469505
Q8N3C0	Activating signal cointegrator 1 complex subunit 3 (EC 3.6.4.12) (ASC-1 complex subunit p200) (ASC1p200) (Helicase, ATP binding 1) (Trip4 complex subunit p200)	ASCC3	QMFGPFPSSSATAACNATNR	1xiodoTMT6plex [C15]	Q8N3C0 [117-136]	131					35.5065	1.33135	28.1604	7.46088	24.9822	5.4248	36.4729	NaN	36.8378	34.1751	NaN	32.4443	34.3691	17.6678	NaN	23.6578	18.4628	33.5244	24.2836	NaN	NaN	36.4729	NaN	NaN	5.12023	NaN	1.03661	0.438787	NaN	0.214021	-10.5243	-7.34605	8.3125	3.26657
P60510	Serine/threonine-protein phosphatase 4 catalytic subunit (PP4C) (Pp4) (EC 3.1.3.16) (Protein phosphatase X) (PP-X)	PPP4C	CGNVAAILELDEHLQK	1xiodoTMT6plex [C1]	P60510 [266-281]	266				+	25.8235	7.3255	17.6465	1.9219	12.9104	7.65664	4.81741	0.64036	NaN	33.149	18.498	NaN	19.5684	15.7246	4.80704	23.762	16.3994	NaN	NaN	6.67327	4.17705	NaN	5.45777	10.5454	5.5259	3.52135	0.73982	0.405415	0.537566	1.03811	-12.9131	-8.177	-12.8291	-12.2105
Q9Y294	Histone chaperone ASF1A (Anti-silencing function protein 1 homolog A) (hAsf1) (hAsf1a) (CCG1-interacting factor A) (CIA) (hCIA)	ASF1A	GWSTSENSLNVMLESHMDCM	1xiodoTMT6plex [C19]	Q9Y294 [185-204]	203					11.3076	NaN	10.1858	0.86238	11.2913	0.7648	NaN	NaN	NaN	11.3076	NaN	NaN	9.32344	11.0482	NaN	12.0561	10.5265	NaN	NaN	NaN	NaN	NaN	NaN	6.34333	3.51046	8.69829	NaN	NaN	NaN	0	-0.0163	-1.12178
Q9NVP2	Histone chaperone ASF1B (Anti-silencing function protein 1 homolog B) (hAsf1) (hAsf1b) (CCG1-interacting factor A-II) (CIA-II) (hCIA-II)	ASF1B	LEAIETQDPSLGCGLPLNCTPIK	2xiodoTMT6plex [C13;C19]	Q9NVP2 [160-182]	172;178					9.71333	NaN	11.593	NaN	10.6851	1.44526	12.3752	1.7113	NaN	NaN	9.71333	NaN	NaN	11.593	10.4854	NaN	9.02327	NaN	NaN	12.5465	10.6639	NaN	14.0865				NaN	NaN	0.371639	0.128567	0.971727	1.87967	0.7822	0.8393
Q9NVP2	Histone chaperone ASF1B (Anti-silencing function protein 1 homolog B) (hAsf1) (hAsf1b) (CCG1-interacting factor A-II) (CIA-II) (hCIA-II)	ASF1B	GLGLPGCIPGLLPENSMDCI	2xiodoTMT6plex [C7;C19]	Q9NVP2 [183-202]	189;201					9.27147	0.929258	10.1553	1.8005	8.72933	1.10432	13.2794	NaN	8.26648	10.5073	9.04064	8.58199	12.6758	9.20812	NaN	9.16902	7.21168	9.80729	NaN	NaN	13.2794	NaN	NaN				0.20524	0.243603	NaN	0.320832	-0.542143	0.88383	3.1241	1.38804
Q9UBL3	Set1/Ash2 histone methyltransferase complex subunit ASH2 (ASH2-like protein)	ASH2L	SCTVSINFGPCFK	2xiodoTMT6plex [C2;C11]	Q9UBL3 [571-583]	572;581					6.99727	1.63963	7.20318	0.771931	7.83151	0.50658	3.67044	NaN	6.37472	5.37415	9.24295	7.56753	6.1298	7.91222	NaN	7.00907	8.2417	7.81759	NaN	8.2577	NaN	NaN	3.67044	NaN	NaN	11.8752	0.342241	0.0554528	NaN	0.0680176	0.834242	0.20591	-3.53274	-0.621273
Q9UBL3	Set1/Ash2 histone methyltransferase complex subunit ASH2 (ASH2-like protein)	ASH2L	DKDIIPFIDKYWECMTTR	1xiodoTMT6plex [C14]	Q9UBL3 [194-211]	207					7.27834	2.05166	8.0751	0.082915	7.20732	NaN	NaN	NaN	5.22668	9.33001	NaN	7.99218	8.15801	NaN	NaN	7.20732	NaN	NaN	NaN	NaN	NaN	NaN	NaN	NaN	6.66329	NaN	NaN	0.133475	NaN	0.0892401	-0.071025	0.79675
Q9UBL3	Set1/Ash2 histone methyltransferase complex subunit ASH2 (ASH2-like protein)	ASH2L	QLGEVELQCGICTK	2xiodoTMT6plex [C9;C12]	Q9UBL3 [109-122]	117;120					9.78928	NaN	10.8312	NaN	11.209	2.96141	7.06985	1.22929	NaN	NaN	9.78928	NaN	NaN	10.8312	13.1921	NaN	14.946	NaN	8.9901	7.70781	7.51028	5.39318	8.30609	NaN	7.80365	3.92706	NaN	NaN	0.950195	0.127999	1.41972	1.04192	-3.76135	-3.24971
O95671	Probable bifunctional dTTP/UTP pyrophosphatase/methyltransferase protein [Includes: dTTP/UTP pyrophosphatase (dTTPase/UTPase) (EC 3.6.1.9) (Nucleoside triphosphate pyrophosphatase) (Nucleotide pyrophosphatase) (Nucleotide PPase);N-acetylserotonin O-methyltransferase-like protein (ASMTL) (EC 2.1.1.-)]	ASMTL	FSSACDVGGCTGALAR	2xiodoTMT6plex [C5;C10]	O95671 [452-467]	456;461					NaN	NaN	NaN	NaN	13.7416	NaN	5.94725	NaN	NaN	NaN	NaN	NaN	NaN	NaN	NaN	NaN	NaN	NaN	NaN	13.7416	NaN	NaN	5.94725	3.69514	3.65651	6.8805	NaN	NaN	NaN	0
O95671	Probable bifunctional dTTP/UTP pyrophosphatase/methyltransferase protein [Includes: dTTP/UTP pyrophosphatase (dTTPase/UTPase) (EC 3.6.1.9) (Nucleoside triphosphate pyrophosphatase) (Nucleotide pyrophosphatase) (Nucleotide PPase);N-acetylserotonin O-methyltransferase-like protein (ASMTL) (EC 2.1.1.-)]	ASMTL	AEAGEAGQATAEAECHR	1xiodoTMT6plex [C15]	O95671 [260-276]	274					NaN	NaN	NaN	NaN	7.37352	1.42274	7.29027	1.5486	NaN	NaN	NaN	NaN	NaN	NaN	6.73505	NaN	NaN	NaN	6.04032	9.3452	8.16887	8.5883	5.11365	4.05949	5.13078	NaN	NaN	NaN	0.018617	0.123121
P08243	Asparagine synthetase [glutamine-hydrolyzing] (EC 6.3.5.4) (Cell cycle control protein TS11) (Glutamine-dependent asparagine synthetase)	ASNS	IGCLLSGGLDSSLVAATLLK	1xiodoTMT6plex [C3]	P08243 [253-272]	255					6.74401	1.69415	10.2137	1.9004	13.0815	3.70178	NaN	NaN	8.43817	5.04986	NaN	12.4149	10.4485	7.77768	NaN	8.96942	12.3317	17.9434	NaN	NaN	NaN	NaN	NaN				0.751508	0.689735	NaN	0.0751183	6.33749	3.46968		7.72971
Q9BZE9	Tether containing UBX domain for GLUT4 (Alveolar soft part sarcoma chromosomal region candidate gene 1 protein) (Alveolar soft part sarcoma locus) (Renal papillary cell carcinoma protein 17) (UBX domain-containing protein 9)	ASPSCR1	VTPSTVLLQVLEDTCR	1xiodoTMT6plex [C15]	Q9BZE9 [26-41]	40					10.2555	NaN	9.18507	0.37225	10.081	1.07236	4.82856	NaN	10.2555	NaN	NaN	8.81282	NaN	9.55732	NaN	NaN	10.8166	NaN	10.8618	8.56471	NaN	4.82856	NaN	8.20449	6.46226	NaN	NaN	NaN	NaN	0.2988	-0.174463	-1.07043	-4.35651	-1.10005
Q9BZE9	Tether containing UBX domain for GLUT4 (Alveolar soft part sarcoma chromosomal region candidate gene 1 protein) (Alveolar soft part sarcoma locus) (Renal papillary cell carcinoma protein 17) (UBX domain-containing protein 9)	ASPSCR1	RQDFNPCEYDLK	1xiodoTMT6plex [C7]	Q9BZE9 [42-53]	48					27.0196	NaN	27.048	NaN	11.8077	6.30703	7.58562	0.89463	NaN	27.0196	NaN	NaN	27.048	NaN	NaN	20.4734	NaN	NaN	5.64525	9.30459	NaN	6.69099	8.48025				NaN	NaN	0.284794	0	-15.2119	0.0284	-19.4624	-19.5177
Q9BZE9	Tether containing UBX domain for GLUT4 (Alveolar soft part sarcoma chromosomal region candidate gene 1 protein) (Alveolar soft part sarcoma locus) (Renal papillary cell carcinoma protein 17) (UBX domain-containing protein 9)	ASPSCR1	GDLSRPEDADTSGPCCEHTQEK	2xiodoTMT6plex [C15;C16]	Q9BZE9 [210-231]	224;225					4.34914	NaN	7.92653	NaN	6.11413	1.13866	8.89544	NaN	4.34914	NaN	NaN	7.92653	NaN	NaN	7.25279	NaN	NaN	4.97547	NaN	NaN	8.89544	NaN	NaN	8.15425	10.7376	NaN	NaN	NaN	NaN	0.245351	1.76499	3.57739	0.96891	-0.991075
Q8NBU5	Outer mitochondrial transmembrane helix translocase (EC 7.4.2.-) (ATPase family AAA domain-containing protein 1) (hATAD1) (Thorase)	ATAD1	DAAFQNVLTHVCLD	1xiodoTMT6plex [C12]	Q8NBU5 [348-361]	359					5.92968	0.423062	5.89194	1.60896	5.11962	1.38958	5.42426	1.05118	5.90806	5.42268	6.45829	8.1552	4.55699	4.96362	6.16267	6.81222	3.6313	NaN	3.87229	NaN	6.47544	4.37308	NaN	12.7562	9.52201	NaN	0.349836	0.0105751	0.0786769	0	-0.810057	-0.03774	-0.467677	-0.985
Q8NBU5	Outer mitochondrial transmembrane helix translocase (EC 7.4.2.-) (ATPase family AAA domain-containing protein 1) (hATAD1) (Thorase)	ATAD1	SKDAAFQNVLTHVCLD	1xiodoTMT6plex [C14]	Q8NBU5 [346-361]	359					11.447	NaN	7.5008	NaN	11.731	NaN	NaN	NaN	NaN	11.447	NaN	NaN	7.5008	NaN	NaN	11.731	NaN	NaN	NaN	NaN	NaN	NaN	NaN	NaN	9.49952	NaN	NaN	NaN	NaN	0	0.284	-3.9462
Q8NBU5	Outer mitochondrial transmembrane helix translocase (EC 7.4.2.-) (ATPase family AAA domain-containing protein 1) (hATAD1) (Thorase)	ATAD1	GVLLYGPPGCGK	1xiodoTMT6plex [C10]	Q8NBU5 [128-139]	137					10.6806	NaN	11.9214	NaN	10.8844	2.17678	14.001	4.85564	NaN	NaN	10.6806	NaN	NaN	11.9214	13.747	NaN	11.5231	NaN	7.68089	10.5868	NaN	18.8566	9.14532	NaN	NaN	19.4249	NaN	NaN	0.370535	0	0.203847	1.2408	2.07956	-0.353998
Q6PL18	ATPase family AAA domain-containing protein 2 (EC 3.6.1.-) (AAA nuclear coregulator cancer-associated protein) (ANCCA)	ATAD2	MEQEVENFSCSR	1xiodoTMT6plex [C10]	Q6PL18 [1379-1390]	1388					14.4398	NaN	13.3699	NaN	12.8386	NaN	NaN	NaN	NaN	NaN	14.4398	NaN	NaN	13.3699	NaN	NaN	12.8386	NaN	NaN	NaN	NaN	NaN	NaN	20.4023	NaN	NaN	NaN	NaN	NaN	0	-1.6012	-1.0699
Q5T9A4	ATPase family AAA domain-containing protein 3B (AAA-TOB3)	ATAD3B	ICSWMGTGLCPGPLSPR	2xiodoTMT6plex [C2;C10]	Q5T9A4 [615-631]	616;624					13.4349	NaN	12.9405	NaN	10.3682	1.94754	9.75399	0.34801	13.4349	NaN	NaN	12.9405	NaN	NaN	8.39041	NaN	NaN	9.69705	NaN	13.0171	9.40598	NaN	10.102	16.368	NaN	NaN	NaN	NaN	0.122048	0.127564	-3.06671	-0.4944	-3.18651	-2.38497
Q5T9A4	ATPase family AAA domain-containing protein 3B (AAA-TOB3)	ATAD3B	DGVLTEAMMDACVQDAVQQYR	1xiodoTMT6plex [C12]	Q5T9A4 [546-566]	557					NaN	NaN	NaN	NaN	19.1762	4.515	13.5297	NaN	NaN	NaN	NaN	NaN	NaN	NaN	NaN	NaN	NaN	NaN	14.6612	23.6912	NaN	13.5297	NaN				NaN	NaN	NaN	0
Q5T9A4	ATPase family AAA domain-containing protein 3B (AAA-TOB3)	ATAD3B	LHFDNCVLKPATEGK	1xiodoTMT6plex [C6]	Q5T9A4 [487-501]	492					29.0667	NaN	29.3111	NaN	20.1181	NaN	NaN	NaN	NaN	29.0667	NaN	NaN	29.3111	NaN	NaN	20.1181	NaN	NaN	NaN	NaN	NaN	NaN	NaN	9.86116	NaN	11.0095	NaN	NaN	NaN	0	-8.9486	0.2444
O95260	Arginyl-tRNA--protein transferase 1 (Arginyltransferase 1) (R-transferase 1) (EC 2.3.2.8) (Arginine-tRNA--protein transferase 1)	ATE1	GADLSKPPCR	1xiodoTMT6plex [C9]	O95260 [197-206]	205					13.9442	5.07572	18.4316	2.018	17.239	1.10535	NaN	NaN	19.0199	8.86846	NaN	20.4496	16.4136	NaN	NaN	18.3443	NaN	16.1336	NaN	NaN	NaN	NaN	NaN				0.228572	0.303044	NaN	0.0429888	3.29477	4.48742		-2.298
O94817	Ubiquitin-like protein ATG12 (Autophagy-related protein 12) (APG12-like)	ATG12	LVLHYCK	1xiodoTMT6plex [C6]	O94817 [129-135]	134					NaN	NaN	NaN	NaN	20.9428	NaN	16.0474	NaN	NaN	NaN	NaN	NaN	NaN	NaN	NaN	NaN	NaN	NaN	NaN	20.9428	NaN	NaN	16.0474				NaN	NaN	NaN	0
Q8WYN0	Cysteine protease ATG4A (EC 3.4.22.-) (AUT-like 2 cysteine endopeptidase) (Autophagy-related cysteine endopeptidase 2) (Autophagin-2) (Autophagy-related protein 4 homolog A) (HsAPG4A) (hAPG4A)	ATG4A	MNILNLDPSVALGFFCK	1xiodoTMT6plex [C16]	Q8WYN0 [309-325]	324					10.8803	0.649131	12.8365	5.91224	12.6269	1.56196	11.003	NaN	11.7916	10.5206	10.3287	21.1196	7.70796	9.68183	13.6975	10.624	14.2188	13.3161	10.2849	13.6201	11.003	NaN	NaN				0.83784	0.176501	NaN	0.206657	1.7466	1.95616	-1.83346	-0.780438
Q9Y4P1	Cysteine protease ATG4B (EC 3.4.22.-) (AUT-like 1 cysteine endopeptidase) (Autophagy-related cysteine endopeptidase 1) (Autophagin-1) (Autophagy-related protein 4 homolog B) (HsAPG4B) (hAPG4B)	ATG4B	MSIAELDPSIAVGFFCK	1xiodoTMT6plex [C16]	Q9Y4P1 [308-324]	323					8.91187	1.06367	11.8206	0.746078	10.1959	1.19848	9.9885	0.576305	8.7251	7.7126	10.2979	10.8109	12.5906	12.0604	NaN	9.99445	11.754	8.83915	NaN	NaN	10.5648	9.41219	NaN	8.21849	NaN	NaN	0.49424	1.46874	0.0598859	0.703374	1.284	2.90877	-1.83214	-2.21525
Q9Y4P1	Cysteine protease ATG4B (EC 3.4.22.-) (AUT-like 1 cysteine endopeptidase) (Autophagy-related cysteine endopeptidase 1) (Autophagin-1) (Autophagy-related protein 4 homolog B) (HsAPG4B) (hAPG4B)	ATG4B	TEDDFNDWCQQVK	1xiodoTMT6plex [C9]	Q9Y4P1 [325-337]	333					17.1481	NaN	15.9533	NaN	16.5791	1.4238	13.2215	NaN	NaN	17.1481	NaN	NaN	15.9533	NaN	15.1553	18.0029	NaN	NaN	NaN	NaN	13.2215	NaN	NaN				NaN	NaN	NaN	0.320767	-0.569	-1.1948	-2.7318	-2.7318
Q9Y314	Nitric oxide synthase-interacting protein (E3 ubiquitin-protein ligase NOSIP) (EC 2.3.2.27) (RING-type E3 ubiquitin transferase NOSIP) (eNOS-interacting protein)	NOSIP	NCTAGAVYTYHEK	1xiodoTMT6plex [C2]	Q9Y314 [7-19]	8			+		8.74437	1.79223	11.0725	0.8626	7.46351	0.860395	18.4598	4.83525	6.95213	NaN	10.5366	11.9351	NaN	10.2099	8.26753	NaN	6.90832	NaN	6.34524	8.33294	25.2154	15.999	14.165	NaN	14.2819	NaN	0.41011	0.440817	1.88325	0.490047	-1.28086	2.32814	7.3873	2.93902
Q9H1Y0	Autophagy protein 5 (APG5-like) (Apoptosis-specific protein)	ATG5	EVCPSAIDPEDGEK	1xiodoTMT6plex [C3]	Q9H1Y0 [221-234]	223					NaN	NaN	NaN	NaN	9.65856	2.40656	10.8561	1.11191	NaN	NaN	NaN	NaN	NaN	NaN	11.2304	NaN	NaN	NaN	11.4869	6.25839	10.5693	12.3384	9.66045				NaN	NaN	0.253607	0.299239
Q9H1Y0	Autophagy protein 5 (APG5-like) (Apoptosis-specific protein)	ATG5	IPTCFTLYQDEITER	1xiodoTMT6plex [C4]	Q9H1Y0 [16-30]	19					8.99356	NaN	8.59031	NaN	11.6707	1.78512	11.5679	1.45631	8.99356	NaN	NaN	8.59031	NaN	NaN	9.69129	NaN	NaN	11.3034	NaN	14.0174	11.6727	13.2968	9.7342				NaN	NaN	0.0210384	0.00228998	2.67714	-0.40325	2.97759	3.41459
Q7Z3C6	Autophagy-related protein 9A (APG9-like 1) (mATG9)	ATG9A	VTLPDAFLPAQVCSAR	1xiodoTMT6plex [C13]	Q7Z3C6 [110-125]	122					41.566	NaN	59.6262	NaN	56.9266	NaN	NaN	NaN	NaN	NaN	41.566	NaN	NaN	59.6262	NaN	NaN	56.9266	NaN	NaN	NaN	NaN	NaN	NaN				NaN	NaN	NaN	0	15.3606	18.0602
P31939	Bifunctional purine biosynthesis protein ATIC (AICAR transformylase/inosine monophosphate cyclohydrolase) (ATIC) [Cleaved into: Bifunctional purine biosynthesis protein ATIC, N-terminally processed] [Includes: Phosphoribosylaminoimidazolecarboxamide formyltransferase (EC 2.1.2.3) (5-aminoimidazole-4-carboxamide ribonucleotide formyltransferase) (AICAR formyltransferase) (AICAR transformylase);Ino…	ATIC	VCMVYDLYK	1xiodoTMT6plex [C2]	P31939 [286-294]	287					4.83778	0.798644	6.21901	0.161662	5.59127	1.33299	3.15624	0.89623	4.29204	4.25427	5.96702	5.99649	6.28484	6.37571	4.23888	5.01204	7.57889	5.73313	3.9913	6.99341	3.04015	4.30732	2.12124	3.48433	3.29335	3.38942	0.344199	1.12738	1.40007	1.2059	0.753498	1.38124	-3.06278	-1.85459
P31939	Bifunctional purine biosynthesis protein ATIC (AICAR transformylase/inosine monophosphate cyclohydrolase) (ATIC) [Cleaved into: Bifunctional purine biosynthesis protein ATIC, N-terminally processed] [Includes: Phosphoribosylaminoimidazolecarboxamide formyltransferase (EC 2.1.2.3) (5-aminoimidazole-4-carboxamide ribonucleotide formyltransferase) (AICAR formyltransferase) (AICAR transformylase);Ino…	ATIC	VTVVCEPEDYVVVSTEMQSSESK	1xiodoTMT6plex [C5]	P31939 [142-164]	146					5.92411	0.23647	5.59661	0.5885	4.7086	NaN	NaN	NaN	5.68764	NaN	6.16058	6.18511	NaN	5.00811	NaN	NaN	4.7086	NaN	NaN	NaN	NaN	NaN	NaN	2.07933	1.26548	NaN	NaN	0.182423	NaN	0.115047	-1.21551	-0.3275
P31939	Bifunctional purine biosynthesis protein ATIC (AICAR transformylase/inosine monophosphate cyclohydrolase) (ATIC) [Cleaved into: Bifunctional purine biosynthesis protein ATIC, N-terminally processed] [Includes: Phosphoribosylaminoimidazolecarboxamide formyltransferase (EC 2.1.2.3) (5-aminoimidazole-4-carboxamide ribonucleotide formyltransferase) (AICAR formyltransferase) (AICAR transformylase);Ino…	ATIC	MSSFGDFVALSDVCDVPTAK	1xiodoTMT6plex [C14]	P31939 [312-331]	325					6.23747	0.590955	5.0255	1.36487	7.21285	1.30724	NaN	NaN	6.82842	5.64651	NaN	3.66062	6.39037	NaN	NaN	9.02862	NaN	6.6059	NaN	6.00403	NaN	NaN	NaN	4.27449	1.23509	2.28629	0.301878	0.300381	NaN	0.2538	0.975385	-1.21197		1.27947
P31939	Bifunctional purine biosynthesis protein ATIC (AICAR transformylase/inosine monophosphate cyclohydrolase) (ATIC) [Cleaved into: Bifunctional purine biosynthesis protein ATIC, N-terminally processed] [Includes: Phosphoribosylaminoimidazolecarboxamide formyltransferase (EC 2.1.2.3) (5-aminoimidazole-4-carboxamide ribonucleotide formyltransferase) (AICAR formyltransferase) (AICAR transformylase);Ino…	ATIC	YTQSNSVCYAK	1xiodoTMT6plex [C8]	P31939 [427-437]	434					NaN	NaN	NaN	NaN	4.50068	0.700841	6.6246	2.18492	NaN	NaN	NaN	NaN	NaN	NaN	5.16593	NaN	NaN	NaN	3.53178	4.80434	4.48744	9.62585	5.7605	8.95786	3.24338	10.6013	NaN	NaN	0.583927	0.204043
P31939	Bifunctional purine biosynthesis protein ATIC (AICAR transformylase/inosine monophosphate cyclohydrolase) (ATIC) [Cleaved into: Bifunctional purine biosynthesis protein ATIC, N-terminally processed] [Includes: Phosphoribosylaminoimidazolecarboxamide formyltransferase (EC 2.1.2.3) (5-aminoimidazole-4-carboxamide ribonucleotide formyltransferase) (AICAR formyltransferase) (AICAR transformylase);Ino…	ATIC	VVIEACDELGIILAHTNLR	1xiodoTMT6plex [C6]	P31939 [570-588]	575					31.6727	NaN	19.409	9.62978	24.1801	15.113	NaN	NaN	NaN	31.6727	NaN	NaN	29.0388	9.77924	NaN	39.2931	9.06713	NaN	NaN	NaN	NaN	NaN	NaN	NaN	9.74171	NaN	NaN	NaN	NaN	0	-7.49259	-12.2637
Q8NHH9	Atlastin-2 (EC 3.6.5.-) (ADP-ribosylation factor-like protein 6-interacting protein 2) (ARL-6-interacting protein 2) (Aip-2)	ATL2	SMEQVCGGDKPYIAPSDLER	1xiodoTMT6plex [C6]	Q8NHH9 [397-416]	402					7.63393	NaN	15.3636	NaN	11.0723	1.27718	NaN	NaN	7.63393	NaN	NaN	15.3636	NaN	NaN	NaN	NaN	NaN	12.3495	9.79515	NaN	NaN	NaN	NaN	11.3273	NaN	12.4758	NaN	NaN	NaN	0	3.43839	7.72967		-4.29127
P04637	Cellular tumor antigen p53 (Antigen NY-CO-13) (Phosphoprotein p53) (Tumor suppressor p53)	TP53	CSDSDGLAPPQHLIR	1xiodoTMT6plex [C1]	P04637 [182-196]	182				+	33.2447	2.0023	29.9986	0.2808	29.6163	14.217	17.6816	1.10405	NaN	35.247	31.2424	NaN	30.2794	29.7178	14.2761	40.7436	46.5632	NaN	NaN	16.8823	18.7857	NaN	16.5776				0.105729	0.602738	0.411261	1.22893	-3.6284	-3.2461	-12.317	-12.5834	S-glutathionylation
Q6DD88	Atlastin-3 (EC 3.6.5.-)	ATL3	DIYYNNMEEVCGGEKPYLSPDILEEK	1xiodoTMT6plex [C11]	Q6DD88 [361-386]	371					11.8411	0.4105	14.6275	1.31465	10.0892	1.92677	7.59113	NaN	NaN	12.2516	11.4306	NaN	15.9422	13.3129	12.9164	7.6442	9.26343	NaN	NaN	10.5328	NaN	NaN	7.59113	8.08094	5.86814	9.61413	0.446336	0.743805	NaN	0.305676	-1.75189	2.78645	-7.03642	-5.56558
O00244	Copper transport protein ATOX1 (Metal transport protein ATX1)	ATOX1	HEFSVDMTCGGCAEAVSR	2xiodoTMT6plex [C9;C12]	O00244 [4-21]	12;15					NaN	NaN	NaN	NaN	6.23689	1.08446	3.2031	1.16479	NaN	NaN	NaN	NaN	NaN	NaN	7.32135	NaN	NaN	NaN	NaN	5.15243	4.36789	2.03832	NaN	6.77892	12.7249	NaN	NaN	NaN	0.705804	0
O00244	Copper transport protein ATOX1 (Metal transport protein ATX1)	ATOX1	VCIESEHSMDTLLATLK	1xiodoTMT6plex [C2]	O00244 [40-56]	41					10.4046	3.10839	8.33986	2.36945	11.2306	1.13135	NaN	NaN	7.29623	13.513	NaN	5.31081	8.61336	11.0954	NaN	10.0992	12.3619	NaN	NaN	NaN	NaN	NaN	NaN	1.78474	6.41927	NaN	0.08295	0.250864	NaN	0.0668003	0.825935	-2.06476
Q9Y2G3	Phospholipid-transporting ATPase IF (EC 7.6.2.1) (ATPase IR) (ATPase class VI type 11B) (P4-ATPase flippase complex alpha subunit ATP11B)	ATP11B	CIGGEIEK	1xiodoTMT6plex [C1]	Q9Y2G3 [605-612]	605					NaN	NaN	NaN	NaN	27.6552	NaN	31.7027	NaN	NaN	NaN	NaN	NaN	NaN	NaN	27.6552	NaN	NaN	NaN	NaN	NaN	31.7027	NaN	NaN				NaN	NaN	NaN	0
Q9HD20	Endoplasmic reticulum transmembrane helix translocase (EC 7.4.2.-) (Endoplasmic reticulum P5A-ATPase)	ATP13A1	SPQENLVPCDVLLLR	1xiodoTMT6plex [C9]	Q9HD20 [328-342]	336					6.76535	1.20425	6.11133	0.343204	7.68992	1.58658	8.80903	NaN	7.58651	7.64689	5.06264	6.10854	6.53306	5.6924	NaN	7.95008	5.6298	9.48989	NaN	NaN	8.80903	NaN	NaN	6.04432	NaN	NaN	0.261712	0.300055	NaN	0.315273	0.924577	-0.654013	2.6977	3.03813
Q9HD20	Endoplasmic reticulum transmembrane helix translocase (EC 7.4.2.-) (Endoplasmic reticulum P5A-ATPase)	ATP13A1	ALASCHSLMQLDDGTLVGDPLEK	1xiodoTMT6plex [C5]	Q9HD20 [570-592]	574					11.7083	2.6453	11.9202	1.54392	11.7949	4.13997	NaN	NaN	10.7548	9.05228	15.3179	9.86267	12.3161	13.5818	NaN	8.30371	11.2537	18.7073	NaN	8.91484	NaN	NaN	NaN	4.80794	4.82243	13.4289	0.00891976	0.0330239	NaN	0.0628719	0.0865608	0.211863		1.89088
Q9HD20	Endoplasmic reticulum transmembrane helix translocase (EC 7.4.2.-) (Endoplasmic reticulum P5A-ATPase)	ATP13A1	ELGYVTLMCGDGTNDVGALK	1xiodoTMT6plex [C9]	Q9HD20 [854-873]	862					16.5237	NaN	12.0361	NaN	10.1427	2.09912	12.8857	NaN	NaN	16.5237	NaN	NaN	12.0361	NaN	8.04356	12.2418	NaN	NaN	NaN	NaN	12.8857	NaN	NaN	23.6146	12.3932	19.5852	NaN	NaN	NaN	0.223239	-6.38102	-4.4876	0.8496	0.8496
Q9HD20	Endoplasmic reticulum transmembrane helix translocase (EC 7.4.2.-) (Endoplasmic reticulum P5A-ATPase)	ATP13A1	CIVDEAMLTGESVPQMK	1xiodoTMT6plex [C1]	Q9HD20 [345-361]	345					22.9048	NaN	25.2806	NaN	13.7928	NaN	NaN	NaN	22.9048	NaN	NaN	25.2806	NaN	NaN	NaN	NaN	NaN	13.7928	NaN	NaN	NaN	NaN	NaN	12.6732	NaN	NaN	NaN	NaN	NaN	0	-9.112	2.3758		-11.4878
P05023	Sodium/potassium-transporting ATPase subunit alpha-1 (Na(+)/K(+) ATPase alpha-1 subunit) (EC 7.2.2.13) (Sodium pump subunit alpha-1)	ATP1A1	LIIVEGCQR	1xiodoTMT6plex [C7]	P05023 [699-707]	705					6.42391	NaN	5.9248	NaN	5.6093	1.59735	3.53183	1.39202	6.42391	NaN	NaN	5.9248	NaN	NaN	NaN	NaN	NaN	7.44587	3.55191	5.83013	NaN	2.13981	4.92385	1.77831	2.83773	2.34247	NaN	NaN	0.481899	0.00942674	-0.814607	-0.49911	-2.39297	-1.14649	H2O2-sensitive
P05023	Sodium/potassium-transporting ATPase subunit alpha-1 (Na(+)/K(+) ATPase alpha-1 subunit) (EC 7.2.2.13) (Sodium pump subunit alpha-1)	ATP1A1	CIELCCGSVK	3xiodoTMT6plex [C1;C5;C6]	P05023 [459-468]	459;463;464					10.89	1.83587	9.27809	1.08261	8.54732	1.48538	NaN	NaN	12.7259	9.05416	NaN	10.3607	8.19548	NaN	NaN	7.06193	NaN	10.0327	NaN	NaN	NaN	NaN	NaN				0.370869	0.277031	NaN	0.284064	-2.34272	-1.61194		0.75461
P05023	Sodium/potassium-transporting ATPase subunit alpha-1 (Na(+)/K(+) ATPase alpha-1 subunit) (EC 7.2.2.13) (Sodium pump subunit alpha-1)	ATP1A1	ACVVHGSDLK	1xiodoTMT6plex [C2]	P05023 [662-671]	663					7.33079	0.4957	8.28608	0.281245	9.54359	2.64337	9.9722	1.60192	6.83509	7.82649	NaN	8.56732	8.00483	NaN	11.2386	8.52727	NaN	6.46826	7.68403	13.7998	11.9129	10.014	7.98969	3.50469	4.80094	NaN	0.436463	0.627641	0.0793328	0.297317	2.2128	0.955285	1.68612	1.35871
P05023	Sodium/potassium-transporting ATPase subunit alpha-1 (Na(+)/K(+) ATPase alpha-1 subunit) (EC 7.2.2.13) (Sodium pump subunit alpha-1)	ATP1A1	CSSILLHGK	1xiodoTMT6plex [C1]	P05023 [518-526]	518					12.5085	2.39955	11.2959	1.39488	10.1437	1.21259	11.7824	3.38231	15.8971	10.6572	10.9711	11.9521	9.35672	12.5789	10.7471	10.8326	11.3666	7.62382	10.409	9.88321	15.849	11.9302	7.56801	7.29021	10.0936	17.361	0.896648	0.244031	0.418344	0	-2.36475	-1.21256	0.486497	-0.752033
P05023	Sodium/potassium-transporting ATPase subunit alpha-1 (Na(+)/K(+) ATPase alpha-1 subunit) (EC 7.2.2.13) (Sodium pump subunit alpha-1)	ATP1A1	ACVVHGSDLKDMTSEQLDDILK	1xiodoTMT6plex [C2]	P05023 [662-683]	663					20.3791	NaN	20.6928	NaN	15.8986	NaN	NaN	NaN	NaN	20.3791	NaN	NaN	20.6928	NaN	NaN	15.8986	NaN	NaN	NaN	NaN	NaN	NaN	NaN				NaN	NaN	NaN	0	-4.4805	0.3137
P05023	Sodium/potassium-transporting ATPase subunit alpha-1 (Na(+)/K(+) ATPase alpha-1 subunit) (EC 7.2.2.13) (Sodium pump subunit alpha-1)	ATP1A1	NLEAVETLGSTSTICSDK	1xiodoTMT6plex [C15]	P05023 [360-377]	374					5.90795	0.953445	5.32483	0.497753	8.10607	NaN	16.1679	NaN	4.95451	6.8614	NaN	4.62757	5.58972	5.75719	NaN	8.10607	NaN	NaN	NaN	NaN	16.1679	NaN	NaN	30.8348	NaN	NaN	NaN	0.268363	NaN	0.320536	2.19812	-0.583128	10.8431	10.8431
P54709	Sodium/potassium-transporting ATPase subunit beta-3 (Sodium/potassium-dependent ATPase subunit beta-3) (ATPB-3) (CD antigen CD298)	ATP1B3	EVTVECK	1xiodoTMT6plex [C6]	P54709 [245-251]	250					78.1607	9.6797	80.2687	1.4471	70.5872	1.9997	NaN	NaN	87.8404	NaN	68.481	81.7158	NaN	78.8216	NaN	NaN	68.5875	72.5869	NaN	NaN	NaN	NaN	NaN	76.6526	54.5982	42.7168	0.280983	0.0708682	NaN	0.0980439	-7.5735	2.108		-7.6818
P54709	Sodium/potassium-transporting ATPase subunit beta-3 (Sodium/potassium-dependent ATPase subunit beta-3) (ATPB-3) (CD antigen CD298)	ATP1B3	GPVYVACQFPISLLQACSGMNDPDFGYSQGNPCILVK	3xiodoTMT6plex [C7;C17;C33]	P54709 [138-174]	144;154;170					NaN	NaN	NaN	NaN	90.5266	0.4218	91.5222	NaN	NaN	NaN	NaN	NaN	NaN	NaN	90.1048	NaN	NaN	NaN	NaN	90.9484	91.5222	NaN	NaN	94.7814	93.232	NaN	NaN	NaN	NaN	0
P11717	Cation-independent mannose-6-phosphate receptor (CI Man-6-P receptor) (CI-MPR) (M6PR) (300 kDa mannose 6-phosphate receptor) (MPR 300) (Insulin-like growth factor 2 receptor) (Insulin-like growth factor II receptor) (IGF-II receptor) (M6P/IGF2 receptor) (M6P/IGF2R) (CD antigen CD222)	IGF2R	TQYACPPFDLTECSFK	2xiodoTMT6plex [C5;C13]	P11717 [1357-1372]	1361;1369	+				69.0801	9.7695	72.9254	3.76415	86.6856	4.26954	87.5342	2.72821	NaN	78.8496	59.3106	NaN	69.1613	76.6896	92.2337	79.3189	87.0416	NaN	88.982	85.852	89.6762	89.2424	83.6841				1.42121	0.125734	0.097852	0.989319	17.6055	3.84535	14.6088	14.5619
P16615	Sarcoplasmic/endoplasmic reticulum calcium ATPase 2 (SERCA2) (SR Ca(2+)-ATPase 2) (EC 7.2.2.10) (Calcium pump 2) (Calcium-transporting ATPase sarcoplasmic reticulum type, slow twitch skeletal muscle isoform) (Endoplasmic reticulum class 1/2 Ca(2+) ATPase)	ATP2A2	YETNLTFVGCVGMLDPPR	1xiodoTMT6plex [C10]	P16615 [586-603]	595					8.34217	0.788938	8.87241	0.643765	7.31784	0.700337	NaN	NaN	7.55402	9.42017	8.05233	9.75645	8.24196	8.61882	NaN	7.98108	6.3492	7.62323	NaN	NaN	NaN	NaN	NaN				0.616834	0.29901	NaN	0.264708	-1.02434	0.530237		-1.24918
P16615	Sarcoplasmic/endoplasmic reticulum calcium ATPase 2 (SERCA2) (SR Ca(2+)-ATPase 2) (EC 7.2.2.10) (Calcium pump 2) (Calcium-transporting ATPase sarcoplasmic reticulum type, slow twitch skeletal muscle isoform) (Endoplasmic reticulum class 1/2 Ca(2+) ATPase)	ATP2A2	CLALATHDNPLR	1xiodoTMT6plex [C1]	P16615 [560-571]	560					9.79998	1.04592	9.53141	0.799585	8.68862	1.71641	5.91763	1.19668	10.8459	8.75406	NaN	10.331	8.73183	NaN	9.46985	8.43089	NaN	8.16227	6.06551	11.3146	5.86995	7.40651	4.47643	9.57145	7.01579	8.62535	0.298806	0.066901	1.11278	0.855311	-1.11136	-0.268565	-3.61379	-2.31554
P16615	Sarcoplasmic/endoplasmic reticulum calcium ATPase 2 (SERCA2) (SR Ca(2+)-ATPase 2) (EC 7.2.2.10) (Calcium pump 2) (Calcium-transporting ATPase sarcoplasmic reticulum type, slow twitch skeletal muscle isoform) (Endoplasmic reticulum class 1/2 Ca(2+) ATPase)	ATP2A2	SLPSVETLGCTSVICSDK	2xiodoTMT6plex [C10;C15]	P16615 [335-352];Q93084 [335-352]	344;349					9.9569	1.33203	10.4264	1.84542	7.94625	2.62779	6.16645	0.577042	11.5536	10.0242	8.2929	12.7573	8.24432	10.2775	5.39658	8.84121	9.49263	9.02919	3.58011	11.3378	6.98183	5.78769	5.72984	9.03646	4.5061	9.54168	0.511988	0.105128	0.467698	0.954403	-2.01065	0.469473	-4.25992	-3.35196
P16615	Sarcoplasmic/endoplasmic reticulum calcium ATPase 2 (SERCA2) (SR Ca(2+)-ATPase 2) (EC 7.2.2.10) (Calcium pump 2) (Calcium-transporting ATPase sarcoplasmic reticulum type, slow twitch skeletal muscle isoform) (Endoplasmic reticulum class 1/2 Ca(2+) ATPase)	ATP2A2	VGEATETALTCLVEK	1xiodoTMT6plex [C11]	P16615 [437-451];Q93084 [437-451]	447					10.616	2.08861	12.5441	2.41854	11.2401	5.139	7.51701	2.3374	9.86649	8.51641	13.465	15.1546	9.32496	13.1527	7.51587	NaN	20.5743	10.512	5.7493	11.8489	7.78116	10.2385	4.53138	4.27909	2.08398	8.95667	0.0615965	0.354993	0.462283	0.718562	0.624107	1.92812	-5.02707	-4.10055
P16615	Sarcoplasmic/endoplasmic reticulum calcium ATPase 2 (SERCA2) (SR Ca(2+)-ATPase 2) (EC 7.2.2.10) (Calcium pump 2) (Calcium-transporting ATPase sarcoplasmic reticulum type, slow twitch skeletal muscle isoform) (Endoplasmic reticulum class 1/2 Ca(2+) ATPase)	ATP2A2	TGTLTTNQMSVCR	1xiodoTMT6plex [C12]	P16615 [353-365];Q93084 [353-365]	364					9.93601	1.70978	9.28858	0.525496	9.29455	1.39643	7.91374	1.01749	12.2804	9.27655	8.25109	10.0304	8.95635	8.87899	8.5999	7.34641	10.4934	NaN	NaN	10.7385	8.93123	NaN	6.89625	8.97778	4.13719	12.0873	0.177885	0.196749	0.434728	0.447051	-0.641461	-0.647433	-1.37484	-0.433253
P16615	Sarcoplasmic/endoplasmic reticulum calcium ATPase 2 (SERCA2) (SR Ca(2+)-ATPase 2) (EC 7.2.2.10) (Calcium pump 2) (Calcium-transporting ATPase sarcoplasmic reticulum type, slow twitch skeletal muscle isoform) (Endoplasmic reticulum class 1/2 Ca(2+) ATPase)	ATP2A2	CLALATHDNPLRR	1xiodoTMT6plex [C1]	P16615 [560-572]	560					24.7353	NaN	29.5178	NaN	21.35	7.13985	8.91974	NaN	24.7353	NaN	NaN	29.5178	NaN	NaN	NaN	NaN	NaN	28.4899	NaN	14.2102	NaN	NaN	8.91974	NaN	NaN	NaN	NaN	NaN	NaN	0.0624279	-3.38525	4.7825	-20.5981	-12.3112
P16615	Sarcoplasmic/endoplasmic reticulum calcium ATPase 2 (SERCA2) (SR Ca(2+)-ATPase 2) (EC 7.2.2.10) (Calcium pump 2) (Calcium-transporting ATPase sarcoplasmic reticulum type, slow twitch skeletal muscle isoform) (Endoplasmic reticulum class 1/2 Ca(2+) ATPase)	ATP2A2	GTAVAICR	1xiodoTMT6plex [C7]	P16615 [629-636];Q93084 [630-637]	635					10.0321	1.574	11.9266	1.05472	9.55528	1.69541	9.777	0.9846	11.2553	11.0311	7.8099	13.3385	10.8041	11.6371	6.72639	8.53312	10.5118	10.6705	11.3346	NaN	8.7924	10.7616	NaN	14.1399	6.88961	NaN	0.128628	0.637806	0.0510576	0.541711	-0.476818	1.89447	-2.14957	-1.53679
P16615	Sarcoplasmic/endoplasmic reticulum calcium ATPase 2 (SERCA2) (SR Ca(2+)-ATPase 2) (EC 7.2.2.10) (Calcium pump 2) (Calcium-transporting ATPase sarcoplasmic reticulum type, slow twitch skeletal muscle isoform) (Endoplasmic reticulum class 1/2 Ca(2+) ATPase)	ATP2A2	NYLEPGKECVQPATK	1xiodoTMT6plex [C9]	P16615 [989-1003]	997					12.9927	NaN	11.4389	NaN	12.3792	0.90825	9.88277	NaN	12.9927	NaN	NaN	11.4389	NaN	NaN	NaN	NaN	NaN	11.471	NaN	13.2875	NaN	9.88277	NaN	17.8949	11.9244	NaN	NaN	NaN	NaN	0.197734	-0.61345	-1.5538	-1.55613	0.10819
P16615	Sarcoplasmic/endoplasmic reticulum calcium ATPase 2 (SERCA2) (SR Ca(2+)-ATPase 2) (EC 7.2.2.10) (Calcium pump 2) (Calcium-transporting ATPase sarcoplasmic reticulum type, slow twitch skeletal muscle isoform) (Endoplasmic reticulum class 1/2 Ca(2+) ATPase)	ATP2A2	ANACNSVIK	1xiodoTMT6plex [C4]	P16615 [468-476]	471					11.6417	NaN	15.1059	NaN	11.1458	NaN	NaN	NaN	11.6417	NaN	NaN	15.1059	NaN	NaN	NaN	NaN	NaN	11.1458	NaN	NaN	NaN	NaN	NaN	NaN	NaN	NaN	NaN	NaN	NaN	0	-0.4959	3.4642		-3.9601	H2O2-sensitive
P16615	Sarcoplasmic/endoplasmic reticulum calcium ATPase 2 (SERCA2) (SR Ca(2+)-ATPase 2) (EC 7.2.2.10) (Calcium pump 2) (Calcium-transporting ATPase sarcoplasmic reticulum type, slow twitch skeletal muscle isoform) (Endoplasmic reticulum class 1/2 Ca(2+) ATPase)	ATP2A2	SMSVYCTPNKPSR	1xiodoTMT6plex [C6]	P16615 [493-505]	498					9.67647	1.43493	10.151	1.3761	18.4554	9.55396	22.2102	4.99015	8.24154	11.1114	NaN	11.5772	10.5845	8.29116	30.2427	6.84233	NaN	NaN	18.2811	NaN	27.2004	17.2201	NaN	NaN	8.18056	12.0316	0.407405	0.101067	0.143528	0.880668	8.77891	0.474483	12.0593	10.7496
P16615	Sarcoplasmic/endoplasmic reticulum calcium ATPase 2 (SERCA2) (SR Ca(2+)-ATPase 2) (EC 7.2.2.10) (Calcium pump 2) (Calcium-transporting ATPase sarcoplasmic reticulum type, slow twitch skeletal muscle isoform) (Endoplasmic reticulum class 1/2 Ca(2+) ATPase)	ATP2A2	VSFYQLSHFLQCK	1xiodoTMT6plex [C12]	P16615 [864-876]	875					70.2713	2.4377	69.7684	4.59523	68.9537	5.93397	61.6464	4.93039	71.4814	72.4619	66.8707	64.4138	69.2566	75.6348	71.667	70.2951	74.8512	60.5178	75.088	61.3028	65.2043	65.0607	54.6743	NaN	81.5666	NaN	0.122544	0.046797	0.827192	0.558052	-1.31768	-0.502933	-8.12197	-6.12708
Q93084	Sarcoplasmic/endoplasmic reticulum calcium ATPase 3 (SERCA3) (SR Ca(2+)-ATPase 3) (EC 7.2.2.10) (Calcium pump 3)	ATP2A3	KEDMELDDCSK	1xiodoTMT6plex [C9]	Q93084 [573-583]	581					11.8846	3.82519	14.0152	2.13115	20.3858	0.19265	NaN	NaN	15.7098	NaN	8.05941	16.1464	NaN	11.8841	NaN	NaN	20.1932	20.5785	NaN	NaN	NaN	NaN	NaN	8.77244	NaN	10.1403	0.805109	0.170919	NaN	0.0775683	8.50125	2.13064		6.56325
Q93084	Sarcoplasmic/endoplasmic reticulum calcium ATPase 3 (SERCA3) (SR Ca(2+)-ATPase 3) (EC 7.2.2.10) (Calcium pump 3)	ATP2A3	CSEDNPLFAGIDCEVFESR	2xiodoTMT6plex [C1;C13]	Q93084 [876-894]	876;888					61.5412	10.2075	68.6859	6.08065	72.5178	7.19272	77.6039	2.70422	NaN	71.7487	51.3336	NaN	62.6052	74.7665	75.108	59.7506	71.1809	NaN	75.0426	81.5069	78.1491	80.6094	74.0531	NaN	NaN	81.6708	0.633207	0.215598	0.458674	0.517685	10.9766	7.1447	8.91802	9.18637
P23634	Plasma membrane calcium-transporting ATPase 4 (PMCA4) (EC 7.2.2.10) (Matrix-remodeling-associated protein 1) (Plasma membrane calcium ATPase isoform 4) (Plasma membrane calcium pump isoform 4)	ATP2B4	CGILTPGDDFLCLEGK	2xiodoTMT6plex [C1;C12]	P23634 [710-725]	710;721					NaN	NaN	NaN	NaN	12.0312	NaN	5.57445	NaN	NaN	NaN	NaN	NaN	NaN	NaN	NaN	NaN	NaN	NaN	NaN	12.0312	NaN	NaN	5.57445	4.68795	2.30604	7.09967	NaN	NaN	NaN	0
P23634	Plasma membrane calcium-transporting ATPase 4 (PMCA4) (EC 7.2.2.10) (Matrix-remodeling-associated protein 1) (Plasma membrane calcium ATPase isoform 4) (Plasma membrane calcium pump isoform 4)	ATP2B4	TECALLGFVTDLK	1xiodoTMT6plex [C3]	P23634 [535-547]	537					12.3664	1.26625	9.64835	2.67925	9.86658	1.82502	NaN	NaN	NaN	13.6326	11.1001	NaN	6.9691	12.3276	NaN	8.04156	11.6916	NaN	NaN	NaN	NaN	NaN	NaN	6.205	8.65232	NaN	0.423278	0.341162	NaN	0.0959572	-2.49977	-2.718
P23634	Plasma membrane calcium-transporting ATPase 4 (PMCA4) (EC 7.2.2.10) (Matrix-remodeling-associated protein 1) (Plasma membrane calcium ATPase isoform 4) (Plasma membrane calcium pump isoform 4)	ATP2B4	DALTQINVHYGGVQNLCSR	1xiodoTMT6plex [C17]	P23634 [39-57]	55					16.6745	1.52375	13.883	0.86605	11.5995	1.99688	11.0077	1.60857	NaN	15.1507	18.1982	NaN	13.0169	14.749	12.9985	13.2584	8.2587	NaN	NaN	11.8825	10.1419	13.2624	9.61873				1.21355	0.598196	0.132836	0.546436	-5.07493	-2.7915	-2.87527	-2.65657
P23634	Plasma membrane calcium-transporting ATPase 4 (PMCA4) (EC 7.2.2.10) (Matrix-remodeling-associated protein 1) (Plasma membrane calcium ATPase isoform 4) (Plasma membrane calcium pump isoform 4)	ATP2B4	TVIEPMACDGLR	1xiodoTMT6plex [C8]	P23634 [625-636]	632					17.2595	0.66765	17.9721	0.76355	16.6911	0.4392	NaN	NaN	16.5918	17.9271	NaN	17.2086	18.7357	NaN	NaN	16.2519	NaN	17.1303	NaN	NaN	NaN	NaN	NaN	NaN	5.54068	6.64852	0.259065	0.255677	NaN	0.0470899	-0.56835	0.7127		-0.84185
P23634	Plasma membrane calcium-transporting ATPase 4 (PMCA4) (EC 7.2.2.10) (Matrix-remodeling-associated protein 1) (Plasma membrane calcium ATPase isoform 4) (Plasma membrane calcium pump isoform 4)	ATP2B4	EGDFGCTVMELR	1xiodoTMT6plex [C6]	P23634 [19-30]	24					17.8822	1.5245	18.8364	2.05444	20.6293	6.1135	NaN	NaN	19.9381	17.4165	16.292	16.1335	19.2649	21.1108	NaN	19.7227	28.5288	13.6364	NaN	NaN	NaN	NaN	NaN	3.0188	NaN	NaN	0.243467	0.203589	NaN	0.0611687	2.7471	0.9542		-5.2
P98194	Calcium-transporting ATPase type 2C member 1 (ATPase 2C1) (EC 7.2.2.10) (ATP-dependent Ca(2+) pump PMR1) (Ca(2+)/Mn(2+)-ATPase 2C1) (Secretory pathway Ca(2+)-transporting ATPase type 1) (SPCA1)	ATP2C1	AADIGVAMGQTGTDVCK	1xiodoTMT6plex [C16]	P98194 [654-670]	669					19.7161	6.71577	21.0264	2.81332	16.9799	2.22138	14.9922	2.83135	23.4585	25.4046	10.2853	24.9956	18.8043	19.2794	15.8125	16.6984	20.4601	16.7245	13.4077	18.7764	12.1609	17.8236	NaN				0.345337	0.0906256	0.385753	0.553204	-2.7362	1.3103	-6.03418	-5.24781
P98194	Calcium-transporting ATPase type 2C member 1 (ATPase 2C1) (EC 7.2.2.10) (ATP-dependent Ca(2+) pump PMR1) (Ca(2+)/Mn(2+)-ATPase 2C1) (Secretory pathway Ca(2+)-transporting ATPase type 1) (SPCA1)	ATP2C1	KLPIVETLGCCNVICSDK	3xiodoTMT6plex [C10;C11;C15]	P98194 [334-351]	343;344;348					NaN	NaN	NaN	NaN	23.4927	NaN	17.2783	NaN	NaN	NaN	NaN	NaN	NaN	NaN	NaN	NaN	NaN	NaN	NaN	23.4927	NaN	NaN	17.2783				NaN	NaN	NaN	0
P98194	Calcium-transporting ATPase type 2C member 1 (ATPase 2C1) (EC 7.2.2.10) (ATP-dependent Ca(2+) pump PMR1) (Ca(2+)/Mn(2+)-ATPase 2C1) (Secretory pathway Ca(2+)-transporting ATPase type 1) (SPCA1)	ATP2C1	DLVPGDTVCLSVGDR	1xiodoTMT6plex [C9]	P98194 [154-168]	162					29.0533	NaN	32.2843	NaN	24.3856	3.81168	17.7661	2.7682	29.0533	NaN	NaN	32.2843	NaN	NaN	25.1379	NaN	NaN	28.6321	19.3868	NaN	20.5343	14.9979	NaN				NaN	NaN	0.698343	0.216002	-4.6677	3.231	-14.5182	-11.3965
P98194	Calcium-transporting ATPase type 2C member 1 (ATPase 2C1) (EC 7.2.2.10) (ATP-dependent Ca(2+) pump PMR1) (Ca(2+)/Mn(2+)-ATPase 2C1) (Secretory pathway Ca(2+)-transporting ATPase type 1) (SPCA1)	ATP2C1	TQQDRPEICFMK	1xiodoTMT6plex [C9]	P98194 [469-480]	477					25.9663	NaN	28.7028	NaN	21.2835	NaN	NaN	NaN	NaN	25.9663	NaN	NaN	28.7028	NaN	NaN	21.2835	NaN	NaN	NaN	NaN	NaN	NaN	NaN				NaN	NaN	NaN	0	-4.6828	2.7365
P98194	Calcium-transporting ATPase type 2C member 1 (ATPase 2C1) (EC 7.2.2.10) (ATP-dependent Ca(2+) pump PMR1) (Ca(2+)/Mn(2+)-ATPase 2C1) (Secretory pathway Ca(2+)-transporting ATPase type 1) (SPCA1)	ATP2C1	IVEAGCVCNDAVIR	2xiodoTMT6plex [C6;C8]	P98194 [404-417]	409;411					20.6946	3.55731	16.9141	3.50339	21.4501	2.1745	NaN	NaN	24.9088	20.967	16.208	21.2293	16.8647	12.6482	NaN	22.4984	18.4223	23.4297	NaN	NaN	NaN	NaN	NaN				0.0913122	0.46274	NaN	0.0267179	0.755533	-3.78053		6.51563
P98194	Calcium-transporting ATPase type 2C member 1 (ATPase 2C1) (EC 7.2.2.10) (ATP-dependent Ca(2+) pump PMR1) (Ca(2+)/Mn(2+)-ATPase 2C1) (Secretory pathway Ca(2+)-transporting ATPase type 1) (SPCA1)	ATP2C1	LVPPECHCVR	2xiodoTMT6plex [C6;C8]	P98194 [134-143]	139;141					21.0838	NaN	22.4	NaN	18.5618	2.71425	20.9392	NaN	NaN	21.0838	NaN	NaN	22.4	NaN	21.2761	15.8476	NaN	NaN	NaN	NaN	20.9392	NaN	NaN				NaN	NaN	NaN	0.211786	-2.52195	1.3162	-1.4608	-1.4608
P98194	Calcium-transporting ATPase type 2C member 1 (ATPase 2C1) (EC 7.2.2.10) (ATP-dependent Ca(2+) pump PMR1) (Ca(2+)/Mn(2+)-ATPase 2C1) (Secretory pathway Ca(2+)-transporting ATPase type 1) (SPCA1)	ATP2C1	LFEAVDLSIDESSLTGETTPCSK	1xiodoTMT6plex [C21]	P98194 [175-197]	195					14.0199	NaN	24.031	NaN	21.9507	NaN	NaN	NaN	14.0199	NaN	NaN	24.031	NaN	NaN	NaN	NaN	NaN	21.9507	NaN	NaN	NaN	NaN	NaN				NaN	NaN	NaN	0	7.9308	10.0111		-2.0803
P25705	ATP synthase subunit alpha, mitochondrial (ATP synthase F1 subunit alpha)	ATP5F1A	LYCIYVAIGQK	1xiodoTMT6plex [C3]	P25705 [242-252]	244					8.36311	0.289345	8.1873	0.68665	7.45706	0.87239	NaN	NaN	8.07376	8.65245	NaN	7.50065	8.87395	NaN	NaN	6.58467	NaN	8.32945	NaN	NaN	NaN	NaN	NaN	4.57598	3.07647	0.93276	0.368389	0.0780851	NaN	0.25921	-0.906045	-0.175805		0.14215
P36542	ATP synthase subunit gamma, mitochondrial (ATP synthase F1 subunit gamma) (F-ATPase gamma subunit)	ATP5F1C	GLCGAIHSSIAK	1xiodoTMT6plex [C3]	P36542 [101-112]	103					10.8045	2.9449	9.88853	1.20835	7.5833	3.4374	5.99124	3.01498	7.57194	14.6949	10.1467	8.40214	11.3619	9.90156	9.95058	12.2575	9.73493	4.2576	2.35406	6.94514	9.00622	2.97626	NaN	21.3044	5.26142	NaN	0.584305	0.151885	0.200065	0.45043	-3.22121	-0.91598	-3.89729	-4.78068
P56381	ATP synthase subunit epsilon, mitochondrial (ATPase subunit epsilon) (ATP synthase F1 subunit epsilon)	ATP5F1E	YSQICAK	1xiodoTMT6plex [C5]	P56381 [15-21]	19					10.7582	4.66045	14.713	7.94796	13.8364	7.92975	NaN	NaN	16.2522	11.1643	4.85817	25.9531	9.07702	9.10887	NaN	10.2206	6.45097	24.8375	NaN	NaN	NaN	NaN	NaN	3.77776	3.55587	4.50305	0.180004	0.239124	NaN	0.0249263	3.07813	3.95477		10.1245
P10809	60 kDa heat shock protein, mitochondrial (EC 5.6.1.7) (60 kDa chaperonin) (Chaperonin 60) (CPN60) (Heat shock protein 60) (HSP-60) (Hsp60) (HuCHA60) (Mitochondrial matrix protein P1) (P60 lymphocyte protein)	HSPD1	CIPALDSLTPANEDQK	1xiodoTMT6plex [C1]	P10809 [447-462]	447				+	15.9527	4.77839	18.818	0.688848	9.69274	5.32479	4.5096	0.436961	10.9957	22.4087	14.4536	17.8641	19.4661	19.1239	4.68936	15.1117	15.3499	14.5653	4.41501	4.02517	3.89859	4.89511	4.73511	7.66854	3.61428	13.2399	0.761378	0.348233	0.741651	#NUM!	-6.25993	2.86537	-14.3084	-12.729	S-glutathionylation
P48047	ATP synthase subunit O, mitochondrial (ATP synthase peripheral stalk subunit OSCP) (Oligomycin sensitivity conferral protein) (OSCP)	ATP5PO	GEVPCTVTSASPLEEATLSELK	1xiodoTMT6plex [C5]	P48047 [137-158]	141					6.12302	0.547294	7.33127	1.50577	8.26299	0.989418	10.8229	NaN	6.66762	6.32702	5.37443	5.49361	9.1819	7.31829	6.85847	7.92268	8.74482	NaN	9.52598	NaN	10.8229	NaN	NaN	3.37685	3.41352	3.44092	1.44856	0.460568	NaN	0.325443	2.13996	1.20824	3.49163	2.84317
Q93050	V-type proton ATPase 116 kDa subunit a 1 (V-ATPase 116 kDa subunit a 1) (Clathrin-coated vesicle/synaptic vesicle proton pump 116 kDa subunit) (Vacuolar adenosine triphosphatase subunit Ac116) (Vacuolar proton pump subunit 1) (Vacuolar proton translocating ATPase 116 kDa subunit a isoform 1)	ATP6V0A1	ASLYPCPETPQER	1xiodoTMT6plex [C6]	Q93050 [242-254]	247					9.58418	0.500309	8.32234	1.07174	9.90913	2.7812	11.2087	4.1111	10.2842	9.32332	9.14503	8.57666	6.90119	9.48918	6.46583	10.0774	10.4294	7.36403	9.9386	15.1795	10.9427	16.3715	6.31196				0.0632407	0.686434	0.195992	0.242748	0.324943	-1.26184	2.88638	2.6957
Q9Y487	V-type proton ATPase 116 kDa subunit a 2 (V-ATPase 116 kDa subunit a 2) (Lysosomal H(+)-transporting ATPase V0 subunit a 2) (TJ6) (Vacuolar proton translocating ATPase 116 kDa subunit a isoform 2)	ATP6V0A2	NVEFEPTYEEFPSLESDSLLDYSCMQR	1xiodoTMT6plex [C24]	Q9Y487 [142-168]	165					7.73894	NaN	11.0938	4.29689	10.8234	NaN	NaN	NaN	NaN	7.73894	NaN	NaN	15.3907	6.79692	NaN	NaN	10.8234	NaN	NaN	NaN	NaN	NaN	NaN	NaN	NaN	NaN	NaN	NaN	NaN	0	3.08446	3.35487
Q9Y487	V-type proton ATPase 116 kDa subunit a 2 (V-ATPase 116 kDa subunit a 2) (Lysosomal H(+)-transporting ATPase V0 subunit a 2) (TJ6) (Vacuolar proton translocating ATPase 116 kDa subunit a isoform 2)	ATP6V0A2	SETMCLAQLFLQSGTAYECLSALGEK	2xiodoTMT6plex [C5;C19]	Q9Y487 [7-32]	11;25					14.5581	NaN	11.0854	NaN	12.9579	NaN	NaN	NaN	NaN	14.5581	NaN	NaN	11.0854	NaN	NaN	12.9579	NaN	NaN	NaN	NaN	NaN	NaN	NaN				NaN	NaN	NaN	0	-1.6002	-3.4727
P61421	V-type proton ATPase subunit d 1 (V-ATPase subunit d 1) (32 kDa accessory protein) (V-ATPase 40 kDa accessory protein) (V-ATPase AC39 subunit) (p39) (Vacuolar proton pump subunit d 1)	ATP6V0D1	AGVLSQADYLNLVQCETLEDLK	1xiodoTMT6plex [C15]	P61421 [25-46]	39					6.42601	0.041115	5.861	NaN	NaN	NaN	4.19476	NaN	6.3849	6.46713	NaN	NaN	5.861	NaN	NaN	NaN	NaN	NaN	NaN	NaN	4.19476	NaN	NaN	NaN	3.09536	NaN	NaN	NaN	NaN	0.310338		-0.565015	-1.66624	-1.66624
P61421	V-type proton ATPase subunit d 1 (V-ATPase subunit d 1) (32 kDa accessory protein) (V-ATPase 40 kDa accessory protein) (V-ATPase AC39 subunit) (p39) (Vacuolar proton pump subunit d 1)	ATP6V0D1	NIVWIAECIAQR	1xiodoTMT6plex [C8]	P61421 [328-339]	335					8.57904	2.53816	9.08966	0.345545	5.84125	0.20474	NaN	NaN	NaN	11.1172	6.04087	NaN	8.74411	9.4352	NaN	5.63651	6.04599	NaN	NaN	NaN	NaN	NaN	NaN	NaN	NaN	NaN	0.403633	0.0652863	NaN	0.111063	-2.73779	0.51062
P38606	V-type proton ATPase catalytic subunit A (V-ATPase subunit A) (EC 7.1.2.2) (V-ATPase 69 kDa subunit) (Vacuolar ATPase isoform VA68) (Vacuolar proton pump subunit alpha)	ATP6V1A	VLDALFPCVQGGTTAIPGAFGCGK	2xiodoTMT6plex [C8;C22]	P38606 [233-256]	240;254					6.72853	0.602085	5.42881	1.5417	5.56638	1.65793	3.66258	NaN	7.33062	6.12645	NaN	5.54632	7.2555	3.48462	NaN	7.52247	5.7079	3.46878	NaN	NaN	3.66258	NaN	NaN	4.75267	7.57139	2.51505	0.288228	0.352895	NaN	0.309439	-1.16215	-1.29972	-1.76623	-1.86313
P38606	V-type proton ATPase catalytic subunit A (V-ATPase subunit A) (EC 7.1.2.2) (V-ATPase 69 kDa subunit) (Vacuolar ATPase isoform VA68) (Vacuolar proton pump subunit alpha)	ATP6V1A	YSNSDVIIYVGCGER	1xiodoTMT6plex [C12]	P38606 [266-280]	277					11.2125	3.64302	9.53371	0.767395	6.12078	2.15113	NaN	NaN	14.8555	NaN	7.56947	10.3011	NaN	8.76631	4.64341	NaN	6.24783	9.57075	NaN	4.02115	NaN	NaN	NaN	4.13172	NaN	2.01439	0.810572	0.157256	NaN	0	-5.0917	-1.67878		-2.73775
P38606	V-type proton ATPase catalytic subunit A (V-ATPase subunit A) (EC 7.1.2.2) (V-ATPase 69 kDa subunit) (Vacuolar ATPase isoform VA68) (Vacuolar proton pump subunit alpha)	ATP6V1A	CLGNPER	1xiodoTMT6plex [C1]	P38606 [394-400]	394					6.22913	2.1902	7.30534	1.26377	6.37064	1.37221	NaN	NaN	8.41933	NaN	4.03893	6.04158	NaN	8.56911	NaN	NaN	7.74285	4.99843	NaN	NaN	NaN	NaN	NaN	NaN	5.79237	NaN	0.017135	0.147632	NaN	0.269333	0.14151	1.07621		-2.30692
P38606	V-type proton ATPase catalytic subunit A (V-ATPase subunit A) (EC 7.1.2.2) (V-ATPase 69 kDa subunit) (Vacuolar ATPase isoform VA68) (Vacuolar proton pump subunit alpha)	ATP6V1A	WDFTPCK	1xiodoTMT6plex [C6]	P38606 [133-139]	138					8.31635	0.6627	8.58507	0.094215	7.85075	2.0389	5.73496	0.633501	8.97905	7.65365	NaN	8.67928	8.49085	NaN	5.26793	9.99139	NaN	8.75418	5.5453	9.69493	6.05824	4.84972	6.29693				0.0969777	0.138512	0.742425	1.09954	-0.465604	0.268715	-2.8501	-1.71852
P38606	V-type proton ATPase catalytic subunit A (V-ATPase subunit A) (EC 7.1.2.2) (V-ATPase 69 kDa subunit) (Vacuolar ATPase isoform VA68) (Vacuolar proton pump subunit alpha)	ATP6V1A	FCPFYK	1xiodoTMT6plex [C2]	P38606 [531-536]	532					18.3504	2.23424	19.5716	2.54737	17.4881	6.53051	6.50362	NaN	18.8218	20.8204	15.4089	19.0057	22.9357	16.7734	8.8919	27.2585	17.4233	16.3787	NaN	NaN	6.50362	NaN	NaN				0.0653693	0.1958	NaN	0.305261	-0.862267	1.22123	-13.068	-8.13044
P21281	V-type proton ATPase subunit B, brain isoform (V-ATPase subunit B 2) (Endomembrane proton pump 58 kDa subunit) (HO57) (Vacuolar proton pump subunit B 2)	ATP6V1B2	IPIFSAAGLPHNEIAAQICR	1xiodoTMT6plex [C19]	P21281 [189-208]	207					3.55172	NaN	3.52955	0.457878	5.29517	2.31039	4.0939	NaN	NaN	3.55172	NaN	4.11846	3.46825	3.00193	3.697	4.41089	3.64041	NaN	4.90846	9.81907	4.0939	NaN	NaN	4.77777	3.64892	NaN	NaN	NaN	NaN	0	1.74345	-0.0221733	0.564353	2.74426
P21281	V-type proton ATPase subunit B, brain isoform (V-ATPase subunit B 2) (Endomembrane proton pump 58 kDa subunit) (HO57) (Vacuolar proton pump subunit B 2)	ATP6V1B2	LALTTAEFLAYQCEK	1xiodoTMT6plex [C13]	P21281 [277-291]	289					12.9442	NaN	10.541	4.52363	6.82146	1.77963	NaN	NaN	NaN	NaN	12.9442	NaN	15.0646	6.01735	NaN	8.48294	4.35358	NaN	NaN	7.62787	NaN	NaN	NaN	3.92729	NaN	4.63555	NaN	NaN	NaN	0	-6.12274	-2.40322		-2.9131
P21281	V-type proton ATPase subunit B, brain isoform (V-ATPase subunit B 2) (Endomembrane proton pump 58 kDa subunit) (HO57) (Vacuolar proton pump subunit B 2)	ATP6V1B2	TSCEFTGDILR	1xiodoTMT6plex [C3]	P21281 [110-120]	112					18.8331	NaN	16.4139	NaN	11.7191	3.56315	7.18558	0.487055	18.8331	NaN	NaN	16.4139	NaN	NaN	NaN	NaN	NaN	16.6432	10.1841	8.33014	NaN	6.69852	7.67263				NaN	NaN	0.584987	0.316407	-7.11395	-2.4192	-9.22832	-6.50818
P21281	V-type proton ATPase subunit B, brain isoform (V-ATPase subunit B 2) (Endomembrane proton pump 58 kDa subunit) (HO57) (Vacuolar proton pump subunit B 2)	ATP6V1B2	KTSCEFTGDILR	1xiodoTMT6plex [C4]	P21281 [109-120]	112					NaN	NaN	NaN	NaN	11.2276	1.94927	12.548	0.84185	NaN	NaN	NaN	NaN	NaN	NaN	9.27836	NaN	NaN	NaN	13.1769	NaN	11.7062	13.3899	NaN	NaN	5.63086	10.2373	NaN	NaN	0.223686	0.314868
P21281	V-type proton ATPase subunit B, brain isoform (V-ATPase subunit B 2) (Endomembrane proton pump 58 kDa subunit) (HO57) (Vacuolar proton pump subunit B 2)	ATP6V1B2	KDHADVSNQLYACYAIGK	1xiodoTMT6plex [C13]	P21281 [413-430]	425					21.8475	1.31995	20.8226	0.937	17.2814	0.63835	NaN	NaN	23.1674	20.5275	NaN	21.7596	19.8856	NaN	NaN	16.6431	NaN	17.9198	NaN	NaN	NaN	NaN	NaN	NaN	NaN	NaN	1.04823	0.228125	NaN	0.0749701	-4.566	-1.02485		-2.9028
Q0VD83	Apolipoprotein B receptor (Apolipoprotein B-100 receptor) (Apolipoprotein B-48 receptor) (Apolipoprotein B48 receptor) (apoB-48R)	APOBR	VEAEESAGAEDSCGLDPAGSQTAR	1xiodoTMT6plex [C13]	Q0VD83 [841-864]	853		+			7.46787	0.743055	14.8288	0.3213	13.9882	1.4687	NaN	NaN	NaN	6.72482	8.21093	NaN	14.5075	15.1501	NaN	12.5195	15.4569	NaN	NaN	NaN	NaN	NaN	NaN	NaN	9.23217	8.65007	1.23496	1.92518	NaN	0	6.52032	7.36092
P21283	V-type proton ATPase subunit C 1 (V-ATPase subunit C 1) (Vacuolar proton pump subunit C 1)	ATP6V1C1	IDCNLLEFK	1xiodoTMT6plex [C3]	P21283 [374-382]	376					3.53949	0.682555	2.64888	1.23142	2.06615	0.325418	2.33041	NaN	3.74407	4.25416	2.62023	3.97968	1.01068	2.95627	2.17204	1.62534	2.40106	NaN	NaN	NaN	2.33041	NaN	NaN	2.57763	2.66643	3.54501	1.29172	0.375125	NaN	0.314545	-1.47334	-0.89061	-0.318467	-0.318467
P21283	V-type proton ATPase subunit C 1 (V-ATPase subunit C 1) (Vacuolar proton pump subunit C 1)	ATP6V1C1	SSNVLSEDQDSYLCNVTLFR	1xiodoTMT6plex [C14]	P21283 [212-231]	225					9.30146	1.35424	7.37826	0.760802	6.7967	1.08016	3.1373	NaN	11.2163	8.31216	8.37593	7.1577	6.57654	8.40054	5.67716	6.45026	8.58302	6.47636	NaN	NaN	3.1373	NaN	NaN	1.6507	1.47039	NaN	1.15611	0.810117	NaN	0.311047	-2.50476	-1.9232	-4.24096	-2.57143
P21283	V-type proton ATPase subunit C 1 (V-ATPase subunit C 1) (Vacuolar proton pump subunit C 1)	ATP6V1C1	TCQQTWEK	1xiodoTMT6plex [C2]	P21283 [14-21]	15					21.1061	3.09327	22.6136	7.66052	20.2165	3.25835	NaN	NaN	24.9568	20.9785	17.3831	27.8954	28.1643	11.7811	NaN	22.787	15.6192	22.2433	NaN	NaN	NaN	NaN	NaN	6.91865	NaN	NaN	0.100542	0.0919974	NaN	0.0408202	-0.889633	1.50747		-0.3703
O75348	V-type proton ATPase subunit G 1 (V-ATPase subunit G 1) (V-ATPase 13 kDa subunit 1) (Vacuolar proton pump subunit G 1) (Vacuolar proton pump subunit M16)	ATP6V1G1	GSCSTEVEKETQEK	1xiodoTMT6plex [C3]	O75348 [67-80]	69					18.835	NaN	12.0538	2.73041	13.9119	3.93154	17.3549	0.7189	NaN	NaN	18.835	NaN	9.32338	14.7842	19.8295	13.0189	13.9871	NaN	8.81221	NaN	16.636	18.0738	NaN	NaN	25.6494	NaN	NaN	NaN	0.42867	0.479925	-4.92307	-6.78121	5.30111	2.45355
Q9UI12	V-type proton ATPase subunit H (V-ATPase subunit H) (Nef-binding protein 1) (NBP1) (Protein VMA13 homolog) (V-ATPase 50/57 kDa subunits) (Vacuolar proton pump subunit H) (Vacuolar proton pump subunit SFD)	ATP6V1H	VNWQSYLQGQMISAEDCEFIQR	1xiodoTMT6plex [C17]	Q9UI12 [31-52]	47					9.52394	NaN	10.5307	NaN	17.913	4.1734	16.6626	4.3963	NaN	9.52394	NaN	NaN	10.5307	NaN	NaN	13.7396	NaN	NaN	22.0864	NaN	12.2663	21.0589	NaN	NaN	NaN	NaN	NaN	NaN	0.0676951	0.224466	8.38906	1.00676	6.1319	7.93983
Q9UI12	V-type proton ATPase subunit H (V-ATPase subunit H) (Nef-binding protein 1) (NBP1) (Protein VMA13 homolog) (V-ATPase 50/57 kDa subunits) (Vacuolar proton pump subunit H) (Vacuolar proton pump subunit SFD)	ATP6V1H	QEMLQTEGSQCAK	1xiodoTMT6plex [C11]	Q9UI12 [63-75]	73					NaN	NaN	NaN	NaN	34.073	2.93873	29.9207	7.59587	NaN	NaN	NaN	NaN	NaN	NaN	31.7366	NaN	NaN	NaN	38.2178	32.2646	23.488	25.6864	40.5876	NaN	NaN	NaN	NaN	NaN	0.291755	0.146337
P35670	Copper-transporting ATPase 2 (EC 7.2.2.8) (Copper pump 2) (Wilson disease-associated protein) [Cleaved into: WND/140 kDa]	ATP7B	VEGMTCQSCVSSIEGK	2xiodoTMT6plex [C6;C9]	P35670 [149-164]	154;157					NaN	NaN	NaN	NaN	12.9078	2.3442	9.2424	0.01375	NaN	NaN	NaN	NaN	NaN	NaN	NaN	NaN	NaN	NaN	10.5636	15.252	NaN	9.22865	9.25615				NaN	NaN	0.587778	0.17003
Q5TC12	ATP synthase mitochondrial F1 complex assembly factor 1 (ATP11 homolog)	ATPAF1	AQSCPTFLCALPR	2xiodoTMT6plex [C4;C9]	Q5TC12 [191-203]	194;199					NaN	NaN	NaN	NaN	4.63869	1.4961	4.65709	0.33213	NaN	NaN	NaN	NaN	NaN	NaN	3.14259	NaN	NaN	NaN	NaN	6.13479	4.32496	NaN	4.98922				NaN	NaN	0.00370271	0
O75882	Attractin (DPPT-L) (Mahogany homolog)	ATRN	CIEGSYK	1xiodoTMT6plex [C1]	O75882 [1016-1022]	1016					78.1294	4.8391	65.7309	3.29625	63.057	6.28435	NaN	NaN	73.2903	82.9685	NaN	62.4347	69.0272	NaN	NaN	69.3414	NaN	56.7727	NaN	NaN	NaN	NaN	NaN				0.703829	0.773643	NaN	0.105488	-15.0724	-12.3985		-8.95825
Q9UBB4	Ataxin-10 (Brain protein E46 homolog) (Spinocerebellar ataxia type 10 protein)	ATXN10	ETTNIFSNCGCVR	2xiodoTMT6plex [C9;C11]	Q9UBB4 [346-358]	354;356					NaN	NaN	NaN	NaN	8.03505	NaN	2.83626	NaN	NaN	NaN	NaN	NaN	NaN	NaN	NaN	NaN	NaN	NaN	NaN	8.03505	NaN	NaN	2.83626	7.9627	NaN	NaN	NaN	NaN	NaN	0
Q9UBB4	Ataxin-10 (Brain protein E46 homolog) (Spinocerebellar ataxia type 10 protein)	ATXN10	NACIECSVNQNSIR	2xiodoTMT6plex [C3;C6]	Q9UBB4 [90-103]	92;95					11.6795	2.64985	9.17039	1.02009	9.81554	3.18187	4.62355	0.624625	11.6994	8.4242	14.9149	7.90505	9.20302	10.4031	NaN	9.26268	15.0051	10.6471	5.11392	9.04891	NaN	5.24818	3.99893	2.85536	4.06627	27.0384	0.311459	0.553558	0.955791	1.04978	-1.86396	-2.50911	-4.54683	-2.35898
Q9UBB4	Ataxin-10 (Brain protein E46 homolog) (Spinocerebellar ataxia type 10 protein)	ATXN10	HAELIASTFVDQCK	1xiodoTMT6plex [C13]	Q9UBB4 [271-284]	283					21.5706	NaN	14.8053	NaN	13.1161	NaN	NaN	NaN	21.5706	NaN	NaN	14.8053	NaN	NaN	NaN	NaN	NaN	13.1161	NaN	NaN	NaN	NaN	NaN				NaN	NaN	NaN	0	-8.4545	-6.7653		-1.6892
Q99700	Ataxin-2 (Spinocerebellar ataxia type 2 protein) (Trinucleotide repeat-containing gene 13 protein)	ATXN2	RGPEVTSQGVQTSSPACK	1xiodoTMT6plex [C17]	Q99700 [876-893]	892					11.3025	NaN	11.6738	NaN	7.86844	1.43206	7.42368	0.369715	NaN	NaN	11.3025	NaN	NaN	11.6738	8.79746	NaN	9.67789	NaN	6.10146	6.89696	7.7934	7.05397	NaN	NaN	10.6667	NaN	NaN	NaN	0.129565	0.231355	-3.43406	0.3713	-4.25012	-4.71235
Q99700	Ataxin-2 (Spinocerebellar ataxia type 2 protein) (Trinucleotide repeat-containing gene 13 protein)	ATXN2	CEVQVK	1xiodoTMT6plex [C1]	Q99700 [280-285]	280					18.5302	NaN	21.7487	NaN	15.2162	NaN	NaN	NaN	18.5302	NaN	NaN	21.7487	NaN	NaN	NaN	NaN	NaN	15.2162	NaN	NaN	NaN	NaN	NaN				NaN	NaN	NaN	0	-3.314	3.2185		-6.5325
Q99700	Ataxin-2 (Spinocerebellar ataxia type 2 protein) (Trinucleotide repeat-containing gene 13 protein)	ATXN2	CDLVLDAAHEK	1xiodoTMT6plex [C1]	Q99700 [301-311]	301					41.0306	NaN	42.5307	NaN	26.8105	11.5852	19.1159	6.49473	NaN	41.0306	NaN	NaN	42.5307	NaN	32.6229	42.5556	NaN	NaN	12.6543	19.4093	28.234	13.5988	15.515	NaN	NaN	NaN	NaN	NaN	0.374897	0.206047	-14.2201	1.5001	-23.4148	-24.6484
P54252	Ataxin-3 (EC 3.4.19.12) (Machado-Joseph disease protein 1) (Spinocerebellar ataxia type 3 protein)	ATXN3	GDLPDCEADQLLQMIR	1xiodoTMT6plex [C6]	P54252 [167-182]	172					18.9152	2.99385	13.652	0.3029	13.2397	2.23815	NaN	NaN	NaN	21.909	15.9213	NaN	13.9549	13.3491	NaN	11.0015	15.4778	NaN	NaN	NaN	NaN	NaN	NaN	4.50788	NaN	NaN	0.571463	0.652889	NaN	0	-5.6755	-5.26315
O14965	Aurora kinase A (EC 2.7.11.1) (Aurora 2) (Aurora/IPL1-related kinase 1) (ARK-1) (Aurora-related kinase 1) (Breast tumor-amplified kinase) (Ipl1- and aurora-related kinase 1) (Serine/threonine-protein kinase 15) (Serine/threonine-protein kinase 6) (Serine/threonine-protein kinase Ayk1) (Serine/threonine-protein kinase aurora-A)	AURKA	VLCPSNSSQR	1xiodoTMT6plex [C3]	O14965 [47-56]	49					10.1574	2.19872	11.0524	1.46009	11.4397	0.82375	NaN	NaN	12.3561	7.95866	NaN	9.59231	12.5125	NaN	NaN	12.2634	NaN	10.6159	NaN	NaN	NaN	NaN	NaN				0.193982	0.115303	NaN	0.286899	1.28227	0.895025		-0.436505
O14965	Aurora kinase A (EC 2.7.11.1) (Aurora 2) (Aurora/IPL1-related kinase 1) (ARK-1) (Aurora-related kinase 1) (Breast tumor-amplified kinase) (Ipl1- and aurora-related kinase 1) (Serine/threonine-protein kinase 15) (Serine/threonine-protein kinase 6) (Serine/threonine-protein kinase Ayk1) (Serine/threonine-protein kinase aurora-A)	AURKA	VLVTQQFPCQNPLPVNSGQAQR	1xiodoTMT6plex [C9]	O14965 [25-46]	33					13.4758	NaN	19.8925	NaN	11.1149	3.15153	10.8828	0.1289	NaN	NaN	13.4758	NaN	NaN	19.8925	8.06075	NaN	15.4531	NaN	9.83092	NaN	11.0117	10.7539	NaN				NaN	NaN	0.0264994	0	-2.36088	6.4167	-9.0097	-9.36033
Q96GD4	Aurora kinase B (EC 2.7.11.1) (Aurora 1) (Aurora- and IPL1-like midbody-associated protein 1) (AIM-1) (Aurora/IPL1-related kinase 2) (ARK-2) (Aurora-related kinase 2) (STK-1) (Serine/threonine-protein kinase 12) (Serine/threonine-protein kinase 5) (Serine/threonine-protein kinase aurora-B)	AURKB	TATIMEELADALMYCHGK	1xiodoTMT6plex [C15]	Q96GD4 [177-194]	191					3.42035	NaN	7.01372	NaN	7.10047	NaN	NaN	NaN	3.42035	NaN	NaN	7.01372	NaN	NaN	NaN	NaN	NaN	7.10047	NaN	NaN	NaN	NaN	NaN				NaN	NaN	NaN	0	3.68012	3.59337		0.08675
Q96GD4	Aurora kinase B (EC 2.7.11.1) (Aurora 1) (Aurora- and IPL1-like midbody-associated protein 1) (AIM-1) (Aurora/IPL1-related kinase 2) (ARK-2) (Aurora-related kinase 2) (STK-1) (Serine/threonine-protein kinase 12) (Serine/threonine-protein kinase 5) (Serine/threonine-protein kinase aurora-B)	AURKB	TMCGTLDYLPPEMIEGR	1xiodoTMT6plex [C3]	Q96GD4 [232-248]	234					11.8344	1.67963	16.5861	0.794993	13.3361	3.63424	NaN	NaN	11.7042	9.84555	13.9536	17.0323	15.4693	17.2567	NaN	15.197	16.5547	8.25665	NaN	NaN	NaN	NaN	NaN				0.204894	1.64911	NaN	0.259135	1.50167	4.75165		-8.32945
Q9NQS1	Cell death regulator Aven	AVEN	SVAAGCPVLLGK	1xiodoTMT6plex [C6]	Q9NQS1 [246-257]	251					NaN	NaN	NaN	NaN	15.2129	0.48445	10.0847	0.51896	NaN	NaN	NaN	NaN	NaN	NaN	NaN	NaN	NaN	NaN	14.7285	15.6974	NaN	10.6037	9.56578	NaN	NaN	6.55955	NaN	NaN	1.72976	0.147988
Q9NQS1	Cell death regulator Aven	AVEN	SKEDGEVVQEEEVCAKPSVTEEK	1xiodoTMT6plex [C14]	Q9NQS1 [313-335]	326					NaN	NaN	NaN	NaN	9.1933	NaN	18.1215	NaN	NaN	NaN	NaN	NaN	NaN	NaN	NaN	NaN	NaN	NaN	9.1933	NaN	NaN	18.1215	NaN				NaN	NaN	NaN	0
P30530	Tyrosine-protein kinase receptor UFO (EC 2.7.10.1) (AXL oncogene)	AXL	YVLCPSTTPSPAQPADR	1xiodoTMT6plex [C4]	P30530 [866-882]	869					29.6911	NaN	24.0395	NaN	32.2374	NaN	NaN	NaN	NaN	NaN	29.6911	NaN	NaN	24.0395	NaN	NaN	32.2374	NaN	NaN	NaN	NaN	NaN	NaN				NaN	NaN	NaN	0	2.5463	-5.6516
Q96L58	Beta-1,3-galactosyltransferase 6 (Beta-1,3-GalTase 6) (Beta3Gal-T6) (Beta3GalT6) (EC 2.4.1.134) (GAG GalTII) (Galactosyltransferase II) (Galactosylxylosylprotein 3-beta-galactosyltransferase) (UDP-Gal:betaGal beta 1,3-galactosyltransferase polypeptide 6)	B3GALT6	GCSNQYLVTHK	1xiodoTMT6plex [C2]	Q96L58 [270-280]	271					NaN	NaN	NaN	NaN	39.0456	0.74385	40.0246	0.4933	NaN	NaN	NaN	NaN	NaN	NaN	38.3018	NaN	NaN	NaN	NaN	39.7895	39.5313	NaN	40.5179				NaN	NaN	0.412112	0.133631
O43286	Beta-1,4-galactosyltransferase 5 (Beta-1,4-GalTase 5) (Beta4Gal-T5) (b4Gal-T5) (EC 2.4.1.-) (Beta-1,4-GalT II) (Glucosylceramide beta-1,4-galactosyltransferase) (EC 2.4.1.274) (Lactosylceramide synthase) (LacCer synthase) (UDP-Gal:beta-GlcNAc beta-1,4-galactosyltransferase 5) (UDP-galactose:beta-N-acetylglucosamine beta-1,4-galactosyltransferase 5)	B4GALT5	NYYGCGQMPR	1xiodoTMT6plex [C5]	O43286 [244-253]	248					NaN	NaN	NaN	NaN	78.3556	NaN	66.621	NaN	NaN	NaN	NaN	NaN	NaN	NaN	NaN	NaN	NaN	NaN	78.3556	NaN	NaN	66.621	NaN				NaN	NaN	NaN	0
Q9NWV8	BRISC and BRCA1-A complex member 1 (Mediator of RAP80 interactions and targeting subunit of 40 kDa) (New component of the BRCA1-A complex)	BABAM1	YEVALAGPALELHNCMAK	1xiodoTMT6plex [C15]	Q9NWV8 [280-297]	294					NaN	NaN	NaN	NaN	13.3041	4.67467	13.1859	3.52323	NaN	NaN	NaN	NaN	NaN	NaN	8.67609	NaN	NaN	NaN	19.7065	11.5297	9.66263	NaN	16.7091	4.97284	7.55313	NaN	NaN	NaN	0.0075982	0.139577
Q9NXR7	BRISC and BRCA1-A complex member 2 (BRCA1-A complex subunit BRE) (BRCA1/BRCA2-containing complex subunit 45) (Brain and reproductive organ-expressed protein)	BABAM2	VGLDATNCLR	1xiodoTMT6plex [C8]	Q9NXR7 [27-36]	34					NaN	NaN	NaN	NaN	5.65042	NaN	6.89981	NaN	NaN	NaN	NaN	NaN	NaN	NaN	5.65042	NaN	NaN	NaN	NaN	NaN	6.89981	NaN	NaN	4.16786	4.99036	3.77161	NaN	NaN	NaN	0
Q9NXR7	BRISC and BRCA1-A complex member 2 (BRCA1-A complex subunit BRE) (BRCA1/BRCA2-containing complex subunit 45) (Brain and reproductive organ-expressed protein)	BABAM2	SGCTSLTPGPNCDR	2xiodoTMT6plex [C3;C12]	Q9NXR7 [42-55]	44;53					NaN	NaN	NaN	NaN	9.30173	1.27173	8.54146	1.23456	NaN	NaN	NaN	NaN	NaN	NaN	10.1396	NaN	NaN	NaN	7.5046	10.261	9.95468	8.72272	6.94698	4.13318	NaN	NaN	NaN	NaN	0.238941	0.235046
Q99933	BAG family molecular chaperone regulator 1 (BAG-1) (Bcl-2-associated athanogene 1)	BAG1	EMETPLSALGIQDGCR	1xiodoTMT6plex [C15]	Q99933 [199-214]	213					5.79604	1.44157	7.86497	2.18703	12.0039	1.9063	NaN	NaN	NaN	7.23761	4.35448	NaN	5.67794	10.052	NaN	13.9102	10.0976	NaN	NaN	NaN	NaN	NaN	NaN	NaN	25.6886	NaN	0.914567	0.290401	NaN	0	6.20786	2.06893
Q99933	BAG family molecular chaperone regulator 1 (BAG-1) (Bcl-2-associated athanogene 1)	BAG1	DLQAEALCK	1xiodoTMT6plex [C8]	Q99933 [265-273]	272					12.8757	0.3331	14.4956	5.0895	18.9971	2.87095	NaN	NaN	13.2088	NaN	12.5426	9.4061	NaN	19.5851	NaN	NaN	21.8681	16.1262	NaN	NaN	NaN	NaN	NaN	NaN	13.3654	NaN	0.773783	0.107417	NaN	0.0443243	6.12145	1.6199		1.6306
O95816	BAG family molecular chaperone regulator 2 (BAG-2) (Bcl-2-associated athanogene 2)	BAG2	FQSIVIGCALEDQK	1xiodoTMT6plex [C8]	O95816 [155-168]	162					4.1998	NaN	9.30869	NaN	11.6644	1.10815	NaN	NaN	NaN	NaN	4.1998	NaN	NaN	9.30869	10.5562	NaN	12.7725	NaN	NaN	NaN	NaN	NaN	NaN				NaN	NaN	NaN	0	7.46455	5.10889
O95816	BAG family molecular chaperone regulator 2 (BAG-2) (Bcl-2-associated athanogene 2)	BAG2	FQSIVIGCALEDQKK	1xiodoTMT6plex [C8]	O95816 [155-169]	162					8.25302	0.08046	8.12335	0.511865	11.8201	1.63056	NaN	NaN	8.17256	NaN	8.33348	7.61148	NaN	8.63521	NaN	NaN	13.0261	9.51499	NaN	12.9193	NaN	NaN	NaN				1.01615	0.0831548	NaN	0.0317483	3.56711	-0.129675		3.0938
O95816	BAG family molecular chaperone regulator 2 (BAG-2) (Bcl-2-associated athanogene 2)	BAG2	SHLMSLYSACSSEVPHGPVDQK	1xiodoTMT6plex [C10]	O95816 [133-154]	142					11.1382	1.47658	10.4067	0.524775	9.39766	2.68529	13.7687	0.60025	11.9341	12.4121	9.06827	11.0121	9.73225	10.4758	6.56705	12.5717	12.7209	7.24743	7.88122	NaN	14.3689	13.1684	NaN	NaN	5.04905	NaN	0.391994	0.263392	0.950749	1.12365	-1.7405	-0.73144	3.36193	0.259771
P49588	Alanine--tRNA ligase, cytoplasmic (EC 6.1.1.7) (Alanyl-tRNA synthetase) (AlaRS) (Renal carcinoma antigen NY-REN-42)	AARS1	VVSIGVPVSELLDDPSGPAGSLTSVEFCGGTHLR	1xiodoTMT6plex [C28]	P49588 [696-729]	723	+				44.8344	5.9927	49.6283	2.92135	61.9906	4.91478	63.7718	4.15026	50.8271	NaN	38.8417	46.707	NaN	52.5497	65.4548	NaN	53.6013	59.3029	66.8443	64.7496	59.7997	62.0156	69.5	53.1291	71.8493	NaN	1.66993	0.262202	0.177081	0.906043	17.1562	4.79395	14.1434	14.0737
O95817	BAG family molecular chaperone regulator 3 (BAG-3) (Bcl-2-associated athanogene 3) (Bcl-2-binding protein Bis) (Docking protein CAIR-1)	BAG3	VPPAPVPCPPPSPGPSAVPSSPK	1xiodoTMT6plex [C8]	O95817 [366-388]	373					NaN	NaN	NaN	NaN	32.086	NaN	21.003	NaN	NaN	NaN	NaN	NaN	NaN	NaN	NaN	NaN	NaN	NaN	32.086	NaN	NaN	21.003	NaN	7.30447	NaN	NaN	NaN	NaN	NaN	0
O95817	BAG family molecular chaperone regulator 3 (BAG-3) (Bcl-2-associated athanogene 3) (Bcl-2-binding protein Bis) (Docking protein CAIR-1)	BAG3	QCGQVAAAAAAQPPASHGPER	1xiodoTMT6plex [C2]	O95817 [150-170]	151					NaN	NaN	NaN	NaN	32.9641	NaN	34.1376	NaN	NaN	NaN	NaN	NaN	NaN	NaN	NaN	NaN	NaN	NaN	32.9641	NaN	NaN	34.1376	NaN				NaN	NaN	NaN	0
Q9UL15	BAG family molecular chaperone regulator 5 (BAG-5) (Bcl-2-associated athanogene 5)	BAG5	LFACEEHPSHK	1xiodoTMT6plex [C4]	Q9UL15 [357-367]	360					NaN	NaN	NaN	NaN	6.3983	NaN	4.59884	NaN	NaN	NaN	NaN	NaN	NaN	NaN	NaN	NaN	NaN	NaN	NaN	6.3983	NaN	NaN	4.59884				NaN	NaN	NaN	0
Q9UL15	BAG family molecular chaperone regulator 5 (BAG-5) (Bcl-2-associated athanogene 5)	BAG5	ICAVQEIIEDCMK	2xiodoTMT6plex [C2;C11]	Q9UL15 [156-168]	157;166					NaN	NaN	NaN	NaN	9.98517	1.52373	9.18638	1.4785	NaN	NaN	NaN	NaN	NaN	NaN	8.46144	NaN	NaN	NaN	11.5089	NaN	8.38051	7.91843	11.2602				NaN	NaN	0.166594	0
P46379	Large proline-rich protein BAG6 (BAG family molecular chaperone regulator 6) (BCL2-associated athanogene 6) (BAG-6) (HLA-B-associated transcript 3) (Protein G3) (Protein Scythe)	BAG6	CNLACTPPR	2xiodoTMT6plex [C1;C5]	P46379 [345-353]	345;349					NaN	NaN	NaN	NaN	6.66112	0.750396	4.5074	0.868768	NaN	NaN	NaN	NaN	NaN	NaN	5.93501	NaN	NaN	NaN	6.35394	7.69441	4.7022	5.46056	3.35944				NaN	NaN	1.24572	0.301385
Q13145	BMP and activin membrane-bound inhibitor homolog (Non-metastatic gene A protein) (Putative transmembrane protein NMA)	BAMBI	LDLECMVPVSGHENCCLTCDK	4xiodoTMT6plex [C5;C15;C16;C19]	Q13145 [211-231]	215;225;226;229					NaN	NaN	NaN	NaN	24.26	NaN	16.9442	NaN	NaN	NaN	NaN	NaN	NaN	NaN	NaN	NaN	NaN	NaN	24.26	NaN	NaN	16.9442	NaN				NaN	NaN	NaN	0
Q13145	BMP and activin membrane-bound inhibitor homolog (Non-metastatic gene A protein) (Putative transmembrane protein NMA)	BAMBI	SELSACFSR	1xiodoTMT6plex [C6]	Q13145 [46-54]	51					86.1916	NaN	75.8328	NaN	83.8356	NaN	NaN	NaN	NaN	86.1916	NaN	NaN	75.8328	NaN	NaN	83.8356	NaN	NaN	NaN	NaN	NaN	NaN	NaN				NaN	NaN	NaN	0	-2.356	-10.3588
O75531	Barrier-to-autointegration factor (Breakpoint cluster region protein 1) [Cleaved into: Barrier-to-autointegration factor, N-terminally processed]	BANF1	DCFGCLR	2xiodoTMT6plex [C2;C5]	O75531 [76-82]	77;80					3.57805	NaN	6.11785	NaN	5.36749	0.341699	3.50762	0.889	NaN	NaN	3.57805	NaN	NaN	6.11785	5.11187	NaN	5.85045	NaN	5.14015	NaN	4.39662	2.61862	NaN	NaN	NaN	2.26395	NaN	NaN	1.07204	0.13285	1.78944	2.5398	-2.61023	-2.06605
O75531	Barrier-to-autointegration factor (Breakpoint cluster region protein 1) [Cleaved into: Barrier-to-autointegration factor, N-terminally processed]	BANF1	EWLKDTCGANAK	1xiodoTMT6plex [C7]	O75531 [61-72]	67					NaN	NaN	NaN	NaN	9.29113	2.20221	13.4867	6.2708	NaN	NaN	NaN	NaN	NaN	NaN	12.2066	NaN	NaN	NaN	8.78188	6.88491	8.3249	22.3127	9.8225	NaN	NaN	7.53051	NaN	NaN	0.374228	0.206486
Q07812	Apoptosis regulator BAX (Bcl-2-like protein 4) (Bcl2-L-4)	BAX	KLSECLK	1xiodoTMT6plex [C5]	Q07812 [58-64]	62					NaN	NaN	NaN	NaN	16.9327	NaN	15.1475	NaN	NaN	NaN	NaN	NaN	NaN	NaN	NaN	NaN	NaN	NaN	NaN	16.9327	NaN	NaN	15.1475	1.22662	0.883395	NaN	NaN	NaN	NaN	0
Q9NRL2	Bromodomain adjacent to zinc finger domain protein 1A (ATP-dependent chromatin-remodeling protein) (ATP-utilizing chromatin assembly and remodeling factor 1) (hACF1) (CHRAC subunit ACF1) (Williams syndrome transcription factor-related chromatin-remodeling factor 180) (WCRF180) (hWALp1)	BAZ1A	SLDLDSCTLSEILR	1xiodoTMT6plex [C7]	Q9NRL2 [541-554]	547					8.69482	2.97148	8.21438	1.57922	7.21464	1.88332	NaN	NaN	6.69588	6.49309	12.8955	6.32928	8.11976	10.1941	NaN	8.67005	8.41869	4.55519	NaN	NaN	NaN	NaN	NaN	17.4776	NaN	18.2587	0.233692	0.0706639	NaN	0.27465	-1.48018	-0.480443		-3.65919
Q9NRL2	Bromodomain adjacent to zinc finger domain protein 1A (ATP-dependent chromatin-remodeling protein) (ATP-utilizing chromatin assembly and remodeling factor 1) (hACF1) (CHRAC subunit ACF1) (Williams syndrome transcription factor-related chromatin-remodeling factor 180) (WCRF180) (hWALp1)	BAZ1A	QHCEPQDGVIK	1xiodoTMT6plex [C3]	Q9NRL2 [230-240]	232					NaN	NaN	NaN	NaN	32.1561	NaN	34.6074	NaN	NaN	NaN	NaN	NaN	NaN	NaN	32.1561	NaN	NaN	NaN	NaN	NaN	34.6074	NaN	NaN				NaN	NaN	NaN	0
Q9UIG0	Tyrosine-protein kinase BAZ1B (EC 2.7.10.2) (Bromodomain adjacent to zinc finger domain protein 1B) (Williams syndrome transcription factor) (Williams-Beuren syndrome chromosomal region 10 protein) (Williams-Beuren syndrome chromosomal region 9 protein) (hWALp2)	BAZ1B	SCDGNQELLNFLR	1xiodoTMT6plex [C2]	Q9UIG0 [1044-1056]	1045					7.14164	NaN	10.1517	NaN	7.62965	1.50898	7.89567	NaN	7.14164	NaN	NaN	10.1517	NaN	NaN	NaN	NaN	NaN	9.45067	5.75558	7.6827	NaN	NaN	7.89567	11.4569	NaN	NaN	NaN	NaN	NaN	0.295833	0.48801	3.01006	-2.25603	-2.45554
Q9UIG0	Tyrosine-protein kinase BAZ1B (EC 2.7.10.2) (Bromodomain adjacent to zinc finger domain protein 1B) (Williams syndrome transcription factor) (Williams-Beuren syndrome chromosomal region 10 protein) (Williams-Beuren syndrome chromosomal region 9 protein) (hWALp2)	BAZ1B	CSCGSYR	2xiodoTMT6plex [C1;C3]	Q9UIG0 [1393-1399]	1393;1395					10.8352	NaN	9.78144	NaN	10.6726	NaN	NaN	NaN	NaN	NaN	10.8352	NaN	NaN	9.78144	NaN	NaN	10.6726	NaN	NaN	NaN	NaN	NaN	NaN				NaN	NaN	NaN	0	-0.1626	-1.05376
Q9UIG0	Tyrosine-protein kinase BAZ1B (EC 2.7.10.2) (Bromodomain adjacent to zinc finger domain protein 1B) (Williams syndrome transcription factor) (Williams-Beuren syndrome chromosomal region 10 protein) (Williams-Beuren syndrome chromosomal region 9 protein) (hWALp2)	BAZ1B	DHTVSGDEDYCPR	1xiodoTMT6plex [C11]	Q9UIG0 [943-955]	953					NaN	NaN	NaN	NaN	9.1057	0.050455	9.88169	1.64481	NaN	NaN	NaN	NaN	NaN	NaN	NaN	NaN	NaN	NaN	9.15615	9.05524	NaN	11.5265	8.23688	24.0537	NaN	28.3934	NaN	NaN	0.165149	0.315771
Q9UIG0	Tyrosine-protein kinase BAZ1B (EC 2.7.10.2) (Bromodomain adjacent to zinc finger domain protein 1B) (Williams syndrome transcription factor) (Williams-Beuren syndrome chromosomal region 10 protein) (Williams-Beuren syndrome chromosomal region 9 protein) (hWALp2)	BAZ1B	ELDELLNCLHPQGIR	1xiodoTMT6plex [C8]	Q9UIG0 [999-1013]	1006					NaN	NaN	NaN	NaN	17.2143	4.37382	16.9371	6.69402	NaN	NaN	NaN	NaN	NaN	NaN	18.6866	NaN	NaN	NaN	21.681	11.2753	26.3844	12.739	11.6879	NaN	NaN	NaN	NaN	NaN	0.0162613	0.243326
Q9UIG0	Tyrosine-protein kinase BAZ1B (EC 2.7.10.2) (Bromodomain adjacent to zinc finger domain protein 1B) (Williams syndrome transcription factor) (Williams-Beuren syndrome chromosomal region 10 protein) (Williams-Beuren syndrome chromosomal region 9 protein) (hWALp2)	BAZ1B	SALSCVISK	1xiodoTMT6plex [C5]	Q9UIG0 [493-501]	497					23.7234	10.1362	27.9064	5.6025	21.5299	1.6639	NaN	NaN	NaN	33.8596	13.5872	NaN	33.5089	22.3039	NaN	23.1938	19.866	NaN	NaN	NaN	NaN	NaN	NaN				0.0702268	0.123465	NaN	0	-2.1935	4.183
Q9UIG0	Tyrosine-protein kinase BAZ1B (EC 2.7.10.2) (Bromodomain adjacent to zinc finger domain protein 1B) (Williams syndrome transcription factor) (Williams-Beuren syndrome chromosomal region 10 protein) (Williams-Beuren syndrome chromosomal region 9 protein) (hWALp2)	BAZ1B	QVFTNAEVYNCR	1xiodoTMT6plex [C11]	Q9UIG0 [1410-1421]	1420					NaN	NaN	NaN	NaN	16.8386	NaN	22.274	NaN	NaN	NaN	NaN	NaN	NaN	NaN	NaN	NaN	NaN	NaN	16.8386	NaN	NaN	22.274	NaN	18.924	NaN	24.791	NaN	NaN	NaN	0
Q9UIG0	Tyrosine-protein kinase BAZ1B (EC 2.7.10.2) (Bromodomain adjacent to zinc finger domain protein 1B) (Williams syndrome transcription factor) (Williams-Beuren syndrome chromosomal region 10 protein) (Williams-Beuren syndrome chromosomal region 9 protein) (hWALp2)	BAZ1B	GSHVLSCMVK	1xiodoTMT6plex [C7]	Q9UIG0 [1422-1431]	1428					NaN	NaN	NaN	NaN	22.2989	1.4897	23.498	9.81995	NaN	NaN	NaN	NaN	NaN	NaN	23.7886	NaN	NaN	NaN	NaN	20.8092	33.3179	NaN	13.678	14.5047	NaN	NaN	NaN	NaN	0.0386046	0.233462
Q9UIG0	Tyrosine-protein kinase BAZ1B (EC 2.7.10.2) (Bromodomain adjacent to zinc finger domain protein 1B) (Williams syndrome transcription factor) (Williams-Beuren syndrome chromosomal region 10 protein) (Williams-Beuren syndrome chromosomal region 9 protein) (hWALp2)	BAZ1B	YAVGEECDFEVGK	1xiodoTMT6plex [C7]	Q9UIG0 [114-126]	120					23.5128	5.03425	24.2972	1.80675	26.0198	5.56195	NaN	NaN	18.4785	28.547	NaN	22.4905	26.104	NaN	NaN	31.5817	NaN	20.4578	NaN	NaN	NaN	NaN	NaN	9.91942	NaN	28.323	0.113491	0.0472849	NaN	0.0795641	2.507	0.7845		-3.83945
Q9UIF9	Bromodomain adjacent to zinc finger domain protein 2A (Transcription termination factor I-interacting protein 5) (TTF-I-interacting protein 5) (Tip5) (hWALp3)	BAZ2A	SEVEMEGPEECLGR	1xiodoTMT6plex [C11]	Q9UIF9 [1027-1040]	1037					NaN	NaN	NaN	NaN	10.0572	NaN	12.9344	NaN	NaN	NaN	NaN	NaN	NaN	NaN	NaN	NaN	NaN	NaN	10.0572	NaN	NaN	12.9344	NaN	13.4978	NaN	NaN	NaN	NaN	NaN	0
O75934	Pre-mRNA-splicing factor SPF27 (Breast carcinoma-amplified sequence 2) (DNA amplified in mammary carcinoma 1 protein) (Spliceosome-associated protein SPF 27)	BCAS2	IENLELMSQHGCNAWK	1xiodoTMT6plex [C12]	O75934 [121-136]	132					NaN	NaN	NaN	NaN	21.51	NaN	8.76256	2.06404	NaN	NaN	NaN	NaN	NaN	NaN	NaN	NaN	NaN	NaN	NaN	21.51	NaN	6.69852	10.8266	7.72902	6.55517	13.824	NaN	NaN	NaN	0.0421084
O75934	Pre-mRNA-splicing factor SPF27 (Breast carcinoma-amplified sequence 2) (DNA amplified in mammary carcinoma 1 protein) (Spliceosome-associated protein SPF 27)	BCAS2	NDITAWQECVNNSMAQLEHQAVR	1xiodoTMT6plex [C9]	O75934 [98-120]	106					15.0686	NaN	11.1199	2.00556	11.8974	2.44218	11.5931	NaN	NaN	15.0686	NaN	13.1255	9.11438	NaN	NaN	9.41372	NaN	15.2177	NaN	11.0609	NaN	NaN	11.5931	4.07052	4.23389	NaN	NaN	NaN	NaN	0.12071	-3.17116	-3.94866	0.47316	1.50396
P54687	Branched-chain-amino-acid aminotransferase, cytosolic (BCAT(c)) (EC 2.6.1.42) (Protein ECA39)	BCAT1	CILDLAHQWGEFK	1xiodoTMT6plex [C1]	P54687 [293-305]	293					NaN	NaN	NaN	NaN	8.61431	0.637005	9.46468	NaN	NaN	NaN	NaN	NaN	NaN	NaN	NaN	NaN	NaN	NaN	9.25132	7.97731	NaN	NaN	9.46468	3.09968	NaN	NaN	NaN	NaN	NaN	0
O15382	Branched-chain-amino-acid aminotransferase, mitochondrial (BCAT(m)) (EC 2.6.1.42) (Placental protein 18) (PP18)	BCAT2	EVFGSGTACQVCPVHR	2xiodoTMT6plex [C9;C12]	O15382 [334-349]	342;345					9.27072	NaN	12.7193	NaN	10.6015	2.22364	8.44	1.18741	NaN	NaN	9.27072	NaN	NaN	12.7193	9.51863	NaN	13.916	NaN	7.88414	11.0871	9.76659	6.88505	8.66835	70.1188	74.9725	73.6609	NaN	NaN	0.596868	0.0866742	1.33075	3.44858	-4.2793	-3.86105	intra-disulfide;H2O2-sensitive
Q9P287	BRCA2 and CDKN1A-interacting protein (P21- and CDK-associated protein 1) (Protein TOK-1)	BCCIP	CYFYLLISK	1xiodoTMT6plex [C1]	Q9P287 [216-224]	216					7.6563	1.18783	8.07995	0.246705	10.9778	2.00558	NaN	NaN	8.84412	NaN	6.46847	7.83324	NaN	8.32665	NaN	NaN	8.97225	12.9834	NaN	NaN	NaN	NaN	NaN				0.537276	0.11903	NaN	0.292633	3.32153	0.42365		4.90346
Q9P287	BRCA2 and CDKN1A-interacting protein (P21- and CDK-associated protein 1) (Protein TOK-1)	BCCIP	KGTQCVEQIQELVLR	1xiodoTMT6plex [C5]	Q9P287 [137-151]	141					10.3418	2.94455	12.1228	1.519	15.2307	9.28184	14.8719	9.19956	7.48384	14.3937	9.14791	10.312	14.0291	12.0272	NaN	16.7931	12.7947	8.46971	32.23	5.86586	NaN	24.0715	5.67238	NaN	4.08093	NaN	0.326022	0.310253	0.0130969	0.0180256	4.88886	1.78095	2.74917	3.13912
P12694	2-oxoisovalerate dehydrogenase subunit alpha, mitochondrial (EC 1.2.4.4) (Branched-chain alpha-keto acid dehydrogenase E1 component alpha chain) (BCKDE1A) (BCKDH E1-alpha)	BCKDHA	DYPLELFMAQCYGNISDLGK	1xiodoTMT6plex [C11]	P12694 [168-187]	178					NaN	NaN	7.04112	NaN	12.7328	1.1724	NaN	NaN	NaN	NaN	NaN	NaN	7.04112	NaN	NaN	11.5604	NaN	NaN	NaN	13.9052	NaN	NaN	NaN	12.7504	8.14859	15.7068	NaN	NaN	NaN	0				6.86408
P21953	2-oxoisovalerate dehydrogenase subunit beta, mitochondrial (EC 1.2.4.4) (Branched-chain alpha-keto acid dehydrogenase E1 component beta chain) (BCKDE1B) (BCKDH E1-beta)	BCKDHB	TIIPWDVDTICK	1xiodoTMT6plex [C11]	P21953 [306-317]	316					4.52149	0.39396	6.70824	1.6247	7.045	1.32801	NaN	NaN	4.12753	4.91545	NaN	8.87294	6.29301	4.95878	6.23076	5.20447	6.67841	8.74112	NaN	8.37024	NaN	NaN	NaN	NaN	3.71782	4.09966	1.11947	0.612844	NaN	0.281916	2.52351	2.18675		1.84744
P21953	2-oxoisovalerate dehydrogenase subunit beta, mitochondrial (EC 1.2.4.4) (Branched-chain alpha-keto acid dehydrogenase E1 component beta chain) (BCKDE1B) (BCKDH E1-beta)	BCKDHB	SGDLFNCGSLTIR	1xiodoTMT6plex [C7]	P21953 [171-183]	177					7.15696	NaN	10.3207	NaN	9.08803	0.209085	6.58881	NaN	NaN	7.15696	NaN	NaN	10.3207	NaN	8.87894	9.29711	NaN	NaN	NaN	NaN	6.58881	NaN	NaN	8.74552	NaN	13.8609	NaN	NaN	NaN	0.186169	1.93107	3.16374	-3.73189	-3.73189
O95999	B-cell lymphoma/leukemia 10 (B-cell CLL/lymphoma 10) (Bcl-10) (CARD-containing molecule enhancing NF-kappa-B) (CARD-like apoptotic protein) (hCLAP) (CED-3/ICH-1 prodomain homologous E10-like regulator) (CIPER) (Cellular homolog of vCARMEN) (cCARMEN) (Cellular-E10) (c-E10) (Mammalian CARD-containing adapter molecule E10) (mE10)	BCL10	CSSCEPFPDGATNNLSR	2xiodoTMT6plex [C1;C4]	O95999 [119-135]	119;122					26.649	NaN	28.018	NaN	26.5683	NaN	NaN	NaN	NaN	26.649	NaN	NaN	28.018	NaN	NaN	26.5683	NaN	NaN	NaN	NaN	NaN	NaN	NaN				NaN	NaN	NaN	0	-0.0807	1.369
O15446	DNA-directed RNA polymerase I subunit RPA34 (A34.5) (Antisense to ERCC-1 protein) (ASE-1) (CD3-epsilon-associated protein) (CD3E-associated protein) (DNA-directed RNA polymerase I subunit G) (RNA polymerase I-associated factor PAF49)	POLR1G	FSCPPNFTAKPPASESPR	1xiodoTMT6plex [C3]	O15446 [12-29]	14	+				17.8592	2.44735	23.2669	0.1757	34.2257	0.93175	NaN	NaN	NaN	20.3066	15.4119	NaN	23.4426	23.0912	NaN	33.294	35.1575	NaN	NaN	NaN	NaN	NaN	NaN	NaN	17.6294	NaN	1.60803	0.800323	NaN	0	16.3665	5.40765
Q9BQE9	B-cell CLL/lymphoma 7 protein family member B (allergen Hom s 3)	BCL7B	FCVDQPTVPQTASES	1xiodoTMT6plex [C2]	Q9BQE9 [188-202]	189					11.859	NaN	8.53674	0.046545	NaN	NaN	NaN	NaN	NaN	11.859	NaN	8.58329	NaN	8.4902	NaN	NaN	NaN	NaN	NaN	NaN	NaN	NaN	NaN				NaN	NaN	NaN	0		-3.32226
Q6W2J9	BCL-6 corepressor (BCoR)	BCOR	DNAGYCALHEACAR	2xiodoTMT6plex [C6;C12]	Q6W2J9 [1494-1507]	1499;1505					32.419	NaN	16.3579	NaN	26.8349	16.76	11.1976	NaN	NaN	NaN	32.419	NaN	NaN	16.3579	10.075	NaN	43.5949	NaN	NaN	NaN	11.1976	NaN	NaN				NaN	NaN	NaN	0.281273	-5.58405	-16.0611	-5.1603	-5.1603
P11274	Breakpoint cluster region protein (EC 2.7.11.1) (Renal carcinoma antigen NY-REN-26)	BCR	SSESSCGVDGDYEDAELNPR	1xiodoTMT6plex [C6]	P11274 [235-254]	240					23.2569	NaN	27.0193	NaN	22.7141	NaN	NaN	NaN	NaN	23.2569	NaN	NaN	27.0193	NaN	NaN	22.7141	NaN	NaN	NaN	NaN	NaN	NaN	NaN	4.64583	7.99945	5.48476	NaN	NaN	NaN	0	-0.5428	3.7624
Q9Y276	Mitochondrial chaperone BCS1 (h-BCS1) (BCS1-like protein)	BCS1L	GYLLYGPPGCGK	1xiodoTMT6plex [C10]	Q9Y276 [225-236]	234					14.4446	0.4359	14.1542	1.3325	9.95777	0.98773	NaN	NaN	14.0087	NaN	14.8805	15.4867	NaN	12.8217	NaN	NaN	10.9455	8.97004	NaN	NaN	NaN	NaN	NaN				1.27318	0.0679934	NaN	0.257776	-4.48683	-0.2904		-5.18416
Q8TD16	Protein bicaudal D homolog 2 (Bic-D 2)	BICD2	CDEYITQLDEMQR	1xiodoTMT6plex [C1]	Q8TD16 [754-766]	754					14.7771	4.2455	17.1668	4.84689	19.2696	5.15618	NaN	NaN	12.5284	11.0802	20.7226	12.7955	14.78	23.9249	NaN	14.9305	26.5144	16.3638	NaN	NaN	NaN	NaN	NaN	NaN	8.12471	NaN	0.403014	0.202284	NaN	0.0525163	4.4925	2.38973		-0.803
O15392	Baculoviral IAP repeat-containing protein 5 (Apoptosis inhibitor 4) (Apoptosis inhibitor survivin)	BIRC5	NWPFLEGCACTPER	2xiodoTMT6plex [C8;C10]	O15392 [24-37]	31;33					6.91751	NaN	6.1961	0.874475	7.60383	2.46084	4.64291	1.16572	NaN	6.91751	NaN	NaN	7.07058	5.32163	NaN	8.32532	10.1915	NaN	NaN	4.29466	5.80863	NaN	3.47719				NaN	NaN	0.513454	0.233759	0.686317	-0.721405	-1.5532	-1.66928
O15392	Baculoviral IAP repeat-containing protein 5 (Apoptosis inhibitor 4) (Apoptosis inhibitor survivin)	BIRC5	HSSGCAFLSVK	1xiodoTMT6plex [C5]	O15392 [80-90]	84					NaN	NaN	NaN	NaN	25.8309	7.61593	24.3971	8.28292	NaN	NaN	NaN	NaN	NaN	NaN	29.7667	NaN	NaN	NaN	32.5455	15.1805	29.5077	30.9698	12.7137				NaN	NaN	0.0626082	0.237763
Q13867	Bleomycin hydrolase (BH) (BLM hydrolase) (BMH) (EC 3.4.22.40)	BLMH	KCFPESYTTEATR	1xiodoTMT6plex [C2]	Q13867 [163-175]	164					22.9684	6.15752	20.0573	0.440509	12.6351	5.1143	NaN	NaN	21.4103	31.1671	16.3277	19.4938	20.5691	20.109	NaN	9.87111	19.2845	15.4474	NaN	5.93726	NaN	NaN	NaN	7.09561	NaN	NaN	1.01782	0.266528	NaN	0.287503	-10.3333	-2.91107		-9.36497
Q13867	Bleomycin hydrolase (BH) (BLM hydrolase) (BMH) (EC 3.4.22.40)	BLMH	CWIFSCLNVMR	2xiodoTMT6plex [C1;C6]	Q13867 [73-83]	73;78					NaN	NaN	NaN	NaN	17.1458	2.48735	13.1271	5.24918	NaN	NaN	NaN	NaN	NaN	NaN	20.2754	NaN	NaN	NaN	16.9719	14.1901	18.5841	14.7571	6.04008				NaN	NaN	0.416498	0.12207
Q99541	Perilipin-2 (Adipophilin) (Adipose differentiation-related protein) (ADRP)	PLIN2	SIGYDDTDESHCAEHIESR	1xiodoTMT6plex [C12]	Q99541 [291-309]	302	+				8.36163	2.75985	7.0397	1.65613	22.9657	1.6427	NaN	NaN	11.9593	7.87342	5.25217	5.73325	6.00947	9.37638	NaN	21.323	24.6084	NaN	NaN	NaN	NaN	NaN	NaN				1.86266	0.227308	NaN	0	14.6041	-1.32193			H2O2-sensitive
Q13867	Bleomycin hydrolase (BH) (BLM hydrolase) (BMH) (EC 3.4.22.40)	BLMH	VVCICLGNPPETFTWEYR	2xiodoTMT6plex [C3;C5]	Q13867 [219-236]	221;223					13.1493	3.6936	10.8243	2.73104	19.4158	7.47565	20.135	7.74016	16.8429	9.45571	NaN	13.5553	8.09322	NaN	29.0676	8.41111	NaN	13.3167	23.4592	22.8243	29.1478	21.0084	10.2488	10.2467	NaN	NaN	0.416984	0.178466	0.0390364	0.348891	6.26648	-2.32504	9.31074	9.17661
O75663	TIP41-like protein (Putative MAPK-activating protein PM10) (Type 2A-interacting protein) (TIP)	TIPRL	CVNNYQGMLK	1xiodoTMT6plex [C1]	O75663 [75-84]	75				+	20.974	3.79065	25.4562	0.40405	11.6341	5.73501	8.6862	0.824308	24.7647	17.1834	NaN	25.0521	25.8602	NaN	7.27558	19.0902	NaN	18.1715	6.22169	7.41155	8.56259	9.75188	7.74413	20.3226	6.08463	NaN	0.877946	0.442851	0.32554	1.51649	-9.33995	4.4821	-16.77	-15.8123
Q6QNY0	Biogenesis of lysosome-related organelles complex 1 subunit 3 (BLOC-1 subunit 3)	BLOC1S3	GDLCALAER	1xiodoTMT6plex [C4]	Q6QNY0 [165-173]	168					NaN	NaN	NaN	NaN	18.8002	NaN	25.3218	NaN	NaN	NaN	NaN	NaN	NaN	NaN	18.8002	NaN	NaN	NaN	NaN	NaN	25.3218	NaN	NaN				NaN	NaN	NaN	0
Q8TDH9	Biogenesis of lysosome-related organelles complex 1 subunit 5 (BLOC-1 subunit 5) (Protein Muted homolog)	BLOC1S5	LQAANDSVCR	1xiodoTMT6plex [C9]	Q8TDH9 [109-118]	117					10.5361	NaN	15.2545	NaN	17.1846	NaN	NaN	NaN	10.5361	NaN	NaN	15.2545	NaN	NaN	NaN	NaN	NaN	17.1846	NaN	NaN	NaN	NaN	NaN	NaN	15.7707	19.3254	NaN	NaN	NaN	0	6.6485	4.7184		1.9301	H2O2-sensitive
P30043	Flavin reductase (NADPH) (FR) (EC 1.5.1.30) (Biliverdin reductase B) (BVR-B) (EC 1.3.1.24) (Biliverdin-IX beta-reductase) (Green heme-binding protein) (GHBP) (NADPH-dependent diaphorase) (NADPH-flavin reductase) (FLR)	BLVRB	CLTTDEYDGHSTYPSHQYQ	1xiodoTMT6plex [C1]	P30043 [188-206]	188					6.08456	0.710722	6.69028	1.81665	6.5126	0.71043	6.56233	NaN	7.08964	5.58874	5.57529	9.09947	4.7129	6.25847	7.18474	7.30144	5.32558	6.41409	NaN	6.33713	6.56233	NaN	NaN	3.01762	3.36018	NaN	0.299445	0.165422	NaN	0.296211	0.428039	0.605723	-0.12795	-0.25243
Q9NSY1	BMP-2-inducible protein kinase (BIKe) (EC 2.7.11.1)	BMP2K	SEGGSGGGAAGGGAGGAGAGAGCGSGGSSVGVR	1xiodoTMT6plex [C23]	Q9NSY1 [10-42]	32					7.40943	0.97363	7.63528	0.894145	6.2196	2.69366	2.89866	NaN	6.4358	8.38306	NaN	7.41878	8.82246	6.6646	4.76232	10.6317	4.8728	NaN	3.00916	7.82204	2.89866	NaN	NaN	2.80251	NaN	NaN	0.201545	0.0708789	NaN	0.315747	-1.18983	0.22585	-4.73662	-3.05866
Q9NSY1	BMP-2-inducible protein kinase (BIKe) (EC 2.7.11.1)	BMP2K	MYVNNMPDLNVCK	1xiodoTMT6plex [C12]	Q9NSY1 [81-93]	92					11.5883	1.1554	8.989	2.3522	9.2139	0.78585	NaN	NaN	NaN	10.4329	12.7437	NaN	11.3412	6.6368	NaN	8.42805	9.99975	NaN	NaN	NaN	NaN	NaN	NaN				0.635689	0.370797	NaN	0.0860691	-2.3744	-2.5993
Q9NSY1	BMP-2-inducible protein kinase (BIKe) (EC 2.7.11.1)	BMP2K	NIHCLIR	1xiodoTMT6plex [C4]	Q9NSY1 [289-295]	292					NaN	NaN	NaN	NaN	12.8409	1.27145	9.28035	1.45385	NaN	NaN	NaN	NaN	NaN	NaN	NaN	NaN	NaN	NaN	14.1124	11.5695	NaN	10.7342	7.82649				NaN	NaN	0.68494	0.294065
Q9NSY1	BMP-2-inducible protein kinase (BIKe) (EC 2.7.11.1)	BMP2K	LQTGFTEPEVLQIFCDTCEAVAR	2xiodoTMT6plex [C15;C18]	Q9NSY1 [146-168]	160;163					5.70248	1.75649	7.17185	2.86104	10.4729	0.09555	NaN	NaN	3.94599	7.45897	NaN	NaN	4.31081	10.0329	NaN	NaN	10.5684	NaN	NaN	10.3773	NaN	NaN	NaN				0.945669	0.152211	NaN	0.28786	4.77037	1.46938		3.20545
Q9NSY1	BMP-2-inducible protein kinase (BIKe) (EC 2.7.11.1)	BMP2K	VENILLNDGGNYVLCDFGSATNK	1xiodoTMT6plex [C15]	Q9NSY1 [183-205]	197					18.799	4.0787	21.9629	14.1801	16.0032	12.8287	NaN	NaN	22.8777	14.7203	NaN	36.1431	7.7828	NaN	8.04889	NaN	NaN	34.1016	NaN	5.85908	NaN	NaN	NaN				0.0798147	0.0705363	NaN	0.0786429	-2.79581	3.16395		-1.98261
Q14692	Ribosome biogenesis protein BMS1 homolog (Ribosome assembly protein BMS1 homolog)	BMS1	DCFVTGK	1xiodoTMT6plex [C2]	Q14692 [756-762]	757					13.6874	4.73488	14.3795	5.07832	10.5978	1.62649	NaN	NaN	20.0879	12.1911	8.78312	21.5259	10.189	11.4237	NaN	8.29912	11.8189	11.6755	NaN	NaN	NaN	NaN	NaN	NaN	9.56066	NaN	0.364445	0.0483226	NaN	0.295161	-3.08953	0.69216		-2.70403
Q14692	Ribosome biogenesis protein BMS1 homolog (Ribosome assembly protein BMS1 homolog)	BMS1	SQIHMPGVGDFAVSDISFLPDPCALPEQQK	1xiodoTMT6plex [C23]	Q14692 [295-324]	317					15.6321	NaN	13.7155	6.18032	11.3434	NaN	NaN	NaN	NaN	15.6321	NaN	NaN	7.53516	19.8958	NaN	NaN	11.3434	NaN	NaN	NaN	NaN	NaN	NaN	NaN	11.2926	NaN	NaN	NaN	NaN	0	-4.2887	-1.91662
Q14692	Ribosome biogenesis protein BMS1 homolog (Ribosome assembly protein BMS1 homolog)	BMS1	AGLSPANCQSDR	1xiodoTMT6plex [C8]	Q14692 [549-560]	556					10.1016	1.70247	13.2206	0.681528	14.6211	4.51319	NaN	NaN	9.24056	12.4793	8.58492	13.7547	12.2587	13.6483	NaN	16.4365	19.0126	8.4142	NaN	NaN	NaN	NaN	NaN	NaN	NaN	12.3155	0.59214	1.13118	NaN	0.258456	4.51951	3.11897		-4.80637
Q14692	Ribosome biogenesis protein BMS1 homolog (Ribosome assembly protein BMS1 homolog)	BMS1	STLIQCLIR	1xiodoTMT6plex [C6]	Q14692 [96-104]	101					NaN	NaN	NaN	NaN	16.7063	2.72935	15.0821	0.94565	NaN	NaN	NaN	NaN	NaN	NaN	NaN	NaN	NaN	NaN	13.9769	19.4356	NaN	14.1365	16.0278	7.71939	3.39947	8.74873	NaN	NaN	0.20028	0.231846					H2O2-sensitive
Q12981	Vesicle transport protein SEC20 (BCL2/adenovirus E1B 19 kDa protein-interacting protein 1) (Transformation-related gene 8 protein) (TRG-8)	BNIP1	DCSGPLSALTELNTK	1xiodoTMT6plex [C2]	Q12981 [32-46]	33					12.7388	3.08542	12.5636	0.903116	13.2201	1.14	NaN	NaN	16.7857	12.1284	9.30231	12.4833	11.4998	13.7076	NaN	14.3601	12.0801	NaN	NaN	NaN	NaN	NaN	NaN				0.0552959	0.0258307	NaN	0	0.481297	-0.175237
Q8NFC6	Biorientation of chromosomes in cell division protein 1-like 1	BOD1L1	KETEGTVTCTGAEGR	1xiodoTMT6plex [C9]	Q8NFC6 [1721-1735]	1729					8.8364	0.060725	5.85583	1.56608	4.40254	0.979345	NaN	NaN	8.89713	8.77568	NaN	5.74104	3.99776	7.82869	NaN	3.42319	5.38188	NaN	NaN	NaN	NaN	NaN	NaN	7.55235	15.8593	NaN	1.34058	0.890987	NaN	0.115512	-4.43387	-2.98057
Q8NFC6	Biorientation of chromosomes in cell division protein 1-like 1	BOD1L1	EGESGECAVAESEDR	1xiodoTMT6plex [C7]	Q8NFC6 [1612-1626]	1618					6.23469	NaN	10.4583	NaN	7.87307	NaN	NaN	NaN	NaN	6.23469	NaN	NaN	10.4583	NaN	NaN	7.87307	NaN	NaN	NaN	NaN	NaN	NaN	NaN	NaN	6.79883	NaN	NaN	NaN	NaN	0	1.63838	4.22361
Q8NFC6	Biorientation of chromosomes in cell division protein 1-like 1	BOD1L1	ETEGTVTCTGAEGR	1xiodoTMT6plex [C8]	Q8NFC6 [1722-1735]	1729					18.9821	NaN	19.9174	NaN	15.6891	NaN	NaN	NaN	NaN	18.9821	NaN	NaN	19.9174	NaN	NaN	15.6891	NaN	NaN	NaN	NaN	NaN	NaN	NaN				NaN	NaN	NaN	0	-3.293	0.9353
Q8NFC6	Biorientation of chromosomes in cell division protein 1-like 1	BOD1L1	ECPEIGPFAGR	1xiodoTMT6plex [C2]	Q8NFC6 [2437-2447]	2438					NaN	NaN	NaN	NaN	15.6844	NaN	19.4933	NaN	NaN	NaN	NaN	NaN	NaN	NaN	NaN	NaN	NaN	NaN	NaN	15.6844	NaN	NaN	19.4933				NaN	NaN	NaN	0
Q9H3K6	BolA-like protein 2	BOLA2	LVNACLAEELPHIHAFEQK	1xiodoTMT6plex [C5]	Q9H3K6 [55-73]	59					9.61049	2.55497	9.17161	0.281206	10.9259	3.91457	14.2941	10.3072	12.9407	9.1595	6.73126	9.45856	8.78968	9.26658	18.6837	8.53241	9.97551	NaN	8.54362	8.89404	28.8606	7.48067	6.54094	4.85083	NaN	10.3061	0.174807	0.0856222	0.228765	0.133086	1.31537	-0.43888	5.12246	2.89237
Q53S33	BolA-like protein 3	BOLA3	VTDISGGCGAMYEIK	1xiodoTMT6plex [C8]	Q53S33 [52-66]	59					32.9444	NaN	27.5193	NaN	19.5004	8.23235	NaN	NaN	NaN	32.9444	NaN	NaN	27.5193	NaN	NaN	27.7327	NaN	NaN	11.268	NaN	NaN	NaN	NaN	NaN	NaN	NaN	NaN	NaN	NaN	0	-13.4441	-5.4251		-16.2513
Q14137	Ribosome biogenesis protein BOP1 (Block of proliferation 1 protein)	BOP1	CLDLYLCPR	2xiodoTMT6plex [C1;C7]	Q14137 [367-375]	367;373					5.75608	0.87963	4.7231	0.102548	4.80556	0.813843	4.57844	1.50385	5.84511	4.637	6.78612	4.74823	4.83423	4.58684	4.8097	4.20203	3.82639	4.23011	5.88748	5.87762	6.5381	4.31424	2.88297	5.48321	6.40256	NaN	0.700535	0.75852	0.0952703	0	-0.950522	-1.03298	-0.144663	0.231987
Q14137	Ribosome biogenesis protein BOP1 (Block of proliferation 1 protein)	BOP1	DLQPFPTCQALVYR	1xiodoTMT6plex [C8]	Q14137 [397-410]	404					6.96205	0.578179	6.91007	1.02127	7.44155	2.01998	NaN	NaN	7.77966	6.54496	6.56152	5.98786	6.40856	8.33379	NaN	7.85238	5.38813	5.96208	10.5636	NaN	NaN	NaN	NaN	NaN	4.01475	7.67811	0.125168	0.0208786	NaN	0.211648	0.479501	-0.0519767		1.35277
Q14137	Ribosome biogenesis protein BOP1 (Block of proliferation 1 protein)	BOP1	TTEEQVQASTPCPR	1xiodoTMT6plex [C12]	Q14137 [97-110]	108					NaN	NaN	NaN	NaN	6.1795	1.0928	6.01368	0.55541	NaN	NaN	NaN	NaN	NaN	NaN	6.25868	NaN	NaN	NaN	4.80326	7.47655	5.45827	NaN	6.56909	10.4299	NaN	10.2906	NaN	NaN	0.0517186	0.273404					H2O2-sensitive
Q14137	Ribosome biogenesis protein BOP1 (Block of proliferation 1 protein)	BOP1	CLSVSPGGQWLVSGSDDGSLR	1xiodoTMT6plex [C1]	Q14137 [418-438]	418					9.66668	1.7563	9.75417	2.20249	11.0602	3.53527	9.61285	1.61955	9.35202	7.69033	11.9577	8.23138	8.16242	12.8687	17.6499	7.45203	10.725	8.6339	10.84	NaN	11.2324	7.9933	NaN	NaN	8.76463	3.45015	0.221114	0.0145403	0.181676	0	1.39348	0.0874833	-0.141317	-0.0792667
Q14137	Ribosome biogenesis protein BOP1 (Block of proliferation 1 protein)	BOP1	KTTEEQVQASTPCPR	1xiodoTMT6plex [C13]	Q14137 [96-110]	108					9.0857	3.88684	6.56101	1.36681	13.8033	7.56782	11.9949	7.44387	7.48638	5.33093	14.4398	8.47094	5.34844	5.86364	3.26259	NaN	NaN	NaN	20.6794	17.4678	6.64118	22.5216	6.8219	NaN	NaN	NaN	0.321699	0.361453	0.0854124	0.265581	4.71756	-2.5247	5.43389	8.26537	H2O2-sensitive
Q96B45	BLOC-1-related complex subunit 7 (Diaskedin)	BORCS7	VTTCGTDVIALTK	1xiodoTMT6plex [C4]	Q96B45 [25-37]	28					NaN	NaN	NaN	NaN	37.979	NaN	46.6468	NaN	NaN	NaN	NaN	NaN	NaN	NaN	NaN	NaN	NaN	NaN	37.979	NaN	NaN	46.6468	NaN	NaN	NaN	NaN	NaN	NaN	NaN	0
P07738	Bisphosphoglycerate mutase (BPGM) (EC 5.4.2.4) (2,3-bisphosphoglycerate mutase, erythrocyte) (2,3-bisphosphoglycerate synthase) (EC 5.4.2.11) (2,3-diphosphoglycerate mutase) (DPGM) (BPG-dependent PGAM)	BPGM	VCDVPLDQLPR	1xiodoTMT6plex [C2]	P07738 [144-154]	145					36.644	NaN	46.5894	NaN	33.2831	NaN	NaN	NaN	36.644	NaN	NaN	46.5894	NaN	NaN	NaN	NaN	NaN	33.2831	NaN	NaN	NaN	NaN	NaN				NaN	NaN	NaN	0	-3.3609	9.9454		-13.3063
O95861	3'(2'),5'-bisphosphate nucleotidase 1 (EC 3.1.3.7) (Bisphosphate 3'-nucleotidase 1) (PAP-inositol 1,4-phosphatase) (PIP)	BPNT1	LAQMSICSSLAR	1xiodoTMT6plex [C7]	O95861 [53-64]	59					6.83681	NaN	5.75979	NaN	6.048	0.07008	NaN	NaN	NaN	6.83681	NaN	NaN	5.75979	NaN	NaN	6.11808	NaN	NaN	NaN	5.97792	NaN	NaN	NaN	NaN	5.38773	NaN	NaN	NaN	NaN	0	-0.78881	-1.07702		0.21813
O95861	3'(2'),5'-bisphosphate nucleotidase 1 (EC 3.1.3.7) (Bisphosphate 3'-nucleotidase 1) (PAP-inositol 1,4-phosphatase) (PIP)	BPNT1	WDTCAPEVILHAVGGK	1xiodoTMT6plex [C4]	O95861 [246-261]	249					4.80629	1.03884	7.31141	2.3765	6.71647	2.23413	5.23912	0.956815	5.84513	3.76745	NaN	9.33224	3.97531	8.62668	8.95675	4.19741	NaN	NaN	4.78681	8.92492	6.19594	4.28231	NaN	NaN	3.84812	NaN	0.396414	0.448105	0.296354	0.201834	1.91018	2.50512	-2.07228	-1.26391
O95861	3'(2'),5'-bisphosphate nucleotidase 1 (EC 3.1.3.7) (Bisphosphate 3'-nucleotidase 1) (PAP-inositol 1,4-phosphatase) (PIP)	BPNT1	LVTDCVAAMNPDAVLR	1xiodoTMT6plex [C5]	O95861 [202-217]	206					7.90886	0.62214	6.63299	0.9188	7.75533	2.9382	6.34763	NaN	NaN	7.28672	8.531	7.8382	6.45097	5.6098	NaN	7.64425	3.77688	12.0727	NaN	7.52748	6.34763	NaN	NaN	NaN	2.19663	5.80183	0.0198699	0.560306	NaN	0.307617	-0.153532	-1.27587	-0.28536	2.01628
O95861	3'(2'),5'-bisphosphate nucleotidase 1 (EC 3.1.3.7) (Bisphosphate 3'-nucleotidase 1) (PAP-inositol 1,4-phosphatase) (PIP)	BPNT1	TCATDLQTK	1xiodoTMT6plex [C2]	O95861 [41-49]	42					26.993	11.5478	19.3937	8.06983	16.525	6.96044	NaN	NaN	38.5408	15.4451	NaN	29.8835	18.0419	10.2557	NaN	16.6892	7.91935	24.9665	NaN	NaN	NaN	NaN	NaN	4.07098	5.58708	NaN	0.397929	0.259325	NaN	0.0287863	-10.4679	-7.59925		5.5728
O95861	3'(2'),5'-bisphosphate nucleotidase 1 (EC 3.1.3.7) (Bisphosphate 3'-nucleotidase 1) (PAP-inositol 1,4-phosphatase) (PIP)	BPNT1	ASAYVFASPGCK	1xiodoTMT6plex [C11]	O95861 [233-244]	243					NaN	NaN	NaN	NaN	58.1647	6.4852	54.0904	3.55705	NaN	NaN	NaN	NaN	NaN	NaN	NaN	NaN	NaN	NaN	64.6499	51.6795	NaN	57.6474	50.5333	NaN	7.06929	7.6409	NaN	NaN	0.195821	0.190254
Q7Z569	BRCA1-associated protein (EC 2.3.2.27) (BRAP2) (Impedes mitogenic signal propagation) (IMP) (RING finger protein 52) (RING-type E3 ubiquitin transferase BRAP2) (Renal carcinoma antigen NY-REN-63)	BRAP	IVQYECEGDTCQEEK	2xiodoTMT6plex [C6;C11]	Q7Z569 [386-400]	391;396					14.8447	NaN	19.4517	NaN	13.844	NaN	NaN	NaN	NaN	14.8447	NaN	NaN	19.4517	NaN	NaN	13.844	NaN	NaN	NaN	NaN	NaN	NaN	NaN				NaN	NaN	NaN	0	-1.0007	4.607
O60885	Bromodomain-containing protein 4 (Protein HUNK1)	BRD4	YVTSCLR	1xiodoTMT6plex [C5]	O60885 [670-676]	674					NaN	NaN	NaN	NaN	14.1016	0.796186	11.6724	1.99262	NaN	NaN	NaN	NaN	NaN	NaN	14.4557	NaN	NaN	NaN	14.8502	12.9989	13.5061	12.6087	8.90247	NaN	5.80062	8.38826	NaN	NaN	0.733682	0.155188
Q9H0E9	Bromodomain-containing protein 8 (Skeletal muscle abundant protein) (Skeletal muscle abundant protein 2) (Thyroid hormone receptor coactivating protein of 120 kDa) (TrCP120) (p120)	BRD8	HCASQYSELLETTETPK	1xiodoTMT6plex [C2]	Q9H0E9 [63-79]	64					14.7682	2.0132	10.5317	1.15276	11.8108	NaN	NaN	NaN	NaN	12.755	16.7814	NaN	9.37897	11.6845	NaN	NaN	11.8108	NaN	NaN	NaN	NaN	NaN	NaN	6.04066	26.8728	NaN	NaN	0.6791	NaN	0	-2.9574	-4.23646
O95415	Membrane protein BRI3 (Brain protein I3) (pRGR2)	BRI3	YPANSIVVVGGCPVCR	2xiodoTMT6plex [C12;C15]	O95415 [67-82]	78;81					24.5045	NaN	20.2574	NaN	20.5188	3.69808	29.3754	2.3151	24.5045	NaN	NaN	20.2574	NaN	NaN	24.6933	NaN	NaN	15.7032	21.1599	NaN	27.0603	31.6905	NaN				NaN	NaN	0.993153	0.228607	-3.9857	-4.2471	9.118	3.64608
Q8TDN6	Ribosome biogenesis protein BRX1 homolog (Brix domain-containing protein 2)	BRIX1	LFVINEVCEMK	1xiodoTMT6plex [C8]	Q8TDN6 [100-110]	107					12.3749	NaN	12.6761	NaN	8.24275	NaN	NaN	NaN	NaN	12.3749	NaN	NaN	12.6761	NaN	NaN	8.24275	NaN	NaN	NaN	NaN	NaN	NaN	NaN	NaN	8.61274	NaN	NaN	NaN	NaN	0	-4.13215	0.3012
Q8TDN6	Ribosome biogenesis protein BRX1 homolog (Brix domain-containing protein 2)	BRIX1	IPGPVCK	1xiodoTMT6plex [C6]	Q8TDN6 [47-53]	52					12.3794	2.21755	12.3823	0.46235	12.7665	0.1828	NaN	NaN	14.597	NaN	10.1619	12.8447	NaN	11.92	NaN	NaN	12.9493	12.5837	NaN	NaN	NaN	NaN	NaN	NaN	18.3031	NaN	0.0565455	0.000393341	NaN	0.2908	0.38705	0.0029		0.20135	H2O2-sensitive
Q8TDN6	Ribosome biogenesis protein BRX1 homolog (Brix domain-containing protein 2)	BRIX1	CIYFEAK	1xiodoTMT6plex [C1]	Q8TDN6 [115-121]	115					8.58604	1.07142	8.91296	0.324811	10.4344	3.60733	12.9453	6.93932	7.62953	8.04658	10.082	8.52079	9.31618	8.9019	16.6433	8.04997	9.1606	5.32799	12.9117	10.5127	21.3991	13.0349	4.40201	NaN	NaN	NaN	0.329076	0.154397	0.260566	0.177912	1.84834	0.32692	4.03238	2.35178
Q9NW68	BSD domain-containing protein 1	BSDC1	TIDCDVITLMGTPSGTAEPYDGTK	1xiodoTMT6plex [C4]	Q9NW68 [96-119]	99					21.5155	2.23485	20.4115	1.8298	14.8802	5.80997	NaN	NaN	NaN	23.7504	19.2807	NaN	22.2413	18.5817	NaN	9.07027	20.6902	NaN	NaN	NaN	NaN	NaN	NaN				0.400007	0.131309	NaN	0	-6.63532	-1.10405
P35613	Basigin (5F7) (Collagenase stimulatory factor) (Extracellular matrix metalloproteinase inducer) (EMMPRIN) (Hepatoma-associated antigen) (HAb18G) (Leukocyte activation antigen M6) (OK blood group antigen) (Tumor cell-derived collagenase stimulatory factor) (TCSF) (CD antigen CD147)	BSG	TEFKVDSDDQWGEYSCVFLPEPMGTANIQLHGPPR	1xiodoTMT6plex [C16]	P35613 [188-222]	203					87.4868	NaN	76.4167	NaN	73.5781	NaN	NaN	NaN	NaN	87.4868	NaN	NaN	76.4167	NaN	NaN	73.5781	NaN	NaN	NaN	NaN	NaN	NaN	NaN				NaN	NaN	NaN	0	-13.9087	-11.0701
P35613	Basigin (5F7) (Collagenase stimulatory factor) (Extracellular matrix metalloproteinase inducer) (EMMPRIN) (Hepatoma-associated antigen) (HAb18G) (Leukocyte activation antigen M6) (OK blood group antigen) (Tumor cell-derived collagenase stimulatory factor) (TCSF) (CD antigen CD147)	BSG	VDSDDQWGEYSCVFLPEPMGTANIQLHGPPR	1xiodoTMT6plex [C12]	P35613 [192-222]	203					85.9009	9.5124	81.431	14.6618	82.172	12.7252	86.6331	NaN	95.4133	76.3885	NaN	92.9449	60.7401	90.6081	NaN	69.4468	NaN	94.8972	NaN	NaN	NaN	NaN	86.6331	89.7164	91.7635	NaN	0.0776492	0.103941	NaN	0.323827	-3.7289	-4.46987	5.20207	9.33412
P35613	Basigin (5F7) (Collagenase stimulatory factor) (Extracellular matrix metalloproteinase inducer) (EMMPRIN) (Hepatoma-associated antigen) (HAb18G) (Leukocyte activation antigen M6) (OK blood group antigen) (Tumor cell-derived collagenase stimulatory factor) (TCSF) (CD antigen CD147)	BSG	SSEHINEGETAMLVCK	1xiodoTMT6plex [C15]	P35613 [228-243]	242					91.1632	6.25391	91.7966	1.42558	92.1542	2.95415	93.4289	1.31717	94.4614	96.6211	82.4072	92.8949	92.7116	89.7833	92.4341	93.5759	87.378	91.0462	96.337	NaN	91.5959	94.6325	94.0584	83.7916	85.8566	88.6005	0.0957748	0.0478415	0.24939	0.342521	0.991007	0.633367	1.63233	1.7374
P20290	Transcription factor BTF3 (Nascent polypeptide-associated complex subunit beta) (NAC-beta) (RNA polymerase B transcription factor 3)	BTF3	GGCPGGEATLSQPPPR	1xiodoTMT6plex [C3]	P20290 [20-35]	22					6.27557	0.083165	6.13037	1.50078	7.67481	2.40085	10.6248	3.69606	6.35873	6.1924	NaN	4.62959	7.63115	NaN	NaN	5.23881	NaN	5.69817	8.56216	11.2001	14.3209	NaN	6.92877	9.50411	5.67488	11.8288	0.269251	0.0306523	0.407285	0.256407	1.39925	-0.145195	4.49446	3.21165	H2O2-sensitive
Q06187	Tyrosine-protein kinase BTK (EC 2.7.10.2) (Agammaglobulinemia tyrosine kinase) (ATK) (B-cell progenitor kinase) (BPK) (Bruton tyrosine kinase)	BTK	NAMGCQILENR	1xiodoTMT6plex [C5]	Q06187 [161-171]	165					10.8179	0.991504	11.8987	0.486156	11.7626	2.34936	7.04872	0.398757	10.797	12.0425	9.61409	12.4058	12.0473	11.2431	10.3108	11.0253	13.2364	8.76476	NaN	15.4757	7.59682	6.88958	6.65977	NaN	NaN	NaN	0.231174	0.622505	1.61066	1.64098	0.944729	1.08087	-4.85001	-2.82141
Q06187	Tyrosine-protein kinase BTK (EC 2.7.10.2) (Agammaglobulinemia tyrosine kinase) (ATK) (B-cell progenitor kinase) (BPK) (Bruton tyrosine kinase)	BTK	NCLVNDQGVVK	1xiodoTMT6plex [C2]	Q06187 [526-536]	527					16.2459	3.23438	13.6402	3.56364	11.9503	3.90346	14.6344	4.12369	20.04	16.5615	12.1363	18.5986	11.9422	10.3799	7.28241	9.38073	12.4216	15.303	18.4394	8.87473	9.29623	19.337	15.2699	4.50983	4.41526	4.0565	0.720699	0.312886	0.368674	0	-4.29562	-2.6057	0.994143	0.77981
Q06187	Tyrosine-protein kinase BTK (EC 2.7.10.2) (Agammaglobulinemia tyrosine kinase) (ATK) (B-cell progenitor kinase) (BPK) (Bruton tyrosine kinase)	BTK	HYVVCSTPQSQYYLAEK	1xiodoTMT6plex [C5]	Q06187 [333-349]	337					48.235	NaN	40.7719	NaN	20.5971	11.2594	18.1708	1.5612	48.235	NaN	NaN	40.7719	NaN	NaN	16.3518	NaN	NaN	39.8887	11.7122	14.4357	20.2405	16.4702	17.8016	4.0398	NaN	NaN	NaN	NaN	0.115335	0.195348	-27.6379	-7.4631	-22.6011	-20.6804
Q06187	Tyrosine-protein kinase BTK (EC 2.7.10.2) (Agammaglobulinemia tyrosine kinase) (ATK) (B-cell progenitor kinase) (BPK) (Bruton tyrosine kinase)	BTK	FQTQQLLEMCK	1xiodoTMT6plex [C10]	Q06187 [493-503]	502					NaN	NaN	NaN	NaN	19.5134	NaN	19.3441	NaN	NaN	NaN	NaN	NaN	NaN	NaN	NaN	NaN	NaN	NaN	19.5134	NaN	NaN	19.3441	NaN	11.3145	NaN	NaN	NaN	NaN	NaN	0
O43683	Mitotic checkpoint serine/threonine-protein kinase BUB1 (hBUB1) (EC 2.7.11.1) (BUB1A)	BUB1	LSQPAAGGVLTCEAELGVEACR	2xiodoTMT6plex [C12;C21]	O43683 [678-699]	689;698					11.3917	NaN	13.8936	NaN	7.73578	1.25205	11.5932	NaN	11.3917	NaN	NaN	13.8936	NaN	NaN	NaN	NaN	NaN	6.48372	NaN	8.98783	NaN	NaN	11.5932				NaN	NaN	NaN	0.033678	-3.65592	2.5019	-2.3004	-4.87202
O43683	Mitotic checkpoint serine/threonine-protein kinase BUB1 (hBUB1) (EC 2.7.11.1) (BUB1A)	BUB1	VDVEQVVMYCK	1xiodoTMT6plex [C10]	O43683 [229-239]	238					22.7743	NaN	16.3411	NaN	13.7794	NaN	NaN	NaN	NaN	22.7743	NaN	NaN	16.3411	NaN	NaN	13.7794	NaN	NaN	NaN	NaN	NaN	NaN	NaN				NaN	NaN	NaN	0	-8.9949	-6.4332
O43683	Mitotic checkpoint serine/threonine-protein kinase BUB1 (hBUB1) (EC 2.7.11.1) (BUB1A)	BUB1	APCLPVTYQQTPVNMEK	1xiodoTMT6plex [C3]	O43683 [337-353]	339					24.2817	6.9827	28.7381	10.9723	18.1498	2.8433	NaN	NaN	NaN	17.299	31.2644	NaN	17.7657	39.7104	NaN	15.3065	20.9931	NaN	NaN	NaN	NaN	NaN	NaN				0.299761	0.116607	NaN	0	-6.1319	4.45635
O60566	Mitotic checkpoint serine/threonine-protein kinase BUB1 beta (EC 2.7.11.1) (MAD3/BUB1-related protein kinase) (hBUBR1) (Mitotic checkpoint kinase MAD3L) (Protein SSK1)	BUB1B	NVTICPNPEDTCDFAR	2xiodoTMT6plex [C5;C12]	O60566 [598-613]	602;609					13.1842	NaN	18.1919	NaN	17.4167	NaN	NaN	NaN	NaN	13.1842	NaN	NaN	18.1919	NaN	NaN	17.4167	NaN	NaN	NaN	NaN	NaN	NaN	NaN				NaN	NaN	NaN	0	4.2325	5.0077
O60566	Mitotic checkpoint serine/threonine-protein kinase BUB1 beta (EC 2.7.11.1) (MAD3/BUB1-related protein kinase) (hBUBR1) (Mitotic checkpoint kinase MAD3L) (Protein SSK1)	BUB1B	IHDPYDCNK	1xiodoTMT6plex [C7]	O60566 [894-902]	900					NaN	NaN	NaN	NaN	11.5486	NaN	26.502	NaN	NaN	NaN	NaN	NaN	NaN	NaN	NaN	NaN	NaN	NaN	11.5486	NaN	NaN	26.502	NaN				NaN	NaN	NaN	0
O43684	Mitotic checkpoint protein BUB3	BUB3	LCQFHR	1xiodoTMT6plex [C2]	O43684 [269-274]	270					NaN	NaN	NaN	NaN	3.18277	0.2946	2.4656	0.901401	NaN	NaN	NaN	NaN	NaN	NaN	3.10259	NaN	NaN	NaN	3.57693	2.8688	2.71134	3.42601	1.25945				NaN	NaN	0.462072	0.130483
O43684	Mitotic checkpoint protein BUB3	BUB3	TPCNAGTFSQPEK	1xiodoTMT6plex [C3]	O43684 [127-139]	129					7.94331	0.0055	7.81778	1.23318	6.90155	0.386813	NaN	NaN	7.93781	NaN	7.94881	9.05096	NaN	6.58459	NaN	NaN	6.35654	7.21479	NaN	7.13332	NaN	NaN	NaN	NaN	4.89965	NaN	1.22169	0.0323562	NaN	0	-1.04176	-0.125535		-0.64372
O43684	Mitotic checkpoint protein BUB3	BUB3	CVEYCPEVNVMVTGSWDQTVK	2xiodoTMT6plex [C1;C5]	O43684 [101-121]	101;105					38.9761	27.9957	30.4296	18.0748	27.9374	4.32045	NaN	NaN	66.9718	10.9803	NaN	48.5044	12.3548	NaN	NaN	23.6169	NaN	32.2578	NaN	NaN	NaN	NaN	NaN	NaN	NaN	NaN	0.134096	0.0853608	NaN	0.020923	-11.0387	-8.54645		1.8282
P41223	Protein BUD31 homolog (Protein EDG-2) (Protein G10 homolog)	BUD31	QGYENLCCLR	2xiodoTMT6plex [C7;C8]	P41223 [95-104]	101;102					NaN	NaN	NaN	NaN	5.98544	1.52344	5.96358	0.28189	NaN	NaN	NaN	NaN	NaN	NaN	NaN	NaN	NaN	NaN	4.46199	7.50888	NaN	6.24547	5.68169	NaN	NaN	NaN	NaN	NaN	0.00435345	0.0687369
P41223	Protein BUD31 homolog (Protein EDG-2) (Protein G10 homolog)	BUD31	KQGYENLCCLR	2xiodoTMT6plex [C8;C9]	P41223 [94-104]	101;102					NaN	NaN	NaN	NaN	12.2647	1.29995	10.2826	0.53684	NaN	NaN	NaN	NaN	NaN	NaN	13.5647	NaN	NaN	NaN	NaN	10.9648	10.8194	NaN	9.74572				NaN	NaN	0.531494	0.236543
P41223	Protein BUD31 homolog (Protein EDG-2) (Protein G10 homolog)	BUD31	ELYEYCIK	1xiodoTMT6plex [C6]	P41223 [73-80]	78					12.8523	3.80221	9.99083	2.29528	11.4172	2.33308	10.909	4.40517	8.31253	12.6267	17.6178	6.74498	11.5853	11.6422	11.0164	13.3051	14.3677	10.7702	7.62675	NaN	15.3142	6.50387	NaN	4.10465	4.08416	NaN	0.230988	0.383264	0.0585867	0	-1.43511	-2.86152	0.918208	0.0629283
Q13895	Bystin	BYSL	GILIPLCESGTCTLR	2xiodoTMT6plex [C7;C12]	Q13895 [289-303]	295;300					11.3683	NaN	12.6926	NaN	8.82598	2.01552	3.226	0.358085	NaN	11.3683	NaN	NaN	12.6926	NaN	NaN	10.8415	NaN	NaN	NaN	6.81046	3.58408	NaN	2.86791	NaN	3.40095	2.57241	NaN	NaN	0.952012	0.130467	-2.54232	1.3243	-9.4666	-8.27178
Q13895	Bystin	BYSL	ELPVLWHQCLLTLVQR	1xiodoTMT6plex [C9]	Q13895 [373-388]	381					10.6505	NaN	7.8409	2.2163	7.25168	NaN	NaN	NaN	10.6505	NaN	NaN	5.62461	10.0572	NaN	NaN	7.25168	NaN	NaN	NaN	NaN	NaN	NaN	NaN	NaN	2.69923	NaN	NaN	NaN	NaN	0.0893825	-3.39882	-2.80959
Q13895	Bystin	BYSL	CSIPVLHSSAAMLK	1xiodoTMT6plex [C1]	Q13895 [315-328]	315					9.30911	0.32826	10.8227	1.20161	8.42969	0.317065	NaN	NaN	NaN	8.98085	9.63737	NaN	9.62109	12.0243	NaN	8.11263	8.74676	NaN	NaN	NaN	NaN	NaN	NaN				0.712598	0.458041	NaN	0.0822115	-0.879415	1.51358
Q7L1Q6	eIF5-mimic protein 2 (Basic leucine zipper and W2 domain-containing protein 1) (Protein Orf)	BZW1	IQEYCYDNIHFMK	1xiodoTMT6plex [C5]	Q7L1Q6 [345-357]	349					NaN	NaN	NaN	NaN	6.25593	1.62006	6.33318	NaN	NaN	NaN	NaN	NaN	NaN	NaN	7.87599	NaN	NaN	NaN	4.63587	NaN	NaN	6.33318	NaN				NaN	NaN	NaN	0
Q7L1Q6	eIF5-mimic protein 2 (Basic leucine zipper and W2 domain-containing protein 1) (Protein Orf)	BZW1	ERFDPTQFQDCIIQGLTETGTDLEAVAK	1xiodoTMT6plex [C11]	Q7L1Q6 [25-52]	35					12.1805	NaN	19.8645	NaN	8.72328	NaN	NaN	NaN	NaN	NaN	12.1805	NaN	NaN	19.8645	NaN	NaN	8.72328	NaN	NaN	NaN	NaN	NaN	NaN	12.7417	7.48383	NaN	NaN	NaN	NaN	0	-3.45722	7.684
Q9Y6E2	eIF5-mimic protein 1 (Basic leucine zipper and W2 domain-containing protein 2)	BZW2	MTNHCVFSANEDHETIR	1xiodoTMT6plex [C5]	Q9Y6E2 [93-109]	97					11.1719	NaN	12.4334	NaN	12.7709	3.30715	10.9475	0.0475	NaN	NaN	11.1719	NaN	NaN	12.4334	16.7973	NaN	12.8185	NaN	8.69688	NaN	10.995	10.9	NaN	7.44509	27.0601	11.1664	NaN	NaN	0.230253	0.172407	1.59899	1.2615	-1.4859	-2.23611
Q9Y6E2	eIF5-mimic protein 1 (Basic leucine zipper and W2 domain-containing protein 2)	BZW2	LSQECPIK	1xiodoTMT6plex [C5]	Q9Y6E2 [266-273]	270					NaN	NaN	NaN	NaN	15.7904	5.35652	13.3883	2.26621	NaN	NaN	NaN	NaN	NaN	NaN	12.8558	NaN	NaN	NaN	11.2096	23.3058	10.8064	13.0349	16.3236				NaN	NaN	0.228763	0.224028
Q9H0W9	Ester hydrolase C11orf54 (EC 3.1.-.-)	C11orf54	APLVCLPVFVSR	1xiodoTMT6plex [C5]	Q9H0W9 [245-256]	249					14.1552	2.59724	14.1895	2.29409	16.3028	3.3463	12.1741	NaN	16.9318	14.8493	10.6845	12.5457	12.589	17.4337	NaN	13.1688	15.153	14.9469	21.9427	NaN	NaN	12.1741	NaN	11.639	13.8871	8.56768	0.327133	0.00457883	NaN	0.211742	2.14765	0.0342667	-2.01537	2.1651
Q9H0W9	Ester hydrolase C11orf54 (EC 3.1.-.-)	C11orf54	SHIMPAEFSSCPLNSDEEVNK	1xiodoTMT6plex [C11]	Q9H0W9 [216-236]	226					9.71386	3.15125	10.4057	1.11878	11.7249	3.31479	13.5175	NaN	12.4097	11.4392	5.29268	11.0044	11.3747	8.83803	11.6315	10.6421	13.6665	16.3269	12.6044	5.47796	NaN	NaN	13.5175	NaN	2.75315	5.80877	0.330698	0.105472	NaN	0.321697	2.01103	0.69185	3.11179	1.57598
Q9NSK7	Protein C19orf12	C19orf12	LLCSLSGER	1xiodoTMT6plex [C3]	Q9NSK7 [22-30]	24					12.6212	2.88661	14.2396	0.8774	10.4111	1.08536	NaN	NaN	15.5078	9.73457	NaN	15.117	13.3622	NaN	NaN	9.32579	NaN	11.4965	NaN	NaN	NaN	NaN	NaN				0.261231	0.190209	NaN	0.282595	-2.21004	1.61841		-2.7431
Q6ZSJ8	Uncharacterized protein C1orf122 (Protein ALAESM)	C1orf122	QLLDTIAACEEMLR	1xiodoTMT6plex [C9]	Q6ZSJ8 [53-66]	61					5.95827	NaN	3.617	NaN	8.57229	4.00871	9.38082	1.85038	5.95827	NaN	NaN	3.617	NaN	NaN	NaN	NaN	NaN	4.56357	12.581	NaN	7.53043	11.2312	NaN				NaN	NaN	0.0596913	0.312543	2.61402	-2.34127	5.76382	5.35955
Q9BV19	Uncharacterized protein C1orf50	C1orf50	EWGTSCPHDFLGAYK	1xiodoTMT6plex [C6]	Q9BV19 [139-153]	144					NaN	NaN	NaN	NaN	6.03725	NaN	6.75838	NaN	NaN	NaN	NaN	NaN	NaN	NaN	NaN	NaN	NaN	NaN	NaN	6.03725	NaN	NaN	6.75838				NaN	NaN	NaN	0
Q9BV19	Uncharacterized protein C1orf50	C1orf50	DANLHHVACNIVK	1xiodoTMT6plex [C9]	Q9BV19 [102-114]	110					NaN	NaN	NaN	NaN	10.2374	0.794655	20.1027	2.4823	NaN	NaN	NaN	NaN	NaN	NaN	11.0321	NaN	NaN	NaN	9.44279	NaN	22.585	17.6204	NaN				NaN	NaN	1.19893	0.165167
Q07021	Complement component 1 Q subcomponent-binding protein, mitochondrial (ASF/SF2-associated protein p32) (Glycoprotein gC1qBP) (C1qBP) (Hyaluronan-binding protein 1) (Mitochondrial matrix protein p32) (gC1q-R protein) (p33) (SF2AP32)	C1QBP	ALVLDCHYPEDEVGQEDEAESDIFSIR	1xiodoTMT6plex [C6]	Q07021 [181-207]	186					6.24276	NaN	7.29288	2.61988	11.7153	NaN	NaN	NaN	6.24276	NaN	NaN	10.938	6.0452	4.89544	NaN	NaN	NaN	11.7153	NaN	NaN	NaN	NaN	NaN	10.292	11.2062	3.65085	NaN	NaN	NaN	0.294555	5.47254	1.05012		4.42242
Q07021	Complement component 1 Q subcomponent-binding protein, mitochondrial (ASF/SF2-associated protein p32) (Glycoprotein gC1qBP) (C1qBP) (Hyaluronan-binding protein 1) (Mitochondrial matrix protein p32) (gC1q-R protein) (p33) (SF2AP32)	C1QBP	KALVLDCHYPEDEVGQEDEAESDIFSIR	1xiodoTMT6plex [C7]	Q07021 [180-207]	186					14.4915	NaN	12.4017	4.11336	14.6175	NaN	NaN	NaN	NaN	14.4915	NaN	6.92885	13.4307	16.8456	NaN	14.6175	NaN	NaN	NaN	NaN	NaN	NaN	NaN	NaN	NaN	NaN	NaN	NaN	NaN	0	0.126	-2.08978
Q8N8R5	Mitochondrial protein C2orf69	C2orf69	CSLSAEVR	1xiodoTMT6plex [C1]	Q8N8R5 [43-50]	43					NaN	NaN	NaN	NaN	9.1074	0.015035	10.0683	0.771975	NaN	NaN	NaN	NaN	NaN	NaN	9.09236	NaN	NaN	NaN	NaN	9.12243	9.29635	NaN	10.8403				NaN	NaN	0.469333	0.167203
Q49AR2	UPF0489 protein C5orf22	C5orf22	SSLDDYCPSDQVDTIQEK	1xiodoTMT6plex [C7]	Q49AR2 [401-418]	407					14.3161	0.9658	13.5468	3.57042	13.0233	4.52318	NaN	NaN	15.6446	13.9264	13.3772	18.0497	13.274	9.31676	NaN	11.7188	15.5874	18.4254	NaN	6.36166	NaN	NaN	NaN				0.156258	0.106074	NaN	0.290587	-1.29275	-0.769247		-1.15329
Q49AR2	UPF0489 protein C5orf22	C5orf22	LCNNQEENDAVSSAK	1xiodoTMT6plex [C2]	Q49AR2 [164-178]	165					NaN	NaN	NaN	NaN	18.7293	5.22965	14.131	3.08246	NaN	NaN	NaN	NaN	NaN	NaN	13.4996	NaN	NaN	NaN	NaN	23.9589	9.7894	16.641	15.9627				NaN	NaN	0.387855	0.239198
Q49AR2	UPF0489 protein C5orf22	C5orf22	LALEDSENTASTNCDSSSEGLEK	1xiodoTMT6plex [C14]	Q49AR2 [182-204]	195					NaN	NaN	NaN	NaN	10.53	4.20184	17.4914	6.0387	NaN	NaN	NaN	NaN	NaN	NaN	16.3529	NaN	NaN	NaN	6.59214	8.64495	23.5301	11.4527	NaN	NaN	NaN	NaN	NaN	NaN	0.489429	0.185153
Q9BRJ6	Uncharacterized protein C7orf50	C7orf50	SGAELALDYLCR	1xiodoTMT6plex [C11]	Q9BRJ6 [97-108]	107					13.0785	0.66935	19.325	4.8718	13.5749	6.47222	6.05907	NaN	12.4092	13.7479	NaN	15.7858	15.9753	26.2139	NaN	19.6237	21.7336	13.2318	4.39936	8.88584	NaN	6.05907	NaN	3.49056	6.5692	9.86899	0.0311999	0.589825	NaN	0.29916	0.49631	6.24645	-13.2659	-11.181
Q9H7E9	UPF0488 protein C8orf33	C8orf33	NPSTVCLCPEQPTCSNADSR	3xiodoTMT6plex [C6;C14];C8	Q9H7E9 [37-56]	42;44;50					NaN	NaN	NaN	NaN	12.736	0.1831	12.8373	2.7182	NaN	NaN	NaN	NaN	NaN	NaN	12.9191	NaN	NaN	NaN	NaN	12.5529	15.5555	NaN	10.1191	10.6417	NaN	12.6514	NaN	NaN	0.0115674	0.175441
Q9NZ63	Splicing factor C9orf78 (Hepatocellular carcinoma-associated antigen 59)	C9orf78	NAEDCLYELPENIR	1xiodoTMT6plex [C5]	Q9NZ63 [141-154]	145					7.26928	0.137935	8.70998	NaN	6.86646	0.738685	NaN	NaN	7.40722	NaN	7.13135	NaN	NaN	8.70998	NaN	NaN	7.60514	6.12777	NaN	NaN	NaN	NaN	NaN	3.64814	12.1067	2.31994	0.190068	NaN	NaN	0	-0.40283	1.4407		-2.58221
P35219	Carbonic anhydrase-related protein (CARP) (Carbonic anhydrase VIII) (CA-VIII)	CA8	LSPNYVVCR	1xiodoTMT6plex [C8]	P35219 [70-78]	77					14.6242	NaN	15.7911	NaN	15.3955	NaN	NaN	NaN	14.6242	NaN	NaN	15.7911	NaN	NaN	NaN	NaN	NaN	15.3955	NaN	NaN	NaN	NaN	NaN				NaN	NaN	NaN	0	0.7713	1.1669		-0.3956
P35219	Carbonic anhydrase-related protein (CARP) (Carbonic anhydrase VIII) (CA-VIII)	CA8	DCEVTNDGHTIQVILK	1xiodoTMT6plex [C2]	P35219 [79-94]	80					36.3606	NaN	37.1851	NaN	44.2998	NaN	NaN	NaN	NaN	NaN	36.3606	NaN	NaN	37.1851	NaN	NaN	44.2998	NaN	NaN	NaN	NaN	NaN	NaN				NaN	NaN	NaN	0	7.9392	0.8245
Q9H8G2	Caspase activity and apoptosis inhibitor 1 (Conserved anti-apoptotic protein) (CAAP)	CAAP1	NCSIEEIKK	1xiodoTMT6plex [C2]	Q9H8G2 [169-177]	170					NaN	NaN	NaN	NaN	16.3914	NaN	19.7074	NaN	NaN	NaN	NaN	NaN	NaN	NaN	NaN	NaN	NaN	NaN	NaN	16.3914	NaN	NaN	19.7074	20.2733	34.8007	NaN	NaN	NaN	NaN	0
Q9Y376	Calcium-binding protein 39 (MO25alpha) (Protein Mo25)	CAB39	GYESPEIALNCGIMLR	1xiodoTMT6plex [C11]	Q9Y376 [133-148]	143					5.5491	0.455865	4.6672	0.79497	4.16498	0.970445	NaN	NaN	NaN	6.00497	5.09324	NaN	5.46217	3.87223	NaN	5.13542	3.19453	NaN	NaN	NaN	NaN	NaN	NaN	11.2829	4.05232	4.62539	0.48703	0.359108	NaN	0.113968	-1.38413	-0.881905
Q9HB71	Calcyclin-binding protein (CacyBP) (hCacyBP) (S100A6-binding protein) (Siah-interacting protein)	CACYBP	TDTVLILCR	1xiodoTMT6plex [C8]	Q9HB71 [147-155]	154					5.41048	1.28717	4.89135	0.362451	4.97072	0.753293	2.21114	NaN	6.31302	6.32825	3.59017	4.38742	5.22455	5.06207	NaN	6.17796	4.90636	4.67781	NaN	4.12076	NaN	NaN	2.21114	8.3881	13.22	NaN	0.185421	0.213108	NaN	0.13198	-0.439758	-0.519133	-2.68021	-1.22144
P27708	CAD protein [Includes: Glutamine-dependent carbamoyl-phosphate synthase (EC 6.3.5.5);Aspartate carbamoyltransferase (EC 2.1.3.2);Dihydroorotase (EC 3.5.2.3)]	CAD	ILALDCGLK	1xiodoTMT6plex [C6]	P27708 [178-186]	183					6.47823	1.27175	6.92187	0.006545	4.49267	1.20274	2.86205	0.555597	NaN	5.20649	7.74998	NaN	6.92841	6.91532	3.76295	3.86051	4.78731	NaN	3.34632	6.70624	2.52156	3.64555	2.41904	2.18757	1.94377	1.54246	0.790786	0.118891	0.982874	1.46042	-1.98557	0.44363	-4.05982	-3.19412
P27708	CAD protein [Includes: Glutamine-dependent carbamoyl-phosphate synthase (EC 6.3.5.5);Aspartate carbamoyltransferase (EC 2.1.3.2);Dihydroorotase (EC 3.5.2.3)]	CAD	DAYGNCVTVCNMENLDPLGIHTGESIVVAPSQTLNDR	2xiodoTMT6plex [C6;C10]	P27708 [607-643]	612;616					7.29536	2.06077	6.31615	0.764832	4.83591	1.78107	NaN	NaN	6.65167	5.15562	10.0788	5.43421	6.21482	7.29942	NaN	3.05485	6.61698	NaN	NaN	NaN	NaN	NaN	NaN				0.439187	0.249576	NaN	0.120619	-2.45945	-0.979213
P27708	CAD protein [Includes: Glutamine-dependent carbamoyl-phosphate synthase (EC 6.3.5.5);Aspartate carbamoyltransferase (EC 2.1.3.2);Dihydroorotase (EC 3.5.2.3)]	CAD	NERPDGVLLTFGGQTALNCGVELTK	1xiodoTMT6plex [C19]	P27708 [466-490]	484					6.68333	NaN	9.27371	1.18653	6.11048	0.705215	NaN	NaN	NaN	6.68333	NaN	10.9437	8.58063	8.2968	NaN	6.81569	5.40526	NaN	NaN	NaN	NaN	NaN	NaN	NaN	4.17102	4.69331	NaN	NaN	NaN	0.10746	-0.572855	2.59038
Q5M775	Cytospin-B (Nuclear structure protein 5) (NSP5) (Sperm antigen HCMOGT-1) (Sperm antigen with calponin homology and coiled-coil domains 1)	SPECC1	CEAQQELR	1xiodoTMT6plex [C1]	Q5M775 [740-747]	740	+				17.2218	5.23105	26.7945	1.43312	30.6479	4.39974	NaN	NaN	19.8656	21.8835	9.91628	28.1057	27.4773	24.8005	NaN	33.4413	24.4362	34.0662	NaN	NaN	NaN	NaN	NaN	5.31348	NaN	15.736	1.30165	1.17359	NaN	0.0236505	13.4261	9.57271		7.2717
P27708	CAD protein [Includes: Glutamine-dependent carbamoyl-phosphate synthase (EC 6.3.5.5);Aspartate carbamoyltransferase (EC 2.1.3.2);Dihydroorotase (EC 3.5.2.3)]	CAD	NSVTGGTAAFEPSVDYCVVK	1xiodoTMT6plex [C17]	P27708 [720-739]	736					9.24047	3.18546	8.35859	2.12812	6.04282	1.90016	4.82467	1.38672	5.38619	13.1873	9.14791	5.61123	10.7964	8.66813	4.25526	6.3088	6.15157	4.12463	NaN	9.37384	3.43795	6.21139	NaN	5.01609	2.24575	NaN	0.758316	0.118569	0.285991	0.470916	-3.19765	-0.88188	-3.53392	-2.57163
P27708	CAD protein [Includes: Glutamine-dependent carbamoyl-phosphate synthase (EC 6.3.5.5);Aspartate carbamoyltransferase (EC 2.1.3.2);Dihydroorotase (EC 3.5.2.3)]	CAD	VIECNVR	1xiodoTMT6plex [C4]	P27708 [1212-1218]	1215					4.48454	0.14692	5.58634	0.641385	4.52329	0.690116	6.23109	1.46475	4.63146	4.33762	NaN	4.94495	6.22772	NaN	5.65009	3.77275	NaN	4.30998	4.36034	NaN	4.76635	7.69584	NaN	NaN	11.0192	NaN	0.0213833	0.627053	0.725231	0.0163566	0.03875	1.1018	0.64476	-0.303208
Q9BXL5	Hemogen (Erythroid differentiation-associated gene protein) (EDAG-1) (Hemopoietic gene protein) (Negative differentiation regulator protein)	HEMGN	TCNEIIVPK	1xiodoTMT6plex [C2]	Q9BXL5 [328-336]	329	+				9.10949	3.50071	12.1601	3.01961	22.1575	4.61913	20.9619	5.4449	NaN	12.6102	5.60878	NaN	15.1797	9.14048	25.938	18.8563	22.6056	NaN	28.0524	15.3354	24.3341	25.271	13.2807	NaN	37.3392	11.363	1.54363	0.238696	0.1057	0.474068	13.048	3.0506	8.80184	9.09463
P27708	CAD protein [Includes: Glutamine-dependent carbamoyl-phosphate synthase (EC 6.3.5.5);Aspartate carbamoyltransferase (EC 2.1.3.2);Dihydroorotase (EC 3.5.2.3)]	CAD	CLGFSDK	1xiodoTMT6plex [C1]	P27708 [868-874]	868					11.5282	1.0938	12.877	0.22195	8.37707	2.12412	6.42766	1.57125	10.4344	NaN	12.622	12.655	NaN	13.0989	7.0384	NaN	11.1963	9.53566	5.73793	NaN	4.85641	7.99891	NaN				0.7381	0.455481	0.396985	0.880734	-3.15113	1.34875	-6.44929	-5.84472
P27708	CAD protein [Includes: Glutamine-dependent carbamoyl-phosphate synthase (EC 6.3.5.5);Aspartate carbamoyltransferase (EC 2.1.3.2);Dihydroorotase (EC 3.5.2.3)]	CAD	GHNQPCLLVGSGR	1xiodoTMT6plex [C6]	P27708 [275-287]	280					9.95862	1.60484	14.0775	1.0236	10.7003	2.63557	7.17573	NaN	7.92015	10.1137	11.842	14.2477	15.2373	12.7474	NaN	13.3409	13.2497	7.45533	8.75534	NaN	NaN	7.17573	NaN	13.283	NaN	11.6065	0.136399	1.4242	NaN	0.195409	0.741701	4.11885	-6.90174	-6.282
P27708	CAD protein [Includes: Glutamine-dependent carbamoyl-phosphate synthase (EC 6.3.5.5);Aspartate carbamoyltransferase (EC 2.1.3.2);Dihydroorotase (EC 3.5.2.3)]	CAD	TIMVNYNPETVSTDYDMCDR	1xiodoTMT6plex [C18]	P27708 [969-988]	986					5.38018	0.43194	6.79574	0.802233	8.49079	4.02348	NaN	NaN	5.81212	4.94824	NaN	7.93002	6.24933	6.20788	NaN	5.60335	9.12403	4.44706	14.7887	NaN	NaN	NaN	NaN	4.44072	6.67412	1.19988	0.372957	0.757075	NaN	0.189722	3.11061	1.41556		2.82214
P27708	CAD protein [Includes: Glutamine-dependent carbamoyl-phosphate synthase (EC 6.3.5.5);Aspartate carbamoyltransferase (EC 2.1.3.2);Dihydroorotase (EC 3.5.2.3)]	CAD	VAEPELMGTPDGTCYPPPPVPR	1xiodoTMT6plex [C14]	P27708 [1876-1897]	1889					12.9246	2.5325	13.2081	1.43485	8.84401	NaN	NaN	NaN	10.3921	NaN	15.4571	11.7732	NaN	14.6429	NaN	NaN	8.84401	NaN	NaN	NaN	NaN	NaN	NaN				NaN	0.0309086	NaN	0.0827025	-4.08059	0.28345
P27708	CAD protein [Includes: Glutamine-dependent carbamoyl-phosphate synthase (EC 6.3.5.5);Aspartate carbamoyltransferase (EC 2.1.3.2);Dihydroorotase (EC 3.5.2.3)]	CAD	VHVDCMTSQK	1xiodoTMT6plex [C5]	P27708 [1451-1460]	1455					7.65371	2.40719	8.5645	2.0347	7.02764	1.76303	8.76935	2.10665	10.0609	5.24652	NaN	10.5992	6.5298	NaN	9.88877	6.03383	NaN	5.22335	NaN	6.96461	10.876	6.6627	NaN	6.35698	8.17806	2.76923	0.106418	0.0970143	0.363774	0	-0.62607	0.91079	0.20485	-1.13284
P27708	CAD protein [Includes: Glutamine-dependent carbamoyl-phosphate synthase (EC 6.3.5.5);Aspartate carbamoyltransferase (EC 2.1.3.2);Dihydroorotase (EC 3.5.2.3)]	CAD	VTAVDWHFEEAVDGECPPQR	1xiodoTMT6plex [C16]	P27708 [1359-1378]	1374					NaN	NaN	13.3074	7.40215	10.6094	5.42862	NaN	NaN	NaN	NaN	NaN	NaN	5.90529	20.7096	NaN	5.18076	16.038	NaN	NaN	NaN	NaN	NaN	NaN				NaN	NaN	NaN	0
P27708	CAD protein [Includes: Glutamine-dependent carbamoyl-phosphate synthase (EC 6.3.5.5);Aspartate carbamoyltransferase (EC 2.1.3.2);Dihydroorotase (EC 3.5.2.3)]	CAD	MVDENCVGFDHTVKPVSDMELETPTDKR	1xiodoTMT6plex [C6]	P27708 [782-809]	787					17.8336	1.7932	12.5439	2.57511	12.4215	5.19274	NaN	NaN	NaN	19.6268	16.0404	NaN	15.119	9.96879	NaN	17.6142	7.22873	NaN	NaN	NaN	NaN	NaN	NaN	NaN	NaN	NaN	0.368148	0.63098	NaN	0	-5.41214	-5.2897
P27708	CAD protein [Includes: Glutamine-dependent carbamoyl-phosphate synthase (EC 6.3.5.5);Aspartate carbamoyltransferase (EC 2.1.3.2);Dihydroorotase (EC 3.5.2.3)]	CAD	TVHSLACLLTQYR	1xiodoTMT6plex [C7]	P27708 [2086-2098]	2092					8.63331	1.81967	6.53789	2.15374	11.2574	5.99963	21.2945	NaN	11.1959	7.14798	7.55605	9.32022	4.07348	6.21996	19.4526	9.06312	5.25653	NaN	NaN	NaN	21.2945	NaN	NaN				0.232295	0.452775	NaN	0.233235	2.62411	-2.09542	14.7566	14.7566
P27708	CAD protein [Includes: Glutamine-dependent carbamoyl-phosphate synthase (EC 6.3.5.5);Aspartate carbamoyltransferase (EC 2.1.3.2);Dihydroorotase (EC 3.5.2.3)]	CAD	CEAYLK	1xiodoTMT6plex [C1]	P27708 [1296-1301]	1296					NaN	NaN	NaN	NaN	21.4632	NaN	28.3533	NaN	NaN	NaN	NaN	NaN	NaN	NaN	21.4632	NaN	NaN	NaN	NaN	NaN	28.3533	NaN	NaN				NaN	NaN	NaN	0
P27708	CAD protein [Includes: Glutamine-dependent carbamoyl-phosphate synthase (EC 6.3.5.5);Aspartate carbamoyltransferase (EC 2.1.3.2);Dihydroorotase (EC 3.5.2.3)]	CAD	GLPVTCEVAPHHLFLSHDDLER	1xiodoTMT6plex [C6]	P27708 [1631-1652]	1636					38.1466	5.8535	48.6437	1.07325	41.2531	5.25382	38.6527	11.361	NaN	44.0001	32.2931	NaN	47.5704	49.7169	47.957	35.2875	34.9721	NaN	42.8692	45.1799	52.0915	24.3073	39.5593	NaN	36.7051	NaN	0.230255	0.657971	0.14471	0.224792	3.10654	10.497	-9.99095	-7.84221
P27708	CAD protein [Includes: Glutamine-dependent carbamoyl-phosphate synthase (EC 6.3.5.5);Aspartate carbamoyltransferase (EC 2.1.3.2);Dihydroorotase (EC 3.5.2.3)]	CAD	SVHICHVAR	1xiodoTMT6plex [C5]	P27708 [1609-1617]	1613					NaN	NaN	NaN	NaN	43.2824	5.50765	51.1654	10.0706	NaN	NaN	NaN	NaN	NaN	NaN	37.7748	NaN	NaN	NaN	48.7901	NaN	41.0949	61.236	NaN	22.6097	59.8164	NaN	NaN	NaN	0.249367	0.142385
Q13137	Calcium-binding and coiled-coil domain-containing protein 2 (Antigen nuclear dot 52 kDa protein) (Nuclear domain 10 protein NDP52) (Nuclear domain 10 protein 52) (Nuclear dot protein 52)	CALCOCO2	DSCISLQK	1xiodoTMT6plex [C3]	Q13137 [161-168]	163					17.8424	NaN	19.6275	NaN	13.8546	NaN	NaN	NaN	17.8424	NaN	NaN	19.6275	NaN	NaN	NaN	NaN	NaN	13.8546	NaN	NaN	NaN	NaN	NaN				NaN	NaN	NaN	0	-3.9878	1.7851		-5.7729
Q9Y6K5	2'-5'-oligoadenylate synthase 3 ((2-5')oligo(A) synthase 3) (2-5A synthase 3) (EC 2.7.7.84) (p100 OAS) (p100OAS)	OAS3	LLTSGCQEGEHK	1xiodoTMT6plex [C6]	Q9Y6K5 [569-580]	574	+				6.55079	1.04131	7.6486	0.410345	18.556	0.65315	NaN	NaN	7.5921	5.50947	NaN	7.23826	8.05895	NaN	NaN	19.2092	NaN	17.9029	NaN	NaN	NaN	NaN	NaN	NaN	12.4422	NaN	1.98626	0.366441	NaN	0.0739782	12.0053	1.09782		10.2543
Q13137	Calcium-binding and coiled-coil domain-containing protein 2 (Antigen nuclear dot 52 kDa protein) (Nuclear domain 10 protein NDP52) (Nuclear domain 10 protein 52) (Nuclear dot protein 52)	CALCOCO2	ENQELKDSCISLQK	1xiodoTMT6plex [C9]	Q13137 [155-168]	163					41.8459	NaN	47.2167	NaN	29.7941	NaN	NaN	NaN	NaN	41.8459	NaN	NaN	47.2167	NaN	NaN	29.7941	NaN	NaN	NaN	NaN	NaN	NaN	NaN				NaN	NaN	NaN	0	-12.0518	5.3708
Q13137	Calcium-binding and coiled-coil domain-containing protein 2 (Antigen nuclear dot 52 kDa protein) (Nuclear domain 10 protein NDP52) (Nuclear domain 10 protein 52) (Nuclear dot protein 52)	CALCOCO2	LSENEIICNALQR	1xiodoTMT6plex [C8]	Q13137 [314-326]	321					34.8597	3.40474	32.1635	2.13597	30.9855	5.62313	33.4325	NaN	37.4631	37.0658	30.0501	30.0003	35.071	31.4191	NaN	26.8254	26.901	29.6992	40.5162	NaN	NaN	33.4325	NaN				0.3844	0.401752	NaN	0.164322	-3.87422	-2.6962	1.26903	2.38583
Q13137	Calcium-binding and coiled-coil domain-containing protein 2 (Antigen nuclear dot 52 kDa protein) (Nuclear domain 10 protein NDP52) (Nuclear domain 10 protein 52) (Nuclear dot protein 52)	CALCOCO2	KCPICK	2xiodoTMT6plex [C2;C5]	Q13137 [396-401]	397;400					42.9722	5.11111	39.4834	2.58257	45.4728	4.32433	44.6434	6.95448	47.9289	45.05	35.9377	39.6843	42.5412	36.2248	48.2949	40.1504	45.6196	39.249	50.1884	49.3345	49.0302	50.0732	34.8267				0.28426	0.359017	0.06952	0.252378	2.5006	-3.48877	5.15993	5.9669
Q13137	Calcium-binding and coiled-coil domain-containing protein 2 (Antigen nuclear dot 52 kDa protein) (Nuclear domain 10 protein NDP52) (Nuclear domain 10 protein 52) (Nuclear dot protein 52)	CALCOCO2	ADDICDHTLEQQQMQPLCFNCPICDK	4xiodoTMT6plex [C5;C18;C21;C24]	Q13137 [402-427]	406;419;422;425					NaN	NaN	NaN	NaN	56.2156	NaN	52.474	NaN	NaN	NaN	NaN	NaN	NaN	NaN	NaN	NaN	NaN	NaN	NaN	56.2156	NaN	NaN	52.474				NaN	NaN	NaN	0
P27797	Calreticulin (CRP55) (Calregulin) (Endoplasmic reticulum resident protein 60) (ERp60) (HACBP) (grp60)	CALR	HEQNIDCGGGYVK	1xiodoTMT6plex [C7]	P27797 [99-111]	105					38.0525	6.47428	42.7325	5.11762	40.1128	4.89371	41.1164	1.86736	44.197	40.8588	29.1016	44.0381	35.9148	48.2447	44.6433	31.6616	46.6575	40.9763	39.3897	37.3486	41.6145	38.6214	43.1134	46.0623	NaN	30.8138	0.185166	0.330224	0.112889	0.0278171	2.06037	4.68007	-1.6161	-2.55522
Q71U36	Tubulin alpha-1A chain (EC 3.6.5.-) (Alpha-tubulin 3) (Tubulin B-alpha-1) (Tubulin alpha-3 chain) [Cleaved into: Detyrosinated tubulin alpha-1A chain]	TUBA1A	AVCMLSNTTAIAEAWAR	1xiodoTMT6plex [C3];1xOxidation [M4]	Q71U36 [374-390];P68366 [374-390]	376					NaN	NaN	NaN	NaN	16.6436	NaN	13.068	NaN	NaN	NaN	NaN	NaN	NaN	NaN	NaN	NaN	NaN	NaN	16.6436	NaN	NaN	13.068	NaN	13.3037	7.38707	4.94738	NaN	NaN	NaN	0
Q9BQE3	Tubulin alpha-1C chain (EC 3.6.5.-) (Alpha-tubulin 6) (Tubulin alpha-6 chain) [Cleaved into: Detyrosinated tubulin alpha-1C chain]	TUBA1C	AVCMLSNTTAVAEAWAR	1xiodoTMT6plex [C3]	Q9BQE3 [374-390]	376					9.67776	2.25748	7.80213	0.541433	7.2262	2.15057	4.74033	NaN	12.8566	7.83234	8.34434	7.07755	8.37881	7.95003	NaN	4.94984	8.34131	9.7303	4.37221	8.73736	NaN	4.74033	NaN	4.6396	3.3394	7.2801	0.632904	0.499009	NaN	0.304488	-2.45156	-1.87563	-3.0618	-0.90708
P27797	Calreticulin (CRP55) (Calregulin) (Endoplasmic reticulum resident protein 60) (ERp60) (HACBP) (grp60)	CALR	CKDDEFTHLYTLIVRPDNTYEVK	1xiodoTMT6plex [C1]	P27797 [163-185]	163					80.5163	4.07667	70.3774	4.81058	80.177	4.97428	84.34	4.5874	79.9323	85.7755	75.8411	65.6136	68.5531	76.9655	86.3545	74.3784	78.7228	73.9239	81.7666	85.9157	88.1163	77.8834	87.0204	69.5584	79.9999	49.5886	0.0311949	1.06877	0.495165	0.934488	-0.339317	-10.1389	13.9626	12.0603
Q13557	Calcium/calmodulin-dependent protein kinase type II subunit delta (CaM kinase II subunit delta) (CaMK-II subunit delta) (EC 2.7.11.17)	CAMK2D	HPWICQR	1xiodoTMT6plex [C5]	Q13557 [269-275]	273					9.27743	NaN	11.3104	NaN	8.99259	NaN	NaN	NaN	9.27743	NaN	NaN	11.3104	NaN	NaN	NaN	NaN	NaN	8.99259	NaN	NaN	NaN	NaN	NaN	NaN	NaN	NaN	NaN	NaN	NaN	0	-0.28484	2.03297		-2.31781
Q13557	Calcium/calmodulin-dependent protein kinase type II subunit delta (CaM kinase II subunit delta) (CaMK-II subunit delta) (EC 2.7.11.17)	CAMK2D	ICDPGLTAFEPEALGNLVEGMDFHR	1xiodoTMT6plex [C2]	Q13557 [372-396]	373					9.86679	1.08872	10.7943	3.79139	21.9768	6.34047	23.0426	1.0431	10.9555	NaN	8.77807	7.00293	NaN	14.5857	31.2929	NaN	16.1039	16.1566	24.354	NaN	24.0857	21.9995	NaN	19.6239	NaN	NaN	1.02798	0.0778024	0.0672642	0.760023	12.1101	0.92753	12.2483	10.8546
Q13555	Calcium/calmodulin-dependent protein kinase type II subunit gamma (CaM kinase II subunit gamma) (CaMK-II subunit gamma) (EC 2.7.11.17)	CAMK2G	HPWVCQR	1xiodoTMT6plex [C5]	Q13555 [269-275]	273					NaN	NaN	NaN	NaN	10.9045	2.70544	14.2058	2.80162	NaN	NaN	NaN	NaN	NaN	NaN	NaN	NaN	NaN	NaN	8.19903	13.6099	11.677	18.1117	12.8287				NaN	NaN	0.414093	0.156577
Q13555	Calcium/calmodulin-dependent protein kinase type II subunit gamma (CaM kinase II subunit gamma) (CaMK-II subunit gamma) (EC 2.7.11.17)	CAMK2G	ICDPGLTSFEPEALGNLVEGMDFHK	1xiodoTMT6plex [C2]	Q13555 [452-476]	453					18.6331	1.3238	17.4275	1.6157	26.7546	4.23471	32.2536	NaN	17.3093	19.9569	NaN	18.8389	15.1656	18.2779	29.2567	20.9978	32.0584	24.7053	NaN	NaN	32.2536	NaN	NaN	27.675	20.8486	NaN	1.01485	0.263122	NaN	0.210293	8.12145	-1.20563	14.8261	11.052
Q86VP6	Cullin-associated NEDD8-dissociated protein 1 (Cullin-associated and neddylation-dissociated protein 1) (TBP-interacting protein of 120 kDa A) (TBP-interacting protein 120A) (p120 CAND1)	CAND1	EVYPHVSTIINICLK	1xiodoTMT6plex [C13]	Q86VP6 [289-303]	301					6.97238	NaN	9.96879	NaN	6.7158	2.02135	2.68135	0.271825	NaN	NaN	6.97238	NaN	NaN	9.96879	4.22102	NaN	9.17185	NaN	NaN	6.75454	2.40952	NaN	2.95317	NaN	0.90117	NaN	NaN	NaN	0.927813	0.315859	-0.256577	2.99641	-7.28744	-5.92971
Q86VP6	Cullin-associated NEDD8-dissociated protein 1 (Cullin-associated and neddylation-dissociated protein 1) (TBP-interacting protein of 120 kDa A) (TBP-interacting protein 120A) (p120 CAND1)	CAND1	QGGLLVNFHPSILTCLLPQLTSPR	1xiodoTMT6plex [C15]	Q86VP6 [165-188]	179					4.60439	0.217165	4.05576	0.624537	4.8753	1.06872	NaN	NaN	4.38722	4.82155	NaN	3.18947	4.33984	4.63798	4.06201	4.50137	6.70637	4.23146	NaN	NaN	NaN	NaN	NaN	3.17498	NaN	NaN	0.104349	0.373784	NaN	0.275755	0.270917	-0.548622		0.175697
Q86VP6	Cullin-associated NEDD8-dissociated protein 1 (Cullin-associated and neddylation-dissociated protein 1) (TBP-interacting protein of 120 kDa A) (TBP-interacting protein 120A) (p120 CAND1)	CAND1	CVAALTR	1xiodoTMT6plex [C1]	Q86VP6 [802-808]	802					NaN	NaN	NaN	NaN	3.62867	0.750893	3.74789	0.47549	NaN	NaN	NaN	NaN	NaN	NaN	3.922	NaN	NaN	NaN	2.59813	4.36587	4.22338	3.2724	NaN				NaN	NaN	0.0520647	0.133049
Q86VP6	Cullin-associated NEDD8-dissociated protein 1 (Cullin-associated and neddylation-dissociated protein 1) (TBP-interacting protein of 120 kDa A) (TBP-interacting protein 120A) (p120 CAND1)	CAND1	CLDAVVSTR	1xiodoTMT6plex [C1]	Q86VP6 [356-364]	356					4.59323	1.25163	5.31421	0.722767	4.75205	1.36874	4.04953	1.20163	3.33773	6.30156	4.14039	4.7833	6.3361	4.82324	7.21215	5.58113	4.85301	4.2808	3.35992	3.2253	5.71014	3.53174	2.90671				0.0526282	0.284468	0.278456	0.379189	0.158825	0.720987	-1.26468	-1.47845
Q86VP6	Cullin-associated NEDD8-dissociated protein 1 (Cullin-associated and neddylation-dissociated protein 1) (TBP-interacting protein of 120 kDa A) (TBP-interacting protein 120A) (p120 CAND1)	CAND1	NCIGDFLK	1xiodoTMT6plex [C2]	Q86VP6 [1006-1013]	1007					6.88103	0.010815	6.35194	0.214435	5.33317	0.983794	4.37292	0.377	6.87022	6.89185	NaN	6.56637	6.1375	NaN	4.02263	6.79376	NaN	5.32635	NaN	5.18992	3.99592	NaN	4.74992	NaN	NaN	NaN	0.843379	0.877208	0.471305	0.919236	-1.54787	-0.5291	-1.97901	-1.53641
Q86VP6	Cullin-associated NEDD8-dissociated protein 1 (Cullin-associated and neddylation-dissociated protein 1) (TBP-interacting protein of 120 kDa A) (TBP-interacting protein 120A) (p120 CAND1)	CAND1	LSTLCPSAVLQR	1xiodoTMT6plex [C5]	Q86VP6 [1130-1141]	1134					NaN	NaN	NaN	NaN	7.3714	2.34102	5.73343	1.4713	NaN	NaN	NaN	NaN	NaN	NaN	NaN	NaN	NaN	NaN	5.03039	9.71242	NaN	4.26212	7.20473				NaN	NaN	0.212089	0.00802652
Q86VP6	Cullin-associated NEDD8-dissociated protein 1 (Cullin-associated and neddylation-dissociated protein 1) (TBP-interacting protein of 120 kDa A) (TBP-interacting protein 120A) (p120 CAND1)	CAND1	TYIQCIAAISR	1xiodoTMT6plex [C5]	Q86VP6 [233-243]	237					10.48	6.77265	9.96708	4.40272	11.5893	6.99443	6.32357	1.0873	3.7073	17.2526	NaN	5.56436	14.3698	NaN	7.61479	21.421	NaN	NaN	5.73208	NaN	7.41088	5.23627	NaN	2.8473	1.83175	3.04065	0.04565	0.0199281	0.324941	0.144747	1.10934	-0.51287	-3.64351	-3.84067
Q86VP6	Cullin-associated NEDD8-dissociated protein 1 (Cullin-associated and neddylation-dissociated protein 1) (TBP-interacting protein of 120 kDa A) (TBP-interacting protein 120A) (p120 CAND1)	CAND1	TVIGELPPASSGSALAANVCK	1xiodoTMT6plex [C20]	Q86VP6 [112-132]	131					8.8681	0.820645	7.05474	2.04787	7.43958	1.67704	7.15461	NaN	8.04745	9.68874	NaN	5.50712	5.70857	9.94853	NaN	7.56685	10.4663	5.53714	6.32258	7.30505	NaN	7.15461	NaN	4.25341	5.66862	NaN	0.425475	0.37205	NaN	0.315007	-1.42851	-1.81336	0.09987	-0.474895
Q86VP6	Cullin-associated NEDD8-dissociated protein 1 (Cullin-associated and neddylation-dissociated protein 1) (TBP-interacting protein of 120 kDa A) (TBP-interacting protein 120A) (p120 CAND1)	CAND1	FCNVDDDELR	1xiodoTMT6plex [C2]	Q86VP6 [263-272]	264					NaN	NaN	NaN	NaN	9.00004	2.73496	8.98876	0.35404	NaN	NaN	NaN	NaN	NaN	NaN	NaN	NaN	NaN	NaN	11.735	6.26507	NaN	8.63472	9.3428				NaN	NaN	0.00125732	0.217841
Q86VP6	Cullin-associated NEDD8-dissociated protein 1 (Cullin-associated and neddylation-dissociated protein 1) (TBP-interacting protein of 120 kDa A) (TBP-interacting protein 120A) (p120 CAND1)	CAND1	CLGPLVSK	1xiodoTMT6plex [C1]	Q86VP6 [71-78]	71					NaN	NaN	NaN	NaN	20.1965	2.2039	27.4597	7.3356	NaN	NaN	NaN	NaN	NaN	NaN	22.4004	NaN	NaN	NaN	NaN	17.9926	34.7953	NaN	20.1241				NaN	NaN	0.353512	0.157727
Q86VP6	Cullin-associated NEDD8-dissociated protein 1 (Cullin-associated and neddylation-dissociated protein 1) (TBP-interacting protein of 120 kDa A) (TBP-interacting protein 120A) (p120 CAND1)	CAND1	NVVAECLGK	1xiodoTMT6plex [C6]	Q86VP6 [949-957]	954					8.40434	2.28538	11.3584	0.437976	19.6971	12.0924	30.8729	13.9364	11.5229	7.58015	6.10997	10.9517	11.1571	11.9663	40.4615	10.5207	7.80177	7.91101	27.7994	23.6885	48.8549	28.8692	14.8946	51.6062	43.7797	NaN	0.698375	0.832568	0.508613	0.670771	11.2928	2.95403	19.5145	13.9779
P27824	Calnexin (IP90) (Major histocompatibility complex class I antigen-binding protein p88) (p90)	CANX	CESAPGCGVWQRPVIDNPNYK	2xiodoTMT6plex [C1;C7]	P27824 [360-380]	360;366					95.9606	NaN	92.3014	NaN	91.7481	4.03002	88.9838	0.31205	NaN	95.9606	NaN	NaN	92.3014	NaN	NaN	95.3004	NaN	NaN	93.8316	86.1122	NaN	89.2958	88.6717	NaN	89.7316	77.3239	NaN	NaN	0.294337	0.313213	-4.21253	-3.6592	-3.31765	-2.82357
P42704	Leucine-rich PPR motif-containing protein, mitochondrial (130 kDa leucine-rich protein) (LRP 130) (GP130)	LRPPRC	CVANNQVETLEK	1xiodoTMT6plex [C1]	P42704 [930-941]	930				+	38.9705	9.58933	34.8132	7.75386	25.7508	10.4091	11.5665	5.73477	30.9183	52.4467	33.5465	33.6838	44.8239	25.9319	NaN	43.4901	24.6503	27.9372	21.0222	11.6543	7.64875	19.6752	7.37567	13.6653	NaN	NaN	0.764581	0.181501	0.961949	1.01537	-13.2197	-4.1573	-23.2467	-18.9276
Q01518	Adenylyl cyclase-associated protein 1 (CAP 1)	CAP1	NSLDCEIVSAK	1xiodoTMT6plex [C5]	Q01518 [423-433]	427					4.15485	1.44643	3.47316	0.923136	3.58235	0.656107	3.80651	0.12412	4.29451	5.8524	2.31764	3.33411	4.66686	2.41851	4.97809	3.59397	3.28771	3.01745	3.50679	3.11012	NaN	3.93063	3.68239	1.47002	6.15104	4.94689	0.305353	0.218806	0.159949	0.017869	-0.572495	-0.68169	0.33335	-0.023684
Q01518	Adenylyl cyclase-associated protein 1 (CAP 1)	CAP1	ALLVTASQCQQPAENK	1xiodoTMT6plex [C9]	Q01518 [85-100]	93					4.2803	0.913749	4.60409	1.38798	4.96446	1.77553	3.88886	NaN	5.15474	4.66704	3.01911	4.01808	3.27469	6.51949	5.68749	3.81399	6.40017	2.27093	4.02771	7.58646	3.88886	NaN	NaN	2.30606	NaN	4.64699	0.223735	0.0987937	NaN	0.26138	0.684162	0.32379	-0.715227	-0.160597
Q01518	Adenylyl cyclase-associated protein 1 (CAP 1)	CAP1	GKINSITVDNCK	1xiodoTMT6plex [C11]	Q01518 [365-376]	375					6.62224	2.35588	8.92991	0.57756	7.41064	0.600675	NaN	NaN	9.92341	4.58184	5.36148	9.54589	9.08646	8.15739	NaN	7.32992	8.18334	6.71865	NaN	NaN	NaN	NaN	NaN	NaN	4.09498	NaN	0.173707	0.602591	NaN	0.247984	0.788393	2.30767		-2.21126
Q01518	Adenylyl cyclase-associated protein 1 (CAP 1)	CAP1	GKINSITVDNCKK	1xiodoTMT6plex [C11]	Q01518 [365-377]	375					9.47374	0.69806	19.7217	5.8381	7.80187	NaN	NaN	NaN	10.1718	8.77568	NaN	25.5598	13.8836	NaN	NaN	7.80187	NaN	NaN	NaN	NaN	NaN	NaN	NaN				NaN	0.650789	NaN	0.0918577	-1.67187	10.248
Q01518	Adenylyl cyclase-associated protein 1 (CAP 1)	CAP1	INSITVDNCKK	1xiodoTMT6plex [C9]	Q01518 [367-377]	375					6.83673	1.45109	6.76954	1.28454	6.18416	1.206	7.95205	2.64683	5.51138	6.14254	8.85626	6.88411	5.14215	8.28236	4.82852	5.66467	6.09139	5.06224	7.1914	8.26674	4.56113	11.0204	8.27463	6.97205	8.93499	3.42829	0.260434	0.0162625	0.577559	0.0797337	-0.652567	-0.0671867	1.18251	0.62655
Q01518	Adenylyl cyclase-associated protein 1 (CAP 1)	CAP1	CVNTTLQIK	1xiodoTMT6plex [C1]	Q01518 [356-364]	356					7.56234	0.771565	6.96653	0.397466	10.6341	5.6843	11.5091	5.54164	6.79077	8.3339	NaN	6.57543	7.51172	6.81243	20.6911	7.30308	5.71145	4.80675	9.87629	15.4157	19.3042	6.91033	8.31269	2.77801	0.615517	3.61875	0.272568	0.351234	0.0695656	0.326504	3.07173	-0.595808	4.54255	3.80447
Q01518	Adenylyl cyclase-associated protein 1 (CAP 1)	CAP1	TDGCHAYLSK	1xiodoTMT6plex [C4]	Q01518 [413-422]	416					4.15507	0.960317	3.01618	0.299211	5.0331	3.13207	12.908	NaN	2.86926	5.17657	4.41937	2.59361	3.20832	3.24661	NaN	2.84037	3.48033	3.3699	10.4418	NaN	NaN	12.908	NaN				0.149964	0.733828	NaN	0.229798	0.878033	-1.13889	9.89182	5.89039
P07384	Calpain-1 catalytic subunit (EC 3.4.22.52) (Calcium-activated neutral proteinase 1) (CANP 1) (Calpain mu-type) (Calpain-1 large subunit) (Cell proliferation-inducing gene 30 protein) (Micromolar-calpain) (muCANP)	CAPN1	GFSLESCR	1xiodoTMT6plex [C7]	P07384 [584-591]	590					10.7793	9.02045	9.06648	7.59862	6.07795	8.57313	1.8297	0.341134	NaN	1.7588	19.7997	NaN	1.46786	16.6651	2.1572	0.846939	23.1822	NaN	1.56297	2.64042	1.71608	2.29256	1.48046	NaN	0.998894	NaN	0.21556	0.0467954	0.313742	0.350473	-4.7013	-1.71277	-7.23678	-7.12798
P07384	Calpain-1 catalytic subunit (EC 3.4.22.52) (Calcium-activated neutral proteinase 1) (CANP 1) (Calpain mu-type) (Calpain-1 large subunit) (Cell proliferation-inducing gene 30 protein) (Micromolar-calpain) (muCANP)	CAPN1	LEICNLTPDALK	1xiodoTMT6plex [C4]	P07384 [348-359]	351					5.78575	0.944419	6.13503	0.947871	5.29159	0.633997	5.37814	NaN	6.3779	6.52646	4.4529	6.5257	4.82919	7.0502	NaN	5.50871	4.42966	NaN	5.93641	NaN	NaN	5.37814	NaN	4.52684	NaN	1.83946	0.242459	0.136248	NaN	0.303818	-0.49416	0.349277	-0.75689	-0.477755
P07384	Calpain-1 catalytic subunit (EC 3.4.22.52) (Calcium-activated neutral proteinase 1) (CANP 1) (Calpain mu-type) (Calpain-1 large subunit) (Cell proliferation-inducing gene 30 protein) (Micromolar-calpain) (muCANP)	CAPN1	ESGCSFVLALMQK	1xiodoTMT6plex [C4]	P07384 [414-426]	417					8.1366	0.322255	11.1285	2.56825	6.16412	2.29791	9.10213	0.138085	8.45886	NaN	7.81435	13.6967	NaN	8.5602	NaN	NaN	3.8662	8.46203	NaN	NaN	9.24021	NaN	8.96404	NaN	NaN	NaN	0.31442	0.435145	0.481443	0.138639	-1.97249	2.99185	-2.02632	-2.23969
P07384	Calpain-1 catalytic subunit (EC 3.4.22.52) (Calcium-activated neutral proteinase 1) (CANP 1) (Calpain mu-type) (Calpain-1 large subunit) (Cell proliferation-inducing gene 30 protein) (Micromolar-calpain) (muCANP)	CAPN1	CLQSGTLFR	1xiodoTMT6plex [C1]	P07384 [49-57]	49					20.3838	NaN	17.1604	NaN	17.5824	7.2394	10.8246	NaN	NaN	NaN	20.3838	NaN	NaN	17.1604	10.343	NaN	24.8218	NaN	NaN	NaN	10.8246	NaN	NaN	NaN	2.22734	1.76093	NaN	NaN	NaN	0	-2.8014	-3.2234	-6.3358	-6.3358
O75808	Calpain-15 (EC 3.4.22.-) (Small optic lobes homolog)	CAPN15	CSACGCSK	3xiodoTMT6plex [C1;C4;C6]	O75808 [360-367]	360;363;365					NaN	NaN	NaN	NaN	6.02613	NaN	6.90257	NaN	NaN	NaN	NaN	NaN	NaN	NaN	NaN	NaN	NaN	NaN	NaN	6.02613	NaN	NaN	6.90257				NaN	NaN	NaN	0
P17655	Calpain-2 catalytic subunit (EC 3.4.22.53) (Calcium-activated neutral proteinase 2) (CANP 2) (Calpain M-type) (Calpain large polypeptide L2) (Calpain-2 large subunit) (Millimolar-calpain) (M-calpain)	CAPN2	RPTEICADPQFIIGGATR	1xiodoTMT6plex [C6]	P17655 [77-94]	82					8.01071	1.754	11.2353	2.04482	7.295	2.90447	8.86241	NaN	10.1424	8.04335	5.84637	13.8508	8.85922	10.996	NaN	4.02605	9.57604	10.7357	NaN	4.84221	8.86241	NaN	NaN	NaN	NaN	6.51508	0.117951	0.780527	NaN	0.315877	-0.715707	3.22463	-2.37293	-3.08857
P17655	Calpain-2 catalytic subunit (EC 3.4.22.53) (Calcium-activated neutral proteinase 2) (CANP 2) (Calpain M-type) (Calpain large polypeptide L2) (Calpain-2 large subunit) (Millimolar-calpain) (M-calpain)	CAPN2	WNDNCPSWNTIDPEER	1xiodoTMT6plex [C5]	P17655 [297-312]	301					14.868	3.5266	16.3953	6.07385	16.7733	6.77671	NaN	NaN	11.3414	NaN	18.3946	10.3214	NaN	22.4691	13.1393	NaN	28.4204	13.9349	NaN	11.5986	NaN	NaN	NaN	13.9284	2.88359	2.43448	0.110246	0.0715913	NaN	0.288776	1.9053	1.52725		-3.6285
P17655	Calpain-2 catalytic subunit (EC 3.4.22.53) (Calcium-activated neutral proteinase 2) (CANP 2) (Calpain M-type) (Calpain large polypeptide L2) (Calpain-2 large subunit) (Millimolar-calpain) (M-calpain)	CAPN2	MPCQLHQVIVAR	1xiodoTMT6plex [C3]	P17655 [638-649]	640					12.9105	NaN	13.5792	NaN	14.4795	2.5062	17.2102	NaN	12.9105	NaN	NaN	13.5792	NaN	NaN	16.9857	NaN	NaN	11.9733	NaN	NaN	17.2102	NaN	NaN	16.9761	13.9958	NaN	NaN	NaN	NaN	0.197107	1.569	0.6687	3.631	1.01255
Q9Y6W3	Calpain-7 (EC 3.4.22.-) (PalB homolog) (PalBH)	CAPN7	WSGQSAGGCGNFQETHK	1xiodoTMT6plex [C9]	Q9Y6W3 [696-712]	704					NaN	NaN	NaN	NaN	11.239	0.03705	7.29311	0.258735	NaN	NaN	NaN	NaN	NaN	NaN	NaN	NaN	NaN	NaN	11.202	11.2761	NaN	7.55184	7.03437				NaN	NaN	2.36062	0.195576
P04632	Calpain small subunit 1 (CSS1) (Calcium-activated neutral proteinase small subunit) (CANP small subunit) (Calcium-dependent protease small subunit) (CDPS) (Calcium-dependent protease small subunit 1) (Calpain regulatory subunit)	CAPNS1	YSDESGNMDFDNFISCLVR	1xiodoTMT6plex [C16]	P04632 [217-235]	232					NaN	NaN	3.26724	0.915215	2.61529	0.299195	NaN	NaN	NaN	NaN	NaN	2.35203	NaN	4.18246	NaN	NaN	2.31609	2.91448	NaN	NaN	NaN	NaN	NaN	3.09159	NaN	NaN	NaN	NaN	NaN	0.322472				-0.352765
P04632	Calpain small subunit 1 (CSS1) (Calcium-activated neutral proteinase small subunit) (CANP small subunit) (Calcium-dependent protease small subunit) (CDPS) (Calcium-dependent protease small subunit 1) (Calpain regulatory subunit)	CAPNS1	TDGFGIDTCR	1xiodoTMT6plex [C9]	P04632 [136-145]	144					5.56239	NaN	3.71518	NaN	4.45355	1.24025	3.43383	0.321694	NaN	5.56239	NaN	NaN	3.71518	NaN	3.76363	6.39626	NaN	NaN	3.07948	4.57485	3.74088	3.57103	2.98958	6.22071	10.7977	8.08315	NaN	NaN	0.532906	0	-1.10884	-1.84721	-0.28135	-0.124016
Q14444	Caprin-1 (Cell cycle-associated protein 1) (Cytoplasmic activation- and proliferation-associated protein 1) (GPI-anchored membrane protein 1) (GPI-anchored protein p137) (GPI-p137) (p137GPI) (Membrane component chromosome 11 surface marker 1) (RNA granule protein 105)	CAPRIN1	EKPVCGTTYK	1xiodoTMT6plex [C5]	Q14444 [222-231]	226					23.3244	NaN	20.4729	NaN	21.0731	NaN	NaN	NaN	NaN	23.3244	NaN	NaN	20.4729	NaN	NaN	21.0731	NaN	NaN	NaN	NaN	NaN	NaN	NaN	NaN	NaN	NaN	NaN	NaN	NaN	0	-2.2513	-2.8515
P52907	F-actin-capping protein subunit alpha-1 (CapZ alpha-1)	CAPZA1	TIDGQQTIIACIESHQFQPK	1xiodoTMT6plex [C11]	P52907 [147-166]	157					11.1647	3.06157	9.79564	1.07438	11.455	0.471123	NaN	NaN	14.0471	12.5214	6.9255	11.0037	8.39356	9.98965	NaN	11.52	11.9967	10.8482	NaN	NaN	NaN	NaN	NaN	NaN	3.71708	NaN	0.0452946	0.234457	NaN	0.281664	0.2903	-1.36903		1.05256
P52907	F-actin-capping protein subunit alpha-1 (CapZ alpha-1)	CAPZA1	ESCDSALR	1xiodoTMT6plex [C3]	P52907 [122-129]	124					16.0817	NaN	12.0344	NaN	12.4698	NaN	NaN	NaN	16.0817	NaN	NaN	12.0344	NaN	NaN	NaN	NaN	NaN	12.4698	NaN	NaN	NaN	NaN	NaN	NaN	NaN	NaN	NaN	NaN	NaN	0	-3.6119	-4.0473		0.4354
P52907	F-actin-capping protein subunit alpha-1 (CapZ alpha-1)	CAPZA1	DHYSNGFCTVYAK	1xiodoTMT6plex [C8]	P52907 [134-146]	141					NaN	NaN	NaN	NaN	12.2819	4.23409	12.7163	2.79018	NaN	NaN	NaN	NaN	NaN	NaN	NaN	NaN	NaN	NaN	16.516	8.04781	15.5065	9.92613	NaN	NaN	6.39774	26.8193	NaN	NaN	0.0270878	0.232112
P47755	F-actin-capping protein subunit alpha-2 (CapZ alpha-2)	CAPZA2	EATDPRPCEVENAVESWR	1xiodoTMT6plex [C8]	P47755 [104-121]	111					7.55887	1.44649	8.63589	0.506567	5.97529	0.736617	5.32547	NaN	7.74478	9.23016	5.70167	7.958	9.17549	8.77419	NaN	6.3232	6.48855	4.61941	6.65146	5.79382	NaN	5.32547	NaN				0.896664	0.42416	NaN	0.130356	-1.58358	1.07702	-3.31042	-3.03835
P47755	F-actin-capping protein subunit alpha-2 (CapZ alpha-2)	CAPZA2	KIDGQQTIIACIESHQFQAK	1xiodoTMT6plex [C11]	P47755 [147-166]	157					NaN	NaN	NaN	NaN	11.4208	NaN	8.11097	1.19667	NaN	NaN	NaN	NaN	NaN	NaN	11.4208	NaN	NaN	NaN	NaN	NaN	9.30763	6.9143	NaN				NaN	NaN	NaN	0.139705
P47755	F-actin-capping protein subunit alpha-2 (CapZ alpha-2)	CAPZA2	IDGQQTIIACIESHQFQAK	1xiodoTMT6plex [C10]	P47755 [148-166]	157					9.13239	0.559865	8.56693	0.744787	6.14445	2.42161	12.649	NaN	9.69226	8.57253	NaN	7.75122	8.39771	9.55187	NaN	3.83781	8.57432	3.61057	8.55511	NaN	12.649	NaN	NaN	7.52587	4.44938	6.14216	0.633721	0.276093	NaN	0.0631662	-2.98794	-0.565462	4.08207	-0.295373
P47755	F-actin-capping protein subunit alpha-2 (CapZ alpha-2)	CAPZA2	KEATDPRPCEVENAVESWR	1xiodoTMT6plex [C9]	P47755 [103-121]	111					NaN	NaN	NaN	NaN	23.3644	1.7834	19.5232	0.13125	NaN	NaN	NaN	NaN	NaN	NaN	21.581	NaN	NaN	NaN	25.1478	NaN	19.6544	19.3919	NaN				NaN	NaN	0.783143	0.230688
P47755	F-actin-capping protein subunit alpha-2 (CapZ alpha-2)	CAPZA2	EHYPNGVCTVYGK	1xiodoTMT6plex [C8]	P47755 [134-146]	141					NaN	NaN	NaN	NaN	28.8344	2.1147	25.8226	2.42895	NaN	NaN	NaN	NaN	NaN	NaN	26.7197	NaN	NaN	NaN	30.9491	NaN	28.2516	23.3937	NaN	14.1508	13.7578	NaN	NaN	NaN	0.348314	0.147453
P05556	Integrin beta-1 (Fibronectin receptor subunit beta) (Glycoprotein IIa) (GPIIA) (VLA-4 subunit beta) (CD antigen CD29)	ITGB1	CDDLEALKK	1xiodoTMT6plex [C1]	P05556 [64-72]	64				+	82.2795	4.86737	80.9597	0.987762	61.9989	15.1504	45.8013	6.28003	86.7353	84.5955	75.5078	79.566	81.7381	81.5751	46.9254	77.9652	78.5432	71.9743	39.7449	56.8402	45.9571	38.0332	53.4137				1.06357	0.138978	0.793014	1.61686	-20.2807	-1.3198	-35.1584	-29.9658
P47756	F-actin-capping protein subunit beta (CapZ beta)	CAPZB	DYLLCDYNR	1xiodoTMT6plex [C5]	P47756 [58-66]	62					4.05125	0.754745	4.93666	0.61533	3.86555	0.423557	3.31402	0.592848	3.00502	4.39132	4.75742	4.1925	4.91808	5.6994	3.44007	3.69182	4.29551	3.26767	4.12945	4.36876	4.12794	2.73283	3.0813	NaN	2.36512	3.00748	0.161386	0.572054	0.698218	0.882311	-0.185707	0.885407	-1.62264	-1.31867
P47756	F-actin-capping protein subunit beta (CapZ beta)	CAPZB	QMEKDETVSDCSPHIANIGR	1xiodoTMT6plex [C11]	P47756 [196-215]	206					13.2166	3.15357	16.1031	4.42682	11.2618	3.50766	7.01255	0.93261	16.1527	8.84133	14.6558	21.2383	10.4343	16.6366	8.87737	9.26262	17.6415	8.84462	14.431	8.51355	7.94516	NaN	6.07994	NaN	11.7561	NaN	0.304714	0.305922	0.714722	0.685044	-1.95483	2.88646	-9.09052	-6.94021
P47756	F-actin-capping protein subunit beta (CapZ beta)	CAPZB	DETVSDCSPHIANIGR	1xiodoTMT6plex [C7]	P47756 [200-215]	206					NaN	NaN	NaN	NaN	7.5271	1.97399	9.35719	NaN	NaN	NaN	NaN	NaN	NaN	NaN	NaN	NaN	NaN	NaN	5.55311	9.50109	NaN	9.35719	NaN				NaN	NaN	NaN	0
Q86X55	Histone-arginine methyltransferase CARM1 (EC 2.1.1.319) (Coactivator-associated arginine methyltransferase 1) (Protein arginine N-methyltransferase 4)	CARM1	CLFQSPLFAK	1xiodoTMT6plex [C1]	Q86X55 [420-429]	420					2.0547	NaN	1.70508	NaN	1.75929	0.265533	1.69427	0.576865	2.0547	NaN	NaN	1.70508	NaN	NaN	1.69033	NaN	1.47531	NaN	2.19494	1.67658	2.27114	1.11741	NaN				NaN	NaN	0.0531119	0.124301	-0.29541	-0.34962	-0.010805	0.109937
Q86X55	Histone-arginine methyltransferase CARM1 (EC 2.1.1.319) (Coactivator-associated arginine methyltransferase 1) (Protein arginine N-methyltransferase 4)	CARM1	IVLDVGCGSGILSFFAAQAGAR	1xiodoTMT6plex [C7]	Q86X55 [187-208]	193					4.45364	0.703615	3.23456	0.61367	3.83507	NaN	NaN	NaN	NaN	3.75002	5.15725	3.84823	NaN	2.62089	NaN	NaN	3.83507	NaN	NaN	NaN	NaN	NaN	NaN				NaN	0.492639	NaN	0.117961	-0.618565	-1.21907
Q86X55	Histone-arginine methyltransferase CARM1 (EC 2.1.1.319) (Coactivator-associated arginine methyltransferase 1) (Protein arginine N-methyltransferase 4)	CARM1	AGDTLSGTCLLIANKR	1xiodoTMT6plex [C9]	Q86X55 [430-445]	438					6.10465	1.05964	5.14238	0.876265	4.14911	0.629185	NaN	NaN	NaN	7.16429	5.04501	NaN	6.01864	4.26611	NaN	4.77829	3.51992	NaN	NaN	NaN	NaN	NaN	NaN				0.596099	0.254549	NaN	0.114099	-1.95555	-0.962275
Q86X55	Histone-arginine methyltransferase CARM1 (EC 2.1.1.319) (Coactivator-associated arginine methyltransferase 1) (Protein arginine N-methyltransferase 4)	CARM1	AGDTLSGTCLLIANK	1xiodoTMT6plex [C9]	Q86X55 [430-444]	438					12.612	NaN	12.5583	NaN	6.77845	1.9428	5.74336	1.32226	12.612	NaN	NaN	12.5583	NaN	NaN	9.20899	NaN	NaN	NaN	4.45364	6.67271	4.4211	7.06562	NaN				NaN	NaN	0.190368	0.315314	-5.83355	-0.0537	-6.81494	-6.90503
Q86X55	Histone-arginine methyltransferase CARM1 (EC 2.1.1.319) (Coactivator-associated arginine methyltransferase 1) (Protein arginine N-methyltransferase 4)	CARM1	AGPDSAGIALYSHEDVCVFK	1xiodoTMT6plex [C17]	Q86X55 [62-81]	78					10.9633	NaN	9.48209	0.25187	7.96064	0.03771	NaN	NaN	NaN	NaN	10.9633	9.23022	NaN	9.73396	NaN	NaN	7.92293	7.99835	NaN	NaN	NaN	NaN	NaN				NaN	NaN	NaN	0.26822	-3.00266	-1.48121		-1.48374
P49589	Cysteine--tRNA ligase, cytoplasmic (EC 6.1.1.16) (Cysteinyl-tRNA synthetase) (CysRS)	CARS1	ASKPGEPSWPCPWGK	1xiodoTMT6plex [C11]	P49589 [325-339]	335					7.92303	0.935653	9.04362	2.07566	7.32474	0.909446	6.57407	NaN	7.45481	7.08535	9.22894	7.29206	11.9594	7.87941	NaN	8.77363	6.88896	6.3152	7.32116	NaN	NaN	6.57407	NaN				0.297295	0.280067	NaN	0.290201	-0.598296	1.12059	-2.46955	-2.30681
P49589	Cysteine--tRNA ligase, cytoplasmic (EC 6.1.1.16) (Cysteinyl-tRNA synthetase) (CysRS)	CARS1	ALCDNVDTR	1xiodoTMT6plex [C3]	P49589 [504-512]	506					7.26866	NaN	9.12358	NaN	7.05746	0.87033	7.72628	NaN	NaN	7.26866	NaN	NaN	9.12358	NaN	7.92779	6.18713	NaN	NaN	NaN	NaN	7.72628	NaN	NaN				NaN	NaN	NaN	0.282947	-0.2112	1.85492	-1.3973	-1.3973
P49589	Cysteine--tRNA ligase, cytoplasmic (EC 6.1.1.16) (Cysteinyl-tRNA synthetase) (CysRS)	CARS1	RVQPQWSPPAGTQPCR	1xiodoTMT6plex [C15]	P49589 [13-28]	27					14.9079	NaN	18.2964	5.63025	9.11675	0.01786	NaN	NaN	14.9079	NaN	NaN	12.6661	NaN	23.9266	NaN	NaN	9.09889	9.13461	NaN	NaN	NaN	NaN	NaN				NaN	NaN	NaN	0.262698	-5.79115	3.38845		-9.16174
P49589	Cysteine--tRNA ligase, cytoplasmic (EC 6.1.1.16) (Cysteinyl-tRNA synthetase) (CysRS)	CARS1	VQPQWSPPAGTQPCR	1xiodoTMT6plex [C14]	P49589 [14-28]	27					10.9264	NaN	17.6686	NaN	8.048	0.105275	10.4169	NaN	10.9264	NaN	NaN	17.6686	NaN	NaN	8.15328	NaN	NaN	7.94273	NaN	NaN	10.4169	NaN	NaN	7.72176	NaN	NaN	NaN	NaN	NaN	0.24102	-2.87839	6.7422	-7.2517	-8.48879
P42574	Caspase-3 (CASP-3) (EC 3.4.22.56) (Apopain) (Cysteine protease CPP32) (CPP-32) (Protein Yama) (SREBP cleavage activity 1) (SCA-1) [Cleaved into: Caspase-3 subunit p17;Caspase-3 subunit p12]	CASP3	GTELDCGIETDSGVDDDMACHK	2xiodoTMT6plex [C6;C20]	P42574 [165-186]	170;184					11.459	2.38636	6.50685	0.970978	9.84245	2.38605	8.1102	4.95137	9.07267	13.8454	NaN	7.70392	6.49095	5.32568	10.6175	13.4684	5.95241	8.35325	11.4679	9.19526	15.0558	5.40745	3.86734	6.46607	6.83635	11.1089	0.301544	1.05386	0.257996	0.0391911	-1.61658	-4.95219	1.60335	2.38432
P42574	Caspase-3 (CASP-3) (EC 3.4.22.56) (Apopain) (Cysteine protease CPP32) (CPP-32) (Protein Yama) (SREBP cleavage activity 1) (SCA-1) [Cleaved into: Caspase-3 subunit p17;Caspase-3 subunit p12]	CASP3	KQIPCIVSMLTK	1xiodoTMT6plex [C5]	P42574 [260-271]	264					7.12405	NaN	8.98817	NaN	11.7633	NaN	NaN	NaN	7.12405	NaN	NaN	8.98817	NaN	NaN	NaN	NaN	NaN	11.7633	NaN	NaN	NaN	NaN	NaN	2.87799	5.14758	34.9698	NaN	NaN	NaN	0	4.63925	1.86412		2.77513
P55212	Caspase-6 (CASP-6) (CSP-6) (EC 3.4.22.59) (Apoptotic protease Mch-2) [Cleaved into: Caspase-6 subunit p18 (Caspase-6 subunit p20);Caspase-6 subunit p11 (Caspase-6 subunit p10)]	CASP6	IFIIQACR	1xiodoTMT6plex [C7]	P55212 [157-164];P42574 [157-164]	163					6.1	NaN	9.07176	NaN	6.43609	1.28687	3.34646	NaN	6.1	NaN	NaN	9.07176	NaN	NaN	5.14922	NaN	NaN	7.72297	NaN	NaN	3.34646	NaN	NaN	1.24498	8.19254	2.07776	NaN	NaN	NaN	0.129707	0.336095	2.97176	-5.7253	-3.53704
P55212	Caspase-6 (CASP-6) (CSP-6) (EC 3.4.22.59) (Apoptotic protease Mch-2) [Cleaved into: Caspase-6 subunit p18 (Caspase-6 subunit p20);Caspase-6 subunit p11 (Caspase-6 subunit p10)]	CASP6	QVPCFASMLTK	1xiodoTMT6plex [C4]	P55212 [274-284]	277					9.74017	NaN	11.3082	NaN	13.2282	NaN	NaN	NaN	NaN	9.74017	NaN	NaN	11.3082	NaN	NaN	13.2282	NaN	NaN	NaN	NaN	NaN	NaN	NaN				NaN	NaN	NaN	0	3.48803	1.56803
P55212	Caspase-6 (CASP-6) (CSP-6) (EC 3.4.22.59) (Apoptotic protease Mch-2) [Cleaved into: Caspase-6 subunit p18 (Caspase-6 subunit p20);Caspase-6 subunit p11 (Caspase-6 subunit p10)]	CASP6	GTCADRDNLTR	1xiodoTMT6plex [C3]	P55212 [66-76]	68					12.9719	0.776186	11.5625	1.40416	18.0346	3.69027	NaN	NaN	13.9019	13.0118	12.0019	11.2733	13.4085	10.0057	NaN	16.5989	23.0977	14.4072	NaN	NaN	NaN	NaN	NaN	2.6078	10.7837	NaN	0.884577	0.549774	NaN	0.0600666	5.06273	-1.40937		2.8447
P20810	Calpastatin (Calpain inhibitor) (Sperm BS-17 component)	CAST	SESELIDELSEDFDRSECK	1xiodoTMT6plex [C18]	P20810 [364-382]	381					5.23176	1.19828	5.19222	0.775437	6.96612	2.46607	9.04124	1.42806	5.35501	6.63383	3.70643	4.44394	4.87209	6.26063	NaN	4.45665	NaN	5.14434	10.7642	7.49931	10.4693	NaN	7.61318	9.49803	6.26978	8.37612	0.413147	0.0129469	0.377378	0.876387	1.73437	-0.0395367	3.84902	3.10585
P20810	Calpastatin (Calpain inhibitor) (Sperm BS-17 component)	CAST	KPADDQDPIDALSGDLDSCPSTTETSQNTAK	1xiodoTMT6plex [C19]	P20810 [643-673]	661					8.67989	2.74889	7.30513	1.67368	9.0114	3.42599	12.5356	NaN	8.34831	12.2001	5.49127	5.62785	6.69744	9.59009	NaN	6.23128	8.09204	6.89047	14.8318	NaN	NaN	12.5356	NaN	9.0154	NaN	9.99823	0.04004	0.237801	NaN	0.326136	0.331504	-1.37477	5.23047	4.11416
P20810	Calpastatin (Calpain inhibitor) (Sperm BS-17 component)	CAST	AAAPAPVSEAVCR	1xiodoTMT6plex [C12]	P20810 [397-409]	408					9.13427	NaN	17.6192	NaN	13.1887	2.87824	13.4363	2.31385	NaN	NaN	9.13427	NaN	NaN	17.6192	17.1371	NaN	13.4551	NaN	13.1543	9.00838	16.4316	10.7976	13.0798				NaN	NaN	0.0354104	0.19668	4.05445	8.48493	-4.18287	-5.12486
P20810	Calpastatin (Calpain inhibitor) (Sperm BS-17 component)	CAST	TSMCSIQSAPPEPATLK	1xiodoTMT6plex [C4]	P20810 [410-426]	413					16.8635	5.23487	21.2454	6.34065	18.4893	2.81552	16.843	4.09145	15.7711	23.7509	11.0685	16.4488	30.205	17.0825	NaN	22.9887	15.209	15.7649	19.4362	19.0477	NaN	20.9344	12.7515	NaN	17.2188	19.6291	0.194593	0.30717	0.201503	0.112353	1.6258	4.38193	-4.40248	-3.65849
P20810	Calpastatin (Calpain inhibitor) (Sperm BS-17 component)	CAST	CGEDDETIPSEYR	1xiodoTMT6plex [C1]	P20810 [328-340]	328					6.31814	3.02752	11.8863	0.921566	13.5555	7.09987	18.7682	11.8227	10.5132	4.96222	3.47901	10.5831	12.5273	12.5486	28.6685	9.2322	11.0091	8.05146	14.9082	9.46326	30.5909	6.94555	NaN	6.72663	9.32758	14.1896	0.745608	1.17	0.266935	0.154042	7.23731	5.56819	6.88189	2.10554
O75081	Protein CBFA2T3 (MTG8-related protein 2) (Myeloid translocation gene on chromosome 16 protein) (hMTG16) (Zinc finger MYND domain-containing protein 4)	CBFA2T3	YCGSFCQHR	2xiodoTMT6plex [C2;C6]	O75081 [575-583]	576;580					NaN	NaN	NaN	NaN	7.52095	2.09881	5.95299	0.07	NaN	NaN	NaN	NaN	NaN	NaN	9.61976	NaN	NaN	NaN	5.42215	NaN	5.88299	6.02299	NaN				NaN	NaN	0.273183	0.315293
O75081	Protein CBFA2T3 (MTG8-related protein 2) (Myeloid translocation gene on chromosome 16 protein) (hMTG16) (Zinc finger MYND domain-containing protein 4)	CBFA2T3	RPCTLNPAQR	1xiodoTMT6plex [C3]	O75081 [317-326]	319					9.70634	NaN	9.23063	NaN	9.42103	0.473873	11.1382	0.5874	NaN	NaN	9.70634	NaN	NaN	9.23063	NaN	NaN	9.84217	NaN	9.66191	8.759	NaN	11.7256	10.5508	NaN	11.2903	NaN	NaN	NaN	1.16481	0.235217	-0.285313	-0.47571	1.90757	0.943697
Q13951	Core-binding factor subunit beta (CBF-beta) (Polyomavirus enhancer-binding protein 2 beta subunit) (PEA2-beta) (PEBP2-beta) (SL3-3 enhancer factor 1 subunit beta) (SL3/AKV core-binding factor beta subunit)	CBFB	LDGMGCLEFDEER	1xiodoTMT6plex [C6]	Q13951 [119-131]	124					NaN	NaN	NaN	NaN	8.72907	NaN	6.19808	NaN	NaN	NaN	NaN	NaN	NaN	NaN	8.72907	NaN	NaN	NaN	NaN	NaN	6.19808	NaN	NaN	5.02991	2.30188	5.97078	NaN	NaN	NaN	0
P22681	E3 ubiquitin-protein ligase CBL (EC 2.3.2.27) (Casitas B-lineage lymphoma proto-oncogene) (Proto-oncogene c-Cbl) (RING finger protein 55) (RING-type E3 ubiquitin transferase CBL) (Signal transduction protein CBL)	CBL	RPLPCTPGDCPSR	2xiodoTMT6plex [C5;C10]	P22681 [563-575]	567;572					12.7496	NaN	13.2609	NaN	12.0231	NaN	NaN	NaN	12.7496	NaN	NaN	13.2609	NaN	NaN	NaN	NaN	NaN	12.0231	NaN	NaN	NaN	NaN	NaN	NaN	18.6431	18.2769	NaN	NaN	NaN	0	-0.7265	0.5113		-1.2378
P22681	E3 ubiquitin-protein ligase CBL (EC 2.3.2.27) (Casitas B-lineage lymphoma proto-oncogene) (Proto-oncogene c-Cbl) (RING finger protein 55) (RING-type E3 ubiquitin transferase CBL) (Signal transduction protein CBL)	CBL	ICAENDKDVK	1xiodoTMT6plex [C2]	P22681 [383-392]	384					20.7504	NaN	19.3654	NaN	16.1313	NaN	NaN	NaN	20.7504	NaN	NaN	19.3654	NaN	NaN	NaN	NaN	NaN	16.1313	NaN	NaN	NaN	NaN	NaN				NaN	NaN	NaN	0	-4.6191	-1.385		-3.2341
P21281	V-type proton ATPase subunit B, brain isoform (V-ATPase subunit B 2) (Endomembrane proton pump 58 kDa subunit) (HO57) (Vacuolar proton pump subunit B 2)	ATP6V1B2	DHADVSNQLYACYAIGK	1xiodoTMT6plex [C12]	P21281 [414-430]	425		+			39.1425	0.3652	33.8203	0.62415	44.5596	6.39525	NaN	NaN	NaN	39.5077	38.7773	NaN	34.4445	33.1962	NaN	38.1643	50.9548	NaN	NaN	NaN	NaN	NaN	NaN				0.312665	1.74556	NaN	0	5.41705	-5.32215
P16152	Carbonyl reductase [NADPH] 1 (EC 1.1.1.184) (15-hydroxyprostaglandin dehydrogenase [NADP(+)]) (EC 1.1.1.196, EC 1.1.1.197) (20-beta-hydroxysteroid dehydrogenase) (Alcohol dehydrogenase [NAD(P)+] CBR1) (EC 1.1.1.71) (NADPH-dependent carbonyl reductase 1) (Prostaglandin 9-ketoreductase) (PG-9-KR) (Prostaglandin-E(2) 9-reductase) (EC 1.1.1.189) (Short chain dehydrogenase/reductase family 21C member …	CBR1	ILLNACCPGWVR	2xiodoTMT6plex [C6;C7]	P16152 [221-232]	226;227					12.15	0.75153	12.0388	0.470548	11.9138	4.8888	5.6756	NaN	11.3129	13.1357	12.0015	12.4399	11.3784	12.2981	3.56976	14.2033	16.0382	13.8441	NaN	NaN	5.6756	NaN	NaN				0.0237289	0.0615765	NaN	0.121128	-0.236193	-0.111233	-6.3632	-2.27895
P16152	Carbonyl reductase [NADPH] 1 (EC 1.1.1.184) (15-hydroxyprostaglandin dehydrogenase [NADP(+)]) (EC 1.1.1.196, EC 1.1.1.197) (20-beta-hydroxysteroid dehydrogenase) (Alcohol dehydrogenase [NAD(P)+] CBR1) (EC 1.1.1.71) (NADPH-dependent carbonyl reductase 1) (Prostaglandin 9-ketoreductase) (PG-9-KR) (Prostaglandin-E(2) 9-reductase) (EC 1.1.1.189) (Short chain dehydrogenase/reductase family 21C member …	CBR1	SCSPELQQK	1xiodoTMT6plex [C2]	P16152 [149-157]	150					7.28602	0.34894	9.1343	1.7732	9.40042	1.18808	NaN	NaN	NaN	7.63496	6.93708	NaN	10.9075	7.3611	NaN	10.5885	8.21234	NaN	NaN	NaN	NaN	NaN	NaN	NaN	4.26146	4.45194	0.638571	0.382999	NaN	0.0845843	2.1144	1.84828
P35520	Cystathionine beta-synthase (EC 4.2.1.22) (Beta-thionase) (Serine sulfhydrase)	CBS	CIIVMPEK	1xiodoTMT6plex [C1]	P35520 [165-172]	165					5.42216	0.314865	5.70889	0.668855	5.34426	0.767672	4.26846	0.528438	5.73703	5.1073	NaN	6.37774	5.04003	NaN	4.3342	5.24928	NaN	4.72255	6.06614	6.34911	5.01003	3.97783	3.81752				0.0404328	0.133407	0.946821	0.64498	-0.077909	0.28672	-1.44043	-0.718355
P35520	Cystathionine beta-synthase (EC 4.2.1.22) (Beta-thionase) (Serine sulfhydrase)	CBS	NASNPLAHYDTTADEILQQCDGK	1xiodoTMT6plex [C20]	P35520 [225-247]	244					11.398	0.3219	8.13817	0.952875	9.64898	2.76921	5.54717	0.049465	11.0761	NaN	11.7199	7.18529	NaN	9.09104	5.63861	NaN	11.8351	10.8095	7.16009	12.8016	5.49771	5.59664	NaN				0.313861	1.07857	0.863604	0.686669	-1.74902	-3.25983	-2.59099	0.234943
P35520	Cystathionine beta-synthase (EC 4.2.1.22) (Beta-thionase) (Serine sulfhydrase)	CBS	VQELGLSAPLTVLPTITCGHTIEILR	1xiodoTMT6plex [C18]	P35520 [414-439]	431					6.02672	NaN	5.05169	NaN	7.26694	NaN	NaN	NaN	NaN	6.02672	NaN	NaN	5.05169	NaN	NaN	7.26694	NaN	NaN	NaN	NaN	NaN	NaN	NaN				NaN	NaN	NaN	0	1.24022	-0.97503
P35520	Cystathionine beta-synthase (EC 4.2.1.22) (Beta-thionase) (Serine sulfhydrase)	CBS	CVVILPDSVR	1xiodoTMT6plex [C1]	P35520 [370-379]	370					11.4772	0.846537	12.2357	1.95961	8.49351	2.63846	6.30315	2.59252	11.0365	12.6615	10.7335	11.5653	14.8996	10.2421	4.74168	9.88197	12.5791	7.10577	6.44332	10.2092	6.2208	9.51869	3.16995				0.866645	0.192659	0.478454	0.858977	-2.98366	0.7585	-5.93252	-5.12438
P35520	Cystathionine beta-synthase (EC 4.2.1.22) (Beta-thionase) (Serine sulfhydrase)	CBS	CEFFNAGGSVK	1xiodoTMT6plex [C1]	P35520 [109-119]	109					7.98719	1.56414	9.70036	1.15674	8.93279	4.28757	8.83369	3.40743	9.55133	6.42304	NaN	8.54362	10.8571	NaN	15.858	7.5818	NaN	6.30152	3.53204	11.3906	12.8836	4.54721	9.07027				0.0928439	0.326604	0.00992575	0	0.945607	1.71317	-0.866667	-1.74615
P35520	Cystathionine beta-synthase (EC 4.2.1.22) (Beta-thionase) (Serine sulfhydrase)	CBS	MLIAQEGLLCGGSAGSTVAVAVK	1xiodoTMT6plex [C10]	P35520 [337-359]	346					7.96523	2.13658	9.85526	2.75387	8.59915	2.15307	9.56391	3.56719	10.1018	5.82865	NaN	11.7706	11.8343	5.96088	11.0114	7.19204	5.39467	10.8591	NaN	8.53853	NaN	5.99672	13.1311				0.109221	0.243758	0.138638	0	0.633923	1.89003	-0.29135	-0.223897
P35520	Cystathionine beta-synthase (EC 4.2.1.22) (Beta-thionase) (Serine sulfhydrase)	CBS	CELLAK	1xiodoTMT6plex [C1]	P35520 [103-108]	103					30.7537	16.5139	33.0357	14.864	18.0008	9.65282	11.0813	5.06526	NaN	14.2398	47.2675	NaN	18.1716	47.8997	11.4084	14.0342	34.633	NaN	11.9276	NaN	16.1466	6.01609	NaN				0.413299	0.0326557	0.3178	0.347689	-12.7529	2.282	-21.9543	-21.6722
P83916	Chromobox protein homolog 1 (HP1Hsbeta) (Heterochromatin protein 1 homolog beta) (HP1 beta) (Heterochromatin protein p25) (M31) (Modifier 1 protein) (p25beta)	CBX1	CPQVVISFYEER	1xiodoTMT6plex [C1]	P83916 [156-167]	156					7.76769	0.111055	8.42482	0.936738	10.0721	2.02867	NaN	NaN	7.87875	7.65664	NaN	9.37449	8.74986	7.1501	NaN	8.91963	12.9237	8.37306	NaN	NaN	NaN	NaN	NaN	2.69067	3.56954	1.5623	0.51981	0.301024	NaN	0.258211	2.30443	0.657122		-0.0517567
Q13185	Chromobox protein homolog 3 (HECH) (Heterochromatin protein 1 homolog gamma) (HP1 gamma) (Modifier 2 protein)	CBX3	LTWHSCPEDEAQ	1xiodoTMT6plex [C6]	Q13185 [172-183]	177					23.0049	NaN	22.2585	NaN	14.5867	8.45162	5.81702	NaN	NaN	23.0049	NaN	NaN	22.2585	NaN	6.13507	23.0383	NaN	NaN	NaN	NaN	5.81702	NaN	NaN				NaN	NaN	NaN	0.184861	-8.41822	-0.7464	-16.4415	-16.4415	inter-disulfide
Q13185	Chromobox protein homolog 3 (HECH) (Heterochromatin protein 1 homolog gamma) (HP1 gamma) (Modifier 2 protein)	CBX3	CPQIVIAFYEER	1xiodoTMT6plex [C1]	Q13185 [160-171];P45973 [160-171]	160					8.25571	1.8836	8.7954	1.731	8.81165	5.19768	6.72335	NaN	NaN	6.37211	10.1393	NaN	7.06439	10.5264	NaN	4.59671	17.5378	NaN	7.96607	5.146	NaN	6.72335	NaN	4.78601	3.99793	NaN	0.0407027	0.0693274	NaN	0.283711	0.55594	0.53969	-2.07205	-2.18359
Q13185	Chromobox protein homolog 3 (HECH) (Heterochromatin protein 1 homolog gamma) (HP1 gamma) (Modifier 2 protein)	CBX3	GFTDADNTWEPEENLDCPELIEAFLNSQK	1xiodoTMT6plex [C17]	Q13185 [53-81]	69					3.12633	NaN	4.29972	0.594875	7.60542	2.88723	7.93042	NaN	NaN	3.12633	NaN	NaN	3.70485	4.8946	NaN	4.77082	6.47754	NaN	NaN	11.5679	7.93042	NaN	NaN	2.14616	0.640022	2.55004	NaN	NaN	NaN	0.318845	4.47909	1.17339	3.63069	5.44944
P45973	Chromobox protein homolog 5 (Antigen p25) (Heterochromatin protein 1 homolog alpha) (HP1 alpha)	CBX5	NLDCPELISEFMK	1xiodoTMT6plex [C4]	P45973 [56-68]	59					3.50197	0.665268	3.36124	0.993166	4.08064	0.764147	NaN	NaN	2.9682	3.0979	4.43982	4.06015	1.9567	4.06688	NaN	4.92748	4.23863	3.07582	NaN	NaN	NaN	NaN	NaN	NaN	4.43881	4.59886	0.332977	0.0575715	NaN	0.321808	0.57867	-0.14073		-0.285423
P45973	Chromobox protein homolog 5 (Antigen p25) (Heterochromatin protein 1 homolog alpha) (HP1 alpha)	CBX5	IIGATDSCGDLMFLMK	1xiodoTMT6plex [C8]	P45973 [126-141]	133					8.27146	3.38914	8.81925	1.55755	8.97509	5.5271	NaN	NaN	4.88232	11.6606	NaN	7.2617	10.3768	NaN	3.20694	16.4275	NaN	7.29084	NaN	NaN	NaN	NaN	NaN	NaN	NaN	NaN	0.0416047	0.0473495	NaN	0.251463	0.703633	0.54779		-1.52841
Q9HC52	Chromobox protein homolog 8 (Polycomb 3 homolog) (Pc3) (hPc3) (Rectachrome 1)	CBX8	NMGLSPPASSTSTSSTCR	1xiodoTMT6plex [C17]	Q9HC52 [126-143]	142					NaN	NaN	NaN	NaN	19.8166	NaN	22.7829	NaN	NaN	NaN	NaN	NaN	NaN	NaN	NaN	NaN	NaN	NaN	NaN	19.8166	NaN	NaN	22.7829	NaN	24.1746	25.5999	NaN	NaN	NaN	0
Q6P1N0	Coiled-coil and C2 domain-containing protein 1A (Akt kinase-interacting protein 1) (Five prime repressor element under dual repression-binding protein 1) (FRE under dual repression-binding protein 1) (Freud-1) (Putative NF-kappa-B-activating protein 023N)	CC2D1A	LDALEIACEVR	1xiodoTMT6plex [C8]	Q6P1N0 [758-768]	765					5.00019	0.400663	5.05826	0.847294	6.7225	4.53049	8.60251	3.48806	5.55875	4.80342	4.63841	5.4015	3.89241	5.88088	2.11271	5.43878	5.12604	2.16216	11.2807	14.2146	3.67983	11.3381	10.7896				0.236295	0.0294724	0.225439	0.431365	1.7223	0.05807	3.54425	3.85257
Q6P1N0	Coiled-coil and C2 domain-containing protein 1A (Akt kinase-interacting protein 1) (Five prime repressor element under dual repression-binding protein 1) (FRE under dual repression-binding protein 1) (Freud-1) (Putative NF-kappa-B-activating protein 023N)	CC2D1A	VTLEGPSATAPASSPGLAKPQMPPGPCSPGPLAQLQSR	1xiodoTMT6plex [C27]	Q6P1N0 [226-263]	252					12.1159	NaN	13.6345	NaN	12.8497	NaN	NaN	NaN	12.1159	NaN	NaN	13.6345	NaN	NaN	NaN	NaN	NaN	12.8497	NaN	NaN	NaN	NaN	NaN				NaN	NaN	NaN	0	0.7338	1.5186		-0.7848
Q9BQE3	Tubulin alpha-1C chain (EC 3.6.5.-) (Alpha-tubulin 6) (Tubulin alpha-6 chain) [Cleaved into: Detyrosinated tubulin alpha-1C chain]	TUBA1C	AVCMLSNTTAVAEAWAR	1xiodoTMT6plex [C3];1xOxidation [M4]	Q9BQE3 [374-390]	376					41.9714	NaN	45.3849	NaN	22.8686	14.9054	7.12272	NaN	NaN	NaN	41.9714	NaN	NaN	45.3849	7.96313	NaN	37.774	NaN	NaN	NaN	7.12272	NaN	NaN	4.6396	3.3394	7.2801	NaN	NaN	NaN	0.304834	-19.1028	3.4135	-38.2622	-38.2622
Q8IX12	Cell division cycle and apoptosis regulator protein 1 (Cell cycle and apoptosis regulatory protein 1) (CARP-1) (Death inducer with SAP domain)	CCAR1	FSLDCPSCDMMELR	2xiodoTMT6plex [C5;C8]	Q8IX12 [369-382]	373;376					NaN	NaN	NaN	NaN	7.01107	2.02342	7.61257	4.67083	NaN	NaN	NaN	NaN	NaN	NaN	9.03449	NaN	NaN	NaN	4.98764	NaN	12.2834	2.94175	NaN	4.71344	1.25048	2.47852	NaN	NaN	0.0377574	0.131772
Q9BXK5	Bcl-2-like protein 13 (Bcl2-L-13) (Bcl-rambo) (Protein Mil1)	BCL2L13	HTSPVFSPANPESSMEDCLAHLGEK	1xiodoTMT6plex [C18]	Q9BXK5 [86-110]	103	+	+			21.3036	3.0164	13.2861	0.875555	11.1281	1.9425	NaN	NaN	20.6302	25.2883	17.9923	14.2742	13.4383	12.1458	NaN	13.7303	10.5896	9.0645	NaN	NaN	NaN	NaN	NaN	NaN	3.22473	2.64455	1.79631	1.6467	NaN	0.262409	-10.1755	-8.0175		-4.2216
[truncated: 7,760 more rows]
