# Supplementary material for: Redox-dependent protein S-glutathionylation governs azacitidine sensitivity and resistance in AML
Source: Redox Biol. 2025 Dec 4;89:103958. doi: 10.1016/j.redox.2025.103958 (PMC12757552; doi:10.1016/j.redox.2025.103958)
Supplement: Multimedia component 2 [file mmc2.xlsx]

## Sheet: Supplementary Table 3
Supplementary Table 2: Quantitative total proteome data of MDS/AML OCI-M2 cell lines.
Quantitative total proteome data in untreated AZA-sensitive (S) and AZA-resistant (R) and S and R treated with 1 µM AZA for 24 h (SA, RA)MDS/AML OCI-M2 cell lines.
Protein Accession	Protein name	Gene name	Student's T-test Significant R_S with FDR correction	Student's T-test Significant R_S	Student's T-test Significant SA_S	Student's T-test Significant RA_R	Mean log2 R/S	SD log2 R/S	Mean log2 SA/S	SD log2 SA/S	Mean log2 RA/R	SD log2 RA/R	Log2 R/S_01	Log2 R/S_02	Log2 R/S_03	Log2 SA/S_01	Log2 SA/S_02	Log2 SA/S_03	Log2 RA/R_01	Log2 RA/R_02	Log2 RA/R_03	Log2 protein abundance S_01	Log2 protein abundance S_02	Log2 protein abundance S_03	Log2 protein abundance SA_01	Log2 protein abundance SA_02	Log2 protein abundance SA_03	Log2 protein abundance R_01	Log2 protein abundance R_02	Log2 protein abundance R_03	Log2 protein abundance RA_01	Log2 protein abundance RA_02	Log2 protein abundance RA_03	Student's T-test: -log adjusted p-value R_S	Student's T-test: Difference R_S with FDR correction	Student's T-test: -log p-value R_S	Student's T-test: Difference R_S	Student's T-test: -log (p-value SA_S)	Student's T-test: Difference SA_S	Student's T-test: -log (p-value RA_R)	N: Student's T-test: Difference RA_R	GO:Biological Process	GO:Cellular Component	GO:Molecular Function	WikiPathways	Reactome Pathways
P01023	Alpha-2-macroglobulin OS=Homo sapiens OX=9606 GN=A2M PE=1 SV=3	A2M					1.31605	NaN	0.11309	NaN	-0.52683	NaN	NaN	1.31605	NaN	NaN	0.11309	NaN	NaN	-0.52683	NaN	NaN	3.80306	NaN	NaN	3.91615	NaN	NaN	5.11911	NaN	NaN	4.59228	NaN	0	0	NaN	0	NaN	0	NaN	0	stress response;developmental processes;other biological processes	non-structural extracellular;other cell component	signal transduction activity or receptor binding;enzyme regulator activity;other molecular function	Complement system;Dengue-2 interactions with complement and coagulation cascades;Complement and coagulation cascades	Degradation of the extracellular matrix;Platelet degranulation;HDL assembly;Intrinsic Pathway of Fibrin Clot Formation
Q9NRG9	Aladin OS=Homo sapiens OX=9606 GN=AAAS PE=1 SV=1	AAAS					-0.0693003	0.0969847	-0.0531104	0.0497946	0.0572999	0.043681	-0.0204	-0.181001	-0.00650024	-0.1097	-0.0160007	-0.0336304	0.0183001	0.1045	0.0490999	10.3324	10.3964	10.0317	10.2227	10.3804	9.99807	10.312	10.2154	10.0252	10.3303	10.3199	10.0743	0.0206023	-0.0693239	0.188641	-0.0693003	0.122875	-0.0531104	0.184033	0.0572999	cell cycle OR cell proliferation;cell organization and biogenesis;transport;other biological processes	other membranes;cytosol;cytoskeleton;nucleus			Viral Messenger RNA Synthesis;Transcriptional regulation by small RNAs;RHOA GTPase cycle;tRNA processing in the nucleus;HCMV Late Events;HCMV Early Events;ISG15 antiviral mechanism;Transport of the SLBP independent Mature mRNA;Transport of the SLBP Dependant Mature mRNA;Transport of Mature mRNA Derived from an Intronless Transcript;Transport of Mature mRNA derived from an Intron-Containing Transc…
Q86V21	Acetoacetyl-CoA synthetase OS=Homo sapiens OX=9606 GN=AACS PE=1 SV=1	AACS		+			1.02515	0.13127	0.000693321	0.115524	0.0326633	0.0932958	1.00346	0.90607	1.16591	-0.0985899	-0.0268202	0.12749	0.02948	-0.059	0.12751	8.46813	9.31293	8.67175	8.36954	9.28611	8.79924	9.47159	10.219	9.83766	9.50107	10.16	9.96517	0.402867	1.02514	1.42928	1.02515	0.000615312	0.000693321	0.0380701	0.0326633	other metabolic processes;other biological processes	cytosol	other molecular function		Synthesis of Ketone Bodies
Q6PD74	Alpha- and gamma-adaptin-binding protein p34 OS=Homo sapiens OX=9606 GN=AAGAB PE=1 SV=1	AAGAB					0.130553	0.314807	0.0262198	0.0540237	0.0386966	0.130658	-0.13296	0.0454597	0.47916	-0.0356302	0.0501099	0.0641799	0.18548	-0.0044899	-0.0649004	8.83372	9.54321	7.82508	8.79809	9.59332	7.88926	8.70076	9.58867	8.30424	8.88624	9.58418	8.23934	0.0233552	0.130553	0.0730704	0.130553	0.0123609	0.0262198	0.0238245	0.0386966	transport	cytosol;nucleus;other cell component
Q2M2I8	AP2-associated protein kinase 1 OS=Homo sapiens OX=9606 GN=AAK1 PE=1 SV=3	AAK1					0.41206	0.35328	0.0523799	0.403554	-0.0299702	0.257095	0.0398998	0.45347	0.74281	-0.22443	-0.13385	0.51542	0.19205	-0.31165	0.0296898	8.76383	8.28442	8.30013	8.5394	8.15057	8.81555	8.80373	8.73789	9.04294	8.99578	8.42624	9.07263	0.172605	0.41206	1.06087	0.41206	0.0738741	0.0523799	0.045757	-0.0299702	cell organization and biogenesis;protein metabolism;other metabolic processes;transport;other biological processes	plasma membrane;other membranes;cytosol;other cell component	signal transduction activity or receptor binding;kinase activity;other molecular function		Cargo recognition for clathrin-mediated endocytosis
Q9H7C9	Mth938 domain-containing protein OS=Homo sapiens OX=9606 GN=AAMDC PE=1 SV=1	AAMDC					0.72313	0.0316137	0.0530434	0.0954196	0.0142132	0.116705	0.70786	0.70205	0.75948	-0.0570502	0.10429	0.11189	-0.0755501	-0.0279503	0.14614	7.41296	8.40265	7.86789	7.35591	8.50694	7.97978	8.12082	9.1047	8.62737	8.04527	9.07675	8.77351	0.0886969	0.72313	0.831857	0.72313	0.0411522	0.0530434	0.0112279	0.0142132	other biological processes	other cell component
Q13685	Angio-associated migratory cell protein OS=Homo sapiens OX=9606 GN=AAMP PE=1 SV=2	AAMP					0.0591135	0.0697251	0.174907	0.0704936	-0.0744867	0.0763687	0.0506601	0.13268	-0.00599957	0.17574	0.24498	0.104	-0.0941801	-0.13908	0.00979996	9.64429	9.07106	10.3116	9.82003	9.31604	10.4156	9.69495	9.20374	10.3056	9.60077	9.06466	10.3154	0.022307	0.0591002	0.0419818	0.0591135	0.134596	0.174907	0.0531589	-0.0744867	developmental processes;other biological processes	plasma membrane;other membranes;cytosol;cytoskeleton;other cell component	other molecular function	Nucleotide-binding oligomerization domain (NOD) pathway	Thromboxane signalling through TP receptor;Signaling by EGFR;NOD1/2 Signaling Pathway;Signaling by VEGF
Q9Y312	Protein AAR2 homolog OS=Homo sapiens OX=9606 GN=AAR2 PE=1 SV=2	AAR2					-0.0562267	0.282678	0.182083	0.109965	0.223727	0.364105	0.26991	-0.23084	-0.20775	0.30837	0.13039	0.10749	-0.10511	0.61502	0.16127	8.88885	8.96381	8.41308	9.19722	9.0942	8.52057	9.15876	8.73297	8.20533	9.05365	9.34799	8.3666	0.0230016	-0.0562299	0.0599115	-0.0562267	0.267574	0.182083	0.21723	0.223727	cell organization and biogenesis;RNA metabolism OR transcription;other metabolic processes	nucleus		Ciliary landscape
P49588	Alanine--tRNA ligase, cytoplasmic OS=Homo sapiens OX=9606 GN=AARS1 PE=1 SV=2	AARS1					-0.189466	0.283443	0.108367	0.0639744	0.136333	0.250178	0.0265999	-0.0845995	-0.5104	0.1683	0.0410004	0.1158	-0.1318	0.177299	0.363501	13.052	12.6984	12.8888	13.2203	12.7394	13.0046	13.0786	12.6138	12.3784	12.9468	12.7911	12.7419	0.0252701	-0.189497	0.341231	-0.189466	0.248645	0.108367	0.251746	0.136333	protein metabolism;RNA metabolism OR transcription;other metabolic processes;developmental processes;other biological processes	cytosol;mitochondrion;other cell component	nucleic acid binding activity;other molecular function	IL18 signaling	Cytosolic tRNA aminoacylation
Q5JTZ9	Alanine--tRNA ligase, mitochondrial OS=Homo sapiens OX=9606 GN=AARS2 PE=1 SV=1	AARS2					-0.115367	0.0768969	-0.0197001	0.0153243	0.0871668	0.0432291	-0.1638	-0.1556	-0.0267	-0.0345001	-0.0206995	-0.00390053	0.1154	0.0374002	0.1087	10.5701	10.1858	10.3936	10.5356	10.1651	10.3897	10.4063	10.0302	10.3669	10.5217	10.0676	10.4756	0.0229306	-0.11538	0.285495	-0.115367	0.043428	-0.0197001	0.176662	0.0871668	protein metabolism;RNA metabolism OR transcription;other metabolic processes	mitochondrion	nucleic acid binding activity;other molecular function	Primary ovarian insufficiency;Primary ovarian insufficiency	Mitochondrial tRNA aminoacylation
Q9BTE6	Alanyl-tRNA editing protein Aarsd1 OS=Homo sapiens OX=9606 GN=AARSD1 PE=1 SV=2	AARSD1					-0.180027	0.0326744	-0.184943	0.0495297	0.0512536	0.0990413	-0.15467	-0.2169	-0.16851	-0.1594	-0.153399	-0.24203	-0.05445	0.0663004	0.141911	9.69788	10.575	10.0473	9.53848	10.4216	9.80527	9.54321	10.3581	9.87879	9.48876	10.4244	10.0207	0.0203183	-0.180046	0.199314	-0.180027	0.194354	-0.184943	0.0488783	0.0512536	protein metabolism;RNA metabolism OR transcription;other metabolic processes;other biological processes	other cell component	nucleic acid binding activity;other molecular function	miR-targeted genes in lymphocytes;miR-targeted genes in muscle cell
Q9NRN7	L-aminoadipate-semialdehyde dehydrogenase-phosphopantetheinyl transferase OS=Homo sapiens OX=9606 GN=AASDHPPT PE=1 SV=2	AASDHPPT					0.11902	0.121573	0.178126	0.103035	0.09823	0.0955597	0.212999	-0.01828	0.16234	0.285299	0.0797997	0.16928	-0.0078001	0.1777	0.12479	10.4441	9.22165	8.98265	10.7294	9.30145	9.15193	10.6571	9.20337	9.14499	10.6493	9.38107	9.26978	0.0230057	0.119026	0.0616198	0.11902	0.094034	0.178126	0.0508599	0.09823	protein metabolism;other metabolic processes	cytosol	other molecular function		Vitamin B5 (pantothenate) metabolism
Q9UDR5	Alpha-aminoadipic semialdehyde synthase, mitochondrial OS=Homo sapiens OX=9606 GN=AASS PE=1 SV=1	AASS					-0.252433	0.278178	0.211	0.11205	0.1525	0.348096	0.0662994	-0.4463	-0.3773	0.323	0.0988998	0.2111	-0.226	0.458899	0.2246	10.4581	10.7338	10.7346	10.7811	10.8327	10.9457	10.5244	10.2875	10.3573	10.2984	10.7464	10.5819	0.15017	-0.252447	1.02339	-0.252433	0.948616	0.211	0.440629	0.1525	other metabolic processes;other biological processes	cytosol;mitochondrion;nucleus;other cell component	other molecular function		Lysine catabolism
Q9NY61	Protein AATF OS=Homo sapiens OX=9606 GN=AATF PE=1 SV=1	AATF		+			-0.395776	0.140735	-0.182517	0.0961261	0.145937	0.0635041	-0.49984	-0.451839	-0.23565	-0.25498	-0.2191	-0.0734701	0.17103	0.07372	0.19306	10.1404	10.2371	9.82024	9.88542	10.018	9.74677	9.64056	9.78526	9.58459	9.81159	9.85898	9.77765	0.33051	-0.3958	1.32842	-0.395776	0.543771	-0.182517	1.0672	0.145937	cell adhesion;developmental processes;other biological processes	nucleus;other cell component	cytoskeletal activity;other molecular function	17q12 copy number variation syndrome	NRAGE signals death through JNK
Q99758	Phospholipid-transporting ATPase ABCA3 OS=Homo sapiens OX=9606 GN=ABCA3 PE=1 SV=2	ABCA3					3.37287	0.900784	0.508333	0.307853	-0.0335466	0.083647	2.34707	4.0348	3.73675	0.15336	0.70222	0.66942	0.0441599	-0.12208	-0.0227199	1.86338	4.90155	3.13284	2.01674	5.60377	3.80226	4.21045	8.93635	6.86959	4.25461	8.81427	6.84687	0.129867	3.37287	0.971204	3.37287	0.138194	0.508333	0.00578552	-0.0335466	cell organization and biogenesis;other metabolic processes;transport;developmental processes;other biological processes	plasma membrane;other membranes;other cytoplasmic organelle;other cell component	transporter activity;other molecular function		Surfactant metabolism;ABC transporters in lipid homeostasis;Defective ABCA3 causes SMDP3;Defective ABCA3 causes SMDP3
Q8IZY2	Phospholipid-transporting ATPase ABCA7 OS=Homo sapiens OX=9606 GN=ABCA7 PE=1 SV=3	ABCA7					0.32578	NaN	0.48949	NaN	-0.49901	NaN	NaN	0.32578	NaN	NaN	0.48949	NaN	NaN	-0.49901	NaN	NaN	4.43936	NaN	NaN	4.92885	NaN	NaN	4.76514	NaN	NaN	4.26613	NaN	0	0	NaN	0	NaN	0	NaN	0	cell organization and biogenesis;protein metabolism;other metabolic processes;transport;signal transduction;other biological processes	plasma membrane;other membranes;ER/Golgi;other cytoplasmic organelle;other cell component	transporter activity;other molecular function		ABC transporters in lipid homeostasis
P08183	ATP-dependent translocase ABCB1 OS=Homo sapiens OX=9606 GN=ABCB1 PE=1 SV=3	ABCB1		+			0.66768	0.0853479	0.0134869	0.0364906	-0.0527903	0.048012	0.73939	0.57328	0.690371	-0.00718975	0.0556202	-0.00796986	-0.0651703	0.000199318	-0.0934	9.32471	9.61092	9.64283	9.31752	9.66654	9.63486	10.0641	10.1842	10.3332	9.99893	10.1844	10.2398	0.950135	0.667673	2.19543	0.66768	0.0301658	0.0134869	0.189497	-0.0527903	cell cycle OR cell proliferation;cell organization and biogenesis;other metabolic processes;transport;other biological processes	plasma membrane;other membranes;other cell component	transporter activity;other molecular function	Codeine and morphine metabolism;Drug induction of bile acid pathway;Allograft rejection;Constitutive androstane receptor pathway;Pregnane X receptor pathway;Vitamin D receptor pathway;Nuclear receptors meta-pathway;Nuclear receptors in lipid metabolism and toxicity;Imatinib and chronic myeloid leukemia;lncRNA-mediated mechanisms of therapeutic resistance;Male infertility;Proximal tubule transport	ABC-family proteins mediated transport;Abacavir transmembrane transport;Prednisone ADME;Atorvastatin ADME
Q9NRK6	ATP-binding cassette sub-family B member 10, mitochondrial OS=Homo sapiens OX=9606 GN=ABCB10 PE=1 SV=2	ABCB10		+			-1.00764	0.175419	0.181667	0.0522831	-0.0541598	0.195036	-1.09498	-0.8057	-1.12225	0.1241	0.2262	0.1947	-0.0956697	-0.2251	0.15829	11.0205	11.4396	10.9098	11.1446	11.6658	11.1045	9.92552	10.6339	9.78755	9.82985	10.4088	9.94584	0.455874	-1.00768	1.51296	-1.00764	0.305294	0.181667	0.0593183	-0.0541598	other metabolic processes;stress response;transport;other biological processes	other membranes;mitochondrion	transporter activity;other molecular function		Mitochondrial ABC transporters
O95342	Bile salt export pump OS=Homo sapiens OX=9606 GN=ABCB11 PE=1 SV=2	ABCB11	+	+			0.79799	0.00289903	0.148415	0.396623	-0.280285	0.382184	NaN	0.79594	0.80004	NaN	0.42887	-0.13204	NaN	-0.55053	-0.0100398	NaN	3.85693	3.81681	NaN	4.2858	3.68477	NaN	4.65287	4.61685	NaN	4.10234	4.60681	1.31527	0.79799	2.94334	0.79799	0.173303	0.148415	0.416646	-0.280285	protein metabolism;other metabolic processes;stress response;transport;signal transduction;other biological processes	plasma membrane;other membranes;ER/Golgi;other cytoplasmic organelle;other cell component	transporter activity;other molecular function	Drug induction of bile acid pathway;Farnesoid X receptor pathway;Nuclear receptors meta-pathway;Nuclear receptors in lipid metabolism and toxicity;Bile acid synthesis and enterohepatic circulation;Disorders of bile acid synthesis and biliary transport;Cholesterol metabolism	Synthesis of bile acids and bile salts via 7alpha-hydroxycholesterol;Recycling of bile acids and salts;Defective ABCB11 causes PFIC2 and BRIC2
P21439	Phosphatidylcholine translocator ABCB4 OS=Homo sapiens OX=9606 GN=ABCB4 PE=1 SV=2	ABCB4					0.34788	NaN	-0.15674	NaN	-0.34003	NaN	NaN	0.34788	NaN	NaN	-0.15674	NaN	NaN	-0.34003	NaN	NaN	6.01758	NaN	NaN	5.86084	NaN	NaN	6.36546	NaN	NaN	6.02543	NaN	0	0	NaN	0	NaN	0	NaN	0	cell organization and biogenesis;other metabolic processes;transport;other biological processes	plasma membrane;other membranes;cytosol;nucleus;other cell component	transporter activity;other molecular function	Farnesoid X receptor pathway;Nuclear receptors meta-pathway;Nuclear receptors in lipid metabolism and toxicity;Disorders of bile acid synthesis and biliary transport	PPARA activates gene expression;ABC-family proteins mediated transport;Defective ABCB4 causes PFIC3, ICP3 and GBD1
O75027	Iron-sulfur clusters transporter ABCB7, mitochondrial OS=Homo sapiens OX=9606 GN=ABCB7 PE=1 SV=2	ABCB7					-0.239	0.0509441	0.0239334	0.0755348	-0.0658334	0.0697434	-0.2736	-0.1805	-0.2629	-0.0528994	0.0980997	0.0265999	-0.1195	-0.0910006	0.0130005	10.643	10.9743	10.8471	10.5901	11.0724	10.8737	10.3694	10.7938	10.5842	10.2499	10.7028	10.5972	0.0650649	-0.23903	0.698615	-0.239	0.048256	0.0239334	0.131882	-0.0658334	cell organization and biogenesis;transport;other biological processes	other membranes;mitochondrion	transporter activity;other molecular function	Iron-sulfur cluster biogenesis	Mitochondrial ABC transporters;Cytosolic iron-sulfur cluster assembly
Q9NUT2	Mitochondrial potassium channel ATP-binding subunit OS=Homo sapiens OX=9606 GN=ABCB8 PE=1 SV=3	ABCB8					0.511813	0.218913	0.141523	0.111165	-0.23107	0.360494	0.35091	0.7611	0.42343	0.0597596	0.2681	0.0967102	-0.0267401	-0.64731	-0.0191603	7.95871	6.44441	8.41064	8.01847	6.71251	8.50735	8.30962	7.20551	8.83407	8.28288	6.5582	8.81491	0.021229	0.511817	0.26788	0.511813	0.0613638	0.141523	0.0994825	-0.23107	cell organization and biogenesis;transport	plasma membrane;other membranes;mitochondrion;nucleus	transporter activity;other molecular function		Mitochondrial ABC transporters
Q9NP78	ABC-type oligopeptide transporter ABCB9 OS=Homo sapiens OX=9606 GN=ABCB9 PE=1 SV=1	ABCB9					-0.0339031	0.188651	-0.13165	0.112564	0.0871499	0.0701879	-0.22166	-0.0356798	0.15563	-0.26089	-0.07901	-0.0550499	0.16395	0.0711699	0.02633	9.36712	9.57613	9.08323	9.10623	9.49712	9.02818	9.14546	9.54045	9.23886	9.30941	9.61162	9.26519	0.0228285	-0.0338936	0.063359	-0.0339031	0.257211	-0.13165	0.209071	0.0871499	other metabolic processes;transport	other membranes;ER/Golgi;other cytoplasmic organelle;other cell component	transporter activity;other molecular function		ABC-family proteins mediated transport
P33527	Multidrug resistance-associated protein 1 OS=Homo sapiens OX=9606 GN=ABCC1 PE=1 SV=3	ABCC1					-0.0773201	0.104831	-0.25324	0.0453437	-0.129836	0.120148	-0.15996	-0.1126	0.0405998	-0.28387	-0.20115	-0.2747	0.00683022	-0.21884	-0.1775	10.129	10.1153	10.5233	9.84513	9.91415	10.2486	9.96904	10.0027	10.5639	9.97587	9.78386	10.3864	0.021567	-0.0773633	0.120094	-0.0773201	0.623042	-0.25324	0.189392	-0.129836	cell organization and biogenesis;other metabolic processes;stress response;transport;other biological processes	plasma membrane;other membranes	transporter activity;other molecular function	Irinotecan pathway;Leukotriene metabolic pathway;TROP2 regulatory signaling	Transport of RCbl within the body;ABC-family proteins mediated transport;Cytoprotection by HMOX1;Sphingolipid de novo biosynthesis;Paracetamol ADME;NFE2L2 regulating MDR associated enzymes;Heme degradation;Synthesis of Leukotrienes (LT) and Eoxins (EX)
Q5T3U5	ATP-binding cassette sub-family C member 10 OS=Homo sapiens OX=9606 GN=ABCC10 PE=1 SV=1	ABCC10					-0.0435034	0.174994	-0.0762467	0.26175	-0.61749	0.701854	-0.22473	0.12451	-0.0302901	-0.16664	0.21872	-0.28082	-0.16013	-0.26676	-1.42558	4.60705	7.31291	3.74901	4.44041	7.53163	3.46819	4.38232	7.43742	3.71872	4.22219	7.17066	2.29314	0.0181397	-0.0435033	0.00911973	-0.0435034	0.0155114	-0.0762467	0.123881	-0.61749	other metabolic processes;transport	plasma membrane;other membranes	transporter activity;other molecular function		ABC-family proteins mediated transport
O15439	ATP-binding cassette sub-family C member 4 OS=Homo sapiens OX=9606 GN=ABCC4 PE=1 SV=3	ABCC4					0.0840667	0.0603476	-0.269767	0.118372	-0.0218334	0.0311686	0.0211	0.0896997	0.1414	-0.3925	-0.260501	-0.1563	-0.0536003	-0.0206003	0.00870037	11.3765	11.5544	10.872	10.984	11.2939	10.7157	11.3976	11.6441	11.0134	11.344	11.6235	11.0221	0.0216894	0.0840368	0.110796	0.0840667	0.438225	-0.269767	0.0290471	-0.0218334	cell-cell signaling;cell organization and biogenesis;other metabolic processes;transport	plasma membrane;other membranes;ER/Golgi;nucleus	transporter activity;other molecular function	Fluoropyrimidine activity;Androgen receptor network in prostate cancer;Drug induction of bile acid pathway;Ectoderm differentiation;Pregnane X receptor pathway;Nuclear receptors meta-pathway;NRF2 pathway;Photodynamic therapy-induced NFE2L2 (NRF2) survival signaling;TYROBP causal network in microglia;Aspirin and miRNAs;Proximal tubule transport;FOXA2 pathway;Omega-6-fatty acids in senescence;Prost…	Paracetamol ADME;Platelet degranulation;ABC-family proteins mediated transport;Azathioprine ADME
O15440	ATP-binding cassette sub-family C member 5 OS=Homo sapiens OX=9606 GN=ABCC5 PE=1 SV=2	ABCC5	+	+	+		0.69162	0.06591	-0.34969	0.121056	-0.1256	0.0444533	0.6361	0.674299	0.764461	-0.483871	-0.31653	-0.24867	-0.132501	-0.1662	-0.0781002	10.291	10.1632	9.96474	9.80713	9.84667	9.71607	10.9271	10.8375	10.7292	10.7946	10.6713	10.6511	1.11952	0.691603	2.47365	0.69162	1.56897	-0.34969	0.798328	-0.1256	other metabolic processes;transport	plasma membrane;other membranes;ER/Golgi;other cytoplasmic organelle	transporter activity;other molecular function	Fluoropyrimidine activity;Nuclear receptors meta-pathway;NRF2 pathway	Paracetamol ADME;Hyaluronan biosynthesis and export;ABC-family proteins mediated transport;Azathioprine ADME
P33897	ATP-binding cassette sub-family D member 1 OS=Homo sapiens OX=9606 GN=ABCD1 PE=1 SV=2	ABCD1					0.271793	0.104678	0.110307	0.112117	-0.00771999	0.0394815	0.37175	0.28067	0.16296	0.19786	0.14912	-0.0160599	0.00965977	0.0200901	-0.0529099	8.30208	7.6841	8.31357	8.49994	7.83322	8.29751	8.67383	7.96477	8.47653	8.68349	7.98486	8.42362	0.028171	0.271793	0.386047	0.271793	0.142675	0.110307	0.00864862	-0.00771999	cell organization and biogenesis;other metabolic processes;transport;developmental processes;other biological processes	other membranes;cytosol;mitochondrion;ER/Golgi;other cytoplasmic organelle;other cell component	transporter activity;other molecular function	Vitamin D receptor pathway	Class I peroxisomal membrane protein import;alpha-linolenic acid (ALA) metabolism;Beta-oxidation of very long chain fatty acids;Linoleic acid (LA) metabolism;ABC transporters in lipid homeostasis;Defective ABCD1 causes ALD
P28288	ATP-binding cassette sub-family D member 3 OS=Homo sapiens OX=9606 GN=ABCD3 PE=1 SV=1	ABCD3					-0.19303	0.198614	0.15752	0.232061	-0.00353654	0.0597333	0.0347099	-0.28348	-0.33032	0.41535	0.0918102	-0.0346003	-0.0118799	0.0599298	-0.0586596	9.81925	9.64032	10.2831	10.2346	9.73213	10.2485	9.85396	9.35684	9.95278	9.84208	9.41677	9.89412	0.022769	-0.19304	0.294114	-0.19303	0.242884	0.15752	0.00485762	-0.00353654	cell organization and biogenesis;other metabolic processes;transport;other biological processes	cytosol;mitochondrion;other cytoplasmic organelle;other cell component	transporter activity;other molecular function	Nuclear receptors in lipid metabolism and toxicity;Fragile X syndrome	RHOC GTPase cycle;RHOA GTPase cycle;Class I peroxisomal membrane protein import;ABC transporters in lipid homeostasis
O14678	Lysosomal cobalamin transporter ABCD4 OS=Homo sapiens OX=9606 GN=ABCD4 PE=1 SV=1	ABCD4					-0.59348	NaN	-0.0655899	NaN	-0.13809	NaN	NaN	-0.59348	NaN	NaN	-0.0655899	NaN	NaN	-0.13809	NaN	NaN	6.72761	NaN	NaN	6.66202	NaN	NaN	6.13413	NaN	NaN	5.99604	NaN	0	0	NaN	0	NaN	0	NaN	0	cell organization and biogenesis;other metabolic processes;transport;other biological processes	plasma membrane;other membranes;ER/Golgi;other cytoplasmic organelle	transporter activity;other molecular function		Defective ABCD4 causes MAHCJ;Uptake of dietary cobalamins into enterocytes;Transport of RCbl within the body
P61221	ATP-binding cassette sub-family E member 1 OS=Homo sapiens OX=9606 GN=ABCE1 PE=1 SV=1	ABCE1					-0.0560335	0.118518	0.153733	0.0621041	-0.0484667	0.190359	-0.00230026	0.0261002	-0.1919	0.1284	0.2245	0.1083	-0.2576	-0.00250053	0.1147	12.543	12.3274	12.5746	12.6714	12.5519	12.6829	12.5407	12.3535	12.3827	12.2831	12.351	12.4974	0.0212349	-0.0560633	0.225818	-0.0560335	0.805642	0.153733	0.219862	-0.0484667	cell organization and biogenesis;protein metabolism;other metabolic processes;transport;other biological processes	cytosol;mitochondrion;translational apparatus;other cell component	enzyme regulator activity;translation activity;other molecular function		OAS antiviral response;Interferon alpha/beta signaling
Q8NE71	ATP-binding cassette sub-family F member 1 OS=Homo sapiens OX=9606 GN=ABCF1 PE=1 SV=2	ABCF1					0.0801665	0.111185	0.0262334	0.0388984	0.0159667	0.106537	0.0578995	0.2008	-0.0181999	-0.0163002	0.0349998	0.0600004	-0.0302	-0.0597	0.1378	12.01	12.1412	12.0843	11.9937	12.1762	12.1443	12.0679	12.342	12.0661	12.0377	12.2823	12.2039	0.0232109	0.0801366	0.333065	0.0801665	0.143339	0.0262334	0.0468567	0.0159667	protein metabolism;other metabolic processes;stress response;other biological processes	cytosol;nucleus;other cell component	translation activity;nucleic acid binding activity;other molecular function	IL18 signaling	ABC-family proteins mediated transport
Q9UG63	ATP-binding cassette sub-family F member 2 OS=Homo sapiens OX=9606 GN=ABCF2 PE=1 SV=2	ABCF2					-0.0945336	0.364457	0.133567	0.245543	0.0488332	0.290596	0.2205	-0.0104008	-0.4937	0.3617	0.165299	-0.1263	-0.2823	0.2614	0.167399	11.4656	11.7742	11.5985	11.8273	11.9395	11.4722	11.6861	11.7638	11.1048	11.4038	12.0252	11.2722	0.0198952	-0.0945632	0.156382	-0.0945336	0.329621	0.133567	0.053994	0.0488332		plasma membrane;other membranes	other molecular function	miR-targeted genes in lymphocytes;VEGFA-VEGFR2 signaling	NFE2L2 regulating MDR associated enzymes
Q9NUQ8	ATP-binding cassette sub-family F member 3 OS=Homo sapiens OX=9606 GN=ABCF3 PE=1 SV=2	ABCF3					-0.00572681	0.0392825	-0.0119133	0.0304886	-0.0584399	0.137288	-0.0310001	-0.0257101	0.0395298	-0.0469999	0.00312996	0.00813007	-0.0788994	-0.18435	0.0879297	10.8221	9.77363	9.92004	10.7751	9.77676	9.92817	10.7911	9.74792	9.95957	10.7122	9.56357	10.0475	0.0187773	-0.00572364	0.00410109	-0.00572681	0.00867702	-0.0119133	0.0432685	-0.0584399	stress response		other molecular function
Q9NUJ1	Palmitoyl-protein thioesterase ABHD10, mitochondrial OS=Homo sapiens OX=9606 GN=ABHD10 PE=1 SV=1	ABHD10					0.117127	0.0687942	0.185837	0.14187	0.0921466	0.046546	0.0747004	0.0801802	0.196501	0.0545006	0.16671	0.3363	0.0395002	0.12784	0.109099	10.5631	9.5161	10.169	10.6176	9.68281	10.5053	10.6378	9.59628	10.3655	10.6773	9.72412	10.4746	0.0215392	0.11711	0.0959985	0.117127	0.164932	0.185837	0.0761047	0.0921466	protein metabolism;other metabolic processes	cytosol;mitochondrion	other molecular function	miR-targeted genes in lymphocytes;miR-targeted genes in muscle cell	Glucuronidation
Q8NFV4	Protein ABHD11 OS=Homo sapiens OX=9606 GN=ABHD11 PE=1 SV=1	ABHD11					-0.329523	0.201762	0.0382566	0.159954	-0.0292732	0.238358	-0.38768	-0.49582	-0.10507	0.19298	-0.12646	0.0482502	0.22128	-0.2532	-0.0559001	8.41045	7.71829	5.34165	8.60343	7.59183	5.3899	8.02277	7.22247	5.23658	8.24405	6.96927	5.18068	0.0217451	-0.32953	0.0945774	-0.329523	0.0094846	0.0382566	0.00792094	-0.0292732		mitochondrion;other cell component	other molecular function
Q8N2K0	Lysophosphatidylserine lipase ABHD12 OS=Homo sapiens OX=9606 GN=ABHD12 PE=1 SV=2	ABHD12					-0.73497	0.111552	0.0387332	0.0117534	0.0319799	0.0566989	-0.6164	-0.75067	-0.83784	0.0515699	0.03613	0.0284996	-0.0334902	0.0646	0.0648298	9.18991	9.68873	10.0844	9.24148	9.72486	10.1129	8.57351	8.93806	9.24656	8.54002	9.00266	9.31139	0.176099	-0.734983	1.06699	-0.73497	0.0363169	0.0387332	0.0365058	0.0319799	other metabolic processes;other biological processes	plasma membrane;other membranes;ER/Golgi;other cell component	other molecular function		Arachidonate production from DAG
Q7L211	Protein ABHD13 OS=Homo sapiens OX=9606 GN=ABHD13 PE=2 SV=1	ABHD13					0.666485	0.207373	-0.169	0.356961	-0.4006	0.013718	0.81312	0.51985	NaN	0.0834098	-0.42141	NaN	-0.3909	-0.4103	NaN	7.15992	4.24529	NaN	7.24333	3.82388	NaN	7.97304	4.76514	NaN	7.58214	4.35484	NaN	0.0207303	0.66649	0.103749	0.666485	0.0237043	-0.169	0.057272	-0.4006	other metabolic processes	other cell component	other molecular function
Q9BUJ0	Protein ABHD14A OS=Homo sapiens OX=9606 GN=ABHD14A PE=2 SV=2	ABHD14A	+	+			1.91693	0.284622	0.0894934	0.102127	-0.0399033	0.161075	1.59666	2.01319	2.14094	0.13205	-0.02703	0.16346	-0.17663	-0.08074	0.13766	7.15651	6.44943	6.20211	7.28856	6.4224	6.36557	8.75317	8.46262	8.34305	8.57654	8.38188	8.48071	1.12175	1.91693	2.45479	1.91693	0.0761162	0.0894934	0.10742	-0.0399033		other membranes;other cell component	other molecular function
Q96IU4	Putative protein-lysine deacylase ABHD14B OS=Homo sapiens OX=9606 GN=ABHD14B PE=1 SV=1	ABHD14B					-0.372137	0.11519	0.271437	0.00945653	0.105227	0.0331035	-0.50494	-0.29932	-0.31215	0.27466	0.26079	0.27886	0.0953302	0.0782003	0.14215	9.99074	9.16862	9.76694	10.2654	9.42941	10.0458	9.4858	8.8693	9.45479	9.58113	8.9475	9.59694	0.0348557	-0.37214	0.515091	-0.372137	0.317063	0.271437	0.132053	0.105227	other metabolic processes;other biological processes	cytosol;nucleus;other cell component	other molecular function		Cytosolic sulfonation of small molecules
O95870	Phosphatidylserine lipase ABHD16A OS=Homo sapiens OX=9606 GN=ABHD16A PE=1 SV=3	ABHD16A					-0.133667	0.317846	0.0556501	0.15369	0.138534	0.137207	0.0565996	0.0430002	-0.5006	0.1423	0.14645	-0.121799	0.0181007	0.1096	0.2879	10.7247	9.47503	10.4774	10.867	9.62148	10.3556	10.7813	9.51803	9.9768	10.7994	9.62763	10.2647	0.0219515	-0.133677	0.0895032	-0.133667	0.035821	0.0556501	0.0991633	0.138534	other metabolic processes	other membranes	other molecular function	IL18 signaling
Q96GS6	Alpha/beta hydrolase domain-containing protein 17A OS=Homo sapiens OX=9606 GN=ABHD17A PE=1 SV=1	ABHD17A					0.528677	0.111779	-0.0717601	0.0223122	0.0476135	0.0762599	0.6561	0.44716	0.48277	-0.0974901	-0.0577502	-0.06004	0.13466	-0.00743008	0.0156102	3.96068	7.78581	7.27558	3.86319	7.72806	7.21554	4.61678	8.23297	7.75835	4.75144	8.22554	7.77396	0.0217546	0.528677	0.116449	0.528677	0.0139258	-0.0717601	0.00996621	0.0476135	protein metabolism;other metabolic processes;other biological processes	plasma membrane;other membranes;nucleus;other cytoplasmic organelle;other cell component	other molecular function		RAS processing
Q5VST6	Alpha/beta hydrolase domain-containing protein 17B OS=Homo sapiens OX=9606 GN=ABHD17B PE=1 SV=1	ABHD17B					0.514073	0.279167	0.0671132	0.181882	-0.0196567	0.0693972	0.22256	0.54067	0.77899	-0.09694	0.0355797	0.2627	0.03374	-0.0981002	0.00539017	9.26009	7.41904	7.86833	9.16315	7.45462	8.13103	9.48265	7.95971	8.64732	9.51639	7.86161	8.65271	0.022586	0.51407	0.29423	0.514073	0.0303595	0.0671132	0.00996494	-0.0196567	protein metabolism;other metabolic processes;other biological processes	plasma membrane;other membranes;other cytoplasmic organelle;other cell component	other molecular function		RAS processing
P08910	Monoacylglycerol lipase ABHD2 OS=Homo sapiens OX=9606 GN=ABHD2 PE=1 SV=1	ABHD2					0.29164	0.270091	-0.0171	0.373209	-0.109656	0.103222	0.0232801	0.56343	0.28821	-0.3389	0.39203	-0.10443	0.00419998	-0.13605	-0.19712	7.32586	7.38868	8.59093	6.98696	7.78071	8.4865	7.34914	7.95211	8.87914	7.35334	7.81606	8.68202	0.0208706	0.29164	0.183389	0.29164	0.00942144	-0.0171	0.0645441	-0.109656	other metabolic processes;stress response;signal transduction;other biological processes	plasma membrane;other membranes;cytoskeleton;other cell component	other molecular function	Glucocorticoid receptor pathway;Nuclear receptors meta-pathway
Q8TB40	(Lyso)-N-acylphosphatidylethanolamine lipase OS=Homo sapiens OX=9606 GN=ABHD4 PE=1 SV=1	ABHD4					0.719797	0.226201	-0.132697	0.249936	-0.04414	0.385639	0.5442	0.97505	0.64014	-0.20844	0.14635	-0.336	0.11625	-0.48409	0.23542	7.58813	6.15908	5.95365	7.37969	6.30543	5.61765	8.13233	7.13413	6.59379	8.24858	6.65004	6.82921	0.0308143	0.719793	0.453752	0.719797	0.0635539	-0.132697	0.0217436	-0.04414	other metabolic processes;other biological processes	other membranes;mitochondrion;ER/Golgi;other cell component	other molecular function		Acyl chain remodelling of PE
Q8WTS1	1-acylglycerol-3-phosphate O-acyltransferase ABHD5 OS=Homo sapiens OX=9606 GN=ABHD5 PE=1 SV=1	ABHD5					0.508063	0.0627645	0.24679	0.105393	0.0422401	0.221031	0.47823	0.46578	0.58018	0.3543	0.24242	0.14365	-0.00103998	-0.15395	0.28171	6.74089	6.12968	4.49673	7.09519	6.3721	4.64038	7.21912	6.59546	5.07691	7.21808	6.44151	5.35862	0.0223409	0.508063	0.213537	0.508063	0.0886668	0.24679	0.0168112	0.0422401	other metabolic processes;other biological processes	cytosol;mitochondrion;nucleus;other cell component	enzyme regulator activity;other molecular function	Lipid metabolism pathway;5q35 copy number variation	Triglyceride catabolism
Q8IZP0	Abl interactor 1 OS=Homo sapiens OX=9606 GN=ABI1 PE=1 SV=4	ABI1					-0.24315	0.16211	-0.00159677	0.0849021	0.0429233	0.118508	-0.12027	-0.1823	-0.42688	0.0932999	-0.02773	-0.0703602	-0.0585003	0.01408	0.17319	9.14427	9.34709	9.73384	9.23757	9.31936	9.66348	9.024	9.16479	9.30696	8.9655	9.17887	9.48015	0.0407415	-0.243147	0.564628	-0.24315	0.00240737	-0.00159677	0.0897536	0.0429233	cell organization and biogenesis;developmental processes;signal transduction;other biological processes	cytosol;cytoskeleton;ER/Golgi;nucleus;other cell component	enzyme regulator activity;cytoskeletal activity;other molecular function	EGF/EGFR signaling	RAC1 GTPase cycle;Regulation of actin dynamics for phagocytic cup formation;FCGR3A-mediated phagocytosis;RHO GTPases Activate WASPs and WAVEs;RAC2 GTPase cycle;RAC3 GTPase cycle;VEGFA-VEGFR2 Pathway
Q9NYB9	Abl interactor 2 OS=Homo sapiens OX=9606 GN=ABI2 PE=1 SV=1	ABI2					-0.264275	0.358382	-0.257195	0.036338	0.11156	0.560665	-0.0108604	-0.51769	NaN	-0.2315	-0.28289	NaN	-0.28489	0.50801	NaN	7.49104	6.51072	NaN	7.25954	6.22783	NaN	7.48018	5.99303	NaN	7.19529	6.50104	NaN	0.0216693	-0.264275	0.0998267	-0.264275	0.12356	-0.257195	0.043682	0.11156	cell organization and biogenesis;protein metabolism;other metabolic processes;developmental processes;signal transduction;other biological processes	cytosol;cytoskeleton;nucleus;other cell component	other molecular function	Regulation of actin cytoskeleton	VEGFA-VEGFR2 Pathway;RAC1 GTPase cycle;RAC3 GTPase cycle;Regulation of actin dynamics for phagocytic cup formation;FCGR3A-mediated phagocytosis;RHO GTPases Activate WASPs and WAVEs;RAC2 GTPase cycle
Q9NX38	Protein Abitram OS=Homo sapiens OX=9606 GN=ABITRAM PE=1 SV=1	ABITRAM					0.333553	0.173408	0.0878868	0.103078	-0.171887	0.172819	0.48625	0.36938	0.14503	0.0729704	0.19761	-0.00691986	-0.32796	0.0138397	-0.20154	7.8127	8.58442	8.62286	7.88567	8.78203	8.61594	8.29895	8.9538	8.76789	7.97099	8.96764	8.56635	0.0310783	0.333557	0.435674	0.333553	0.0814243	0.0878868	0.188329	-0.171887	cell organization and biogenesis;developmental processes;other biological processes	nucleus;other cell component	cytoskeletal activity
P00519	Tyrosine-protein kinase ABL1 OS=Homo sapiens OX=9606 GN=ABL1 PE=1 SV=4	ABL1					0.127757	0.192235	-0.16855	0.290723	0.0133467	0.123315	-0.000619888	0.34877	0.03512	-0.29089	0.16335	-0.37811	0.0501499	-0.12418	0.11407	8.35075	6.90703	8.84439	8.05986	7.07038	8.46628	8.35013	7.2558	8.87951	8.40028	7.13162	8.99358	0.0229878	0.127757	0.0587644	0.127757	0.0835685	-0.16855	0.00601164	0.0133467	cell adhesion;cell cycle OR cell proliferation;cell organization and biogenesis;protein metabolism;DNA metabolism;other metabolic processes;stress response;transport;developmental processes;signal transduction;other biological processes	plasma membrane;other membranes;cytosol;cytoskeleton;mitochondrion;nucleus;other cell component	signal transduction activity or receptor binding;cytoskeletal activity;nucleic acid binding activity;kinase activity;other molecular function	miRNA regulation of DNA damage response;miRNAs involved in DNA damage response;TP53 network;Cell cycle;Microtubule cytoskeleton regulation;Pathogenic Escherichia coli infection;Retinoblastoma gene in cancer;ATM signaling;Apoptosis-related network due to altered Notch3 in ovarian cancer;Imatinib and chronic myeloid leukemia;VEGFA-VEGFR2 signaling;Ras signaling;Acute viral myocarditis;EGF/EGFR sign…	Regulation of actin dynamics for phagocytic cup formation;FCGR3A-mediated phagocytosis;RHO GTPases Activate WASPs and WAVEs;Recruitment and ATM-mediated phosphorylation of repair and signaling proteins at DNA double strand breaks;RUNX1 regulates transcription of genes involved in differentiation of HSCs;Myogenesis;Cyclin D associated events in G1;MLL4 and MLL3 complexes regulate expression of PPA…
P42684	Tyrosine-protein kinase ABL2 OS=Homo sapiens OX=9606 GN=ABL2 PE=1 SV=1	ABL2					-0.459723	0.208887	-0.0848365	0.0609299	-0.167363	0.207965	-0.69745	-0.37619	-0.30553	-0.13274	-0.10551	-0.0162597	0.0693502	-0.25073	-0.32071	8.06328	9.5962	7.90645	7.93054	9.49069	7.89019	7.36583	9.22001	7.60092	7.43518	8.96928	7.28021	0.0210903	-0.459726	0.226522	-0.459723	0.0381948	-0.0848365	0.0739976	-0.167363	cell adhesion;protein metabolism;other metabolic processes;signal transduction;other biological processes	plasma membrane;other membranes;cytosol;cytoskeleton	cytoskeletal activity;kinase activity;other molecular function	Ras signaling;Acute viral myocarditis;ErbB signaling	RAC3 GTPase cycle;RAC1 GTPase cycle;Negative regulation of FLT3;Role of ABL in ROBO-SLIT signaling
Q9P1F3	Costars family protein ABRACL OS=Homo sapiens OX=9606 GN=ABRACL PE=1 SV=1	ABRACL					-0.0884436	0.918581	0.182196	0.629456	0.320227	0.444804	-1.09301	0.11901	0.70867	-0.31978	-0.0220399	0.88841	0.77251	-0.1167	0.30487	8.51527	5.95721	6.50016	8.19549	5.93517	7.38857	7.42226	6.07622	7.20883	8.19477	5.95952	7.5137	0.022677	-0.0884468	0.0338359	-0.0884436	0.0619454	0.182196	0.152884	0.320227	other biological processes
Q6UWZ7	BRCA1-A complex subunit Abraxas 1 OS=Homo sapiens OX=9606 GN=ABRAXAS1 PE=1 SV=2	ABRAXAS1					-0.1689	0.633274	0.279353	0.276181	0.130183	0.756948	0.50239	-0.75567	-0.25342	0.59659	0.0925097	0.14896	-0.0782499	0.96951	-0.50071	6.66954	5.18337	6.51045	7.26613	5.27588	6.65941	7.17193	4.4277	6.25703	7.09368	5.39721	5.75632	0.0231651	-0.168897	0.0628235	-0.1689	0.136758	0.279353	0.0465101	0.130183	cell cycle OR cell proliferation;cell organization and biogenesis;protein metabolism;DNA metabolism;other metabolic processes;stress response;signal transduction;other biological processes	nucleus	cytoskeletal activity;other molecular function	5q35 copy number variation	Nonhomologous End-Joining (NHEJ);Recruitment and ATM-mediated phosphorylation of repair and signaling proteins at DNA double strand breaks;Metalloprotease DUBs;Processing of DNA double-strand break ends;G2/M DNA damage checkpoint
Q15018	BRISC complex subunit Abraxas 2 OS=Homo sapiens OX=9606 GN=ABRAXAS2 PE=1 SV=2	ABRAXAS2					-0.265123	0.153952	-0.0979662	0.0864817	0.0291837	0.119089	-0.1685	-0.44266	-0.18421	-0.126599	-0.1665	-0.000799179	-0.0704994	0.16106	-0.0030098	10.5053	10.3835	10.117	10.3787	10.217	10.1162	10.3368	9.94084	9.93279	10.2663	10.1019	9.92978	0.0624239	-0.265143	0.685809	-0.265123	0.287002	-0.0979662	0.0613833	0.0291837	cell cycle OR cell proliferation;cell organization and biogenesis;protein metabolism;other metabolic processes;stress response;other biological processes	cytosol;cytoskeleton;nucleus;other cell component	cytoskeletal activity;other molecular function		Metalloprotease DUBs
Q9ULW3	Activator of basal transcription 1 OS=Homo sapiens OX=9606 GN=ABT1 PE=1 SV=1	ABT1					-0.403517	0.15932	-0.01817	0.074853	0.17437	0.0791892	-0.58681	-0.32549	-0.29825	0.0144005	-0.10379	0.0348797	0.26317	0.14886	0.11108	10.1039	9.04955	8.88533	10.1183	8.94576	8.92021	9.51709	8.72406	8.58708	9.78026	8.87292	8.69816	0.0265175	-0.40353	0.349409	-0.403517	0.0109044	-0.01817	0.146222	0.17437	cell organization and biogenesis;RNA metabolism OR transcription;other metabolic processes;developmental processes;other biological processes	nucleus;other cell component	nucleic acid binding activity;other molecular function
P09110	3-ketoacyl-CoA thiolase, peroxisomal OS=Homo sapiens OX=9606 GN=ACAA1 PE=1 SV=2	ACAA1					0.0667	0.16045	0.115867	0.076803	0.1264	0.160476	0.0928001	-0.1052	0.2125	0.0996008	0.0485001	0.1995	0.0345001	0.3117	0.033	10.7926	10.3164	10.3385	10.8922	10.3649	10.538	10.8854	10.2112	10.551	10.9199	10.5229	10.584	0.0215939	0.066673	0.0958354	0.0667	0.203803	0.115867	0.212863	0.1264	other metabolic processes	non-structural extracellular;cytosol;other cytoplasmic organelle;other cell component	other molecular function	PPAR-alpha pathway;Nuclear receptors meta-pathway;Amino acid metabolism;PPAR signaling;Eicosanoid metabolism via cyclooxygenases (COX);Eicosanoid metabolism via lipooxygenases (LOX)	Neutrophil degranulation;TYSND1 cleaves peroxisomal proteins;alpha-linolenic acid (ALA) metabolism;Beta-oxidation of very long chain fatty acids
P42765	3-ketoacyl-CoA thiolase, mitochondrial OS=Homo sapiens OX=9606 GN=ACAA2 PE=1 SV=2	ACAA2					-0.1769	0.0978851	0.251433	0.0366686	0.0699336	0.167351	-0.115801	-0.125099	-0.289801	0.212299	0.257	0.285	-0.122399	0.149899	0.182301	11.3051	11.5678	11.6266	11.5174	11.8248	11.9116	11.1893	11.4427	11.3368	11.0669	11.5926	11.5191	0.0570806	-0.17693	0.649283	-0.1769	0.743739	0.251433	0.144192	0.0699336	cell organization and biogenesis;other metabolic processes;stress response;transport	mitochondrion	other molecular function	miR-targeted genes in leukocytes;miR-targeted genes in lymphocytes;miR-targeted genes in muscle cell;miR-targeted genes in squamous cell;Fatty acid biosynthesis	Mitochondrial Fatty Acid Beta-Oxidation
Q13085	Acetyl-CoA carboxylase 1 OS=Homo sapiens OX=9606 GN=ACACA PE=1 SV=2	ACACA					0.418133	0.0603584	-0.281367	0.0247866	-0.0229333	0.0739157	0.472	0.3529	0.4295	-0.272799	-0.262	-0.3093	-0.1081	0.0244999	0.0148001	12.2154	12.0817	11.8409	11.9426	11.8197	11.5316	12.6874	12.4346	12.2704	12.5793	12.4591	12.2852	0.243605	0.418104	1.20234	0.418133	0.793072	-0.281367	0.0532515	-0.0229333	cell organization and biogenesis;protein metabolism;other metabolic processes;other biological processes	cytosol;cytoskeleton;mitochondrion;nucleus	other molecular function	AMP-activated protein kinase signaling;Sterol regulatory element-binding proteins (SREBP) signaling;Leptin signaling;Corticotropin-releasing hormone signaling;Mesodermal commitment pathway;Fatty acid biosynthesis;VEGFA-VEGFR2 signaling;Focal adhesion: PI3K-Akt-mTOR-signaling;Leptin and adiponectin;Lipid metabolism pathway;Clear cell renal cell carcinoma pathways;Hereditary leiomyomatosis and rena…	ChREBP activates metabolic gene expression;Biotin transport and metabolism;Carnitine shuttle;Activation of gene expression by SREBF (SREBP);Fatty acyl-CoA biosynthesis;Defective HLCS causes multiple carboxylase deficiency
Q6JQN1	Acyl-CoA dehydrogenase family member 10 OS=Homo sapiens OX=9606 GN=ACAD10 PE=1 SV=1	ACAD10					-0.450336	0.284945	-0.0560565	0.0830121	-0.0726433	0.0419936	-0.37429	-0.76559	-0.21113	-0.0425596	-0.14499	0.0193801	-0.0443196	-0.0527201	-0.12089	6.18699	8.5413	7.13433	6.14443	8.39631	7.15371	5.8127	7.77571	6.9232	5.76838	7.72299	6.80231	0.0196857	-0.45033	0.194369	-0.450336	0.0197628	-0.0560565	0.0305359	-0.0726433	other metabolic processes	mitochondrion;other cell component	other molecular function		Mitochondrial Fatty Acid Beta-Oxidation
Q709F0	Acyl-CoA dehydrogenase family member 11 OS=Homo sapiens OX=9606 GN=ACAD11 PE=1 SV=3	ACAD11					0.50027	NaN	0.00681973	NaN	0.19677	NaN	0.50027	NaN	NaN	0.00681973	NaN	NaN	0.19677	NaN	NaN	8.04121	NaN	NaN	8.04803	NaN	NaN	8.54148	NaN	NaN	8.73825	NaN	NaN	0	0	NaN	0	NaN	0	NaN	0	other metabolic processes	other membranes;mitochondrion;nucleus;other cytoplasmic organelle;other cell component	other molecular function	p53 transcriptional gene network	Mitochondrial Fatty Acid Beta-Oxidation
Q9UKU7	Isobutyryl-CoA dehydrogenase, mitochondrial OS=Homo sapiens OX=9606 GN=ACAD8 PE=1 SV=1	ACAD8					-0.87725	0.253192	0.41746	0.139599	-0.00203323	0.298195	-1.106	-0.92055	-0.6052	0.28153	0.56046	0.41039	0.17723	0.16293	-0.34626	6.66594	6.54393	8.77977	6.94747	7.10439	9.19016	5.55994	5.62338	8.17457	5.73717	5.78631	7.82831	0.0232274	-0.87725	0.319183	-0.87725	0.152132	0.41746	0.000600907	-0.00203323	other metabolic processes	mitochondrion	other molecular function		Branched-chain amino acid catabolism;Mitochondrial protein degradation
Q9H845	Complex I assembly factor ACAD9, mitochondrial OS=Homo sapiens OX=9606 GN=ACAD9 PE=1 SV=1	ACAD9					-0.40634	0.166524	0.0722834	0.133047	0.0610332	0.142766	-0.56536	-0.23321	-0.42045	-0.0799999	0.166	0.13085	-0.0453701	0.0051899	0.22328	10.3007	10.0657	9.62753	10.2207	10.2317	9.75838	9.73534	9.83249	9.20708	9.68997	9.83768	9.43036	0.0609218	-0.406363	0.665267	-0.40634	0.103447	0.0722834	0.095784	0.0610332	cell organization and biogenesis;other metabolic processes	other membranes;mitochondrion;nucleus;other cell component	other molecular function	Mitochondrial immune response to SARS-CoV-2;SARS-CoV-2 mitochondrial chronic oxidative stress and endothelial dysfunction	Complex I biogenesis
P11310	Medium-chain specific acyl-CoA dehydrogenase, mitochondrial OS=Homo sapiens OX=9606 GN=ACADM PE=1 SV=1	ACADM	+	+			-0.8609	0.131929	0.128367	0.0948513	0.0837326	0.102327	-1.0132	-0.781799	-0.7877	0.0338001	0.1278	0.2235	0.0415993	0.00919914	0.200399	11.6027	11.3481	11.5766	11.6365	11.4759	11.8001	10.5895	10.5663	10.7889	10.6311	10.5755	10.9893	1.32845	-0.86093	2.88165	-0.8609	0.446156	0.128367	0.221135	0.0837326	other metabolic processes;stress response;developmental processes;other biological processes	other membranes;mitochondrion;other cell component	other molecular function	Fatty acid beta-oxidation;PPAR-alpha pathway;Nuclear receptors meta-pathway;Mitochondrial long chain fatty acid beta-oxidation;Amino acid metabolism;PPAR signaling;Mitochondrial fatty acid oxidation disorders;Female steroid hormones in cardiomyocyte energy metabolism;Sudden infant death syndrome (SIDS) susceptibility pathways	PPARA activates gene expression;mitochondrial fatty acid beta-oxidation of unsaturated fatty acids;Beta oxidation of decanoyl-CoA to octanoyl-CoA-CoA;Beta oxidation of octanoyl-CoA to hexanoyl-CoA
P16219	Short-chain specific acyl-CoA dehydrogenase, mitochondrial OS=Homo sapiens OX=9606 GN=ACADS PE=1 SV=1	ACADS					0.258147	0.010567	0.442683	0.0839087	-0.131653	0.119649	0.26721	0.26069	0.24654	0.36135	0.52895	0.43775	-0.0886497	-0.26686	-0.0394502	8.59542	7.96949	6.90515	8.95677	8.49844	7.3429	8.86263	8.23018	7.15169	8.77398	7.96332	7.11224	0.0232072	0.258147	0.13565	0.258147	0.25553	0.442683	0.066265	-0.131653	other metabolic processes	cytoskeleton;mitochondrion;nucleus	other molecular function	Fatty acid beta-oxidation;Mitochondrial long chain fatty acid beta-oxidation;IL18 signaling;Mitochondrial fatty acid oxidation disorders	Beta oxidation of hexanoyl-CoA to butanoyl-CoA;Beta oxidation of butanoyl-CoA to acetyl-CoA
P45954	Short/branched chain specific acyl-CoA dehydrogenase, mitochondrial OS=Homo sapiens OX=9606 GN=ACADSB PE=1 SV=1	ACADSB					-1.03743	0.237998	0.118634	0.140633	0.0526501	0.200872	-0.7862	-1.25951	-1.06658	0.1378	-0.0305996	0.2487	-0.16	0.23919	0.0787601	11.0439	10.9781	10.3103	11.1817	10.9475	10.559	10.2577	9.71859	9.24372	10.0977	9.95778	9.32248	0.309914	-1.03745	1.29623	-1.03743	0.149058	0.118634	0.0477473	0.0526501	other metabolic processes	mitochondrion	other molecular function	Valproic acid pathway	Branched-chain amino acid catabolism;Mitochondrial protein degradation
P49748	Very long-chain specific acyl-CoA dehydrogenase, mitochondrial OS=Homo sapiens OX=9606 GN=ACADVL PE=1 SV=1	ACADVL	+	+			-0.61	0.0934077	0.151367	0.0278744	0.0792665	0.161142	-0.525499	-0.5942	-0.710299	0.1835	0.133699	0.136901	-0.0972004	0.1164	0.2186	12.0869	12.3689	12.3213	12.2704	12.5026	12.4582	11.5614	11.7747	11.611	11.4642	11.8911	11.8296	1.04845	-0.61003	2.30945	-0.61	0.602499	0.151367	0.207154	0.0792665	other metabolic processes;stress response;other biological processes	other membranes;mitochondrion;nucleus	other molecular function	Fatty acid beta-oxidation;Mitochondrial long chain fatty acid beta-oxidation	XBP1(S) activates chaperone genes;Beta oxidation of palmitoyl-CoA to myristoyl-CoA
Q15057	Arf-GAP with coiled-coil, ANK repeat and PH domain-containing protein 2 OS=Homo sapiens OX=9606 GN=ACAP2 PE=1 SV=3	ACAP2					0.294303	0.154246	-0.0512136	0.112194	-0.0275866	0.106709	0.18472	0.2275	0.47069	-0.16751	-0.0425005	0.0563698	0.0094099	0.0557003	-0.14787	9.31114	10.3407	9.52754	9.14363	10.2982	9.58391	9.49586	10.5682	9.99823	9.50527	10.6239	9.85036	0.0216364	0.29429	0.266984	0.294303	0.0377848	-0.0512136	0.0202807	-0.0275866	transport;other biological processes	other membranes;other cytoplasmic organelle;other cell component	enzyme regulator activity;other molecular function
P24752	Acetyl-CoA acetyltransferase, mitochondrial OS=Homo sapiens OX=9606 GN=ACAT1 PE=1 SV=1	ACAT1					-0.387367	0.0982426	0.149433	0.078511	0.125834	0.0656293	-0.457601	-0.275101	-0.429399	0.0691996	0.153	0.2261	0.0799007	0.0966005	0.201	12.2466	11.5206	11.4176	12.3158	11.6736	11.6437	11.789	11.2455	10.9882	11.8689	11.3421	11.1892	0.0319553	-0.387396	0.477994	-0.387367	0.165175	0.149433	0.149721	0.125834	other metabolic processes;stress response;developmental processes;other biological processes	mitochondrion;ER/Golgi	other molecular function	Fatty acid beta-oxidation;Tryptophan metabolism;SARS-CoV-2 and COVID-19 pathway	Mitochondrial protein degradation;Maturation of TCA enzymes and regulation of TCA cycle;Branched-chain amino acid catabolism;Utilization of Ketone Bodies;Synthesis of Ketone Bodies;Beta-ketothiolase deficiency
Q9BWD1	Acetyl-CoA acetyltransferase, cytosolic OS=Homo sapiens OX=9606 GN=ACAT2 PE=1 SV=2	ACAT2					0.4631	0.507624	0.0746333	0.578577	-0.1633	0.363819	0.9866	0.4297	-0.0269995	0.562201	0.226399	-0.5647	-0.413199	0.2541	-0.3308	10.1432	10.1841	11.2821	10.7054	10.4105	10.7174	11.1298	10.6138	11.2551	10.7166	10.8679	10.9243	0.0314512	0.46307	0.476816	0.4631	0.0674226	0.0746333	0.326127	-0.1633	other metabolic processes	cytosol;mitochondrion;other cell component	other molecular function	Mevalonate pathway;Cholesterol metabolism with Bloch and Kandutsch-Russell pathways;Cholesterol metabolism;Cholesterol biosynthesis pathway in hepatocytes;Enterocyte cholesterol metabolism	Cholesterol biosynthesis
Q9H3P7	Golgi resident protein GCP60 OS=Homo sapiens OX=9606 GN=ACBD3 PE=1 SV=4	ACBD3					-0.421297	0.0983523	-0.19141	0.0175454	0.1596	0.205826	-0.30773	-0.4778	-0.47836	-0.17353	-0.2086	-0.1921	-0.07166	0.322701	0.22776	9.64275	10.6266	10.3989	9.46922	10.418	10.2068	9.33502	10.1488	9.92054	9.26336	10.4715	10.1483	0.0320521	-0.421323	0.476567	-0.421297	0.175463	-0.19141	0.13536	0.1596	other metabolic processes	other membranes;mitochondrion;ER/Golgi	other molecular function		Golgi Associated Vesicle Biogenesis
Q5T8D3	Acyl-CoA-binding domain-containing protein 5 OS=Homo sapiens OX=9606 GN=ACBD5 PE=1 SV=1	ACBD5					-0.00500011	0.0433317	0.102	0.0514775	-0.155905	0.0906019	-0.0356402	0.02564	NaN	0.0655999	0.1384	NaN	-0.0918398	-0.21997	NaN	7.20198	6.49866	NaN	7.26758	6.63706	NaN	7.16634	6.5243	NaN	7.0745	6.30433	NaN	0.0186594	-0.00500488	0.00323676	-0.00500011	0.0710741	0.102	0.104999	-0.155905	other metabolic processes	other membranes;cytosol;nucleus;other cytoplasmic organelle;other cell component	other molecular function		RHOC GTPase cycle;RHOA GTPase cycle;Peroxisomal lipid metabolism;Class I peroxisomal membrane protein import
Q9BR61	Acyl-CoA-binding domain-containing protein 6 OS=Homo sapiens OX=9606 GN=ACBD6 PE=1 SV=1	ACBD6					-0.441637	0.102674	-0.34127	0.0891034	-0.292833	0.237096	-0.50358	-0.32312	-0.49821	-0.43202	-0.25391	-0.33788	-0.0373697	-0.33531	-0.50582	9.40273	8.82156	9.77153	8.97071	8.56765	9.43365	8.89915	8.49844	9.27332	8.86178	8.16313	8.7675	0.0390757	-0.441643	0.549444	-0.441637	0.385236	-0.34127	0.395298	-0.292833		cytosol	other molecular function		Mitochondrial Fatty Acid Beta-Oxidation
Q8N6N7	Acyl-CoA-binding domain-containing protein 7 OS=Homo sapiens OX=9606 GN=ACBD7 PE=1 SV=1	ACBD7					0.28746	0.141096	0.52256	0.30588	0.240575	0.181394	NaN	0.38723	0.18769	NaN	0.30627	0.73885	NaN	0.11231	0.36884	NaN	7.29352	6.71978	NaN	7.59979	7.45863	NaN	7.68075	6.90747	NaN	7.79306	7.27631	0.0220831	0.287465	0.213928	0.28746	0.659663	0.52256	0.182797	0.240575	other metabolic processes		other molecular function		Mitochondrial Fatty Acid Beta-Oxidation
Q96AP0	Adrenocortical dysplasia protein homolog OS=Homo sapiens OX=9606 GN=ACD PE=1 SV=4	ACD					0.28163	NaN	-0.0304999	NaN	-0.19435	NaN	NaN	NaN	0.28163	NaN	NaN	-0.0304999	NaN	NaN	-0.19435	NaN	NaN	4.61574	NaN	NaN	4.58524	NaN	NaN	4.89737	NaN	NaN	4.70302	0	0	NaN	0	NaN	0	NaN	0	cell organization and biogenesis;DNA metabolism;other metabolic processes;stress response;transport;developmental processes;other biological processes	nucleus;other cell component	nucleic acid binding activity;other molecular function		Polymerase switching on the C-strand of the telomere;Meiotic synapsis;Telomere Extension By Telomerase;Inhibition of DNA recombination at telomere;Recognition and association of DNA glycosylase with site containing an affected purine;Recognition and association of DNA glycosylase with site containing an affected pyrimidine;Cleavage of the damaged pyrimidine;Cleavage of the damaged purine;Packagin…
P12821	Angiotensin-converting enzyme OS=Homo sapiens OX=9606 GN=ACE PE=1 SV=1	ACE					0.21296	0.248235	-0.0671199	0.0795494	0.233407	0.0508465	0.40346	0.30319	-0.06777	0.0245199	-0.10749	-0.11839	0.27263	0.25163	0.17596	7.3686	8.46437	7.38884	7.39312	8.35688	7.27045	7.77206	8.76756	7.32107	8.04469	9.01919	7.49703	0.0219615	0.212957	0.140825	0.21296	0.0459999	-0.0671199	0.139991	0.233407	cell cycle OR cell proliferation;protein metabolism;other metabolic processes;stress response;transport;developmental processes;signal transduction;other biological processes	non-structural extracellular;plasma membrane;other membranes;cytoskeleton;other cytoplasmic organelle	signal transduction activity or receptor binding;cytoskeletal activity;other molecular function	Renin-angiotensin-aldosterone system (RAAS);Conversion of angiotensinogen to angiotensin II;SARS-CoV-2 and ACE2 receptor: molecular mechanisms;RAS and bradykinin pathways in COVID-19;ACE inhibitor pathway	Metabolism of Angiotensinogen to Angiotensins
P22303	Acetylcholinesterase OS=Homo sapiens OX=9606 GN=ACHE PE=1 SV=1	ACHE					1.00822	0.0108542	0.167145	0.310611	0.159735	0.0280794	1.00054	NaN	1.01589	0.38678	NaN	-0.0524898	0.13988	NaN	0.17959	2.81216	NaN	5.1358	3.19894	NaN	5.08331	3.8127	NaN	6.15169	3.95258	NaN	6.33128	0.0224245	1.00822	0.219636	1.00822	0.0356303	0.167145	0.0303793	0.159735	cell adhesion;cell-cell signaling;cell organization and biogenesis;protein metabolism;other metabolic processes;transport;developmental processes;signal transduction;other biological processes	non-structural extracellular;extracellular matrix;plasma membrane;other membranes;ER/Golgi;nucleus;other cell component	other molecular function	Biogenic amine synthesis;Melatonin metabolism and effects;Acetylcholine synthesis;Cell lineage map for neuronal differentiation;Biogenic amine synthesis;Monoamine transport	Neurotransmitter clearance;Synthesis, secretion, and deacylation of Ghrelin;Synthesis of PC
Q9UKV3	Apoptotic chromatin condensation inducer in the nucleus OS=Homo sapiens OX=9606 GN=ACIN1 PE=1 SV=2	ACIN1					-0.198733	0.0153323	-0.0835005	0.100391	0.0776332	0.135721	-0.2024	-0.2119	-0.1819	-0.1434	-0.139501	0.0323992	-0.0737991	0.1184	0.188299	12.8327	12.8316	12.5031	12.6893	12.6921	12.5355	12.6303	12.6197	12.3212	12.5565	12.7381	12.5095	0.0476246	-0.198763	0.595174	-0.198733	0.276564	-0.0835005	0.250171	0.0776332	cell organization and biogenesis;RNA metabolism OR transcription;other metabolic processes;other biological processes	plasma membrane;other membranes;cytosol;nucleus;other cell component	nucleic acid binding activity;other molecular function		mRNA Splicing - Major Pathway;Apoptotic cleavage of cellular proteins
Q16570	Atypical chemokine receptor 1 OS=Homo sapiens OX=9606 GN=ACKR1 PE=1 SV=3	ACKR1					1.8688	0.714199	-0.00846994	0.281895	-0.35353	0.859998	2.37381	1.36378	NaN	-0.2078	0.19086	NaN	-0.96164	0.25458	NaN	6.26049	3.03438	NaN	6.05269	3.22524	NaN	8.6343	4.39816	NaN	7.67266	4.65274	NaN	0.0217035	1.86879	0.255386	1.8688	0.00121437	-0.00846994	0.0436696	-0.35353	stress response;signal transduction;other biological processes	plasma membrane;other membranes;other cytoplasmic organelle	other molecular function	GPCRs, other;Peptide GPCRs	Peptide ligand-binding receptors
P53396	ATP-citrate synthase OS=Homo sapiens OX=9606 GN=ACLY PE=1 SV=3	ACLY					0.361633	0.216327	-0.0136668	0.0880735	0.0857668	0.220977	0.595	0.3221	0.1678	0.0825005	-0.0331001	-0.0904007	-0.1685	0.194401	0.2314	12.7287	12.4353	12.579	12.8112	12.4022	12.4886	13.3237	12.7574	12.7468	13.1552	12.9518	12.9782	0.0827918	0.361603	0.801583	0.361633	0.0305696	-0.0136668	0.160194	0.0857668	other metabolic processes	non-structural extracellular;cytosol;nucleus;other cytoplasmic organelle;other cell component	other molecular function	Sterol regulatory element-binding proteins (SREBP) signaling;TCA cycle and deficiency of pyruvate dehydrogenase complex (PDHc);Fatty acid biosynthesis;Amino acid metabolism;Lipid metabolism pathway;Clear cell renal cell carcinoma pathways;Metabolic reprogramming in colon cancer	Neutrophil degranulation;ChREBP activates metabolic gene expression;Fatty acyl-CoA biosynthesis
P21399	Cytoplasmic aconitate hydratase OS=Homo sapiens OX=9606 GN=ACO1 PE=1 SV=3	ACO1		+			0.359367	0.136739	0.0587667	0.0964005	0.1938	0.186508	0.4722	0.207299	0.398601	0.0689001	-0.0423002	0.1497	0.0237999	0.3933	0.1643	11.1517	11.4336	11.3838	11.2206	11.3913	11.5335	11.6239	11.6409	11.7824	11.6477	12.0342	11.9467	0.550201	0.359337	1.6356	0.359367	0.177997	0.0587667	0.693185	0.1938	other metabolic processes;developmental processes;other biological processes	cytosol;mitochondrion;ER/Golgi;other cell component	nucleic acid binding activity;other molecular function	Iron metabolism in placenta;TCA cycle and deficiency of pyruvate dehydrogenase complex (PDHc)	NADPH regeneration;Iron uptake and transport
Q99798	Aconitate hydratase, mitochondrial OS=Homo sapiens OX=9606 GN=ACO2 PE=1 SV=2	ACO2					-0.2679	0.0731453	0.0652332	0.0388583	0.0218	0.0987134	-0.336599	-0.191	-0.2761	0.0580006	0.0304995	0.1072	0.0458002	-0.0867004	0.1063	12.5931	12.3478	12.6447	12.6511	12.3783	12.7519	12.2565	12.1568	12.3686	12.3023	12.0701	12.4749	0.217709	-0.26793	1.1439	-0.2679	0.170834	0.0652332	0.0569571	0.0218	other metabolic processes;stress response;developmental processes	cytosol;mitochondrion	other molecular function	Amino acid metabolism;Metabolic reprogramming in colon cancer;Fluoroacetic acid toxicity;TCA cycle (aka Krebs or citric acid cycle)	Maturation of TCA enzymes and regulation of TCA cycle;Citric acid cycle (TCA cycle);Mitochondrial protein import;Mitochondrial protein degradation
Q86TX2	Acyl-coenzyme A thioesterase 1 OS=Homo sapiens OX=9606 GN=ACOT1 PE=1 SV=1	ACOT1	+	+	+		-0.901377	0.235683	0.3106	0.0767646	-0.0384499	0.228574	-0.6348	-1.08209	-0.98724	0.3901	0.236899	0.3048	-0.2984	0.13109	0.05196	10.9883	11.0163	10.8509	11.3784	11.2532	11.1557	10.3535	9.93421	9.86366	10.0551	10.0653	9.91562	1.04465	-0.901397	2.29936	-0.901377	1.70985	0.3106	0.0849922	-0.0384499	other metabolic processes	cytosol	other molecular function		Mitochondrial Fatty Acid Beta-Oxidation
Q9NPJ3	Acyl-coenzyme A thioesterase 13 OS=Homo sapiens OX=9606 GN=ACOT13 PE=1 SV=1	ACOT13					0.0624266	0.191651	0.145583	0.150113	0.117797	0.10934	-0.15685	0.14621	0.19792	-0.0271196	0.21912	0.24475	0.0703201	0.0402203	0.24285	9.79235	8.88982	9.64013	9.76523	9.10894	9.88488	9.6355	9.03603	9.83805	9.70582	9.07625	10.0809	0.0231202	0.0624266	0.0586376	0.0624266	0.14682	0.145583	0.112576	0.117797	cell organization and biogenesis;other metabolic processes;other biological processes	cytosol;cytoskeleton;mitochondrion	other molecular function		Mitochondrial Fatty Acid Beta-Oxidation
O00154	Cytosolic acyl coenzyme A thioester hydrolase OS=Homo sapiens OX=9606 GN=ACOT7 PE=1 SV=3	ACOT7					0.53621	0.342749	0.02598	0.154443	0.0017999	0.134189	0.85775	0.57528	0.1756	0.19988	-0.0267401	-0.0951996	-0.1229	0.1438	-0.0155001	9.68445	9.84402	10.7876	9.88433	9.81728	10.6924	10.5422	10.4193	10.9632	10.4193	10.5631	10.9477	0.0548265	0.536207	0.633278	0.53621	0.0194544	0.02598	0.00257859	0.0017999	other metabolic processes	cytosol;mitochondrion;nucleus;other cell component	other molecular function		Mitochondrial Fatty Acid Beta-Oxidation
O14734	Acyl-coenzyme A thioesterase 8 OS=Homo sapiens OX=9606 GN=ACOT8 PE=1 SV=1	ACOT8					0.50542	0.217545	0.232513	0.149141	0.0383733	0.166796	0.40156	0.35927	0.75543	0.0616698	0.29916	0.33671	-0.0650902	0.23079	-0.05058	7.81161	9.24673	8.93703	7.87328	9.54589	9.27374	8.21317	9.606	9.69246	8.14808	9.83679	9.64188	0.0229617	0.50542	0.319692	0.50542	0.125733	0.232513	0.0177778	0.0383733	cell organization and biogenesis;other metabolic processes;other biological processes	cytosol;other cytoplasmic organelle	other molecular function		Peroxisomal protein import;Synthesis of bile acids and bile salts via 7alpha-hydroxycholesterol;alpha-linolenic acid (ALA) metabolism;Beta-oxidation of pristanoyl-CoA;Beta-oxidation of very long chain fatty acids
Q9Y305	Acyl-coenzyme A thioesterase 9, mitochondrial OS=Homo sapiens OX=9606 GN=ACOT9 PE=1 SV=2	ACOT9					0.196333	0.277449	0.2508	0.227447	0.0640999	0.127698	0.500999	0.1298	-0.0417995	0.4597	0.2842	0.0085001	-0.0804996	0.1114	0.1614	11.0367	11.0424	10.98	11.4964	11.3266	10.9885	11.5377	11.1722	10.9382	11.4572	11.2836	11.0996	0.0342707	0.196304	0.486658	0.196333	0.766556	0.2508	0.114837	0.0640999	other metabolic processes	mitochondrion	other molecular function	VEGFA-VEGFR2 signaling	Mitochondrial Fatty Acid Beta-Oxidation
Q15067	Peroxisomal acyl-coenzyme A oxidase 1 OS=Homo sapiens OX=9606 GN=ACOX1 PE=1 SV=3	ACOX1					-0.4229	0.13904	0.1829	0.0668704	0.130267	0.214641	-0.2643	-0.5238	-0.4806	0.2488	0.1151	0.1848	-0.0878992	0.3412	0.137501	11.797	11.5181	11.5414	12.0458	11.6332	11.7262	11.5327	10.9943	11.0608	11.4448	11.3355	11.1983	0.161692	-0.42293	1.03675	-0.4229	0.523471	0.1829	0.285884	0.130267	cell organization and biogenesis;other metabolic processes;other biological processes	other membranes;cytosol;other cytoplasmic organelle	other molecular function	Estrogen receptor pathway;Nuclear receptors meta-pathway;PPAR signaling;Eicosanoid metabolism via cyclooxygenases (COX);Eicosanoid metabolism via lipooxygenases (LOX);Omega-3 / omega-6 fatty acid synthesis	TYSND1 cleaves peroxisomal proteins
O15254	Peroxisomal acyl-coenzyme A oxidase 3 OS=Homo sapiens OX=9606 GN=ACOX3 PE=1 SV=2	ACOX3					-0.270347	0.215466	0.0644466	0.0878011	-0.182226	0.250678	-0.0681701	-0.49701	-0.24586	0.14821	-0.0269003	0.0720301	-0.443	-0.16064	0.0569601	6.84757	8.42607	8.3786	6.99578	8.39917	8.45063	6.7794	7.92906	8.13274	6.3364	7.76842	8.1897	0.0203328	-0.270347	0.150944	-0.270347	0.0308248	0.0644466	0.0926619	-0.182226	other metabolic processes;other biological processes	cytosol;other cytoplasmic organelle	other molecular function	PPAR signaling;Eicosanoid metabolism via cyclooxygenases (COX);Eicosanoid metabolism via lipooxygenases (LOX);Omega-3 / omega-6 fatty acid synthesis	Peroxisomal protein import;Beta-oxidation of pristanoyl-CoA
P24666	Low molecular weight phosphotyrosine protein phosphatase OS=Homo sapiens OX=9606 GN=ACP1 PE=1 SV=3	ACP1					0.0132001	0.142163	0.107367	0.0806883	-0.0133333	0.0334623	0.1289	0.0562	-0.145499	0.1233	0.1789	0.0199003	-0.0359993	-0.0291004	0.0250998	10.3723	10.5899	10.6156	10.4956	10.7688	10.6355	10.5012	10.6461	10.4701	10.4652	10.617	10.4952	0.0237358	0.0131699	0.0479505	0.0132001	0.413794	0.107367	0.0650382	-0.0133333		plasma membrane;other membranes;cytosol;other cell component	other molecular function	VEGFA-VEGFR2 signaling
P11117	Lysosomal acid phosphatase OS=Homo sapiens OX=9606 GN=ACP2 PE=1 SV=3	ACP2					0.01414	0.266185	0.0835034	0.180757	0.0148668	0.151884	-0.2591	0.0288601	0.27266	-0.0426798	0.00261021	0.29058	0.1481	-0.15052	0.0470204	8.66533	7.80502	6.11798	8.62265	7.80763	6.40856	8.40623	7.83388	6.39064	8.55433	7.68336	6.43766	0.0189134	0.0141336	0.00482999	0.01414	0.028373	0.0835034	0.00567774	0.0148668	cell organization and biogenesis	other membranes;other cytoplasmic organelle	other molecular function	miR-targeted genes in leukocytes;miR-targeted genes in lymphocytes;miR-targeted genes in muscle cell
P13686	Tartrate-resistant acid phosphatase type 5 OS=Homo sapiens OX=9606 GN=ACP5 PE=1 SV=3	ACP5					0.890823	0.212186	0.29953	0.160779	0.12259	0.220165	0.91236	0.66869	1.09142	0.1446	0.46558	0.28841	0.0661201	0.36549	-0.0638399	8.04167	6.5023	5.01588	8.18627	6.96788	5.30429	8.95403	7.17099	6.1073	9.02015	7.53648	6.04346	0.0235079	0.89082	0.300273	0.890823	0.0880625	0.29953	0.0346898	0.12259	other metabolic processes;stress response;developmental processes;other biological processes	other membranes;cytosol;other cytoplasmic organelle	other molecular function	Osteoclast signaling;RANKL/RANK signaling	Vitamin B2 (riboflavin) metabolism
Q9NPH0	Lysophosphatidic acid phosphatase type 6 OS=Homo sapiens OX=9606 GN=ACP6 PE=1 SV=3	ACP6					-0.55779	0.207499	0.16024	0.167795	0.146676	0.0480889	-0.79538	-0.41218	-0.46581	-0.0331097	0.26773	0.2461	0.19807	0.10277	0.13919	8.47707	8.95236	7.74079	8.44396	9.22009	7.98689	7.68169	8.54018	7.27498	7.87976	8.64295	7.41417	0.0316329	-0.557787	0.470925	-0.55779	0.115582	0.16024	0.101968	0.146676	other metabolic processes;other biological processes	mitochondrion;other cell component	other molecular function	1q21.1 copy number variation syndrome	Synthesis of PA
Q96CM8	Medium-chain acyl-CoA ligase ACSF2, mitochondrial OS=Homo sapiens OX=9606 GN=ACSF2 PE=1 SV=2	ACSF2					0.88726	0.100213	0.212327	0.0265522	-0.26743	0.297156	0.99154	0.79168	0.87856	0.20469	0.24186	0.19043	-0.18935	-0.0171099	-0.59583	8.29121	8.77335	9.58504	8.4959	9.01521	9.77547	9.28275	9.56503	10.4636	9.0934	9.54792	9.86777	0.0820882	0.887263	0.789231	0.88726	0.149342	0.212327	0.251978	-0.26743	other metabolic processes	mitochondrion	other molecular function	Mitochondrial long chain fatty acid beta-oxidation;Mitochondrial fatty acid oxidation disorders	Mitochondrial Fatty Acid Beta-Oxidation
Q4G176	Malonate--CoA ligase ACSF3, mitochondrial OS=Homo sapiens OX=9606 GN=ACSF3 PE=1 SV=3	ACSF3					-0.47747	0.23937	0.04551	0.0986997	0.103854	0.209863	-0.54422	-0.21181	-0.67638	-0.0196199	0.15907	-0.00292015	0.21238	-0.13805	0.23723	9.93734	8.8336	8.76793	9.91772	8.99267	8.76501	9.39312	8.62179	8.09155	9.6055	8.48374	8.32878	0.0289785	-0.47747	0.373742	-0.47747	0.0295651	0.04551	0.0655525	0.103854	other metabolic processes	mitochondrion;nucleus	other molecular function		Synthesis of very long-chain fatty acyl-CoAs
P33121	Long-chain-fatty-acid--CoA ligase 1 OS=Homo sapiens OX=9606 GN=ACSL1 PE=1 SV=1	ACSL1					1.21859	0.108675	0.46895	0.0864088	-0.173365	0.426011	NaN	1.14174	1.29543	NaN	0.40785	0.53005	NaN	0.12787	-0.4746	NaN	6.20579	5.30014	NaN	6.61364	5.83019	NaN	7.34753	6.59557	NaN	7.4754	6.12097	0.0763778	1.21859	0.758832	1.21859	0.287756	0.46895	0.0738207	-0.173365	other metabolic processes;transport;signal transduction;other biological processes	other membranes;mitochondrion;ER/Golgi;other cytoplasmic organelle	enzyme regulator activity;other molecular function	Fatty acid beta-oxidation;Fatty acid biosynthesis;Mitochondrial long chain fatty acid beta-oxidation;PPAR signaling;Ferroptosis;Thermogenesis;Cholesterol metabolism with Bloch and Kandutsch-Russell pathways;Omega-3 / omega-6 fatty acid synthesis;Omega-9 fatty acid synthesis;Fatty acid transporters;Mitochondrial fatty acid oxidation disorders;Fatty acid and lipoprotein transport in hepatocytes;Cho…	PPARA activates gene expression;Synthesis of very long-chain fatty acyl-CoAs;MLL4 and MLL3 complexes regulate expression of PPARG target genes in adipogenesis and hepatic steatosis;alpha-linolenic acid (ALA) metabolism;Linoleic acid (LA) metabolism
O95573	Fatty acid CoA ligase Acsl3 OS=Homo sapiens OX=9606 GN=ACSL3 PE=1 SV=3	ACSL3					0.1218	0.112087	0.0727666	0.0546036	-0.0331666	0.200846	0.1954	-0.00720024	0.177199	0.110801	0.0101995	0.0972996	-0.1907	0.193	-0.1018	11.7883	11.3999	11.5549	11.8991	11.4101	11.6522	11.9837	11.3927	11.7321	11.793	11.5857	11.6303	0.0215958	0.12177	0.233178	0.1218	0.150066	0.0727666	0.0631873	-0.0331666	cell organization and biogenesis;other metabolic processes;transport;developmental processes;other biological processes	plasma membrane;other membranes;mitochondrion;ER/Golgi;other cytoplasmic organelle;other cell component	other molecular function	Fatty acid beta-oxidation;Fatty acid biosynthesis;Mitochondrial long chain fatty acid beta-oxidation;PPAR signaling;Ferroptosis;Thermogenesis;Ciliary landscape;Cholesterol metabolism with Bloch and Kandutsch-Russell pathways;Omega-3 / omega-6 fatty acid synthesis;Omega-9 fatty acid synthesis;Fatty acid transporters;Mitochondrial fatty acid oxidation disorders	Synthesis of very long-chain fatty acyl-CoAs;Intracellular metabolism of fatty acids regulates insulin secretion
O60488	Long-chain-fatty-acid--CoA ligase 4 OS=Homo sapiens OX=9606 GN=ACSL4 PE=1 SV=2	ACSL4					-0.382467	0.115197	-0.0584002	0.129402	0.016833	0.143713	-0.4116	-0.4803	-0.2555	-0.1502	-0.1146	0.0895996	-0.1357	0.149699	0.0365	11.007	10.5291	10.4712	10.8568	10.4145	10.5608	10.5954	10.0488	10.2157	10.4597	10.1985	10.2522	0.0761946	-0.382507	0.749111	-0.382467	0.0978123	-0.0584002	0.0314726	0.016833	other metabolic processes;developmental processes;other biological processes	plasma membrane;other membranes;mitochondrion;ER/Golgi;other cytoplasmic organelle;other cell component	other molecular function	Fatty acid beta-oxidation;Fatty acid biosynthesis;Mitochondrial long chain fatty acid beta-oxidation;PPAR signaling;Ferroptosis;Thermogenesis;Cholesterol metabolism with Bloch and Kandutsch-Russell pathways;Omega-3 / omega-6 fatty acid synthesis;Omega-9 fatty acid synthesis;Fatty acid transporters;Mitochondrial fatty acid oxidation disorders	Synthesis of very long-chain fatty acyl-CoAs;Intracellular metabolism of fatty acids regulates insulin secretion
Q9NR19	Acetyl-coenzyme A synthetase, cytoplasmic OS=Homo sapiens OX=9606 GN=ACSS2 PE=1 SV=1	ACSS2					0.111907	0.160167	0.0599968	0.136292	0.0746433	0.126293	-0.0698199	0.17302	0.23252	-0.05474	0.0240803	0.21065	0.0845699	-0.0563202	0.19568	7.81812	8.77059	7.43871	7.76338	8.79467	7.64936	7.7483	8.94361	7.67123	7.83287	8.88729	7.86691	0.0230336	0.111907	0.0683904	0.111907	0.0378182	0.0599968	0.0475287	0.0746433	other metabolic processes;other biological processes	cytosol;mitochondrion;nucleus;other cell component	other molecular function	Fatty acid beta-oxidation;Fatty acid biosynthesis;Lipid metabolism pathway;Ethanol effects on histone modifications;Fluoroacetic acid toxicity;Amino acid conjugation of benzoic acid	Transcriptional activation of mitochondrial biogenesis;Ethanol oxidation
Q9H6R3	Acyl-CoA synthetase short-chain family member 3, mitochondrial OS=Homo sapiens OX=9606 GN=ACSS3 PE=1 SV=1	ACSS3					1.28418	0.185291	0.43717	0.071973	-0.110367	0.218985	1.41766	1.36225	1.07263	0.37103	0.42666	0.51382	-0.0529499	0.0741901	-0.35234	6.64657	6.68889	5.32622	7.0176	7.11555	5.84004	8.06423	8.05114	6.39885	8.01128	8.12533	6.04651	0.0906055	1.28418	0.837734	1.28418	0.291558	0.43717	0.0431451	-0.110367	other metabolic processes	mitochondrion;other cell component	other molecular function		MLL4 and MLL3 complexes regulate expression of PPARG target genes in adipogenesis and hepatic steatosis;Synthesis of Ketone Bodies
Q562R1	Beta-actin-like protein 2 OS=Homo sapiens OX=9606 GN=ACTBL2 PE=1 SV=2	ACTBL2					-0.639833	1.01772	0.0713634	0.264409	0.461617	0.856265	0.52141	-1.06428	-1.37663	0.36911	-0.13601	-0.0190101	-0.50825	1.11301	0.78009	8.98112	7.76433	4.2682	9.35023	7.62832	4.24919	9.50253	6.70005	2.89157	8.99428	7.81306	3.67166	0.0214256	-0.639833	0.0961673	-0.639833	0.011435	0.0713634	0.0641129	0.461617	cell organization and biogenesis;developmental processes;other biological processes	other membranes;cytoskeleton;other cell component	cytoskeletal activity;other molecular function
P68032	Actin, alpha cardiac muscle 1 OS=Homo sapiens OX=9606 GN=ACTC1 PE=1 SV=1	ACTC1					-0.623017	1.00111	0.110067	0.340412	0.225356	0.626113	0.2528	-0.40753	-1.71432	0.4488	0.1134	-0.232	-0.497101	0.56293	0.61024	10.3837	10.0189	10.383	10.8325	10.1323	10.151	10.6365	9.61137	8.66868	10.1394	10.1743	9.27892	0.0316674	-0.623036	0.463424	-0.623017	0.158466	0.110067	0.129464	0.225356	cell organization and biogenesis;developmental processes;other biological processes	cytosol;cytoskeleton;other cell component	cytoskeletal activity;other molecular function	Cardiac progenitor differentiation;Myometrial relaxation and contraction pathways;Striated muscle contraction pathway;Mechanoregulation and pathology of YAP/TAZ via Hippo and non-Hippo mechanisms;22q11.2 copy number variation syndrome;Pleural mesothelioma	RHOA GTPase cycle;RHOB GTPase cycle;Striated Muscle Contraction
O96019	Actin-like protein 6A OS=Homo sapiens OX=9606 GN=ACTL6A PE=1 SV=1	ACTL6A					-0.0864998	0.108691	0.0364335	0.0639909	-0.0988665	0.0756822	-0.200399	0.0160999	-0.0752001	-0.0160999	0.1077	0.0177002	-0.1305	-0.0124998	-0.1536	10.7546	10.3203	10.2456	10.7385	10.428	10.2633	10.5542	10.3364	10.1704	10.4237	10.3239	10.0168	0.0206187	-0.0865332	0.168548	-0.0864998	0.0597854	0.0364335	0.235003	-0.0988665	cell organization and biogenesis;DNA metabolism;other metabolic processes;stress response;developmental processes;signal transduction;other biological processes	plasma membrane;other membranes;nucleus;other cell component	other molecular function	Androgen receptor network in prostate cancer;Gastric cancer network 1;Tumor suppressor activity of SMARCB1;Thermogenesis;Kleefstra syndrome	UCH proteinases;Regulation of endogenous retroelements by Piwi-interacting RNAs (piRNAs);RUNX1 interacts with co-factors whose precise effect on RUNX1 targets is not known;RMTs methylate histone arginines;Regulation of MITF-M-dependent genes involved in pigmentation;HATs acetylate histones;DNA Damage Recognition in GG-NER
Q9H568	Actin-like protein 8 OS=Homo sapiens OX=9606 GN=ACTL8 PE=1 SV=1	ACTL8	+	+			4.02153	0.316289	0.56198	0.594733	0.0312332	0.102089	4.16827	4.23779	3.65852	0.45594	1.2026	0.0274	0.1049	0.0740995	-0.0853004	6.56253	6.66321	6.99408	7.01847	7.86581	7.02148	10.7308	10.901	10.6526	10.8357	10.9751	10.5673	#NUM!	4.02153	4.94413	4.02153	0.839594	0.56198	0.0784203	0.0312332	cell organization and biogenesis;other biological processes	cytoskeleton
Q5BKX5	Actin maturation protease OS=Homo sapiens OX=9606 GN=ACTMAP PE=1 SV=2	ACTMAP					0.0966967	0.0926753	0.0313869	0.143661	-0.442157	0.362716	0.0691199	0.20003	0.0209398	0.13495	0.0918303	-0.13262	-0.17959	-0.29085	-0.85603	5.66112	7.38999	7.10749	5.79607	7.48182	6.97487	5.73024	7.59002	7.12843	5.55065	7.29917	6.2724	0.0219323	0.0966967	0.0425732	0.0966967	0.0141871	0.0313869	0.229481	-0.442157	protein metabolism;other metabolic processes	other cell component	other molecular function
P12814	Alpha-actinin-1 OS=Homo sapiens OX=9606 GN=ACTN1 PE=1 SV=2	ACTN1		+			-0.404034	0.126155	-0.1306	0.0215937	0.0261669	0.106119	-0.3547	-0.31	-0.5474	-0.113299	-0.1548	-0.1237	-0.0218	-0.0474997	0.1478	13.4338	13.3513	13.6503	13.3205	13.1965	13.5266	13.0791	13.0413	13.1029	13.0573	12.9938	13.2507	0.793806	-0.404063	1.94654	-0.404034	0.424918	-0.1306	0.120326	0.0261669	cell adhesion;cell organization and biogenesis;other biological processes	non-structural extracellular;plasma membrane;other membranes;cytosol;cytoskeleton;other cell component	signal transduction activity or receptor binding;cytoskeletal activity;nucleic acid binding activity;other molecular function	Arrhythmogenic right ventricular cardiomyopathy;Focal adhesion;Ebola virus infection in host;MFAP5 effect on permeability and motility of endothelial cells via cytoskeleton rearrangement;Regulation of actin cytoskeleton	RHOD GTPase cycle;RHOF GTPase cycle;Platelet degranulation;Nephrin family interactions;Syndecan interactions;RHOBTB2 GTPase cycle;Regulation of cytoskeletal remodeling and cell spreading by IPP complex components
O43707	Alpha-actinin-4 OS=Homo sapiens OX=9606 GN=ACTN4 PE=1 SV=2	ACTN4		+			-0.736967	0.0953716	0.00339985	0.0878827	-0.0361001	0.111551	-0.6273	-0.7831	-0.8005	0.0934	-0.0822001	-0.0010004	-0.1017	-0.0993004	0.0927	13.8785	14.3639	14.1554	13.9719	14.2817	14.1544	13.2512	13.5808	13.3549	13.1495	13.4815	13.4476	0.769372	-0.736997	1.90163	-0.736967	0.00668678	0.00339985	0.0894983	-0.0361001	cell organization and biogenesis;transport;signal transduction;other biological processes	non-structural extracellular;plasma membrane;other membranes;cytoskeleton;nucleus;other cell component	signal transduction activity or receptor binding;cytoskeletal activity;nucleic acid binding activity;other molecular function	Arrhythmogenic right ventricular cardiomyopathy;Primary focal segmental glomerulosclerosis (FSGS);Focal adhesion;Striated muscle contraction pathway;Ebola virus infection in host;Nephrotic syndrome;Alstrom syndrome	Platelet degranulation;Nephrin family interactions
Q9NZ32	Actin-related protein 10 OS=Homo sapiens OX=9606 GN=ACTR10 PE=1 SV=1	ACTR10					-0.0895602	0.251113	0.130517	0.240635	0.0789401	0.131712	-0.26008	-0.2074	0.1988	-0.04	0.0257797	0.40577	0.0844498	0.20781	-0.0554399	10.1562	9.36596	9.21404	10.1162	9.39174	9.61981	9.89612	9.15856	9.41284	9.98057	9.36637	9.3574	0.0226011	-0.0895735	0.087524	-0.0895602	0.132734	0.130517	0.0943474	0.0789401	transport	non-structural extracellular;cytosol;cytoskeleton;other cytoplasmic organelle;other cell component			MHC class II antigen presentation;HSP90 chaperone cycle for steroid hormone receptors (SHR) in the presence of ligand;COPI-mediated anterograde transport;COPI-independent Golgi-to-ER retrograde traffic;Neutrophil degranulation
P61163	Alpha-centractin OS=Homo sapiens OX=9606 GN=ACTR1A PE=1 SV=1	ACTR1A					0.0365667	0.203379	0.033	0.0770995	-0.0262	0.269082	0.00830078	0.2526	-0.1512	0.0394001	0.1067	-0.0471001	-0.1534	-0.208099	0.2829	11.7399	11.2612	11.3189	11.7793	11.3679	11.2718	11.7482	11.5138	11.1677	11.5948	11.3057	11.4506	0.022688	0.0365365	0.0557931	0.0365667	0.0523855	0.033	0.0477058	-0.0262	transport	cytosol;cytoskeleton;other cell component	other molecular function	HDAC6 interactions in the central nervous system	MHC class II antigen presentation;HSP90 chaperone cycle for steroid hormone receptors (SHR) in the presence of ligand;COPI-mediated anterograde transport;COPI-independent Golgi-to-ER retrograde traffic;Recruitment of NuMA to mitotic centrosomes;Regulation of PLK1 Activity at G2/M Transition;Loss of Nlp from mitotic centrosomes;Recruitment of mitotic centrosome proteins and complexes;Anchoring of …
P42025	Beta-centractin OS=Homo sapiens OX=9606 GN=ACTR1B PE=1 SV=1	ACTR1B					-0.49391	0.187976	0.254537	0.133667	0.0342099	0.193471	-0.38314	-0.38764	-0.71095	0.40763	0.161	0.19498	0.22979	0.0299201	-0.15708	5.50857	6.78828	7.90688	5.9162	6.94928	8.10186	5.12543	6.40064	7.19593	5.35522	6.43056	7.03885	0.0209964	-0.493907	0.208104	-0.49391	0.0972373	0.254537	0.0145502	0.0342099		non-structural extracellular;cytosol;cytoskeleton;other cell component	other molecular function		MHC class II antigen presentation;Neutrophil degranulation
P61160	Actin-related protein 2 OS=Homo sapiens OX=9606 GN=ACTR2 PE=1 SV=1	ACTR2					0.00313314	0.342265	0.152033	0.0786522	0.0182333	0.196998	0.1704	0.2296	-0.3906	0.19	0.204499	0.0615997	-0.2017	0.0778999	0.1785	10.4645	10.6751	10.6987	10.6545	10.8796	10.7603	10.6349	10.9047	10.3081	10.4332	10.9826	10.4866	0.0186223	0.00310294	0.00546617	0.00313314	0.701502	0.152033	0.0248457	0.0182333	cell cycle OR cell proliferation;cell organization and biogenesis;stress response;transport;other biological processes	non-structural extracellular;cytosol;cytoskeleton;nucleus;other cytoplasmic organelle;other cell component	cytoskeletal activity;other molecular function	Physico-chemical features and toxicity-associated pathways;Embryonic stem cell pluripotency pathways	Regulation of actin dynamics for phagocytic cup formation;FCGR3A-mediated phagocytosis;RHO GTPases Activate WASPs and WAVEs;Neutrophil degranulation;Clathrin-mediated endocytosis;EPHB-mediated forward signaling
P61158	Actin-related protein 3 OS=Homo sapiens OX=9606 GN=ACTR3 PE=1 SV=3	ACTR3					-0.219666	0.176306	-0.0330998	0.101175	0.136733	0.274894	-0.0310993	-0.3804	-0.2475	-0.0223999	-0.139199	0.0622997	-0.1133	0.4311	0.0924006	11.7259	12.0222	12.1047	11.7035	11.883	12.167	11.6948	11.6418	11.8572	11.5815	12.0729	11.9496	0.0781222	-0.219697	0.765897	-0.219666	0.0650035	-0.0330998	0.352521	0.136733	cell cycle OR cell proliferation;cell organization and biogenesis;stress response;other biological processes	cytosol;cytoskeleton;nucleus;other cell component	cytoskeletal activity;other molecular function	Physico-chemical features and toxicity-associated pathways	Regulation of actin dynamics for phagocytic cup formation;FCGR3A-mediated phagocytosis;RHO GTPases Activate WASPs and WAVEs;Clathrin-mediated endocytosis;EPHB-mediated forward signaling
Q9P1U1	Actin-related protein 3B OS=Homo sapiens OX=9606 GN=ACTR3B PE=2 SV=1	ACTR3B					0.333515	0.185142	0.046355	0.0730513	-0.169815	0.554916	0.2026	NaN	0.46443	0.0980101	NaN	-0.00530005	0.22257	NaN	-0.5622	6.10246	NaN	5.73738	6.20047	NaN	5.73208	6.30506	NaN	6.20181	6.52763	NaN	5.63961	0.0588858	0.33351	0.655996	0.333515	0.0504746	0.046355	0.130435	-0.169815		cytoskeleton;other cell component	cytoskeletal activity;other molecular function
Q9H9F9	Actin-related protein 5 OS=Homo sapiens OX=9606 GN=ACTR5 PE=1 SV=2	ACTR5					0.238756	0.224047	-0.0835767	0.187782	-0.12108	0.0376479	0.47211	0.0253496	0.21881	0.13059	-0.16131	-0.22001	-0.16099	-0.11605	-0.0861998	7.47053	9.19501	8.44648	7.60112	9.0337	8.22647	7.94264	9.22036	8.66529	7.78165	9.10431	8.57909	0.0215031	0.238753	0.142459	0.238756	0.0439523	-0.0835767	0.0800849	-0.12108	cell organization and biogenesis;DNA metabolism;other metabolic processes;stress response;other biological processes	nucleus;other cell component			UCH proteinases;DNA Damage Recognition in GG-NER
Q9GZN1	Actin-related protein 6 OS=Homo sapiens OX=9606 GN=ACTR6 PE=1 SV=1	ACTR6					0.0661934	0.34992	0.0294967	0.256809	-0.0322666	0.342605	-0.2836	0.0659404	0.41624	-0.1612	-0.0718198	0.32151	0.20054	-0.42567	0.12833	7.20116	7.70209	6.3301	7.03996	7.63027	6.65161	6.91756	7.76803	6.74634	7.1181	7.34236	6.87467	0.0226812	0.0661966	0.0442807	0.0661934	0.0199841	0.0294967	0.0316605	-0.0322666	cell organization and biogenesis;other biological processes	cytoskeleton;nucleus;other cell component	other molecular function
Q9H981	Actin-related protein 8 OS=Homo sapiens OX=9606 GN=ACTR8 PE=1 SV=2	ACTR8					-0.121463	0.10141	-0.0456435	0.0328896	-0.0759967	0.163123	-0.0290003	-0.22992	-0.10547	-0.0165501	-0.0813303	-0.0390501	-0.21173	0.10497	-0.12123	9.63033	8.96928	9.60913	9.61378	8.88795	9.57008	9.60133	8.73936	9.50366	9.3896	8.84433	9.38243	0.0236642	-0.12147	0.127921	-0.121463	0.0489503	-0.0456435	0.0821896	-0.0759967	cell organization and biogenesis;DNA metabolism;other metabolic processes;stress response;other biological processes	cytoskeleton;nucleus	other molecular function		UCH proteinases;DNA Damage Recognition in GG-NER
Q04771	Activin receptor type-1 OS=Homo sapiens OX=9606 GN=ACVR1 PE=1 SV=1	ACVR1					1.17139	0.20316	0.44569	0.145234	0.183784	0.046816	1.0569	1.05132	1.40596	0.33504	0.39188	0.61015	0.21997	0.20047	0.13091	5.80781	8.27773	6.06474	6.14285	8.66961	6.67489	6.86471	9.32905	7.4707	7.08468	9.52952	7.60161	0.0316609	1.17139	0.470179	1.17139	0.151414	0.44569	0.0606857	0.183784	cell adhesion;stress response;developmental processes;signal transduction;other biological processes	plasma membrane;other membranes;other cell component	kinase activity;other molecular function	Mesodermal commitment pathway;Mesodermal commitment pathway;Embryonic stem cell pluripotency pathways;Cytokine-cytokine receptor interaction
P36896	Activin receptor type-1B OS=Homo sapiens OX=9606 GN=ACVR1B PE=1 SV=1	ACVR1B					1.12072	0.0221888	0.26669	0.0836649	-0.12673	0.159721	NaN	1.10503	1.13641	NaN	0.20753	0.32585	NaN	-0.23967	-0.0137901	NaN	7.1328	6.63464	NaN	7.34033	6.96049	NaN	8.23783	7.77105	NaN	7.99816	7.75726	0.186729	1.12072	1.08845	1.12072	0.314964	0.26669	0.169359	-0.12673	cell cycle OR cell proliferation;protein metabolism;other metabolic processes;developmental processes;signal transduction;other biological processes	plasma membrane;other membranes;cytosol;other cell component	kinase activity;other molecular function	miR-targeted genes in muscle cell;Hematopoietic stem cell differentiation;Cytokine-cytokine receptor interaction	Regulation of signaling by NODAL;Signaling by Activin
Q03154	Aminoacylase-1 OS=Homo sapiens OX=9606 GN=ACY1 PE=1 SV=1	ACY1					0.0562401	0.185775	0.306807	0.193813	0.09587	0.0864855	0.17859	-0.15753	0.14766	0.52127	0.14419	0.25496	0.15382	0.13733	-0.00354004	9.45306	9.78862	9.38962	9.97433	9.93281	9.64458	9.63165	9.63109	9.53728	9.78547	9.76842	9.53374	0.0201385	0.0562401	0.165964	0.0562401	0.885245	0.306807	0.47803	0.09587	other metabolic processes	non-structural extracellular;cytosol	other molecular function	Thyroxine (thyroid hormone) production	Aflatoxin activation and detoxification;Paracetamol ADME;Defective ACY1 causes encephalopathy
P07311	Acylphosphatase-1 OS=Homo sapiens OX=9606 GN=ACYP1 PE=1 SV=2	ACYP1					0.15121	0.0891206	0.34186	0.137129	0.0991767	0.0747525	0.22162	0.181	0.0510101	0.41823	0.4238	0.18355	0.0197201	0.1097	0.16811	9.68727	10.2458	9.72713	10.1055	10.6696	9.91068	9.90889	10.4268	9.77814	9.92861	10.5365	9.94625	0.0221457	0.151197	0.220277	0.15121	0.517237	0.34186	0.129475	0.0991767	other metabolic processes		other molecular function
P14621	Acylphosphatase-2 OS=Homo sapiens OX=9606 GN=ACYP2 PE=1 SV=2	ACYP2					0.2985	0.20775	-0.110553	0.223176	0.0770133	0.126749	0.0588603	0.40886	0.42778	-0.31003	0.13048	-0.15211	0.16908	0.12951	-0.0675497	7.20282	8.28967	7.72026	6.89279	8.42015	7.56815	7.26168	8.69853	8.14804	7.43076	8.82804	8.08049	0.0217259	0.2985	0.222711	0.2985	0.071432	-0.110553	0.0452597	0.0770133	other metabolic processes		other molecular function
P00813	Adenosine deaminase OS=Homo sapiens OX=9606 GN=ADA PE=1 SV=3	ADA					1.30262	0.400442	0.105925	0.0536061	-0.12346	0.16279	1.58578	1.01947	NaN	0.14383	0.0680199	NaN	-0.23857	-0.0083499	NaN	7.89911	5.25677	NaN	8.04294	5.32479	NaN	9.48489	6.27624	NaN	9.24632	6.26789	NaN	0.0214561	1.30262	0.225618	1.30262	0.0174963	0.105925	0.0176608	-0.12346	cell adhesion;cell cycle OR cell proliferation;other metabolic processes;stress response;transport;developmental processes;signal transduction;other biological processes	plasma membrane;other membranes;cytosol;other cytoplasmic organelle;other cell component	other molecular function		Ribavirin ADME;Purine salvage;Defective ADA disrupts (deoxy)adenosine deamination
Q6DHV7	Adenosine deaminase-like protein OS=Homo sapiens OX=9606 GN=ADAL PE=1 SV=2	ADAL					0.27424	0.528963	0.0421066	0.205298	0.37895	0.261672	-0.0930901	0.0352898	0.88052	-0.18602	0.10035	0.21199	0.37997	0.64011	0.11677	5.84439	6.52504	4.52853	5.65837	6.62539	4.74052	5.7513	6.56033	5.40905	6.13127	7.20044	5.52582	0.0204666	0.274234	0.150819	0.27424	0.0174879	0.0421066	0.251846	0.37895	other metabolic processes	cytosol	other molecular function		Purine salvage;Abacavir metabolism
O14672	Disintegrin and metalloproteinase domain-containing protein 10 OS=Homo sapiens OX=9606 GN=ADAM10 PE=1 SV=1	ADAM10		+			0.94337	0.22889	-0.0343634	0.118211	-0.167314	0.372619	0.75869	0.87197	1.19945	-0.16856	0.0111198	0.0543499	-0.0157003	0.105599	-0.59184	9.29121	9.62763	9.09105	9.12265	9.63875	9.1454	10.0499	10.4996	10.2905	10.0342	10.6052	9.69866	0.836135	0.943366	2.01074	0.94337	0.0513823	-0.0343634	0.221361	-0.167314	cell-cell signaling;cell organization and biogenesis;protein metabolism;other metabolic processes;developmental processes;signal transduction;other biological processes	plasma membrane;other membranes;ER/Golgi;nucleus;other cell component	signal transduction activity or receptor binding;other molecular function	Alzheimer's disease and miRNA effects;Copper homeostasis;Canonical and non-canonical Notch signaling;VEGFA-VEGFR2 signaling;3q29 copy number variation syndrome;Interactions of natural killer cells in pancreatic cancer;Alzheimer's disease;Hypertrophy model;TROP2 regulatory signaling;5q35 copy number variation;10q22q23 copy number variation	Amyloid fiber formation;Collagen degradation;Activated NOTCH1 Transmits Signal to the Nucleus;Constitutive Signaling by NOTCH1 PEST Domain Mutants;Constitutive Signaling by NOTCH1 HD Domain Mutants;Constitutive Signaling by NOTCH1 HD+PEST Domain Mutants;NOTCH2 Activation and Transmission of Signal to the Nucleus;NOTCH3 Activation and Transmission of Signal to the Nucleus;Neutrophil degranulation;…
Q13444	Disintegrin and metalloproteinase domain-containing protein 15 OS=Homo sapiens OX=9606 GN=ADAM15 PE=1 SV=4	ADAM15					0.251537	0.307105	0.176237	0.571584	-0.0706501	0.336648	0.0974302	0.60518	0.052	0.82953	-0.0690799	-0.23174	0.0524397	-0.45152	0.18713	4.84651	4.04769	5.90773	5.67604	3.97861	5.67599	4.94394	4.65287	5.95973	4.99638	4.20135	6.14686	0.0220794	0.251543	0.139127	0.251537	0.0795723	0.176237	0.0346323	-0.0706501	cell adhesion;cell organization and biogenesis;protein metabolism;other metabolic processes;stress response;developmental processes;signal transduction;other biological processes	non-structural extracellular;plasma membrane;other membranes;cytoskeleton;other cell component	signal transduction activity or receptor binding;other molecular function		Degradation of the extracellular matrix;Invadopodia formation
P78536	Disintegrin and metalloproteinase domain-containing protein 17 OS=Homo sapiens OX=9606 GN=ADAM17 PE=1 SV=1	ADAM17					0.34296	0.282692	-0.215663	0.0882132	-0.0358032	0.333672	0.51177	0.0165997	0.50051	-0.11608	-0.24691	-0.284	0.14006	0.17315	-0.42062	7.68504	8.41232	4.39686	7.56896	8.16541	4.11286	8.19681	8.42892	4.89737	8.33687	8.60207	4.47675	0.0237693	0.342957	0.0714423	0.34296	0.0415628	-0.215663	0.00669809	-0.0358032	cell adhesion;cell-cell signaling;cell organization and biogenesis;protein metabolism;other metabolic processes;stress response;transport;developmental processes;signal transduction;other biological processes	plasma membrane;other membranes;cytosol;cytoskeleton;ER/Golgi;other cell component	signal transduction activity or receptor binding;other molecular function	Alzheimer's disease and miRNA effects;Brain-derived neurotrophic factor (BDNF) signaling;Notch signaling;Copper homeostasis;Ebola virus infection in host;Soluble ACE2-mediated cell entry of SARS-CoV-2;Interactions of natural killer cells in pancreatic cancer;Alzheimer's disease;TROP2 regulatory signaling;Notch signaling	Collagen degradation;Release of Hh-Np from the secreting cell;Activated NOTCH1 Transmits Signal to the Nucleus;Constitutive Signaling by NOTCH1 PEST Domain Mutants;Constitutive Signaling by NOTCH1 HD Domain Mutants;Constitutive Signaling by NOTCH1 HD+PEST Domain Mutants;Constitutive Signaling by NOTCH1 t(7;9)(NOTCH1:M1580_K2555) Translocation Mutant;Growth hormone receptor signaling;Nuclear signa…
Q13443	Disintegrin and metalloproteinase domain-containing protein 9 OS=Homo sapiens OX=9606 GN=ADAM9 PE=1 SV=1	ADAM9					0.5438	0.0897178	0.565035	0.253335	-0.45641	0.352818	NaN	0.60724	0.48036	NaN	0.74417	0.3859	NaN	-0.20693	-0.70589	NaN	7.04354	6.0476	NaN	7.78771	6.4335	NaN	7.65078	6.52796	NaN	7.44385	5.82207	0.021202	0.543805	0.264418	0.5438	0.243608	0.565035	0.161779	-0.45641	cell adhesion;protein metabolism;other metabolic processes;stress response;signal transduction;other biological processes	non-structural extracellular;plasma membrane;other membranes;other cell component	signal transduction activity or receptor binding;other molecular function	Copper homeostasis;VEGFA-VEGFR2 signaling;Network map of SARS-CoV-2 signaling	Collagen degradation
Q76LX8	A disintegrin and metalloproteinase with thrombospondin motifs 13 OS=Homo sapiens OX=9606 GN=ADAMTS13 PE=1 SV=1	ADAMTS13					0.64766	NaN	0.38648	NaN	0.52749	NaN	0.64766	NaN	NaN	0.38648	NaN	NaN	0.52749	NaN	NaN	4.75	NaN	NaN	5.13648	NaN	NaN	5.39766	NaN	NaN	5.92515	NaN	NaN	0	0	NaN	0	NaN	0	NaN	0	cell adhesion;cell organization and biogenesis;protein metabolism;other metabolic processes;stress response;signal transduction;other biological processes	non-structural extracellular;extracellular matrix;ER/Golgi;other cell component	signal transduction activity or receptor binding;other molecular function		Defective B3GALTL causes PpS;O-glycosylation of TSR domain-containing proteins;Platelet Adhesion to exposed collagen;Enhanced cleavage of VWF variant by ADAMTS13;Defective VWF cleavage by ADAMTS13 variant
P55265	Double-stranded RNA-specific adenosine deaminase OS=Homo sapiens OX=9606 GN=ADAR PE=1 SV=4	ADAR					-0.6342	0.246318	0.148733	0.139994	0.00540034	0.175135	-0.3625	-0.6972	-0.8429	0.2506	-0.0109005	0.2065	-0.1964	0.0949001	0.117701	12.1368	11.6981	12.1804	12.3874	11.6872	12.3869	11.7743	11.0009	11.3375	11.5779	11.0958	11.4552	0.190913	-0.63423	1.09736	-0.6342	0.205587	0.148733	0.00664922	0.00540034	cell organization and biogenesis;RNA metabolism OR transcription;other metabolic processes;stress response;transport;developmental processes;other biological processes	cytosol;nucleus;other cell component	nucleic acid binding activity;other molecular function	miR-targeted genes in leukocytes;miR-targeted genes in lymphocytes;miR-targeted genes in muscle cell;miR-targeted genes in squamous cell;Measles virus infection;Cytosolic DNA-sensing pathway	Interferon alpha/beta signaling;PKR-mediated signaling;C6 deamination of adenosine;Formation of editosomes by ADAR proteins
Q7Z6V5	tRNA-specific adenosine deaminase 2 OS=Homo sapiens OX=9606 GN=ADAT2 PE=1 SV=1	ADAT2					-0.0699666	0.281322	-0.0832599	0.317059	-0.247783	0.433438	0.11166	0.0724602	-0.39402	0.11819	0.08076	-0.44873	-0.31982	0.21716	-0.64069	7.04907	8.17507	6.46067	7.16726	8.25583	6.01194	7.16073	8.24753	6.06665	6.84091	8.46469	5.42596	0.0222572	-0.0699698	0.0291975	-0.0699666	0.0343158	-0.0832599	0.0810075	-0.247783	RNA metabolism OR transcription;other metabolic processes	nucleus	other molecular function		tRNA modification in the nucleus and cytosol
Q96EY9	Probable inactive tRNA-specific adenosine deaminase-like protein 3 OS=Homo sapiens OX=9606 GN=ADAT3 PE=1 SV=1	ADAT3					0.297543	0.148179	-0.0839567	0.224098	-0.124573	0.235208	0.13769	0.32463	0.43031	-0.3173	-0.0641499	0.12958	-0.0517097	-0.38759	0.0655804	7.03981	7.59578	6.8701	6.72251	7.53163	6.99968	7.1775	7.92041	7.30041	7.12579	7.53282	7.36599	0.0276333	0.29754	0.395872	0.297543	0.0926945	-0.0839567	0.183739	-0.124573	RNA metabolism OR transcription;other metabolic processes	nucleus;other cell component	other molecular function		tRNA modification in the nucleus and cytosol
Q86TW2	AarF domain-containing protein kinase 1 OS=Homo sapiens OX=9606 GN=ADCK1 PE=1 SV=2	ADCK1					-0.619705	0.497895	0.0253	0.522255	0.00850987	0.349226	-0.26764	NaN	-0.97177	0.39459	NaN	-0.34399	-0.23843	NaN	0.25545	5.86129	NaN	7.44052	6.25588	NaN	7.09653	5.59365	NaN	6.46875	5.35522	NaN	6.7242	0.0207595	-0.619705	0.249245	-0.619705	0.00877187	0.0253	0.00322871	0.00850987	cell organization and biogenesis;other biological processes	other membranes;mitochondrion	kinase activity;other molecular function
O43306	Adenylate cyclase type 6 OS=Homo sapiens OX=9606 GN=ADCY6 PE=1 SV=2	ADCY6					1.39551	NaN	-0.0557299	NaN	-0.10356	NaN	1.39551	NaN	NaN	-0.0557299	NaN	NaN	-0.10356	NaN	NaN	4.45949	NaN	NaN	4.40376	NaN	NaN	5.855	NaN	NaN	5.75144	NaN	NaN	0	0	NaN	0	NaN	0	NaN	0	other metabolic processes;signal transduction;other biological processes	plasma membrane;other membranes;other cell component	other molecular function	Myometrial relaxation and contraction pathways;G protein signaling;Chemokine signaling;Phosphodiesterases in neuronal function;Thermogenesis;Envelope proteins and their potential roles in EDMD physiopathology;Ciliopathies;Vasopressin-regulated water reabsorption;Calcium regulation in cardiac cells	FCGR3A-mediated IL10 synthesis;G alpha (i) signalling events;G alpha (z) signalling events;Adenylate cyclase inhibitory pathway;G alpha (s) signalling events;GPER1 signaling;ADORA2B mediated anti-inflammatory cytokines production;High laminar flow shear stress activates signaling by PIEZO1 and PECAM1:CDH5:KDR in endothelial cells;Glucagon-like Peptide-1 (GLP1) regulates insulin secretion;Adrenali…
P51828	Adenylate cyclase type 7 OS=Homo sapiens OX=9606 GN=ADCY7 PE=1 SV=1	ADCY7					0.214495	0.0415426	-0.26752	0.0140292	0.074265	0.0771807	0.24387	NaN	0.18512	-0.2576	NaN	-0.27744	0.12884	NaN	0.01969	6.39567	NaN	6.04916	6.13807	NaN	5.77172	6.63954	NaN	6.23428	6.76838	NaN	6.25397	0.0224556	0.2145	0.296266	0.214495	0.398086	-0.26752	0.0748707	0.074265	other metabolic processes;signal transduction;other biological processes	plasma membrane;other membranes	other molecular function	Myometrial relaxation and contraction pathways;G protein signaling;Cannabinoid receptor signaling;Chemokine signaling;Phosphodiesterases in neuronal function;Thermogenesis;Envelope proteins and their potential roles in EDMD physiopathology;Calcium regulation in cardiac cells	G alpha (i) signalling events;FCGR3A-mediated IL10 synthesis;G alpha (z) signalling events;Adenylate cyclase inhibitory pathway;G alpha (s) signalling events;GPER1 signaling;ADORA2B mediated anti-inflammatory cytokines production;High laminar flow shear stress activates signaling by PIEZO1 and PECAM1:CDH5:KDR in endothelial cells;Vasopressin regulates renal water homeostasis via Aquaporins;PKA ac…
P35611	Alpha-adducin OS=Homo sapiens OX=9606 GN=ADD1 PE=1 SV=2	ADD1	+	+			1.14986	0.0976715	-0.196057	0.0688096	0.0696332	0.154493	1.04881	1.15701	1.24376	-0.26367	-0.19839	-0.12611	0.0117998	-0.0475998	0.244699	9.20819	9.48849	9.57094	8.94452	9.2901	9.44483	10.257	10.6455	10.8147	10.2688	10.5979	11.0594	1.07269	1.14986	2.35699	1.14986	0.459531	-0.196057	0.0875323	0.0696332	cell organization and biogenesis;other biological processes	plasma membrane;other membranes;cytosol;cytoskeleton;nucleus;other cell component	cytoskeletal activity;other molecular function		XBP1(S) activates chaperone genes;Caspase-mediated cleavage of cytoskeletal proteins;Miscellaneous transport and binding events
P35612	Beta-adducin OS=Homo sapiens OX=9606 GN=ADD2 PE=1 SV=3	ADD2	+	+			3.19729	0.518109	0.571157	0.388069	0.28796	0.14553	3.12282	2.72044	3.7486	0.12311	0.78898	0.80138	0.24298	0.45067	0.17023	5.93297	5.70786	6.10297	6.05608	6.49684	6.90435	9.05579	8.4283	9.85157	9.29877	8.87897	10.0218	1.23749	3.19729	2.7676	3.19729	0.990625	0.571157	0.210544	0.28796	cell adhesion;cell organization and biogenesis;developmental processes;other biological processes	plasma membrane;other membranes;cytosol;cytoskeleton;other cell component	cytoskeletal activity;other molecular function		Miscellaneous transport and binding events
Q9UEY8	Gamma-adducin OS=Homo sapiens OX=9606 GN=ADD3 PE=1 SV=1	ADD3	+	+			1.07544	0.118156	-0.1853	0.0663449	0.157366	0.0571883	0.95415	1.08197	1.19019	-0.24041	-0.20383	-0.11166	0.1851	0.1954	0.0915995	9.35355	9.44063	9.47211	9.11314	9.2368	9.36045	10.3077	10.5226	10.6623	10.4928	10.718	10.7539	1.675	1.07545	3.22682	1.07544	1.09297	-0.1853	0.526165	0.157366	cell organization and biogenesis;other biological processes	plasma membrane;other membranes;cytosol;cytoskeleton;nucleus;other cell component	cytoskeletal activity;other molecular function		Miscellaneous transport and binding events;RHOD GTPase cycle;RHOF GTPase cycle
Q9UHX3	Adhesion G protein-coupled receptor E2 OS=Homo sapiens OX=9606 GN=ADGRE2 PE=1 SV=2	ADGRE2					0.32306	0.174494	0.30913	0.185024	0.0832632	0.101519	0.37576	0.46513	0.12829	0.0984602	0.44525	0.38368	-0.0162902	0.0794401	0.18664	7.44905	7.62656	8.94862	7.54751	8.07181	9.3323	7.82481	8.09169	9.07691	7.80852	8.17113	9.26355	0.0203856	0.323063	0.20558	0.32306	0.163805	0.30913	0.0492651	0.0832632	cell adhesion;stress response;signal transduction;other biological processes	plasma membrane;other membranes	other molecular function	GPCRs, other;GPCRs, class B secretin-like	Class B/2 (Secretin family receptors)
P48960	Adhesion G protein-coupled receptor E5 OS=Homo sapiens OX=9606 GN=ADGRE5 PE=1 SV=4	ADGRE5	+	+			2.23644	0.0358508	0.0618401	0.106422	-0.236767	0.133053	2.2014	2.27305	2.23488	-0.00728989	0.18439	0.00841999	-0.221	-0.1123	-0.377001	8.9242	8.60985	9.51612	8.91691	8.79424	9.52454	11.1256	10.8829	11.751	10.9046	10.7706	11.374	1.111	2.23644	2.41943	2.23644	0.0615604	0.0618401	0.304235	-0.236767	cell adhesion;cell-cell signaling;stress response;signal transduction;other biological processes	plasma membrane;other membranes	other molecular function	Vitamin D receptor pathway;GPCRs, class B secretin-like	Neutrophil degranulation;Class B/2 (Secretin family receptors)
Q9Y653	Adhesion G-protein coupled receptor G1 OS=Homo sapiens OX=9606 GN=ADGRG1 PE=1 SV=2	ADGRG1	+	+			2.235	0.0930966	-0.443063	0.217949	0.0397364	0.0355021	2.24113	2.13899	2.32488	-0.69455	-0.32555	-0.30909	0.00841045	0.0324993	0.0782995	7.13756	7.89421	7.82782	6.44301	7.56866	7.51873	9.37869	10.0332	10.1527	9.3871	10.0657	10.231	1.14107	2.23503	2.5517	2.235	0.431053	-0.443063	0.0382119	0.0397364	cell adhesion;cell-cell signaling;cell cycle OR cell proliferation;other metabolic processes;developmental processes;signal transduction;other biological processes	plasma membrane;other membranes;other cell component	other molecular function	GPCRs, other
P11766	Alcohol dehydrogenase class-3 OS=Homo sapiens OX=9606 GN=ADH5 PE=1 SV=4	ADH5					0.149666	0.221838	0.155933	0.141612	-0.112433	0.311292	0.3854	0.1186	-0.0550003	0.256001	0.217899	-0.0060997	-0.355599	0.2384	-0.220099	11.5161	11.5465	11.3722	11.7721	11.7644	11.3661	11.9015	11.6651	11.3172	11.5459	11.9035	11.0971	0.0266241	0.149637	0.348933	0.149666	0.467128	0.155933	0.144734	-0.112433	other metabolic processes;stress response;other biological processes	cytosol;mitochondrion	other molecular function	Folate-alcohol and cancer pathway hypotheses;Amino acid metabolism	Ethanol oxidation
Q9BV57	Acireductone dioxygenase OS=Homo sapiens OX=9606 GN=ADI1 PE=1 SV=1	ADI1					-0.40514	0.11453	-0.201103	0.279455	0.20602	0.248927	-0.3496	-0.53685	-0.32897	-0.43022	-0.28333	0.11024	-0.0741501	0.29049	0.40172	9.42402	8.91749	9.87943	8.9938	8.63416	9.98967	9.07442	8.38064	9.55046	9.00027	8.67113	9.95218	0.0285465	-0.405143	0.38923	-0.40514	0.152819	-0.201103	0.149743	0.20602	other metabolic processes	plasma membrane;other membranes;cytosol;nucleus;other cell component	other molecular function	Methionine de novo and salvage pathway	Methionine salvage pathway
Q96A54	Adiponectin receptor protein 1 OS=Homo sapiens OX=9606 GN=ADIPOR1 PE=1 SV=1	ADIPOR1		+			0.838967	0.0217108	-0.23617	0.092858	-0.00905005	0.125586	0.82129	0.8632	0.83241	-0.24392	-0.13968	-0.32491	-0.04706	-0.11124	0.13115	8.06602	8.25175	8.66051	7.8221	8.11207	8.3356	8.88731	9.11495	9.49292	8.84025	9.00371	9.62407	0.480311	0.838964	1.55164	0.838967	0.440504	-0.23617	0.0100396	-0.00905005	other metabolic processes;signal transduction;other biological processes	plasma membrane;other membranes	other molecular function	AMP-activated protein kinase signaling;Leptin and adiponectin;Nonalcoholic fatty liver disease	AMPK inhibits chREBP transcriptional activation activity
Q9GZN8	Adipose-secreted signaling protein OS=Homo sapiens OX=9606 GN=ADISSP PE=1 SV=3	ADISSP					-0.640587	0.167854	-0.0282167	0.135825	-0.0482836	0.240698	-0.45091	-0.76995	-0.7009	0.0869503	0.00640011	-0.178	-0.14568	0.22585	-0.22502	9.93985	10.2134	10.8051	10.0268	10.2198	10.6271	9.48894	9.44345	10.1042	9.34326	9.6693	9.87918	0.108756	-0.64062	0.898364	-0.640587	0.0305868	-0.0282167	0.0635913	-0.0482836	other metabolic processes;other biological processes	non-structural extracellular	other molecular function
P55263	Adenosine kinase OS=Homo sapiens OX=9606 GN=ADK PE=1 SV=2	ADK					-0.746566	0.261531	0.0474002	0.137728	-0.121967	0.196772	-0.4463	-0.8688	-0.9246	0.1899	0.0373001	-0.085	-0.3315	0.0588999	-0.0932999	11.4464	11.0458	11.9711	11.6363	11.0831	11.8861	11.0001	10.177	11.0465	10.6686	10.2359	10.9532	0.107567	-0.746593	0.894185	-0.746566	0.0452647	0.0474002	0.127386	-0.121967	other metabolic processes	plasma membrane;other membranes;cytosol;nucleus	kinase activity;other molecular function	Methionine metabolism leading to sulfur amino acids and related disorders	Ribavirin ADME;Purine salvage
Q9H2P0	Activity-dependent neuroprotector homeobox protein OS=Homo sapiens OX=9606 GN=ADNP PE=1 SV=1	ADNP					-0.185866	0.119441	0.1675	0.0743205	0.0882664	0.092866	-0.2022	-0.2963	-0.0590992	0.1695	0.0922003	0.240801	0.0290995	0.1953	0.0403996	11.4481	11.7105	11.6247	11.6176	11.8027	11.8655	11.2459	11.4142	11.5656	11.275	11.6095	11.606	0.0660008	-0.185897	0.704482	-0.185866	0.713581	0.1675	0.241194	0.0882664	cell organization and biogenesis;developmental processes;signal transduction;other biological processes	non-structural extracellular;nucleus;other cell component	cytoskeletal activity;nucleic acid binding activity;other molecular function
Q6IQ32	Activity-dependent neuroprotector homeobox protein 2 OS=Homo sapiens OX=9606 GN=ADNP2 PE=1 SV=1	ADNP2					0.0756699	0.106504	-0.0167068	0.0516209	-0.0652666	0.115312	0.14565	0.12826	-0.0469003	0.00170994	0.02318	-0.0750103	-0.0174198	-0.1968	0.0184202	8.34663	7.37885	7.98919	8.34834	7.40203	7.91418	8.49228	7.50711	7.94229	8.47486	7.31031	7.96071	0.0233864	0.0756699	0.0656886	0.0756699	0.0140589	-0.0167068	0.0508106	-0.0652666	developmental processes;other biological processes	nucleus;other cell component	nucleic acid binding activity;other molecular function
Q96SZ5	2-aminoethanethiol dioxygenase OS=Homo sapiens OX=9606 GN=ADO PE=1 SV=2	ADO					0.120914	0.237063	0.0910535	0.190611	-0.11889	0.163407	-0.0524797	0.39105	0.0241704	0.0928502	0.28076	-0.10045	-0.00463009	-0.30606	-0.04598	7.52723	6.31705	7.17294	7.62008	6.59781	7.07249	7.47475	6.7081	7.19711	7.47012	6.40204	7.15113	0.0206889	0.12092	0.102718	0.120914	0.0683819	0.0910535	0.110985	-0.11889	stress response	cytosol	other molecular function		Degradation of cysteine and homocysteine
Q9BRR6	ADP-dependent glucokinase OS=Homo sapiens OX=9606 GN=ADPGK PE=1 SV=1	ADPGK					-0.222233	0.24215	0.0401767	0.0627997	0.00522677	0.237595	-0.40102	-0.31902	0.05334	0.0825701	-0.03197	0.0699301	0.0559702	0.21335	-0.25364	9.81905	9.24979	8.73812	9.90162	9.21782	8.80805	9.41803	8.93077	8.79146	9.474	9.14412	8.53782	0.0206078	-0.22223	0.23963	-0.222233	0.0303042	0.0401767	0.00513448	0.00522677	other metabolic processes	non-structural extracellular;other membranes;ER/Golgi	kinase activity;other molecular function	miR-targeted genes in leukocytes;miR-targeted genes in lymphocytes	Glycolysis
Q9NX46	ADP-ribosylhydrolase ARH3 OS=Homo sapiens OX=9606 GN=ADPRS PE=1 SV=1	ADPRS					0.11448	0.185208	0.261356	0.0985685	-0.00558694	0.257233	0.27594	0.1552	-0.0876999	0.28537	0.345699	0.153	-0.28446	0.0452995	0.2224	9.61205	10.6217	10.8148	9.89742	10.9674	10.9678	9.88799	10.7769	10.7271	9.60353	10.8222	10.9495	0.0228157	0.11445	0.0861502	0.11448	0.194371	0.261356	0.00353468	-0.00558694	protein metabolism;DNA metabolism;other metabolic processes;stress response;other biological processes	mitochondrion;nucleus;other cell component	other molecular function		POLB-Dependent Long Patch Base Excision Repair
Q16186	Proteasomal ubiquitin receptor ADRM1 OS=Homo sapiens OX=9606 GN=ADRM1 PE=1 SV=2	ADRM1					0.0521666	0.302836	0.20173	0.218601	-0.0590232	0.114739	-0.27242	0.1018	0.32712	0.0053997	0.1625	0.43729	0.0577002	-0.0630999	-0.17167	10.125	10.04	9.10184	10.1304	10.2025	9.53913	9.85258	10.1418	9.42896	9.91028	10.0787	9.25729	0.0227054	0.0521301	0.0460178	0.0521666	0.199463	0.20173	0.0631336	-0.0590232	cell organization and biogenesis;protein metabolism;RNA metabolism OR transcription;other metabolic processes	plasma membrane;other membranes;cytosol;nucleus;other cell component	enzyme regulator activity;other molecular function	Alzheimer's disease and miRNA effects;Alzheimer's disease	Neddylation;Antigen processing: Ubiquitination & Proteasome degradation;Ub-specific processing proteases;RUNX1 regulates transcription of genes involved in differentiation of HSCs;UCH proteinases;Separation of Sister Chromatids;FCERI mediated NF-kB activation;Downstream TCR signaling;Proteasome assembly;The role of GTSE1 in G2/M progression after G2 checkpoint;Somitogenesis;Oxygen-dependent proli…
P30566	Adenylosuccinate lyase OS=Homo sapiens OX=9606 GN=ADSL PE=1 SV=2	ADSL					-0.43864	0.199958	-0.136367	0.127739	0.22172	0.122388	-0.64912	-0.2512	-0.4156	-0.2822	-0.0443001	-0.0826006	0.27896	0.0811996	0.304999	10.3091	10.9289	11.1834	10.0269	10.8846	11.1008	9.65998	10.6777	10.7678	9.93894	10.7589	11.0728	0.0292688	-0.438687	0.425727	-0.43864	0.118762	-0.136367	0.170971	0.22172	other metabolic processes;stress response;other biological processes	cytosol;other cell component	other molecular function		Purine ribonucleoside monophosphate biosynthesis
P30520	Adenylosuccinate synthetase isozyme 2 OS=Homo sapiens OX=9606 GN=ADSS2 PE=1 SV=3	ADSS2					-0.707033	0.234969	0.0318667	0.159488	0.0778335	0.142521	-0.460999	-0.731	-0.9291	0.2152	-0.0446997	-0.0749006	-0.0728998	0.0960007	0.2104	11.2609	11.3425	11.9799	11.4761	11.2978	11.905	10.7999	10.6115	11.0508	10.727	10.7075	11.2612	0.296994	-0.707063	1.27328	-0.707033	0.0372485	0.0318667	0.128946	0.0778335	other metabolic processes;other biological processes	cytosol;mitochondrion;other cell component	other molecular function		Purine ribonucleoside monophosphate biosynthesis
Q6ZN18	Zinc finger protein AEBP2 OS=Homo sapiens OX=9606 GN=AEBP2 PE=1 SV=2	AEBP2					0.11892	NaN	-0.80343	NaN	-0.56493	NaN	NaN	0.11892	NaN	NaN	-0.80343	NaN	NaN	-0.56493	NaN	NaN	6.30878	NaN	NaN	5.50535	NaN	NaN	6.4277	NaN	NaN	5.86277	NaN	0	0	NaN	0	NaN	0	NaN	0	cell organization and biogenesis;other biological processes	nucleus;other cell component	nucleic acid binding activity;other molecular function	Histone modifications;Mesodermal commitment pathway;Interactome of polycomb repressive complex 2 (PRC2)	PKMTs methylate histone lysines;PRC2 methylates histones and DNA
P55196	Afadin OS=Homo sapiens OX=9606 GN=AFDN PE=1 SV=3	AFDN					-0.76787	NaN	0.0045104	NaN	-0.0503998	NaN	NaN	NaN	-0.76787	NaN	NaN	0.0045104	NaN	NaN	-0.0503998	NaN	NaN	6.7927	NaN	NaN	6.79721	NaN	NaN	6.02483	NaN	NaN	5.97443	0	0	NaN	0	NaN	0	NaN	0	cell adhesion;cell-cell signaling;cell organization and biogenesis;signal transduction;other biological processes	plasma membrane;other membranes;cytosol;nucleus;other cell component	cytoskeletal activity;other molecular function	VEGFA-VEGFR2 signaling;Ras signaling;1q21.1 copy number variation syndrome
P51825	AF4/FMR2 family member 1 OS=Homo sapiens OX=9606 GN=AFF1 PE=1 SV=1	AFF1					-0.53573	NaN	-0.37323	NaN	0.09588	NaN	-0.53573	NaN	NaN	-0.37323	NaN	NaN	0.09588	NaN	NaN	7.68742	NaN	NaN	7.31419	NaN	NaN	7.15169	NaN	NaN	7.24757	NaN	NaN	0	0	NaN	0	NaN	0	NaN	0	other biological processes	nucleus
Q9UHB7	AF4/FMR2 family member 4 OS=Homo sapiens OX=9606 GN=AFF4 PE=1 SV=1	AFF4					-0.35348	0.693182	-0.173697	0.309214	-0.176773	0.810236	0.32287	-1.06235	-0.32096	0.0892797	-0.51434	-0.0960302	-0.56068	0.75406	-0.7237	7.01737	7.62711	6.33781	7.10665	7.11277	6.24178	7.34024	6.56476	6.01685	6.77956	7.31882	5.29315	0.0211528	-0.353483	0.263771	-0.35348	0.135917	-0.173697	0.087553	-0.176773	stress response;other biological processes	nucleus;other cell component			Formation of RNA Pol II elongation complex;RNA Polymerase II Pre-transcription Events
Q8WV93	AFG1-like ATPase OS=Homo sapiens OX=9606 GN=AFG1L PE=1 SV=2	AFG1L					0.19593	0.144272	0.14203	0.0961572	-0.174433	0.122671	0.36219	0.10371	0.12189	0.2528	0.0800304	0.0932603	-0.10575	-0.10149	-0.31606	8.34513	8.93592	6.76531	8.59793	9.01595	6.85857	8.70732	9.03963	6.8872	8.60157	8.93814	6.57114	0.0229292	0.195927	0.0738351	0.19593	0.052842	0.14203	0.0606699	-0.174433	cell organization and biogenesis;protein metabolism;other metabolic processes	other membranes;mitochondrion;other cell component	other molecular function
Q8NB90	ATPase family gene 2 protein homolog A OS=Homo sapiens OX=9606 GN=AFG2A PE=1 SV=3	AFG2A					-0.0247332	0.166748	-0.124967	0.0795838	0.0611998	0.170321	0.1678	-0.1192	-0.1228	-0.0555	-0.1076	-0.2118	-0.0834999	0.248899	0.0181999	11.1346	10.9067	10.9844	11.0791	10.7991	10.7726	11.3024	10.7875	10.8616	11.2189	11.0364	10.8798	0.0236743	-0.0247634	0.0487187	-0.0247332	0.453705	-0.124967	0.118403	0.0611998	developmental processes;other biological processes	cytoskeleton;mitochondrion;other cell component	other molecular function
Q9BVQ7	ATPase family gene 2 protein homolog B OS=Homo sapiens OX=9606 GN=AFG2B PE=1 SV=2	AFG2B					0.0995665	0.0712049	-0.00086689	0.0363339	-0.000766754	0.106175	0.102799	0.0268002	0.1691	0.00559998	0.0317993	-0.04	0.0299006	0.0866995	-0.1189	10.1773	10.918	10.251	10.1829	10.9498	10.211	10.2801	10.9448	10.4201	10.31	11.0315	10.3012	0.0217131	0.0995366	0.116601	0.0995665	0.000820897	-0.00086689	0.000792539	-0.000766754	other biological processes	cytoskeleton;nucleus;other cell component	other molecular function
Q9Y4W6	AFG3-like protein 2 OS=Homo sapiens OX=9606 GN=AFG3L2 PE=1 SV=2	AFG3L2					-0.334634	0.0476104	0.0184333	0.0468225	0.1177	0.0772474	-0.282001	-0.347199	-0.374701	0.0100002	-0.0235996	0.0688992	0.0290003	0.153899	0.1702	12.3154	12.4177	11.9926	12.3254	12.3941	12.0615	12.0334	12.0705	11.6179	12.0624	12.2244	11.7881	0.0827146	-0.334663	0.798971	-0.334634	0.0382964	0.0184333	0.240355	0.1177	cell organization and biogenesis;protein metabolism;other metabolic processes;transport;developmental processes;other biological processes	other membranes;mitochondrion	other molecular function	Ciliary landscape;10q22q23 copy number variation	Mitochondrial protein degradation;Processing of SMDT1
Q6ULP2	Aftiphilin OS=Homo sapiens OX=9606 GN=AFTPH PE=1 SV=3	AFTPH					-0.35268	0.06944	-0.132877	0.126534	-0.0862099	0.226378	-0.41211	-0.36958	-0.27635	-0.0480003	-0.07232	-0.27831	0.16119	-0.283	-0.13682	8.52888	8.30464	8.77977	8.48088	8.23232	8.50146	8.11677	7.93506	8.50342	8.27796	7.65206	8.3666	0.0755749	-0.35268	0.747605	-0.35268	0.338479	-0.132877	0.111327	-0.0862099	transport	other membranes;cytosol;ER/Golgi;nucleus;other cell component	other molecular function
P20933	N(4)-(beta-N-acetylglucosaminyl)-L-asparaginase OS=Homo sapiens OX=9606 GN=AGA PE=1 SV=2	AGA					-0.40368	0.510135	0.533545	0.404359	0.120965	0.687414	-0.0429599	-0.7644	NaN	0.81947	0.24762	NaN	-0.36511	0.60704	NaN	3.64657	5.3402	NaN	4.46604	5.58782	NaN	3.60361	4.5758	NaN	3.2385	5.18284	NaN	0.0211364	-0.403685	0.143027	-0.40368	0.185879	0.533545	0.0354821	0.120965	protein metabolism;other metabolic processes	non-structural extracellular;ER/Golgi;other cytoplasmic organelle;other cell component	other molecular function		Neutrophil degranulation
Q96P47	Arf-GAP with GTPase, ANK repeat and PH domain-containing protein 3 OS=Homo sapiens OX=9606 GN=AGAP3 PE=1 SV=2	AGAP3					-0.123067	0.17589	-0.153827	0.126517	0.0903168	0.134502	-0.24328	-0.20473	0.0788097	-0.27186	-0.16936	-0.0202599	0.23954	-0.0215797	0.05299	9.12514	8.40168	9.85503	8.85328	8.23232	9.83477	8.88186	8.19695	9.93384	9.1214	8.17537	9.98683	0.0236	-0.123067	0.0652731	-0.123067	0.0870459	-0.153827	0.0423231	0.0903168	protein metabolism;other metabolic processes;stress response	nucleus;other cell component	enzyme regulator activity;other molecular function
P52594	Arf-GAP domain and FG repeat-containing protein 1 OS=Homo sapiens OX=9606 GN=AGFG1 PE=1 SV=2	AGFG1					-0.0623465	0.0878065	-0.0777566	0.0899929	0.0588102	0.0672468	0.0151005	-0.15774	-0.0444002	0.026	-0.12467	-0.1346	-0.0053997	0.12873	0.0531006	10.1956	9.93703	10.387	10.2216	9.81236	10.2524	10.2107	9.77929	10.3426	10.2053	9.90802	10.3957	0.02059	-0.0623569	0.104807	-0.0623465	0.150497	-0.0777566	0.0948747	0.0588102	cell organization and biogenesis;other metabolic processes;transport	cytosol;nucleus;other cell component	enzyme regulator activity;nucleic acid binding activity;other molecular function		Cargo recognition for clathrin-mediated endocytosis
O95081	Arf-GAP domain and FG repeat-containing protein 2 OS=Homo sapiens OX=9606 GN=AGFG2 PE=1 SV=2	AGFG2					-0.344843	0.397646	-0.331727	0.327746	-0.0337966	0.273113	0.11221	-0.5353	-0.61144	-0.0567503	-0.24403	-0.6944	-0.0991998	0.26608	-0.26827	7.20198	6.66643	6.75093	7.14523	6.4224	6.05653	7.31419	6.13113	6.13949	7.21499	6.39721	5.87122	0.0229778	-0.344843	0.333202	-0.344843	0.387721	-0.331727	0.0203115	-0.0337966		other cell component	enzyme regulator activity;other molecular function
Q8N302	Angiogenic factor with G patch and FHA domains 1 OS=Homo sapiens OX=9606 GN=AGGF1 PE=1 SV=2	AGGF1					-0.0114865	0.254109	-0.0177197	0.297712	0.12696	0.20013	0.1976	-0.29431	0.0622501	0.29741	-0.29425	-0.0563197	0.34379	0.08776	-0.0506701	6.95184	8.53424	7.67683	7.24925	8.23999	7.62051	7.14944	8.23993	7.73908	7.49323	8.32769	7.68841	0.0181271	-0.0114865	0.00678859	-0.0114865	0.0107997	-0.0177197	0.114206	0.12696	cell adhesion;developmental processes;other biological processes	non-structural extracellular;other cell component	nucleic acid binding activity		Signaling by BRAF and RAF1 fusions
Q53H12	Acylglycerol kinase, mitochondrial OS=Homo sapiens OX=9606 GN=AGK PE=1 SV=2	AGK					-0.1179	0.404529	0.178233	0.287869	-0.0946331	0.333555	0.3461	-0.3033	-0.3965	0.4843	0.1375	-0.0871	-0.377	0.2734	-0.1803	11.2452	11.6073	12.1521	11.7295	11.7448	12.065	11.5913	11.304	11.7556	11.2143	11.5774	11.5753	0.0201158	-0.11793	0.148984	-0.1179	0.247111	0.178233	0.204337	-0.0946331	cell organization and biogenesis;other metabolic processes;transport	other membranes;cytosol;mitochondrion;other cell component	kinase activity;other molecular function		Signaling by BRAF and RAF1 fusions;Glycerophospholipid biosynthesis
P35573	Glycogen debranching enzyme OS=Homo sapiens OX=9606 GN=AGL PE=1 SV=3	AGL		+			-0.6503	0.166381	-0.108467	0.123555	-0.0862567	0.10718	-0.8395	-0.5846	-0.5268	-0.2481	-0.0640001	-0.0132999	0.0363998	-0.1333	-0.16187	11.1293	11.0338	10.5274	10.8812	10.9698	10.5141	10.2898	10.4492	10.0006	10.3262	10.3159	9.83873	0.333505	-0.650333	1.33287	-0.6503	0.17658	-0.108467	0.155465	-0.0862567	other metabolic processes;other biological processes	non-structural extracellular;cytosol;ER/Golgi;nucleus;other cell component	other molecular function	Glycogen synthesis and degradation	Neutrophil degranulation;Glycogen breakdown (glycogenolysis)
Q9BSE5	Guanidino acid hydrolase, mitochondrial OS=Homo sapiens OX=9606 GN=AGMAT PE=1 SV=2	AGMAT					-0.0549868	0.329999	0.217973	0.110892	0.0437366	0.312583	0.29185	-0.0917401	-0.36507	0.33625	0.20132	0.11635	-0.28629	0.08218	0.33532	8.13929	7.5591	7.51555	8.47554	7.76042	7.6319	8.43114	7.46736	7.15048	8.14485	7.54954	7.4858	0.0221932	-0.0549868	0.0431673	-0.0549868	0.263046	0.217973	0.0336891	0.0437366	other metabolic processes	mitochondrion	other molecular function		Agmatine biosynthesis
Q9UL18	Protein argonaute-1 OS=Homo sapiens OX=9606 GN=AGO1 PE=1 SV=3	AGO1					-0.0779333	0.0993043	0.0717669	0.100307	-0.0883668	0.0366299	-0.177799	0.0207996	-0.0768003	-0.0424995	0.1453	0.1125	-0.0496006	-0.0930996	-0.1224	11.3564	10.7459	10.9131	11.3139	10.8912	11.0256	11.1786	10.7667	10.8363	11.129	10.6736	10.7139	0.0231976	-0.0779632	0.128719	-0.0779333	0.118398	0.0717669	0.173027	-0.0883668	cell organization and biogenesis;RNA metabolism OR transcription;other metabolic processes;other biological processes	cytosol;nucleus;other cell component	nucleic acid binding activity;other molecular function	Modulators of TCR signaling and T cell activation	TP53 Regulates Metabolic Genes;NR1H3 & NR1H2 regulate gene expression linked to cholesterol transport and efflux;MAPK6/MAPK4 signaling;Transcriptional regulation by small RNAs;Oxidative Stress Induced Senescence;Estrogen-dependent gene expression;Pre-NOTCH Transcription and Translation;RUNX1 regulates genes involved in megakaryocyte differentiation and platelet function;Oncogene Induced Senescenc…
Q9UKV8	Protein argonaute-2 OS=Homo sapiens OX=9606 GN=AGO2 PE=1 SV=3	AGO2					-0.13192	0.125815	0.18857	0.0835313	-0.185007	0.246092	-0.23467	-0.16949	0.00839996	0.2612	0.09729	0.20722	0.0591698	-0.18122	-0.43297	9.62803	9.29875	9.05503	9.88923	9.39604	9.26225	9.39336	9.12926	9.06343	9.45253	8.94804	8.63046	0.0212071	-0.131917	0.27222	-0.13192	0.303494	0.18857	0.287693	-0.185007	cell organization and biogenesis;protein metabolism;RNA metabolism OR transcription;other metabolic processes;developmental processes;other biological processes	non-structural extracellular;cytosol;nucleus;other cell component	nucleic acid binding activity;other molecular function	exRNA mechanism of action and biogenesis;Fragile X syndrome;Male infertility;Influence of laminopathies on Wnt signaling;Overlap between signal transduction pathways contributing to LMNA laminopathies	MAPK6/MAPK4 signaling;Transcriptional regulation by small RNAs;Estrogen-dependent gene expression;MicroRNA (miRNA) biogenesis;Pre-NOTCH Transcription and Translation;M-decay: degradation of maternal mRNAs by maternally stored factors;TP53 Regulates Metabolic Genes;Ca2+ pathway;Regulation of MECP2 expression and activity;NR1H3 & NR1H2 regulate gene expression linked to cholesterol transport and ef…
Q9H9G7	Protein argonaute-3 OS=Homo sapiens OX=9606 GN=AGO3 PE=1 SV=2	AGO3					-0.176057	0.0813375	0.120477	0.0535603	-0.10047	0.137132	-0.14773	-0.26777	-0.11267	0.05898	0.14554	0.15691	-0.11115	0.0416899	-0.23195	8.70595	9.13437	9.32267	8.76493	9.27991	9.47958	8.55822	8.8666	9.21	8.44707	8.90829	8.97805	0.0214986	-0.176053	0.26868	-0.176057	0.161424	0.120477	0.148858	-0.10047	cell organization and biogenesis;RNA metabolism OR transcription;other metabolic processes;other biological processes	cytosol;nucleus;other cell component	nucleic acid binding activity;other molecular function	miR-targeted genes in lymphocytes;miR-targeted genes in muscle cell	TGFBR3 expression;Regulation of MECP2 expression and activity;Estrogen-dependent gene expression;MicroRNA (miRNA) biogenesis;Pre-NOTCH Transcription and Translation;RUNX1 regulates genes involved in megakaryocyte differentiation and platelet function;TP53 Regulates Metabolic Genes;MAPK6/MAPK4 signaling;Oxidative Stress Induced Senescence;Oncogene Induced Senescence;Transcriptional Regulation by V…
Q99943	1-acyl-sn-glycerol-3-phosphate acyltransferase alpha OS=Homo sapiens OX=9606 GN=AGPAT1 PE=1 SV=2	AGPAT1					0.226653	0.0841197	0.0354067	0.235247	-0.108197	0.0496909	0.25041	0.29634	0.13321	0.17004	0.17241	-0.23623	-0.13787	-0.13589	-0.0508299	8.21437	8.27561	8.10108	8.38441	8.44802	7.86485	8.46478	8.57195	8.23429	8.32691	8.43606	8.18346	0.122827	0.226644	0.947108	0.226653	0.0642837	0.0354067	0.365786	-0.108197	other metabolic processes;other biological processes	other membranes;ER/Golgi	other molecular function	Triacylglyceride synthesis	ChREBP activates metabolic gene expression;Synthesis of PA
O15120	1-acyl-sn-glycerol-3-phosphate acyltransferase beta OS=Homo sapiens OX=9606 GN=AGPAT2 PE=1 SV=1	AGPAT2		+			1.10059	0.460977	-0.00676664	0.211543	0.0773099	0.323727	0.56853	1.38018	1.35306	-0.19023	0.22463	-0.0546999	0.39837	0.0825801	-0.24902	6.4343	6.5787	6.14463	6.24407	6.80333	6.08993	7.00283	7.95888	7.49769	7.4012	8.04146	7.24867	0.55639	1.10059	1.65018	1.10059	0.00885142	-0.00676664	0.0737936	0.0773099	other metabolic processes;other biological processes	plasma membrane;other membranes;ER/Golgi	other molecular function	Adipogenesis;Triacylglyceride synthesis;Ciliary landscape;Congenital generalized lipodystrophy	Neutrophil degranulation;MLL4 and MLL3 complexes regulate expression of PPARG target genes in adipogenesis and hepatic steatosis;Synthesis of PA
Q9NRZ7	1-acyl-sn-glycerol-3-phosphate acyltransferase gamma OS=Homo sapiens OX=9606 GN=AGPAT3 PE=1 SV=1	AGPAT3					-0.474677	0.148975	0.0459131	0.120439	0.0330998	0.0598565	-0.6374	-0.345	-0.44163	-0.0929003	0.108	0.12264	0.0360994	-0.0282001	0.0914001	10.7157	10.6883	9.76943	10.6228	10.7963	9.89207	10.0783	10.3433	9.3278	10.1144	10.3151	9.4192	0.0315058	-0.47469	0.473077	-0.474677	0.0373806	0.0459131	0.0272497	0.0330998	other metabolic processes	other membranes;ER/Golgi;nucleus;other cell component	other molecular function	Triacylglyceride synthesis	COPI-independent Golgi-to-ER retrograde traffic;Synthesis of PA
Q9NRZ5	1-acyl-sn-glycerol-3-phosphate acyltransferase delta OS=Homo sapiens OX=9606 GN=AGPAT4 PE=1 SV=1	AGPAT4					1.20686	0.200947	0.0334034	0.184573	-0.15285	0.206504	0.98229	1.26857	1.36971	-0.16766	0.19515	0.0727201	0.0594201	-0.35306	-0.16491	5.40579	6.71621	6.22586	5.23813	6.91136	6.29858	6.38808	7.98478	7.59557	6.4475	7.63172	7.43066	0.115075	1.20686	0.917768	1.20686	0.0178879	0.0334034	0.0900609	-0.15285	other metabolic processes	other membranes;mitochondrion;ER/Golgi;other cell component	other molecular function	Triacylglyceride synthesis;Glycerolipids and glycerophospholipids	Synthesis of PA
Q9NUQ2	1-acyl-sn-glycerol-3-phosphate acyltransferase epsilon OS=Homo sapiens OX=9606 GN=AGPAT5 PE=1 SV=3	AGPAT5					-0.618877	0.344437	0.0770067	0.0969923	-0.0395233	0.286025	-0.45532	-0.38669	-1.01462	0.18787	0.00780964	0.0353403	-0.23673	-0.17036	0.28852	9.52225	7.96468	9.69893	9.71012	7.97249	9.73427	9.06693	7.57799	8.68431	8.8302	7.40763	8.97283	0.0277185	-0.61888	0.364432	-0.618877	0.032378	0.0770067	0.0196365	-0.0395233	other metabolic processes;other biological processes	other membranes;mitochondrion;ER/Golgi;nucleus;other cell component	other molecular function	Triacylglyceride synthesis	Synthesis of PA
O00116	Alkyldihydroxyacetonephosphate synthase, peroxisomal OS=Homo sapiens OX=9606 GN=AGPS PE=1 SV=1	AGPS					-0.0935669	0.0962383	-0.0183334	0.0136281	0.0379333	0.229957	0.00419998	-0.1882	-0.0967007	-0.0212002	-0.0303001	-0.00349998	-0.1427	0.2968	-0.0402994	11.8332	11.1981	11.1498	11.812	11.1678	11.1463	11.8374	11.0099	11.0531	11.6947	11.3067	11.0128	0.0214456	-0.0935965	0.0963195	-0.0935669	0.0196799	-0.0183334	0.0385994	0.0379333	other metabolic processes	cytosol;other cytoplasmic organelle	other molecular function	Triacylglyceride synthesis	Plasmalogen biosynthesis;TYSND1 cleaves peroxisomal proteins
O00468	Agrin OS=Homo sapiens OX=9606 GN=AGRN PE=1 SV=6	AGRN					0.67863	0.0754628	-0.35266	0.210675	-0.38897	0.0202801	NaN	0.62527	0.73199	NaN	-0.20369	-0.50163	NaN	-0.37463	-0.40331	NaN	6.1514	4.99001	NaN	5.94771	4.48838	NaN	6.77667	5.722	NaN	6.40204	5.31869	0.0231637	0.67863	0.320437	0.67863	0.129791	-0.35266	0.181709	-0.38897	cell-cell signaling;cell organization and biogenesis;developmental processes;signal transduction;other biological processes	non-structural extracellular;extracellular matrix;plasma membrane;other membranes;ER/Golgi;other cytoplasmic organelle;other cell component	cytoskeletal activity;other molecular function	Primary focal segmental glomerulosclerosis (FSGS);Splicing factor NOVA regulated synaptic proteins;GDNF signaling;Neurogenesis regulation in the olfactory epithelium;1p36 copy number variation syndrome	RSV-host interactions;Integrin cell surface interactions;ECM proteoglycans;NCAM1 interactions;Respiratory syncytial virus (RSV) attachment and entry;A tetrasaccharide linker sequence is required for GAG synthesis;HS-GAG biosynthesis;HS-GAG degradation;Non-integrin membrane-ECM interactions;Defective B4GALT7 causes EDS, progeroid type;Defective B3GAT3 causes JDSSDHD;Defective EXT2 causes exostoses…
Q6RW13	Type-1 angiotensin II receptor-associated protein OS=Homo sapiens OX=9606 GN=AGTRAP PE=1 SV=1	AGTRAP	+	+			2.06704	0.386239	0.0975167	0.333033	-0.298037	0.464534	1.71443	2.00684	2.47984	-0.19508	0.02771	0.45992	-0.0156698	-0.83418	-0.04426	5.66112	6.22054	6.05697	5.46604	6.24825	6.51689	7.37555	8.22738	8.53681	7.35988	7.3932	8.49255	1.0027	2.06703	2.23623	2.06704	0.0980757	0.0975167	0.229446	-0.298037	stress response;signal transduction;other biological processes	plasma membrane;other membranes;ER/Golgi;other cell component	other molecular function		Signaling by BRAF and RAF1 fusions
Q8WYP5	Protein ELYS OS=Homo sapiens OX=9606 GN=AHCTF1 PE=1 SV=3	AHCTF1					-0.296666	0.240871	-0.0593999	0.183874	0.0654669	0.077813	-0.5512	-0.2665	-0.0723	-0.1954	-0.1326	0.1498	0.1253	-0.0225	0.0936003	12.5778	12.7625	12.5236	12.3824	12.6299	12.6734	12.0266	12.496	12.4513	12.1519	12.4735	12.5449	0.0878423	-0.296697	0.827692	-0.296666	0.196947	-0.0593999	0.124556	0.0654669	cell organization and biogenesis;transport;other biological processes	other membranes;cytosol;nucleus;other cell component	nucleic acid binding activity	Gastric cancer network 2	Separation of Sister Chromatids;Resolution of Sister Chromatid Cohesion;RHO GTPases Activate Formins;EML4 and NUDC in mitotic spindle formation;Amplification of signal from unattached kinetochores via a MAD2 inhibitory signal;Postmitotic nuclear pore complex (NPC) reformation
P23526	Adenosylhomocysteinase OS=Homo sapiens OX=9606 GN=AHCY PE=1 SV=4	AHCY					-0.195	0.194246	-0.0438	0.0714717	0.0486329	0.307455	-0.0422001	-0.1292	-0.4136	-0.0650997	0.0359001	-0.102201	-0.3062	0.2161	0.235999	12.5955	12.2662	12.2201	12.5304	12.3021	12.1179	12.5533	12.137	11.8065	12.2471	12.3531	12.0425	0.0223998	-0.19503	0.325333	-0.195	0.0930606	-0.0438	0.0727143	0.0486329	other metabolic processes	cytosol;ER/Golgi;nucleus;other cell component	other molecular function	Folate metabolism;Trans-sulfuration pathway;One-carbon metabolism;Trans-sulfuration, one-carbon metabolism and related pathways;Methionine de novo and salvage pathway;Ethanol effects on histone modifications;Spina bifida	Methylation;Sulfur amino acid metabolism;Metabolism of ingested SeMet, Sec, MeSec into H2Se;Defective AHCY causes HMAHCHD
O43865	S-adenosylhomocysteine hydrolase-like protein 1 OS=Homo sapiens OX=9606 GN=AHCYL1 PE=1 SV=2	AHCYL1					-0.520167	0.178177	0.0338001	0.098882	-0.1371	0.0721127	-0.6349	-0.3149	-0.610701	-0.0798998	0.0816002	0.0997	-0.216599	-0.0759001	-0.1188	11.78	11.4235	11.3219	11.7001	11.5051	11.4216	11.1451	11.1086	10.7112	10.9285	11.0327	10.5924	0.272621	-0.520196	1.24317	-0.520167	0.0733972	0.0338001	0.288075	-0.1371	cell organization and biogenesis;other metabolic processes;transport;signal transduction;other biological processes	plasma membrane;other membranes;cytosol;ER/Golgi;other cell component	enzyme regulator activity;nucleic acid binding activity;other molecular function	Trans-sulfuration, one-carbon metabolism and related pathways	Role of phospholipids in phagocytosis;FCERI mediated Ca+2 mobilization;FCGR3A-mediated IL10 synthesis;Antigen activates B Cell Receptor (BCR) leading to generation of second messengers;Ion homeostasis;Regulation of insulin secretion;VEGFR2 mediated cell proliferation;PLC beta mediated events;DAG and IP3 signaling;CLEC7A (Dectin-1) induces NFAT activation
Q96HN2	Adenosylhomocysteinase 3 OS=Homo sapiens OX=9606 GN=AHCYL2 PE=1 SV=1	AHCYL2					0.0114299	0.610067	-0.24759	0.271228	0.102843	0.555377	0.46556	-0.68201	0.25074	-0.0539398	-0.55758	-0.13125	-0.27977	0.73985	-0.15155	8.24407	5.87754	8.43482	8.19013	5.31996	8.30357	8.70963	5.19553	8.68556	8.42986	5.93538	8.53401	0.0185153	0.0114268	0.00261491	0.0114299	0.0677005	-0.24759	0.0238203	0.102843	other metabolic processes	cytosol;ER/Golgi;other cell component	other molecular function	One-carbon metabolism;Trans-sulfuration, one-carbon metabolism and related pathways;Spina bifida	Bicarbonate transporters
Q5TGY3	Transcription factor Gibbin OS=Homo sapiens OX=9606 GN=AHDC1 PE=1 SV=1	AHDC1					-0.0913634	0.178561	-0.354327	0.14561	0.0889502	0.0326515	0.0162597	-0.29748	0.00713015	-0.21405	-0.34419	-0.50474	0.0824003	0.12438	0.06007	5.95871	7.28722	7.42309	5.74466	6.94303	6.91835	5.97497	6.98974	7.43022	6.05737	7.11412	7.49029	0.0231857	-0.0913666	0.0493256	-0.0913634	0.226464	-0.354327	0.0502421	0.0889502	developmental processes;other biological processes	nucleus;other cell component	nucleic acid binding activity;other molecular function	Mesodermal commitment pathway
Q09666	Neuroblast differentiation-associated protein AHNAK OS=Homo sapiens OX=9606 GN=AHNAK PE=1 SV=2	AHNAK					0.372513	0.0903712	-0.0914768	0.143499	-0.0349331	0.0315759	0.31534	0.3255	0.4767	-0.172	0.0741997	-0.17663	-0.0081501	-0.0268993	-0.0697498	9.5554	10.1954	9.47503	9.3834	10.2696	9.2984	9.87074	10.5209	9.95173	9.86259	10.494	9.88198	0.0373802	0.3725	0.536537	0.372513	0.0840979	-0.0914768	0.0408101	-0.0349331	other biological processes	non-structural extracellular;plasma membrane;other membranes;cytosol;cytoskeleton;nucleus;other cell component	other molecular function
O95433	Activator of 90 kDa heat shock protein ATPase homolog 1 OS=Homo sapiens OX=9606 GN=AHSA1 PE=1 SV=1	AHSA1					-0.3731	0.210812	0.141334	0.0877264	0.0876665	0.200892	-0.2335	-0.2702	-0.615601	0.238601	0.0682001	0.1172	-0.0985003	0.0608997	0.3006	11.3895	10.7527	10.7089	11.6281	10.8209	10.8261	11.156	10.4825	10.0933	11.0575	10.5434	10.3939	0.0293082	-0.373107	0.417652	-0.3731	0.152107	0.141334	0.0839415	0.0876665	protein metabolism;other metabolic processes;other biological processes	cytosol;ER/Golgi	other molecular function	T-cell antigen receptor (TCR) pathway during Staphylococcus aureus infection
Q9NZD4	Alpha-hemoglobin-stabilizing protein OS=Homo sapiens OX=9606 GN=AHSP PE=1 SV=1	AHSP					-0.754847	0.344637	0.20703	0.27711	0.128647	0.207394	-1.12664	-0.69184	-0.44606	-0.0482101	0.16753	0.50177	0.23748	-0.11051	0.25897	9.51377	9.67412	8.5414	9.46556	9.84165	9.04317	8.38713	8.98228	8.09534	8.62461	8.87177	8.35431	0.0821297	-0.754847	0.792699	-0.754847	0.187276	0.20703	0.160624	0.128647	protein metabolism;other metabolic processes;other biological processes	cytosol;other cell component	other molecular function
Q96BJ3	Axin interactor, dorsalization-associated protein OS=Homo sapiens OX=9606 GN=AIDA PE=1 SV=1	AIDA		+			-0.784953	0.189777	-0.0124334	0.109331	-0.0981134	0.0583679	-0.64719	-1.00142	-0.70625	-0.0639601	-0.0864801	0.11314	-0.15022	-0.10908	-0.0350399	9.41815	9.39585	9.69143	9.35419	9.30937	9.80457	8.77096	8.39443	8.98518	8.62074	8.28535	8.95014	0.673091	-0.784957	1.78611	-0.784953	0.0225044	-0.0124334	0.140728	-0.0981134	developmental processes;other biological processes	other membranes;other cell component	other molecular function
O95831	Apoptosis-inducing factor 1, mitochondrial OS=Homo sapiens OX=9606 GN=AIFM1 PE=1 SV=1	AIFM1					-0.1039	0.173621	0.0598001	0.0286407	0.0398334	0.229627	0.0918999	-0.164499	-0.2391	0.0921001	0.0375004	0.0497999	-0.2253	0.175	0.1698	12.1083	11.8536	12.0532	12.2004	11.8911	12.103	12.2002	11.6891	11.8141	11.9749	11.8641	11.9839	0.0206219	-0.10393	0.237486	-0.1039	0.191428	0.0598001	0.0893544	0.0398334	cell organization and biogenesis;stress response;transport;developmental processes;signal transduction;other biological processes	other membranes;cytosol;mitochondrion;nucleus;other cell component	nucleic acid binding activity;other molecular function	Apoptosis modulation and signaling;Nanomaterial induced apoptosis;Apoptosis modulation by HSP70
Q12904	Aminoacyl tRNA synthase complex-interacting multifunctional protein 1 OS=Homo sapiens OX=9606 GN=AIMP1 PE=1 SV=2	AIMP1					0.0404669	0.212202	0.2353	0.152302	-0.00276661	0.223853	0.285	-0.0682993	-0.0952997	0.4034	0.196	0.106501	-0.2563	0.1676	0.0804005	11.2072	10.6057	10.9892	11.6106	10.8017	11.0957	11.4922	10.5374	10.8939	11.2359	10.705	10.9743	0.0222677	0.0404301	0.0418419	0.0404669	0.328638	0.2353	0.00284359	-0.00276661	cell-cell signaling;protein metabolism;other metabolic processes;stress response;developmental processes;signal transduction;other biological processes	non-structural extracellular;cytosol;ER/Golgi;nucleus;other cell component	signal transduction activity or receptor binding;nucleic acid binding activity;other molecular function	Ciliary landscape	Transcriptional and post-translational regulation of MITF-M expression and activity;Selenoamino acid metabolism;Cytosolic tRNA aminoacylation
Q13155	Aminoacyl tRNA synthase complex-interacting multifunctional protein 2 OS=Homo sapiens OX=9606 GN=AIMP2 PE=1 SV=2	AIMP2					-0.0331968	0.0291484	0.080403	0.0286338	-0.0310434	0.0776212	-0.0177002	-0.01507	-0.0668201	0.11025	0.0777998	0.0531597	-0.11384	-0.0193701	0.0400801	9.99905	9.58399	9.97484	10.1093	9.66179	10.028	9.98135	9.56892	9.90802	9.86751	9.54955	9.9481	0.0235624	-0.0331999	0.0623227	-0.0331968	0.156429	0.080403	0.0612374	-0.0310434	cell organization and biogenesis;protein metabolism;other metabolic processes;developmental processes;other biological processes	cytosol;nucleus;other cell component	other molecular function	Osteoclast signaling;Transcriptional activation by NRF2 in response to phytochemicals;NRF2-ARE regulation	Transcriptional and post-translational regulation of MITF-M expression and activity;Selenoamino acid metabolism;Cytosolic tRNA aminoacylation
O00170	AH receptor-interacting protein OS=Homo sapiens OX=9606 GN=AIP PE=1 SV=3	AIP					0.0579332	0.386645	0.0995998	0.27984	0.02132	0.155632	0.4914	-0.0662003	-0.2514	0.4178	-0.0108004	-0.1082	-0.14944	0.1552	0.0581999	9.6083	10.6372	10.2577	10.0261	10.6264	10.1495	10.0997	10.571	10.0063	9.95026	10.7262	10.0645	0.0230281	0.0579166	0.057646	0.0579332	0.101757	0.0995998	0.0238931	0.02132	protein metabolism;other metabolic processes;other biological processes	other membranes;cytosol;nucleus;other cell component	signal transduction activity or receptor binding;other molecular function	Aryl hydrocarbon receptor pathway;Aryl hydrocarbon receptor pathway;Nuclear receptors meta-pathway	Aryl hydrocarbon receptor signalling;Gene and protein expression by JAK-STAT signaling after Interleukin-12 stimulation
Q9NX04	AFG2-interacting ribosome maturation factor OS=Homo sapiens OX=9606 GN=AIRIM PE=1 SV=1	AIRIM					0.20686	0.658727	0.146127	0.458404	0.20718	0.248902	-0.38554	0.08988	0.91624	-0.19293	-0.0363603	0.66767	0.28471	-0.07126	0.40809	8.70829	6.63814	3.96365	8.51536	6.60178	4.63132	8.32275	6.72802	4.87989	8.60746	6.65676	5.28798	0.0223861	0.20686	0.0415347	0.20686	0.0276711	0.146127	0.0514407	0.20718	other biological processes	cytosol;nucleus;other cell component
P00568	Adenylate kinase isoenzyme 1 OS=Homo sapiens OX=9606 GN=AK1 PE=1 SV=3	AK1					0.000876745	0.195822	0.160366	0.16222	0.0233831	0.0939845	0.15872	0.06217	-0.21826	0.23856	0.26868	-0.0261402	-0.0851402	0.0773497	0.07794	8.89192	9.17185	8.84867	9.13048	9.44053	8.82253	9.05064	9.23402	8.63041	8.9655	9.31137	8.70835	0.0186961	0.000876745	0.0013927	0.000876745	0.320506	0.160366	0.0315425	0.0233831	other metabolic processes	cytosol;cytoskeleton;other cell component	kinase activity;other molecular function		Interconversion of nucleotide di- and triphosphates
P54819	Adenylate kinase 2, mitochondrial OS=Homo sapiens OX=9606 GN=AK2 PE=1 SV=2	AK2					0.373233	0.540953	0.363433	0.282305	-0.167867	0.456023	0.3645	0.9185	-0.163301	0.3723	0.6412	0.0767994	-0.3043	-0.5401	0.3408	10.4363	10.6798	10.8871	10.8086	11.321	10.9639	10.8008	11.5983	10.7238	10.4965	11.0582	11.0646	0.0381292	0.373204	0.533372	0.373233	0.843812	0.363433	0.19071	-0.167867	other metabolic processes	cytoskeleton;mitochondrion;other cell component	kinase activity;other molecular function		Interconversion of nucleotide di- and triphosphates
Q9UIJ7	GTP:AMP phosphotransferase AK3, mitochondrial OS=Homo sapiens OX=9606 GN=AK3 PE=1 SV=4	AK3					0.175427	0.189459	0.225763	0.102103	-0.0027202	0.0896805	-0.0202799	0.18861	0.35795	0.13398	0.20757	0.33574	0.06915	-0.10322	0.0259094	9.33572	9.30256	9.62074	9.4697	9.51013	9.95648	9.31544	9.49117	9.97869	9.38459	9.38795	10.0046	0.0225517	0.17543	0.323531	0.175427	0.535884	0.225763	0.00310818	-0.0027202	other metabolic processes;stress response	mitochondrion;other cell component	kinase activity;other molecular function		Factors involved in megakaryocyte development and platelet production
P27144	Adenylate kinase 4, mitochondrial OS=Homo sapiens OX=9606 GN=AK4 PE=1 SV=1	AK4					0.0659434	0.0829623	0.108976	0.131431	0.1486	0.0367636	-0.0298004	0.11657	0.11106	-0.0118008	0.0897799	0.24895	0.1079	0.179399	0.1585	10.1084	9.88653	9.66393	10.0966	9.97631	9.91288	10.0786	10.0031	9.77499	10.1865	10.1825	9.93349	0.019593	0.0659234	0.156852	0.0659434	0.321177	0.108976	0.528275	0.1486	other metabolic processes;stress response;other biological processes	mitochondrion;other cell component	kinase activity;other molecular function	CCL18 signaling	Interconversion of nucleotide di- and triphosphates
A0A8I5KW96	Adenylate kinase 4, mitochondrial OS=Homo sapiens OX=9606 GN=AK4P3 PE=3 SV=1	AK4P3					-0.80282	NaN	-0.23464	NaN	0.20783	NaN	NaN	NaN	-0.80282	NaN	NaN	-0.23464	NaN	NaN	0.20783	NaN	NaN	7.72175	NaN	NaN	7.48711	NaN	NaN	6.91893	NaN	NaN	7.12676	0	0	NaN	0	NaN	0	NaN	0	other metabolic processes	mitochondrion	kinase activity;other molecular function
Q9Y3D8	Adenylate kinase isoenzyme 6 OS=Homo sapiens OX=9606 GN=AK6 PE=1 SV=1	AK6					-0.33253	0.127073	-0.154157	0.0440084	0.132987	0.0863071	-0.19298	-0.36304	-0.44157	-0.20148	-0.14653	-0.11446	0.04702	0.13231	0.21963	8.89065	9.62432	8.90102	8.68917	9.47779	8.78656	8.69767	9.26128	8.45945	8.74469	9.39359	8.67908	0.0288202	-0.332533	0.41653	-0.33253	0.16745	-0.154157	0.150532	0.132987	RNA metabolism OR transcription;other metabolic processes;other biological processes	cytoskeleton;nucleus;other cell component	kinase activity;other molecular function		Interconversion of nucleotide di- and triphosphates
Q5TCS8	Adenylate kinase 9 OS=Homo sapiens OX=9606 GN=AK9 PE=1 SV=2	AK9					-0.22375	NaN	-0.30031	NaN	0.24024	NaN	NaN	-0.22375	NaN	NaN	-0.30031	NaN	NaN	0.24024	NaN	NaN	7.39909	NaN	NaN	7.09878	NaN	NaN	7.17534	NaN	NaN	7.41558	NaN	0	0	NaN	0	NaN	0	NaN	0	other metabolic processes	other membranes;cytosol;cytoskeleton;nucleus;other cell component	kinase activity;other molecular function		Interconversion of nucleotide di- and triphosphates
Q92667	A-kinase anchor protein 1, mitochondrial OS=Homo sapiens OX=9606 GN=AKAP1 PE=1 SV=1	AKAP1					-0.572384	0.24621	0.0248664	0.157873	-0.034023	0.0444175	-0.307281	-0.616	-0.79387	0.205899	-0.0841999	-0.0471001	-0.0166597	-0.0844994	-0.000909805	10.1506	10.9283	10.5532	10.3565	10.8441	10.5061	9.84332	10.3123	9.75933	9.82666	10.2278	9.75842	0.122969	-0.572407	0.946704	-0.572384	0.0314034	0.0248664	0.051793	-0.034023	stress response;other biological processes	other membranes;cytosol;mitochondrion	other molecular function	G protein signaling	Factors involved in megakaryocyte development and platelet production;Mitochondrial calcium ion transport
O43572	A-kinase anchor protein 10, mitochondrial OS=Homo sapiens OX=9606 GN=AKAP10 PE=1 SV=2	AKAP10					-0.0924266	0.135787	-0.188593	0.146929	0.0797002	0.0298146	-0.143	-0.19567	0.0613899	-0.10839	-0.35817	-0.0992203	0.0991001	0.0453701	0.0946302	8.19576	8.21319	9.36732	8.08737	7.85502	9.2681	8.05276	8.01752	9.42871	8.15186	8.06289	9.52334	0.0230973	-0.0924203	0.0525685	-0.0924266	0.117407	-0.188593	0.0409174	0.0797002	signal transduction;other biological processes	plasma membrane;other membranes;cytosol;mitochondrion;other cell component	other molecular function	G protein signaling;TAR syndrome	Factors involved in megakaryocyte development and platelet production
Q9UKA4	A-kinase anchor protein 11 OS=Homo sapiens OX=9606 GN=AKAP11 PE=1 SV=1	AKAP11					0.197623	0.184229	0.0369101	0.0564169	0.0546233	0.133661	0.31217	-0.0148902	0.29559	0.0939898	0.0355601	-0.0188198	-0.0167503	0.20882	-0.0282001	7.3144	7.70786	8.20879	7.40839	7.74342	8.18997	7.62657	7.69297	8.50438	7.60982	7.90179	8.47618	0.0206451	0.197623	0.198605	0.197623	0.0363608	0.0369101	0.0493186	0.0546233	cell organization and biogenesis;signal transduction;other biological processes	plasma membrane;other membranes;cytosol;cytoskeleton;nucleus;other cell component	other molecular function	G protein signaling
Q12802	A-kinase anchor protein 13 OS=Homo sapiens OX=9606 GN=AKAP13 PE=1 SV=2	AKAP13					0.307677	0.125559	-0.237347	0.109112	-0.0730333	0.133437	0.16593	0.35217	0.40493	-0.35394	-0.1377	-0.2204	-0.01682	-0.22538	0.0230999	8.58051	8.54599	8.74006	8.22657	8.40829	8.51966	8.74644	8.89816	9.14499	8.72962	8.67278	9.16809	0.19659	0.30768	1.10768	0.307677	1.07006	-0.237347	0.138549	-0.0730333	developmental processes;signal transduction;other biological processes	cytosol;nucleus;other cell component	enzyme regulator activity;other molecular function	Glucocorticoid receptor pathway;Nuclear receptors meta-pathway;G protein signaling	RHOC GTPase cycle;RHOA GTPase cycle;NRAGE signals death through JNK;G alpha (12/13) signalling events;RHOB GTPase cycle
Q02040	A-kinase anchor protein 17A OS=Homo sapiens OX=9606 GN=AKAP17A PE=1 SV=2	AKAP17A					0.0787299	0.204219	0.0555366	0.0752197	0.113997	0.0834734	-0.0308599	-0.0473003	0.31435	0.01649	0.00786972	0.14225	0.10779	0.2004	0.0338001	9.73703	9.26801	8.93108	9.75352	9.27588	9.07333	9.70617	9.22071	9.24543	9.81396	9.42111	9.27923	0.0218674	0.0787268	0.100203	0.0787299	0.0625039	0.0555366	0.194743	0.113997	RNA metabolism OR transcription;other metabolic processes;signal transduction;other biological processes	cytosol;nucleus	other molecular function
P24588	A-kinase anchor protein 5 OS=Homo sapiens OX=9606 GN=AKAP5 PE=1 SV=3	AKAP5					-0.88314	NaN	-0.20474	NaN	0.29683	NaN	NaN	-0.88314	NaN	NaN	-0.20474	NaN	NaN	0.29683	NaN	NaN	5.37752	NaN	NaN	5.17278	NaN	NaN	4.49438	NaN	NaN	4.79121	NaN	0	0	NaN	0	NaN	0	NaN	0	cell-cell signaling;signal transduction;other biological processes	plasma membrane;other membranes;cytosol;other cytoplasmic organelle;other cell component	signal transduction activity or receptor binding;other molecular function	G protein signaling;Fragile X syndrome	Glucagon-like Peptide-1 (GLP1) regulates insulin secretion;Trafficking of AMPA receptors;ROBO receptors bind AKAP5
O43823	A-kinase anchor protein 8 OS=Homo sapiens OX=9606 GN=AKAP8 PE=1 SV=1	AKAP8					0.177023	0.117292	-0.0954466	0.129962	-0.0198332	0.15484	0.3026	0.0703001	0.15817	-0.00269985	-0.24399	-0.03965	-0.158401	-0.0483999	0.147301	10.6252	10.0247	9.87673	10.6225	9.78071	9.83708	10.9278	10.095	10.0349	10.7694	10.0466	10.1822	0.0209873	0.177	0.183371	0.177023	0.0961199	-0.0954466	0.0181278	-0.0198332	cell cycle OR cell proliferation;cell organization and biogenesis;stress response;transport;signal transduction;other biological processes	nucleus;other cell component	nucleic acid binding activity;other molecular function	miR-targeted genes in lymphocytes;miR-targeted genes in squamous cell;G protein signaling
Q9ULX6	A-kinase anchor protein 8-like OS=Homo sapiens OX=9606 GN=AKAP8L PE=1 SV=4	AKAP8L					0.309286	0.183886	-0.0340401	0.224076	0.184534	0.104872	0.341559	0.1114	0.474899	-0.0380201	-0.2561	0.191999	0.0654001	0.2629	0.225301	9.82664	10.2747	10.225	9.78862	10.0186	10.417	10.1682	10.3861	10.6999	10.2336	10.649	10.9252	0.0607044	0.30929	0.669512	0.309286	0.0504038	-0.0340401	0.29515	0.184534	cell cycle OR cell proliferation;cell organization and biogenesis;RNA metabolism OR transcription;other metabolic processes;other biological processes	nucleus;other cell component	nucleic acid binding activity;other molecular function		Formation of WDR5-containing histone-modifying complexes
Q99996	A-kinase anchor protein 9 OS=Homo sapiens OX=9606 GN=AKAP9 PE=1 SV=4	AKAP9		+			0.751243	0.108855	-0.137134	0.0786127	-0.0206099	0.0808649	0.72744	0.65626	0.870029	-0.22402	-0.0709305	-0.11645	0.0400801	-0.11241	0.0105	8.78944	8.93838	9.25467	8.56542	8.86745	9.13822	9.51688	9.59464	10.1247	9.55696	9.48223	10.1352	0.441583	0.75125	1.48075	0.751243	0.25329	-0.137134	0.0245308	-0.0206099	cell-cell signaling;cell organization and biogenesis;signal transduction;other biological processes	plasma membrane;other membranes;cytosol;cytoskeleton;ER/Golgi;other cell component	signal transduction activity or receptor binding;nucleic acid binding activity;other molecular function	G protein signaling;NO/cGMP/PKG mediated neuroprotection	Recruitment of NuMA to mitotic centrosomes;Regulation of PLK1 Activity at G2/M Transition;Loss of Nlp from mitotic centrosomes;Recruitment of mitotic centrosome proteins and complexes;Anchoring of the basal body to the plasma membrane;AURKA Activation by TPX2;Signaling by BRAF and RAF1 fusions;Phase 3 - rapid repolarisation;Phase 2 - plateau phase
Q53H80	Akirin-2 OS=Homo sapiens OX=9606 GN=AKIRIN2 PE=1 SV=2	AKIRIN2					-0.488667	0.0908478	-0.139617	0.0871853	0.0893734	0.0212926	-0.44711	-0.59286	-0.42603	-0.10694	-0.0734901	-0.23842	0.06952	0.11186	0.08674	8.8576	8.74405	8.12245	8.75066	8.67056	7.88403	8.41049	8.15119	7.69642	8.48001	8.26305	7.78316	0.0682956	-0.488667	0.722508	-0.488667	0.144523	-0.139617	0.110322	0.0893734	protein metabolism;other metabolic processes;stress response;transport;developmental processes;other biological processes	other membranes;nucleus;other cell component	other molecular function
P14550	Aldo-keto reductase family 1 member A1 OS=Homo sapiens OX=9606 GN=AKR1A1 PE=1 SV=3	AKR1A1					0.6077	0.469658	0.3149	0.162401	0.243167	0.386161	1.0402	0.6748	0.108101	0.446199	0.3652	0.133301	-0.2015	0.494201	0.4368	11.1891	10.6191	10.7342	11.6353	10.9843	10.8675	12.2293	11.2939	10.8423	12.0278	11.7881	11.2791	0.0505485	0.60767	0.614594	0.6077	0.460084	0.3149	0.201957	0.243167	other metabolic processes;other biological processes	plasma membrane;other membranes;cytosol;other cell component	other molecular function	Benzo(a)pyrene metabolism;Metapathway biotransformation Phase I and II	Glutathione conjugation;Formation of xylulose-5-phosphate
P15121	Aldo-keto reductase family 1 member B1 OS=Homo sapiens OX=9606 GN=AKR1B1 PE=1 SV=3	AKR1B1		+	+	+	0.266466	0.112131	0.317067	0.0372515	0.119534	0.0258369	0.1559	0.380099	0.2634	0.2796	0.354099	0.3175	0.1013	0.1491	0.1082	11.0812	10.843	10.9628	11.3608	11.1971	11.2803	11.2371	11.2231	11.2262	11.3384	11.3722	11.3344	0.633951	0.266437	1.74407	0.266466	1.71892	0.317067	3.14615	0.119534	other metabolic processes;stress response;developmental processes;other biological processes	non-structural extracellular;cytosol;nucleus	other molecular function	Eicosanoid metabolism via cyclooxygenases (COX);Disorders of galactose metabolism;Omega-6-fatty acids in senescence;Polyol pathway;Metapathway biotransformation Phase I and II	Pregnenolone biosynthesis;Fructose biosynthesis
C9JRZ8	Aldo-keto reductase family 1 member B15 OS=Homo sapiens OX=9606 GN=AKR1B15 PE=1 SV=2	AKR1B15					0.65514	NaN	0.83869	NaN	0.5655	NaN	NaN	0.65514	NaN	NaN	0.83869	NaN	NaN	0.5655	NaN	NaN	6.28933	NaN	NaN	7.12802	NaN	NaN	6.94447	NaN	NaN	7.50997	NaN	0	0	NaN	0	NaN	0	NaN	0	other metabolic processes	cytosol;mitochondrion	other molecular function		Estrogen biosynthesis
Q04828	Aldo-keto reductase family 1 member C1 OS=Homo sapiens OX=9606 GN=AKR1C1 PE=1 SV=1	AKR1C1					-0.775277	0.294358	0.30478	0.0487204	-0.0853666	0.400177	-0.892099	-0.99329	-0.44044	0.353101	0.305571	0.25567	-0.26727	0.37345	-0.36228	10.6282	9.94963	9.80303	10.9813	10.2552	10.0587	9.7361	8.95634	9.36259	9.46883	9.32979	9.00031	0.179269	-0.775297	1.07319	-0.775277	0.33169	0.30478	0.11741	-0.0853666	other metabolic processes;transport;other biological processes	cytosol	other molecular function	Ferroptosis;Benzo(a)pyrene metabolism;Metapathway biotransformation Phase I and II;Prostaglandin synthesis and regulation	Retinoid metabolism and transport;Synthesis of bile acids and bile salts via 7alpha-hydroxycholesterol;Synthesis of bile acids and bile salts via 24-hydroxycholesterol;Prednisone ADME;Synthesis of bile acids and bile salts via 27-hydroxycholesterol
P42330	Aldo-keto reductase family 1 member C3 OS=Homo sapiens OX=9606 GN=AKR1C3 PE=1 SV=4	AKR1C3					0.58174	NaN	0.28932	NaN	-0.29075	NaN	0.58174	NaN	NaN	0.28932	NaN	NaN	-0.29075	NaN	NaN	4.64169	NaN	NaN	4.93101	NaN	NaN	5.22343	NaN	NaN	4.93268	NaN	NaN	0	0	NaN	0	NaN	0	NaN	0	other metabolic processes;stress response;developmental processes;signal transduction;other biological processes	cytosol;nucleus;other cell component	other molecular function	Ferroptosis;Omega-6-fatty acids in senescence;Benzo(a)pyrene metabolism;Metapathway biotransformation Phase I and II;Prostaglandin synthesis and regulation	Retinoid metabolism and transport;Synthesis of Prostaglandins (PG) and Thromboxanes (TX);Synthesis of bile acids and bile salts via 7alpha-hydroxycholesterol;Synthesis of bile acids and bile salts via 24-hydroxycholesterol;RA biosynthesis pathway;Synthesis of bile acids and bile salts via 27-hydroxycholesterol
O43488	Aflatoxin B1 aldehyde reductase member 2 OS=Homo sapiens OX=9606 GN=AKR7A2 PE=1 SV=3	AKR7A2					-0.257257	0.216258	0.17518	0.0344022	0.12418	0.118205	-0.50696	-0.13041	-0.1344	0.1521	0.21472	0.15872	0.23322	-0.00144005	0.14076	10.2254	8.66833	8.67074	10.3775	8.88305	8.82946	9.71844	8.53792	8.53634	9.95166	8.53648	8.6771	0.0205882	-0.257267	0.146938	-0.257257	0.0856202	0.17518	0.0728081	0.12418	other metabolic processes	cytosol;mitochondrion;ER/Golgi;other cell component	other molecular function	Aflatoxin B1 metabolism;Metapathway biotransformation Phase I and II	Aflatoxin activation and detoxification
P31749	RAC-alpha serine/threonine-protein kinase OS=Homo sapiens OX=9606 GN=AKT1 PE=1 SV=2	AKT1					-0.0823301	0.255609	0.191317	0.106283	0.0362466	0.204983	-0.10651	-0.32499	0.18451	0.1936	0.08391	0.29644	0.0149899	0.25103	-0.15728	10.0184	9.73892	9.54443	10.212	9.82283	9.84087	9.91189	9.41393	9.72894	9.92688	9.66496	9.57166	0.0198452	-0.0823498	0.1537	-0.0823301	0.438507	0.191317	0.0703996	0.0362466	cell-cell signaling;cell cycle OR cell proliferation;cell organization and biogenesis;protein metabolism;other metabolic processes;stress response;transport;developmental processes;signal transduction;other biological processes	plasma membrane;other membranes;cytosol;cytoskeleton;mitochondrion;nucleus;other cell component	enzyme regulator activity;kinase activity;other molecular function	IL5 signaling;Androgen receptor signaling;AMP-activated protein kinase signaling;Target of rapamycin signaling;Angiogenesis;MicroRNAs in cardiomyocyte hypertrophy;Transcription factors regulate miRNAs related to cardiac hypertrophy;Integrin-mediated cell adhesion;IL1 signaling;Sterol regulatory element-binding proteins (SREBP) signaling;RANKL/RANK signaling;Thyroid stimulating hormone (TSH) signa…	Deactivation of the beta-catenin transactivating complex;eNOS activation;Interleukin-4 and Interleukin-13 signaling;RAB GEFs exchange GTP for GDP on RABs;Translocation of SLC2A4 (GLUT4) to the plasma membrane;TP53 Regulates Metabolic Genes;AKT phosphorylates targets in the nucleus;Constitutive Signaling by AKT1 E17K in Cancer;Regulation of localization of FOXO transcription factors;Regulation of …
Q96B36	Proline-rich AKT1 substrate 1 OS=Homo sapiens OX=9606 GN=AKT1S1 PE=1 SV=1	AKT1S1					0.138557	0.0949454	-0.23548	0.0364905	0.0428265	0.0707134	0.18017	0.0299101	0.20559	-0.22744	-0.27532	-0.20368	-0.0350103	0.10311	0.06038	8.10645	6.98599	7.85137	7.87901	6.71067	7.64769	8.28662	7.0159	8.05696	8.25161	7.11901	8.11734	0.0217049	0.13856	0.0957501	0.138557	0.182097	-0.23548	0.0271336	0.0428265	cell organization and biogenesis;signal transduction;other biological processes	cytosol;nucleus;other cell component	enzyme regulator activity	Target of rapamycin signaling;Factors and pathways affecting insulin-like growth factor (IGF1)-Akt signaling;VEGFA-VEGFR2 signaling;Focal adhesion: PI3K-Akt-mTOR-signaling;Clear cell renal cell carcinoma pathways;Thermogenesis;Fragile X syndrome;Neurodegeneration with brain iron accumulation (NBIA) subtypes pathway;Thyroid hormones production and peripheral downstream signaling effects;Autophagy;…	HSF1-dependent transactivation;Constitutive Signaling by AKT1 E17K in Cancer;mTORC1-mediated signalling;AKT phosphorylates targets in the cytosol
P31751	RAC-beta serine/threonine-protein kinase OS=Homo sapiens OX=9606 GN=AKT2 PE=1 SV=2	AKT2					-0.17884	0.146107	-0.126367	0.103982	-0.0574366	0.0768632	-0.28045	-0.0114002	-0.24467	-0.24425	-0.0476799	-0.0871696	-0.0625601	-0.13161	0.0218601	8.72828	9.02285	8.29056	8.48403	8.97517	8.20339	8.44783	9.01145	8.04589	8.38527	8.87984	8.06775	0.019878	-0.178846	0.195288	-0.17884	0.152149	-0.126367	0.0540258	-0.0574366	cell organization and biogenesis;protein metabolism;other metabolic processes;developmental processes;signal transduction;other biological processes	plasma membrane;other membranes;cytosol;nucleus;other cytoplasmic organelle;other cell component	kinase activity;other molecular function	AMP-activated protein kinase signaling;MicroRNAs in cardiomyocyte hypertrophy;Transcription factors regulate miRNAs related to cardiac hypertrophy;Integrin-mediated cell adhesion;RANKL/RANK signaling;TNF-related weak inducer of apoptosis (TWEAK) signaling;Alzheimer's disease and miRNA effects;Glioblastoma signaling;S1P receptor signal transduction;Cardiac hypertrophic response;Focal adhesion;MAPK…	Deactivation of the beta-catenin transactivating complex;Translocation of SLC2A4 (GLUT4) to the plasma membrane;RAB GEFs exchange GTP for GDP on RABs;Regulation of TP53 Degradation;CTLA4 inhibitory signaling;TP53 Regulates Metabolic Genes;AKT phosphorylates targets in the nucleus;Constitutive Signaling by AKT1 E17K in Cancer;Regulation of localization of FOXO transcription factors;Regulation of P…
P13716	Delta-aminolevulinic acid dehydratase OS=Homo sapiens OX=9606 GN=ALAD PE=1 SV=1	ALAD					-0.634157	0.0120494	0.1759	0.093023	0.100283	0.192956	-0.62178	-0.63484	-0.64585	0.0768995	0.18931	0.26149	-0.11703	0.16636	0.25152	10.0719	8.65318	9.35058	10.1488	8.84249	9.61207	9.45012	8.01834	8.70473	9.33309	8.1847	8.95625	0.0317366	-0.634173	0.472244	-0.634157	0.114425	0.1759	0.0654115	0.100283	cell organization and biogenesis;other metabolic processes;stress response;other biological processes	non-structural extracellular;cytosol;other cell component	other molecular function	Hemesynthesis defects and porphyrias;Heme biosynthesis	Neutrophil degranulation;Heme biosynthesis
P13196	5-aminolevulinate synthase, non-specific, mitochondrial OS=Homo sapiens OX=9606 GN=ALAS1 PE=1 SV=2	ALAS1					0.860423	0.641033	0.489367	0.519496	-0.536243	0.0915394	1.44743	0.17642	0.95742	1.04137	0.4167	0.0100303	-0.62955	-0.44658	-0.5326	4.81215	6.41904	6.0175	5.85352	6.83574	6.02753	6.25958	6.59546	6.97492	5.63003	6.14888	6.44232	0.0765166	0.86042	0.752775	0.860423	0.357672	0.489367	0.786002	-0.536243	protein metabolism;other metabolic processes;other biological processes	other membranes;cytosol;mitochondrion;nucleus	other molecular function	Constitutive androstane receptor pathway;Nuclear receptors meta-pathway;Hemesynthesis defects and porphyrias;Heme biosynthesis	Transcriptional activation of mitochondrial biogenesis;Mitochondrial protein degradation;PPARA activates gene expression;Heme biosynthesis
P22557	5-aminolevulinate synthase, erythroid-specific, mitochondrial OS=Homo sapiens OX=9606 GN=ALAS2 PE=1 SV=2	ALAS2					1.02191	NaN	0.00735998	NaN	0.09831	NaN	NaN	NaN	1.02191	NaN	NaN	0.00735998	NaN	NaN	0.09831	NaN	NaN	5.5375	NaN	NaN	5.54486	NaN	NaN	6.55941	NaN	NaN	6.65772	0	0	NaN	0	NaN	0	NaN	0	protein metabolism;other metabolic processes;stress response;other biological processes	other membranes;mitochondrion	other molecular function	Hemesynthesis defects and porphyrias;Heme biosynthesis	Heme biosynthesis
Q13740	CD166 antigen OS=Homo sapiens OX=9606 GN=ALCAM PE=1 SV=2	ALCAM					-0.0546303	NaN	0.15932	NaN	-0.44892	NaN	-0.0546303	NaN	NaN	0.15932	NaN	NaN	-0.44892	NaN	NaN	8.01029	NaN	NaN	8.16961	NaN	NaN	7.95566	NaN	NaN	7.50674	NaN	NaN	0	0	NaN	0	NaN	0	NaN	0	cell adhesion;cell organization and biogenesis;developmental processes;signal transduction;other biological processes	plasma membrane;other membranes;other cell component	signal transduction activity or receptor binding;other molecular function		L1CAM interactions
Q8IZ83	Aldehyde dehydrogenase family 16 member A1 OS=Homo sapiens OX=9606 GN=ALDH16A1 PE=1 SV=2	ALDH16A1					-0.0960166	0.448801	0.0311235	0.352596	0.00680669	0.266082	0.4215	-0.37832	-0.33123	0.43181	-0.10668	-0.23176	-0.27806	0.24893	0.0495501	9.16525	9.89003	9.94763	9.59706	9.78335	9.71587	9.58675	9.51171	9.6164	9.30869	9.76064	9.66595	0.0217811	-0.0960134	0.140095	-0.0960166	0.0411273	0.0311235	0.0159971	0.00680669			other molecular function
P54886	Delta-1-pyrroline-5-carboxylate synthase OS=Homo sapiens OX=9606 GN=ALDH18A1 PE=1 SV=2	ALDH18A1					-0.0495335	0.140376	0.0494331	0.056015	0.0921332	0.056978	0.0880995	-0.0441999	-0.1925	0.1135	0.00969982	0.0250998	0.0275002	0.1138	0.135099	12.0845	12.0918	12.1014	12.198	12.1015	12.1265	12.1726	12.0476	11.9089	12.2001	12.1614	12.044	0.0215022	-0.0495634	0.258314	-0.0495335	0.776895	0.0494331	0.442191	0.0921332	other metabolic processes;other biological processes	other membranes;mitochondrion	kinase activity;other molecular function	Amino acid metabolism	Mitochondrial protein degradation
P00352	Aldehyde dehydrogenase 1A1 OS=Homo sapiens OX=9606 GN=ALDH1A1 PE=1 SV=2	ALDH1A1	+	+			3.12849	0.210574	0.355277	0.0239191	0.0903997	0.307075	3.3232	2.90501	3.15726	0.35803	0.3777	0.3301	-0.2514	0.342999	0.1796	9.4065	9.05449	9.25484	9.76453	9.43219	9.58494	12.7297	11.9595	12.4121	12.4783	12.3025	12.5917	1.62989	3.12849	3.65973	3.12849	1.19241	0.355277	0.140121	0.0903997	other metabolic processes;other biological processes	cytosol;other cell component	enzyme regulator activity;other molecular function	Folate-alcohol and cancer pathway hypotheses;Fatty acid omega-oxidation;Dopaminergic neurogenesis;Amino acid metabolism;Ethanol effects on histone modifications;Disorders of fructose metabolism;Omega-6-fatty acids in senescence;Vitamin A and carotenoid metabolism	RA biosynthesis pathway;Ethanol oxidation;Fructose catabolism
P30837	Aldehyde dehydrogenase X, mitochondrial OS=Homo sapiens OX=9606 GN=ALDH1B1 PE=1 SV=4	ALDH1B1					-0.554827	0.107332	0.1562	0.0924094	0.18351	0.322167	-0.505301	-0.677979	-0.4812	0.0987997	0.107	0.2628	-0.1214	0.52053	0.151401	11.1787	10.0103	11.026	11.2775	10.1173	11.2888	10.6734	9.33232	10.5448	10.552	9.85285	10.6962	0.0287784	-0.55485	0.42002	-0.554827	0.105372	0.1562	0.135273	0.18351	other metabolic processes	cytosol;mitochondrion;nucleus	other molecular function		Mitochondrial protein degradation;Ethanol oxidation
P51648	Aldehyde dehydrogenase family 3 member A2 OS=Homo sapiens OX=9606 GN=ALDH3A2 PE=1 SV=1	ALDH3A2					0.0879068	0.297008	0.127067	0.200652	0.187477	0.19404	0.3865	-0.20749	0.0847101	0.3554	0.0469503	-0.0211496	0.0927	0.41069	0.0590401	10.3221	9.52475	9.78043	10.6775	9.5717	9.75928	10.7086	9.31726	9.86514	10.8013	9.72795	9.92418	0.0235404	0.0879065	0.06543	0.0879068	0.110931	0.127067	0.132117	0.187477	other metabolic processes;developmental processes;other biological processes	other membranes;cytosol;ER/Golgi;other cytoplasmic organelle;other cell component	other molecular function	Fragile X syndrome;Fluoroacetic acid toxicity	RND2 GTPase cycle;RND1 GTPase cycle
P30038	Delta-1-pyrroline-5-carboxylate dehydrogenase, mitochondrial OS=Homo sapiens OX=9606 GN=ALDH4A1 PE=1 SV=3	ALDH4A1	+	+			-1.66775	0.130782	0.225966	0.223221	0.0355965	0.192265	-1.80906	-1.64322	-1.55097	0.0743999	0.1212	0.4823	0.00796986	-0.14136	0.24018	11.0597	10.8505	11.1322	11.1341	10.9717	11.6145	9.25064	9.20728	9.58123	9.25861	9.06592	9.82141	1.81095	-1.66779	3.48439	-1.66775	0.463683	0.225966	0.0477133	0.0355965	other metabolic processes	cytosol;mitochondrion	other molecular function	22q11.2 copy number variation syndrome;p53 transcriptional gene network	Proline catabolism;Glyoxylate metabolism and glycine degradation
P51649	Succinate-semialdehyde dehydrogenase, mitochondrial OS=Homo sapiens OX=9606 GN=ALDH5A1 PE=1 SV=2	ALDH5A1					0.0190004	0.181596	0.263734	0.141912	0.00990009	0.153219	0.2235	-0.0430994	-0.1234	0.4067	0.2616	0.1229	-0.0615997	0.1858	-0.0944996	10.3649	10.664	10.4519	10.7716	10.9256	10.5748	10.5884	10.6209	10.3285	10.5268	10.8067	10.234	0.0227059	0.0189699	0.050902	0.0190004	0.912813	0.263734	0.017352	0.00990009	cell-cell signaling;other metabolic processes;developmental processes	mitochondrion;other cell component	other molecular function	Fragile X syndrome	Degradation of GABA
Q02252	Methylmalonate-semialdehyde/malonate-semialdehyde dehydrogenase [acylating], mitochondrial OS=Homo sapiens OX=9606 GN=ALDH6A1 PE=1 SV=2	ALDH6A1	+	+			-1.04917	0.267038	0.226287	0.0246082	-0.0642099	0.257198	-1.25167	-0.74654	-1.14931	0.20076	0.22824	0.24986	0.08776	-0.36117	0.08078	9.96284	9.63943	9.75644	10.1636	9.86767	10.0063	8.71117	8.89289	8.60713	8.79893	8.53172	8.68791	1.31607	-1.04917	2.94259	-1.04917	0.822482	0.226287	0.219597	-0.0642099	other metabolic processes;other biological processes	mitochondrion;nucleus	other molecular function		Branched-chain amino acid catabolism
P49419	Alpha-aminoadipic semialdehyde dehydrogenase OS=Homo sapiens OX=9606 GN=ALDH7A1 PE=1 SV=5	ALDH7A1	+	+			-0.927767	0.0820415	0.130166	0.0720716	0.0362663	0.0645963	-1.0147	-0.916901	-0.8517	0.0784998	0.0994997	0.2125	-0.0362005	0.0878	0.0571995	12.0262	11.7972	11.8765	12.1047	11.8967	12.089	11.0115	10.8803	11.0248	10.9753	10.9681	11.082	1.8207	-0.927797	3.47005	-0.927767	0.617068	0.130166	0.242547	0.0362663	other metabolic processes;other biological processes	cytosol;mitochondrion;nucleus	other molecular function	Trans-sulfuration, one-carbon metabolism and related pathways;Amino acid metabolism;Vitamin B6-dependent and responsive disorders;Cerebral organic acidurias, including diseases;Diet-dependent trimethylamine/trimethylamine N-oxide metabolism;Metabolic epileptic disorders	Lysine catabolism;Choline catabolism
P49189	4-trimethylaminobutyraldehyde dehydrogenase OS=Homo sapiens OX=9606 GN=ALDH9A1 PE=1 SV=3	ALDH9A1		+			-0.297967	0.23518	0.2547	0.099696	0.0207335	0.182676	-0.1074	-0.2257	-0.5608	0.3526	0.2582	0.1533	-0.1867	0.1576	0.0913	11.4089	11.4412	11.7048	11.7615	11.6994	11.8581	11.3015	11.2155	11.144	11.1148	11.3731	11.2353	0.337025	-0.297997	1.33784	-0.297967	1.14652	0.2547	0.0839861	0.0207335	cell organization and biogenesis;other metabolic processes	cytosol;other cell component	other molecular function	GABA receptor signaling;Fluoroacetic acid toxicity;Opioid receptor pathways	Carnitine synthesis
P04075	Fructose-bisphosphate aldolase A OS=Homo sapiens OX=9606 GN=ALDOA PE=1 SV=2	ALDOA					-0.00316652	0.0257018	0.0715005	0.0329321	0.0425666	0.105563	0.026	-0.0225	-0.0129995	0.1076	0.0431004	0.0638008	-0.0719995	0.0637999	0.1359	13.2441	13.6242	13.7946	13.3517	13.6673	13.8584	13.2701	13.6017	13.7816	13.1981	13.6655	13.9175	0.0190481	-0.0031964	0.00468833	-0.00316652	0.118481	0.0715005	0.056889	0.0425666	cell organization and biogenesis;other metabolic processes;other biological processes	non-structural extracellular;cytosol;cytoskeleton;other cell component	cytoskeletal activity;other molecular function	VEGFA-VEGFR2 signaling;Clear cell renal cell carcinoma pathways;Aerobic glycolysis - augmented;Aerobic glycolysis;16p11.2 proximal deletion syndrome;Glycolysis and gluconeogenesis;Metabolic epileptic disorders;Sudden infant death syndrome (SIDS) susceptibility pathways	Glycolysis;Gluconeogenesis;Neutrophil degranulation;Platelet degranulation
P05062	Fructose-bisphosphate aldolase B OS=Homo sapiens OX=9606 GN=ALDOB PE=1 SV=2	ALDOB					0.72275	NaN	0.87439	NaN	-0.11224	NaN	NaN	0.72275	NaN	NaN	0.87439	NaN	NaN	-0.11224	NaN	NaN	6.93324	NaN	NaN	7.80763	NaN	NaN	7.65599	NaN	NaN	7.54375	NaN	0	0	NaN	0	NaN	0	NaN	0	cell organization and biogenesis;other metabolic processes;other biological processes	cytosol;cytoskeleton	cytoskeletal activity;other molecular function	Clear cell renal cell carcinoma pathways;Metabolic reprogramming in colon cancer;Disorders of fructose metabolism;Glycolysis and gluconeogenesis;Metabolic epileptic disorders;Polyol pathway	Glycolysis;Gluconeogenesis;Fructose catabolism;Hereditary fructose intolerance
P09972	Fructose-bisphosphate aldolase C OS=Homo sapiens OX=9606 GN=ALDOC PE=1 SV=2	ALDOC					0.13726	0.414583	-0.12607	0.287328	-0.108537	0.121352	0.61588	-0.110499	-0.0935993	0.10919	-0.0410995	-0.4463	-0.24601	-0.0633001	-0.0163002	9.07148	10.5446	10.7842	9.18067	10.5035	10.3379	9.68736	10.4341	10.6906	9.44135	10.3708	10.6743	0.0231413	0.137236	0.0787725	0.13726	0.0647129	-0.12607	0.080204	-0.108537	other metabolic processes;other biological processes	non-structural extracellular;cytosol;cytoskeleton;other cell component	cytoskeletal activity;other molecular function	Clear cell renal cell carcinoma pathways;Glycolysis and gluconeogenesis;Metabolic epileptic disorders	Neutrophil degranulation;Glycolysis;Gluconeogenesis
Q9BT22	Chitobiosyldiphosphodolichol beta-mannosyltransferase OS=Homo sapiens OX=9606 GN=ALG1 PE=1 SV=2	ALG1					0.23351	0.179338	0.198507	0.0718324	0.111877	0.175075	0.32078	0.0272398	0.35251	0.25997	0.21601	0.11954	0.0886402	0.29741	-0.0504198	8.35896	8.09488	7.59818	8.61893	8.31089	7.71772	8.67974	8.12212	7.95069	8.76838	8.41953	7.90027	0.0230794	0.233513	0.303192	0.23351	0.224161	0.198507	0.122056	0.111877	protein metabolism;other metabolic processes	other membranes;ER/Golgi	other molecular function	Nephrotic syndrome;N-glycan biosynthesis	Biosynthesis of the N-glycan precursor (dolichol lipid-linked oligosaccharide, LLO) and transfer to a nascent protein;Defective ALG1 causes CDG-1k
Q5BKT4	Dol-P-Glc:Glc(2)Man(9)GlcNAc(2)-PP-Dol alpha-1,2-glucosyltransferase OS=Homo sapiens OX=9606 GN=ALG10 PE=1 SV=1	ALG10					0.979495	0.264238	0.293275	0.447704	-0.637995	0.0916478	1.16634	NaN	0.79265	0.60985	NaN	-0.0232997	-0.7028	NaN	-0.57319	6.7658	NaN	4.28426	7.37565	NaN	4.26096	7.93214	NaN	5.07691	7.22934	NaN	4.50372	0.0208023	0.9795	0.182997	0.979495	0.0474918	0.293275	0.109483	-0.637995	protein metabolism;other metabolic processes	other membranes;ER/Golgi	other molecular function	N-glycan biosynthesis	Biosynthesis of the N-glycan precursor (dolichol lipid-linked oligosaccharide, LLO) and transfer to a nascent protein
Q2TAA5	GDP-Man:Man(3)GlcNAc(2)-PP-Dol alpha-1,2-mannosyltransferase OS=Homo sapiens OX=9606 GN=ALG11 PE=1 SV=2	ALG11					0.4349	0.140444	0.0695133	0.131416	-0.25023	0.182416	0.28727	0.56684	0.45059	-0.0795097	0.11924	0.16881	-0.12786	-0.45989	-0.16294	7.21438	8.59832	8.00099	7.13487	8.71756	8.1698	7.50165	9.16516	8.45158	7.37379	8.70527	8.28864	0.022699	0.4349	0.279089	0.4349	0.0384854	0.0695133	0.149966	-0.25023	protein metabolism;other metabolic processes	other membranes;ER/Golgi	other molecular function	N-glycan biosynthesis	Biosynthesis of the N-glycan precursor (dolichol lipid-linked oligosaccharide, LLO) and transfer to a nascent protein;Defective ALG11 causes CDG-1p
Q9BV10	Dol-P-Man:Man(7)GlcNAc(2)-PP-Dol alpha-1,6-mannosyltransferase OS=Homo sapiens OX=9606 GN=ALG12 PE=1 SV=1	ALG12					0.301393	0.105485	-0.00785335	0.0674715	0.0892232	0.180862	0.41429	0.20535	0.28454	-0.0796199	0.0542898	0.00177002	-0.11951	0.18776	0.19942	7.24688	7.25963	6.5717	7.16726	7.31392	6.57347	7.66117	7.46498	6.85624	7.54166	7.65274	7.05566	0.0291484	0.30139	0.381364	0.301393	0.00804864	-0.00785335	0.10588	0.0892232	protein metabolism;other metabolic processes	other membranes;ER/Golgi	other molecular function	N-glycan biosynthesis	Biosynthesis of the N-glycan precursor (dolichol lipid-linked oligosaccharide, LLO) and transfer to a nascent protein;Defective ALG12 causes CDG-1g
Q9NP73	Putative bifunctional UDP-N-acetylglucosamine transferase and deubiquitinase ALG13 OS=Homo sapiens OX=9606 GN=ALG13 PE=1 SV=2	ALG13					0.492855	0.284759	-0.136925	0.0270043	-0.3786	0.170752	0.69421	NaN	0.2915	-0.11783	NaN	-0.15602	-0.49934	NaN	-0.25786	6.94292	NaN	5.74126	6.82509	NaN	5.58524	7.63713	NaN	6.03276	7.13779	NaN	5.7749	0.021411	0.49285	0.172909	0.492855	0.0513191	-0.136925	0.122914	-0.3786	protein metabolism;other metabolic processes	other membranes;ER/Golgi	other molecular function	N-glycan biosynthesis	Biosynthesis of the N-glycan precursor (dolichol lipid-linked oligosaccharide, LLO) and transfer to a nascent protein;Defective ALG14 causes ALG14-CMS
Q9H553	Alpha-1,3/1,6-mannosyltransferase ALG2 OS=Homo sapiens OX=9606 GN=ALG2 PE=1 SV=1	ALG2					0.60219	0.0621848	0.505007	0.0556039	-0.04179	0.230878	0.56699	0.56559	0.67399	0.45265	0.499	0.56337	-0.0652199	-0.26006	0.19991	8.2557	7.07473	6.03816	8.70835	7.57373	6.60153	8.82269	7.64032	6.71215	8.75747	7.38026	6.91206	0.0215332	0.602193	0.272779	0.60219	0.223099	0.505007	0.0168228	-0.04179	protein metabolism;other metabolic processes	other membranes;ER/Golgi	other molecular function	N-glycan biosynthesis	Biosynthesis of the N-glycan precursor (dolichol lipid-linked oligosaccharide, LLO) and transfer to a nascent protein;Defective ALG2 causes CDG-1i
Q92685	Dol-P-Man:Man(5)GlcNAc(2)-PP-Dol alpha-1,3-mannosyltransferase OS=Homo sapiens OX=9606 GN=ALG3 PE=1 SV=1	ALG3					0.615317	0.237741	0.18	0.125458	-0.12225	0.432185	0.37714	0.61619	0.85262	0.1052	0.10996	0.32484	0.36502	-0.27256	-0.45921	7.82351	8.73713	6.88159	7.92871	8.84709	7.20643	8.20065	9.35332	7.73421	8.56567	9.08076	7.275	0.0271841	0.615314	0.355594	0.615317	0.0894632	0.18	0.0586846	-0.12225	protein metabolism;other metabolic processes	other membranes;ER/Golgi	other molecular function	N-glycan biosynthesis	Biosynthesis of the N-glycan precursor (dolichol lipid-linked oligosaccharide, LLO) and transfer to a nascent protein;Defective ALG3 causes CDG-1d
Q9Y673	Dolichyl-phosphate beta-glucosyltransferase OS=Homo sapiens OX=9606 GN=ALG5 PE=1 SV=1	ALG5					0.0649967	0.0999771	0.14985	0.0562662	-0.0456966	0.164065	0.17076	0.0521898	-0.0279598	0.21153	0.10133	0.13669	-0.2297	0.00726032	0.08535	8.41368	9.52773	9.25908	8.62521	9.62906	9.39577	8.58444	9.57992	9.23112	8.35474	9.58718	9.31647	0.0232237	0.0649967	0.0501937	0.0649967	0.120852	0.14985	0.0325135	-0.0456966	protein metabolism;other metabolic processes;developmental processes	other membranes;ER/Golgi	other molecular function	N-glycan biosynthesis	Synthesis of dolichyl-phosphate-glucose
Q9Y672	Dolichyl pyrophosphate Man9GlcNAc2 alpha-1,3-glucosyltransferase OS=Homo sapiens OX=9606 GN=ALG6 PE=1 SV=2	ALG6					-0.262967	0.167567	0.00832653	0.0739304	-0.0259034	0.427234	-0.38068	-0.0711198	-0.3371	-0.0738301	0.06949	0.0293198	0.46226	-0.20833	-0.33164	4.67553	7.86962	8.48635	4.6017	7.93911	8.51567	4.29485	7.7985	8.14925	4.75711	7.59017	7.81761	0.0232356	-0.262963	0.0530903	-0.262967	0.00160023	0.00832653	0.00538707	-0.0259034	protein metabolism;other metabolic processes	other membranes;ER/Golgi	other molecular function	GPCRs, other;N-glycan biosynthesis	Biosynthesis of the N-glycan precursor (dolichol lipid-linked oligosaccharide, LLO) and transfer to a nascent protein;Defective ALG6 causes CDG-1c
Q9BVK2	Probable dolichyl pyrophosphate Glc1Man9GlcNAc2 alpha-1,3-glucosyltransferase OS=Homo sapiens OX=9606 GN=ALG8 PE=1 SV=2	ALG8					0.02646	0.326673	-0.0783766	0.345878	0.0900733	0.109669	-0.33271	0.10623	0.30586	-0.34161	-0.20688	0.31336	0.14696	-0.0363503	0.15961	9.05344	7.41007	6.52177	8.71183	7.20319	6.83513	8.72073	7.5163	6.82763	8.86769	7.47995	6.98724	0.018123	0.0264664	0.00941512	0.02646	0.0280686	-0.0783766	0.0387493	0.0900733	protein metabolism;other metabolic processes	other membranes;ER/Golgi	other molecular function	N-glycan biosynthesis	Biosynthesis of the N-glycan precursor (dolichol lipid-linked oligosaccharide, LLO) and transfer to a nascent protein;Defective ALG8 causes CDG-1h
Q9H6U8	Alpha-1,2-mannosyltransferase ALG9 OS=Homo sapiens OX=9606 GN=ALG9 PE=1 SV=2	ALG9					0.0483467	0.409578	-0.00986004	0.270664	-0.169107	0.301545	0.52113	-0.19858	-0.17751	0.26779	-0.0244198	-0.27295	-0.32976	0.17875	-0.35631	7.46847	8.68596	8.50504	7.73626	8.66154	8.23209	7.9896	8.48738	8.32753	7.65984	8.66613	7.97122	0.0226034	0.0483467	0.0404335	0.0483467	0.00697616	-0.00986004	0.195871	-0.169107	protein metabolism;other metabolic processes	other membranes;ER/Golgi	other molecular function	N-glycan biosynthesis	Biosynthesis of the N-glycan precursor (dolichol lipid-linked oligosaccharide, LLO) and transfer to a nascent protein;Defective ALG9 causes CDG-1l
Q13686	Nucleic acid dioxygenase ALKBH1 OS=Homo sapiens OX=9606 GN=ALKBH1 PE=1 SV=2	ALKBH1					-0.510943	0.100385	-0.0933431	0.0624598	0.0617469	0.0905013	-0.62574	-0.46745	-0.43964	-0.16513	-0.0634699	-0.0514297	0.15369	-0.0272398	0.0587902	9.50657	9.81563	9.24428	9.34144	9.75216	9.19285	8.88083	9.34818	8.80464	9.03452	9.32094	8.86343	0.143817	-0.510937	1.01205	-0.510943	0.1478	-0.0933431	0.102795	0.0617469	cell organization and biogenesis;DNA metabolism;RNA metabolism OR transcription;other metabolic processes;stress response;developmental processes;signal transduction;other biological processes	mitochondrion;ER/Golgi;nucleus;other cell component	signal transduction activity or receptor binding;nucleic acid binding activity;other molecular function
Q6NS38	DNA oxidative demethylase ALKBH2 OS=Homo sapiens OX=9606 GN=ALKBH2 PE=1 SV=1	ALKBH2					-0.167164	0.435091	-0.11367	0.180173	0.16931	0.479863	0.20239	-0.64669	-0.0571904	-0.0362701	-0.31961	0.0148697	-0.25124	0.69203	0.0671401	9.07985	7.85645	7.57388	9.04358	7.53684	7.58875	9.28224	7.20976	7.51669	9.031	7.90179	7.58383	0.0229347	-0.167164	0.0738825	-0.167164	0.0581471	-0.11367	0.0762553	0.16931	DNA metabolism;other metabolic processes;stress response	nucleus	nucleic acid binding activity;other molecular function	Direct reversal repair	ALKBH2 mediated reversal of alkylation damage
Q96Q83	Alpha-ketoglutarate-dependent dioxygenase alkB homolog 3 OS=Homo sapiens OX=9606 GN=ALKBH3 PE=1 SV=1	ALKBH3					-0.382903	0.159016	-0.43691	0.152313	-0.00835339	0.302347	-0.43408	-0.51003	-0.2046	-0.34592	-0.61275	-0.35206	0.13078	0.19938	-0.35522	7.08007	7.83025	7.52459	6.73415	7.2175	7.17253	6.64599	7.32022	7.31999	6.77677	7.5196	6.96477	0.0378609	-0.382903	0.540231	-0.382903	0.752287	-0.43691	0.00867992	-0.00835339	cell cycle OR cell proliferation;DNA metabolism;other metabolic processes;stress response;other biological processes	cytosol;mitochondrion;nucleus	other molecular function	Direct reversal repair;11p11.2 copy number variation syndrome	ALKBH3 mediated reversal of alkylation damage
Q9NXW9	Alpha-ketoglutarate-dependent dioxygenase alkB homolog 4 OS=Homo sapiens OX=9606 GN=ALKBH4 PE=1 SV=1	ALKBH4					0.275387	0.311407	0.000506719	0.0775334	-0.24514	0.584142	-0.0749798	0.38052	0.52062	-0.0806799	0.00841999	0.0737801	0.38012	-0.33866	-0.77688	6.67194	8.08685	8.1523	6.59126	8.09527	8.22608	6.59696	8.46737	8.67292	6.97708	8.12871	7.89604	0.0228647	0.27539	0.123013	0.275387	0.000231561	0.000506719	0.119415	-0.24514	cell cycle OR cell proliferation;cell organization and biogenesis;other metabolic processes	nucleus;other cell component	cytoskeletal activity;other molecular function
Q6P6C2	RNA demethylase ALKBH5 OS=Homo sapiens OX=9606 GN=ALKBH5 PE=1 SV=2	ALKBH5					0.104437	0.156428	-0.0691932	0.100038	-0.02777	0.0770599	-0.0255899	0.0608702	0.27803	-0.12253	-0.13126	0.0462103	0.04669	-0.10719	-0.02281	9.62525	9.28827	8.4823	9.50272	9.15701	8.52851	9.59966	9.34914	8.76033	9.64635	9.24195	8.73752	0.0222087	0.10444	0.088256	0.104437	0.0538144	-0.0691932	0.0257072	-0.02777	cell cycle OR cell proliferation;cell organization and biogenesis;RNA metabolism OR transcription;other metabolic processes;stress response;transport;other biological processes	cytosol;ER/Golgi;nucleus	other molecular function	Smith-Magenis and Potocki-Lupski syndrome copy number variation	Reversal of alkylation damage by DNA dioxygenases
Q3KRA9	Alpha-ketoglutarate-dependent dioxygenase alkB homolog 6 OS=Homo sapiens OX=9606 GN=ALKBH6 PE=1 SV=2	ALKBH6					2.04796	1.99783	1.1837	2.11575	-0.62939	0.886603	4.34776	1.05462	0.74149	3.56832	0.45138	-0.46861	-0.0352502	-0.20444	-1.64848	2.54564	7.02937	6.05385	6.11396	7.48075	5.58524	6.8934	8.08399	6.79534	6.85815	7.87955	5.14686	0.0575936	2.04796	0.650696	2.04796	0.330752	1.1837	0.282191	-0.62939		nucleus;other cell component	other molecular function
Q9BT30	Alpha-ketoglutarate-dependent dioxygenase alkB homolog 7, mitochondrial OS=Homo sapiens OX=9606 GN=ALKBH7 PE=1 SV=1	ALKBH7					0.272905	0.137016	-0.16942	0.363382	-0.203725	0.00109616	NaN	0.17602	0.36979	NaN	0.0875301	-0.42637	NaN	-0.20295	-0.2045	NaN	4.76332	5.94695	NaN	4.85085	5.52058	NaN	4.93934	6.31674	NaN	4.73639	6.11224	0.0216971	0.272915	0.101205	0.272905	0.08276	-0.16942	0.0687428	-0.203725	cell organization and biogenesis;other metabolic processes;stress response;transport;other biological processes	mitochondrion	other molecular function
Q96BT7	Alkylated DNA repair protein alkB homolog 8 OS=Homo sapiens OX=9606 GN=ALKBH8 PE=1 SV=2	ALKBH8					0.121447	0.183832	0.138653	0.165829	-0.231073	0.243274	0.2689	-0.0845199	0.17996	0.28623	-0.0407996	0.17053	-0.48127	-0.21658	0.00463009	5.10955	5.24529	7.92106	5.39578	5.20449	8.09159	5.37845	5.16077	8.10102	4.89718	4.94419	8.10565	0.021877	0.121443	0.0310854	0.121447	0.0359346	0.138653	0.0561151	-0.231073	RNA metabolism OR transcription;other metabolic processes;stress response	cytosol;nucleus;other cell component	nucleic acid binding activity;other molecular function		tRNA modification in the nucleus and cytosol
Q96Q42	Alsin OS=Homo sapiens OX=9606 GN=ALS2 PE=1 SV=2	ALS2					0.44687	0.0873227	0.0881166	0.365452	-0.143577	0.0919807	0.54734	0.40402	0.38925	0.49755	-0.20508	-0.02812	-0.13598	-0.23912	-0.0556297	5.22176	5.52504	7.89297	5.71931	5.31996	7.86485	5.7691	5.92906	8.28222	5.63312	5.68994	8.22659	0.0214602	0.446867	0.141272	0.44687	0.0255236	0.0881166	0.0414424	-0.143577	cell-cell signaling;cell organization and biogenesis;other metabolic processes;stress response;transport;developmental processes;other biological processes	cytosol;cytoskeleton;nucleus;other cytoplasmic organelle;other cell component	enzyme regulator activity;other molecular function	Amyotrophic lateral sclerosis (ALS);IL18 signaling	RAC1 GTPase cycle;RAB GEFs exchange GTP for GDP on RABs
Q86V81	THO complex subunit 4 OS=Homo sapiens OX=9606 GN=ALYREF PE=1 SV=3	ALYREF					-0.037667	0.192412	0.1924	0.240787	0.0727673	0.205226	0.1683	-0.0685005	-0.2128	0.461	-0.00409985	0.1203	-0.162	0.162201	0.218101	10.4072	10.6131	10.2265	10.8682	10.609	10.3468	10.5755	10.5446	10.0137	10.4135	10.7068	10.2318	0.0230771	-0.0376997	0.0611175	-0.037667	0.440509	0.1924	0.115509	0.0727673	RNA metabolism OR transcription;other metabolic processes;transport	cytosol;nucleus;other cell component	nucleic acid binding activity;other molecular function		Transport of the SLBP independent Mature mRNA;Transport of the SLBP Dependant Mature mRNA;Transport of Mature mRNA Derived from an Intronless Transcript;Transport of Mature mRNA derived from an Intron-Containing Transcript;mRNA 3'-end processing;RNA Polymerase II Transcription Termination;mRNA Splicing - Major Pathway
Q9C0C7	Activating molecule in BECN1-regulated autophagy protein 1 OS=Homo sapiens OX=9606 GN=AMBRA1 PE=1 SV=2	AMBRA1					-0.192137	0.221586	-0.554727	0.0913484	0.0197268	0.166248	0.0634899	-0.31038	-0.32952	-0.46249	-0.55653	-0.64516	-0.11485	-0.0315399	0.20557	8.19242	9.42192	8.51243	7.72993	8.86539	7.86727	8.25591	9.11154	8.18291	8.14106	9.08	8.38848	0.0197416	-0.19214	0.151284	-0.192137	0.467538	-0.554727	0.0159671	0.0197268	cell organization and biogenesis;protein metabolism;other metabolic processes;stress response;developmental processes;other biological processes	other membranes;cytosol;cytoskeleton;mitochondrion;ER/Golgi;nucleus;other cytoplasmic organelle;other cell component	other molecular function	Alzheimer's disease and miRNA effects;Nanoparticle triggered autophagic cell death;Autophagy;Alzheimer's disease;Clock-controlled autophagy in bone metabolism	Macroautophagy
P17707	S-adenosylmethionine decarboxylase proenzyme OS=Homo sapiens OX=9606 GN=AMD1 PE=1 SV=2	AMD1					0.0833302	0.343843	-0.31141	0.340426	0.17114	0.0383238	-0.26539	0.0933003	0.42208	-0.62702	0.0493302	-0.35654	0.21436	0.15776	0.1413	6.98497	7.41841	7.42067	6.35795	7.46774	7.06413	6.71958	7.51171	7.84275	6.93394	7.66947	7.98405	0.0237133	0.0833333	0.0810003	0.0833302	0.366399	-0.31141	0.138806	0.17114	other metabolic processes	cytosol	other molecular function	Methionine de novo and salvage pathway	Metabolism of polyamines
Q9Y303	N-acetylglucosamine-6-phosphate deacetylase OS=Homo sapiens OX=9606 GN=AMDHD2 PE=1 SV=2	AMDHD2					-0.15595	NaN	-0.0794201	NaN	0.1528	NaN	-0.15595	NaN	NaN	-0.0794201	NaN	NaN	0.1528	NaN	NaN	6.06283	NaN	NaN	5.98341	NaN	NaN	5.90688	NaN	NaN	6.05968	NaN	NaN	0	0	NaN	0	NaN	0	NaN	0	other metabolic processes;other biological processes	cytosol	other molecular function		Synthesis of UDP-N-acetyl-glucosamine
Q9UKV5	E3 ubiquitin-protein ligase AMFR OS=Homo sapiens OX=9606 GN=AMFR PE=1 SV=2	AMFR					0.0960898	0.104123	-0.02598	0.182737	-0.00718323	0.239198	-0.0218601	0.17525	0.13488	0.03195	0.12077	-0.23066	0.18953	-0.27345	0.0623703	4.9917	5.22787	6.14901	5.02365	5.34864	5.91835	4.96984	5.40312	6.28389	5.15937	5.12967	6.34626	0.0230309	0.0960898	0.0638354	0.0960898	0.0196868	-0.02598	0.00422263	-0.00718323	protein metabolism;other metabolic processes;stress response;signal transduction;other biological processes	other membranes;cytosol;ER/Golgi;other cell component	other molecular function	Sterol regulatory element-binding proteins (SREBP) signaling	ER Quality Control Compartment (ERQC);N-glycan trimming in the ER and Calnexin/Calreticulin cycle
Q86SJ2	Amphoterin-induced protein 2 OS=Homo sapiens OX=9606 GN=AMIGO2 PE=1 SV=1	AMIGO2					1.16671	NaN	-0.10271	NaN	-0.2746	NaN	NaN	1.16671	NaN	NaN	-0.10271	NaN	NaN	-0.2746	NaN	NaN	5.48407	NaN	NaN	5.38136	NaN	NaN	6.65078	NaN	NaN	6.37618	NaN	0	0	NaN	0	NaN	0	NaN	0	cell adhesion;developmental processes;other biological processes	plasma membrane;other membranes;nucleus		miR-targeted genes in lymphocytes;miR-targeted genes in muscle cell;Glucocorticoid receptor pathway;Nuclear receptors meta-pathway	RAC1 GTPase cycle;RAC3 GTPase cycle
Q9Y4X0	Nuclear protein AMMECR1 OS=Homo sapiens OX=9606 GN=AMMECR1 PE=1 SV=1	AMMECR1					0.334827	0.122257	-0.321923	0.0780674	-0.000860214	0.161248	0.19415	0.41538	0.39495	-0.28829	-0.26631	-0.41117	0.1678	-0.153501	-0.01688	9.84105	9.98592	7.91636	9.55276	9.71961	7.50519	10.0352	10.4013	8.31131	10.203	10.2478	8.29443	0.023706	0.334833	0.132921	0.334827	0.120343	-0.321923	0.000307717	-0.000860214		mitochondrion;nucleus
Q6DCA0	AMMECR1-like protein OS=Homo sapiens OX=9606 GN=AMMECR1L PE=1 SV=1	AMMECR1L					0.251024	0.174657	0.0796801	0.265308	0.0356266	0.216438	0.42831	0.24564	0.0791202	0.38564	-0.0598898	-0.08671	-0.00810003	-0.15561	0.27059	5.17859	5.59465	5.03816	5.56423	5.53476	4.95145	5.6069	5.84029	5.11728	5.5988	5.68468	5.38787	0.0283281	0.25103	0.391129	0.251024	0.110839	0.0796801	0.0532112	0.0356266		nucleus
Q8IY63	Angiomotin-like protein 1 OS=Homo sapiens OX=9606 GN=AMOTL1 PE=1 SV=1	AMOTL1					0.0790265	0.251243	-0.253344	0.23571	0.00509326	0.0185397	0.36307	-0.11411	-0.0118804	-0.0163803	-0.48778	-0.25587	-0.0106001	0.0255499	0.000329971	4.98014	8.41584	7.19362	4.96376	7.92806	6.93775	5.34321	8.30173	7.18174	5.33261	8.32728	7.18207	0.0197484	0.0790202	0.019865	0.0790265	0.0663841	-0.253344	0.00135447	0.00509326	cell organization and biogenesis;developmental processes;signal transduction;other biological processes	plasma membrane;other membranes;cytosol;other cell component	other molecular function		Signaling by Hippo
Q01433	AMP deaminase 2 OS=Homo sapiens OX=9606 GN=AMPD2 PE=1 SV=3	AMPD2		+			-0.86249	0.208605	0.0691001	0.156289	-0.0308269	0.0668782	-0.96958	-0.9958	-0.62209	-0.0494995	0.0106001	0.2462	0.00621986	-0.10803	0.0093298	10.3376	11.0282	10.5635	10.2881	11.0388	10.8097	9.36802	10.0324	9.94141	9.37424	9.92437	9.95074	0.373864	-0.862516	1.38385	-0.86249	0.0810531	0.0691001	0.0372892	-0.0308269	other metabolic processes;other biological processes	cytosol	other molecular function		Purine salvage
Q01432	AMP deaminase 3 OS=Homo sapiens OX=9606 GN=AMPD3 PE=1 SV=1	AMPD3					-0.116767	0.576303	0.281497	0.474181	-0.213237	0.223074	0.54329	-0.52007	-0.37352	0.82901	0.00335979	0.0121202	-0.16864	-0.01583	-0.45524	8.3686	8.92628	8.61467	9.19761	8.92964	8.62679	8.91189	8.40621	8.24115	8.74325	8.39038	7.78591	0.0217263	-0.116767	0.170872	-0.116767	0.538481	0.281497	0.244351	-0.213237	other metabolic processes	non-structural extracellular;cytosol;other cell component	other molecular function		Neutrophil degranulation;Purine salvage
Q9H1A4	Anaphase-promoting complex subunit 1 OS=Homo sapiens OX=9606 GN=ANAPC1 PE=1 SV=1	ANAPC1					-0.4416	0.130678	-0.146034	0.0813271	-0.035567	0.0571674	-0.479	-0.5495	-0.2963	-0.2212	-0.157201	-0.0597	-0.0398006	0.0235996	-0.0904999	10.8914	11.343	10.9594	10.6702	11.1858	10.8997	10.4124	10.7935	10.6631	10.3726	10.8171	10.5726	0.222028	-0.44163	1.15607	-0.4416	0.287777	-0.146034	0.0732301	-0.035567	cell cycle OR cell proliferation;protein metabolism;other metabolic processes;other biological processes	cytosol;nucleus	other molecular function	Cell cycle;miR-targeted genes in leukocytes;miR-targeted genes in lymphocytes;miR-targeted genes in muscle cell;2q13 copy number variation syndrome	Separation of Sister Chromatids;Antigen processing: Ubiquitination & Proteasome degradation;Autodegradation of Cdh1 by Cdh1:APC/C;APC/C:Cdc20 mediated degradation of Securin;APC/C:Cdh1 mediated degradation of Cdc20 and other APC/C:Cdh1 targeted proteins in late mitosis/early G1;Cdc20:Phospho-APC/C mediated degradation of Cyclin A;Assembly of the pre-replicative complex;CDK-mediated phosphorylatio…
Q9UM13	Anaphase-promoting complex subunit 10 OS=Homo sapiens OX=9606 GN=ANAPC10 PE=1 SV=1	ANAPC10					-0.14706	0.254148	-0.116675	0.0325057	-0.170865	0.18592	-0.32677	0.03265	NaN	-0.13966	-0.0936899	NaN	-0.0394001	-0.30233	NaN	7.22827	8.83576	NaN	7.08861	8.74207	NaN	6.9015	8.86841	NaN	6.8621	8.56608	NaN	0.0236399	-0.147065	0.0369677	-0.14706	0.0321569	-0.116675	0.0421325	-0.170865	protein metabolism;other metabolic processes;other biological processes	cytosol;nucleus		Cell cycle	Separation of Sister Chromatids;Antigen processing: Ubiquitination & Proteasome degradation;Autodegradation of Cdh1 by Cdh1:APC/C;APC/C:Cdc20 mediated degradation of Securin;APC/C:Cdh1 mediated degradation of Cdc20 and other APC/C:Cdh1 targeted proteins in late mitosis/early G1;Cdc20:Phospho-APC/C mediated degradation of Cyclin A;Assembly of the pre-replicative complex;CDK-mediated phosphorylatio…
Q9UJX6	Anaphase-promoting complex subunit 2 OS=Homo sapiens OX=9606 GN=ANAPC2 PE=1 SV=1	ANAPC2					-0.635773	0.224969	-0.187133	0.0975519	0.09751	0.175968	-0.85425	-0.64824	-0.40483	-0.28586	-0.18474	-0.0908003	0.3007	-0.0041399	-0.00403023	9.16844	9.86473	9.54463	8.88258	9.67999	9.45383	8.31419	9.21649	9.1398	8.61489	9.21235	9.13577	0.0906392	-0.635777	0.838019	-0.635773	0.236628	-0.187133	0.101734	0.09751	cell cycle OR cell proliferation;cell organization and biogenesis;protein metabolism;other metabolic processes;developmental processes;other biological processes	cytosol;nucleus	other molecular function	Cell cycle	Separation of Sister Chromatids;Senescence-Associated Secretory Phenotype (SASP);Antigen processing: Ubiquitination & Proteasome degradation;Autodegradation of Cdh1 by Cdh1:APC/C;APC/C:Cdc20 mediated degradation of Securin;APC/C:Cdh1 mediated degradation of Cdc20 and other APC/C:Cdh1 targeted proteins in late mitosis/early G1;Cdc20:Phospho-APC/C mediated degradation of Cyclin A;Assembly of the pr…
Q9UJX5	Anaphase-promoting complex subunit 4 OS=Homo sapiens OX=9606 GN=ANAPC4 PE=1 SV=2	ANAPC4					-0.288093	0.113815	0.0660899	0.106226	-0.04752	0.121391	-0.3378	-0.15788	-0.3686	-0.0081501	0.18777	0.0186501	-0.05091	-0.16718	0.0755301	9.5709	9.92013	9.78953	9.56275	10.1079	9.80818	9.2331	9.76225	9.42093	9.18219	9.59507	9.49646	0.067441	-0.288096	0.709656	-0.288093	0.129297	0.0660899	0.0847331	-0.04752	protein metabolism;other metabolic processes;other biological processes	cytosol;nucleus	other molecular function	Cell cycle	Assembly of the pre-replicative complex;Antigen processing: Ubiquitination & Proteasome degradation;Separation of Sister Chromatids;Autodegradation of Cdh1 by Cdh1:APC/C;APC/C:Cdc20 mediated degradation of Securin;APC/C:Cdh1 mediated degradation of Cdc20 and other APC/C:Cdh1 targeted proteins in late mitosis/early G1;Cdc20:Phospho-APC/C mediated degradation of Cyclin A;CDK-mediated phosphorylatio…
Q9UJX4	Anaphase-promoting complex subunit 5 OS=Homo sapiens OX=9606 GN=ANAPC5 PE=1 SV=2	ANAPC5					-0.25764	0.290568	-0.00884342	0.216557	-0.0297	0.0315969	0.0527601	-0.52315	-0.30253	0.23605	-0.17508	-0.0874996	-0.0630903	-0.0257397	-0.00026989	9.82055	10.1069	10.2037	10.0566	9.93182	10.1162	9.87331	9.58375	9.90117	9.81022	9.55801	9.9009	0.0784675	-0.257663	0.773815	-0.25764	0.0232309	-0.00884342	0.0721283	-0.0297	protein metabolism;other metabolic processes;other biological processes	cytosol;cytoskeleton;nucleus	other molecular function	Cell cycle	Antigen processing: Ubiquitination & Proteasome degradation;Senescence-Associated Secretory Phenotype (SASP);Separation of Sister Chromatids;Cdc20:Phospho-APC/C mediated degradation of Cyclin A;Inactivation of APC/C via direct inhibition of the APC/C complex;APC-Cdc20 mediated degradation of Nek2A;Autodegradation of Cdh1 by Cdh1:APC/C;APC/C:Cdc20 mediated degradation of Securin;APC/C:Cdh1 mediate…
Q9UJX3	Anaphase-promoting complex subunit 7 OS=Homo sapiens OX=9606 GN=ANAPC7 PE=1 SV=5	ANAPC7					-0.3877	0.0441339	-0.2372	0.0838714	0.085667	0.161633	-0.3702	-0.355	-0.437901	-0.323	-0.2332	-0.1554	-0.0832996	0.2388	0.101501	10.6981	10.4413	10.3627	10.3751	10.2081	10.2073	10.3279	10.0863	9.9248	10.2446	10.3251	10.0263	0.231565	-0.38772	1.17724	-0.3877	0.960512	-0.2372	0.227708	0.085667	protein metabolism;other metabolic processes;developmental processes;other biological processes	cytosol;cytoskeleton;nucleus;other cell component	other molecular function	Cell cycle	Separation of Sister Chromatids;Antigen processing: Ubiquitination & Proteasome degradation;Autodegradation of Cdh1 by Cdh1:APC/C;APC/C:Cdc20 mediated degradation of Securin;APC/C:Cdh1 mediated degradation of Cdc20 and other APC/C:Cdh1 targeted proteins in late mitosis/early G1;Cdc20:Phospho-APC/C mediated degradation of Cyclin A;Assembly of the pre-replicative complex;CDK-mediated phosphorylatio…
Q9UNK9	Protein angel homolog 1 OS=Homo sapiens OX=9606 GN=ANGEL1 PE=1 SV=1	ANGEL1					0.182507	0.337952	-0.05791	0.0732569	0.220667	0.255481	0.52624	-0.14935	0.17063	0.0266204	-0.10292	-0.0974302	0.0469999	0.51402	0.10098	7.59573	7.42288	7.42851	7.62235	7.31996	7.33108	8.12197	7.27353	7.59914	8.16897	7.78755	7.70012	0.0220013	0.182507	0.291201	0.182507	0.194882	-0.05791	0.315691	0.220667		other membranes;cytosol;mitochondrion;ER/Golgi;nucleus;other cell component	other molecular function
Q15389	Angiopoietin-1 OS=Homo sapiens OX=9606 GN=ANGPT1 PE=1 SV=2	ANGPT1		+			1.37641	0.2574	-0.51471	0.18893	0.14587	0.072912	1.10608	1.4046	1.61856	-0.71905	-0.47871	-0.34637	0.20731	0.0653	0.165	8.69891	9.0197	8.97174	7.97986	8.54099	8.62537	9.80499	10.4243	10.5903	10.0123	10.4896	10.7553	0.992671	1.37643	2.21979	1.37641	1.07109	-0.51471	0.170708	0.14587	cell adhesion;cell organization and biogenesis;other metabolic processes;developmental processes;signal transduction;other biological processes	non-structural extracellular;extracellular matrix;plasma membrane;other membranes;other cell component	signal transduction activity or receptor binding;other molecular function	RAC1/PAK1/p38/MMP2 pathway;Photodynamic therapy-induced HIF-1 survival signaling;Focal adhesion: PI3K-Akt-mTOR-signaling;PI3K-Akt signaling;Neovascularization processes;Pleural mesothelioma	RAF/MAP kinase cascade;Tie2 Signaling
Q8NI99	Angiopoietin-related protein 6 OS=Homo sapiens OX=9606 GN=ANGPTL6 PE=1 SV=1	ANGPTL6					-0.309874	0.159604	-0.314974	0.233984	-0.12334	0.175085	-0.12602	-0.41285	-0.39075	-0.0468702	-0.42006	-0.47799	0.0784302	-0.23524	-0.21321	9.33022	9.62652	8.86388	9.28335	9.20646	8.38589	9.2042	9.21367	8.47313	9.28263	8.97843	8.25992	0.0277643	-0.309883	0.39584	-0.309874	0.362018	-0.314974	0.114854	-0.12334	developmental processes;other biological processes	non-structural extracellular;other cell component	signal transduction activity or receptor binding
P16157	Ankyrin-1 OS=Homo sapiens OX=9606 GN=ANK1 PE=1 SV=3	ANK1	+	+			-1.42787	0.139208	-0.3208	0.0783609	-0.0559336	0.20374	-1.2672	-1.5125	-1.5039	-0.2478	-0.4036	-0.311	-0.290401	0.0445995	0.0780001	13.2224	12.9164	13.2002	12.9746	12.5128	12.8892	11.9552	11.4039	11.6963	11.6648	11.4485	11.7743	1.27559	-1.4279	2.79913	-1.42787	0.863916	-0.3208	0.108808	-0.0559336	cell organization and biogenesis;transport;signal transduction;other biological processes	plasma membrane;other membranes;cytosol;cytoskeleton;ER/Golgi;other cell component	cytoskeletal activity;other molecular function		COPI-mediated anterograde transport;CHL1 interactions;Neurofascin interactions;Interaction between L1 and Ankyrins;NrCAM interactions
Q01484	Ankyrin-2 OS=Homo sapiens OX=9606 GN=ANK2 PE=1 SV=4	ANK2					-1.86988	0.339663	-0.63601	0.121202	-0.0883334	0.603012	-1.47772	-2.07151	-2.0604	-0.4967	-0.69407	-0.71726	0.4716	-0.72674	-0.00986004	7.72887	9.88873	8.56952	7.23217	9.19466	7.85226	6.25115	7.81722	6.50912	6.72275	7.09048	6.49926	0.196176	-1.86987	1.1077	-1.86988	0.302644	-0.63601	0.059473	-0.0883334	cell-cell signaling;cell organization and biogenesis;transport;developmental processes;signal transduction;other biological processes	plasma membrane;other membranes;cytosol;cytoskeleton;mitochondrion;other cytoplasmic organelle;other cell component	cytoskeletal activity;other molecular function		Interaction between L1 and Ankyrins;COPI-mediated anterograde transport
Q9P2R3	Rabankyrin-5 OS=Homo sapiens OX=9606 GN=ANKFY1 PE=1 SV=2	ANKFY1					0.273457	0.21512	0.0433232	0.13262	0.00106653	0.0692891	0.113299	0.1891	0.51797	-0.0194006	-0.0462999	0.19567	-0.00739956	-0.0636005	0.0741997	10.4327	10.3161	9.99473	10.4133	10.2698	10.1904	10.546	10.5052	10.5127	10.5386	10.4416	10.5869	0.130542	0.273457	0.973934	0.273457	0.106863	0.0433232	0.00787221	0.00106653	cell organization and biogenesis;transport;other biological processes	other membranes;cytosol;other cytoplasmic organelle;other cell component	other molecular function	miR-targeted genes in lymphocytes;miR-targeted genes in muscle cell	RHOD GTPase cycle
Q8IWZ3	Ankyrin repeat and KH domain-containing protein 1 OS=Homo sapiens OX=9606 GN=ANKHD1 PE=1 SV=1	ANKHD1					-0.110487	0.125547	-0.328227	0.0256265	0.0191431	0.0667085	-0.17046	-0.1948	0.0338001	-0.33568	-0.3493	-0.2997	0.0465298	-0.0569	0.0677996	10.035	11.0319	10.731	9.69932	10.6826	10.4313	9.86454	10.8371	10.7648	9.91107	10.7802	10.8326	0.0217606	-0.110533	0.0915388	-0.110487	0.32282	-0.328227	0.0146513	0.0191431	stress response	other cell component
Q86XL3	Ankyrin repeat and LEM domain-containing protein 2 OS=Homo sapiens OX=9606 GN=ANKLE2 PE=1 SV=4	ANKLE2					0.15768	0.212186	-0.215884	0.133479	-0.0306867	0.0650609	0.38256	-0.03899	0.12947	-0.0901203	-0.2016	-0.35593	-0.07265	0.04426	-0.0636702	8.63494	8.93011	8.74417	8.54482	8.72851	8.38824	9.0175	8.89112	8.87364	8.94485	8.93538	8.80997	0.0738732	0.157677	0.743227	0.15768	0.759368	-0.215884	0.186645	-0.0306867	cell cycle OR cell proliferation;cell organization and biogenesis;developmental processes;other biological processes	other membranes;ER/Golgi	enzyme regulator activity;other molecular function		RHOG GTPase cycle;RAC2 GTPase cycle;Initiation of Nuclear Envelope (NE) Reformation
Q8IV38	Ankyrin repeat and MYND domain-containing protein 2 OS=Homo sapiens OX=9606 GN=ANKMY2 PE=1 SV=1	ANKMY2					0.324366	0.061162	-0.184077	0.092039	0.0180003	0.114579	0.255899	0.343599	0.3736	-0.2205	-0.0794001	-0.25233	-0.1129	0.100101	0.0668001	10.6378	10.3613	10.2388	10.4173	10.2819	9.98647	10.8937	10.7049	10.6124	10.7808	10.805	10.6792	0.171273	0.324337	1.05742	0.324366	0.45775	-0.184077	0.0688832	0.0180003		other cell component	other molecular function
Q9NXR5	Ankyrin repeat domain-containing protein 10 OS=Homo sapiens OX=9606 GN=ANKRD10 PE=1 SV=2	ANKRD10					0.14616	0.64063	-0.544877	0.287561	-0.55802	0.633084	-0.37406	-0.04918	0.86172	-0.75243	-0.66556	-0.21664	0.0226803	-0.46381	-1.23293	5.5404	5.49624	3.23552	4.78797	4.83068	3.01888	5.16634	5.44706	4.09724	5.18902	4.98325	2.86431	0.023122	0.146154	0.0584763	0.14616	0.219478	-0.544877	0.262019	-0.55802		nucleus
Q6UB99	Ankyrin repeat domain-containing protein 11 OS=Homo sapiens OX=9606 GN=ANKRD11 PE=1 SV=3	ANKRD11					0.0370534	0.238291	-0.40029	0.0814584	-0.172297	0.211374	0.30555	-0.0450897	-0.1493	-0.30627	-0.44968	-0.44492	-0.41569	-0.06637	-0.0348296	4.44275	8.30637	7.80435	4.13648	7.85669	7.35943	4.7483	8.26128	7.65505	4.33261	8.19491	7.62022	0.0180415	0.0370566	0.0074821	0.0370534	0.0842636	-0.40029	0.0360238	-0.172297	developmental processes;other biological processes	cytosol;nucleus
Q8IZ07	Ankyrin repeat domain-containing protein 13A OS=Homo sapiens OX=9606 GN=ANKRD13A PE=1 SV=3	ANKRD13A					-0.24901	0.117153	-0.0363833	0.0843412	0.0731068	0.0819833	-0.37411	-0.23104	-0.14188	-0.09128	-0.0785999	0.06073	0.0787001	-0.0115299	0.15215	8.88988	8.6003	8.48172	8.7986	8.5217	8.54245	8.51577	8.36926	8.33984	8.59447	8.35773	8.49199	0.103812	-0.249001	0.872241	-0.24901	0.0857837	-0.0363833	0.346305	0.0731068	other biological processes	plasma membrane;other membranes;other cytoplasmic organelle;other cell component	other molecular function
O75179	Ankyrin repeat domain-containing protein 17 OS=Homo sapiens OX=9606 GN=ANKRD17 PE=1 SV=3	ANKRD17		+	+		-0.429234	0.142204	-0.3232	0.0719654	0.0760333	0.0380643	-0.4946	-0.527	-0.2661	-0.3612	-0.3682	-0.2402	0.0476999	0.1193	0.0611	11.6553	11.7789	11.7451	11.2941	11.4107	11.5049	11.1607	11.2519	11.479	11.2084	11.3712	11.5401	0.744797	-0.429263	1.87249	-0.429234	1.97756	-0.3232	0.220107	0.0760333	stress response;developmental processes;other biological processes	other membranes;nucleus;other cell component	other molecular function
Q96NW4	Ankyrin repeat domain-containing protein 27 OS=Homo sapiens OX=9606 GN=ANKRD27 PE=1 SV=2	ANKRD27					-0.6593	0.123554	-0.17454	0.121406	-0.08756	0.188853	-0.7911	-0.6407	-0.5461	-0.31312	-0.12358	-0.0869198	0.0999899	-0.08498	-0.27769	9.58797	8.21319	9.06514	9.27485	8.08961	8.97822	8.79687	7.57249	8.51904	8.89686	7.48751	8.24135	0.0378547	-0.6593	0.532287	-0.6593	0.118598	-0.17454	0.0548516	-0.08756	cell organization and biogenesis;transport;developmental processes;other biological processes	plasma membrane;other membranes;cytosol;ER/Golgi;other cytoplasmic organelle;other cell component	enzyme regulator activity;other molecular function		RAB GEFs exchange GTP for GDP on RABs
O15084	Serine/threonine-protein phosphatase 6 regulatory ankyrin repeat subunit A OS=Homo sapiens OX=9606 GN=ANKRD28 PE=1 SV=5	ANKRD28					0.0458867	0.331233	0.0142635	0.279172	-0.0479898	0.201943	0.42526	-0.1859	-0.1017	0.33599	-0.1641	-0.1291	-0.25927	0.1431	-0.0277996	9.64184	10.6124	10.5883	9.97783	10.4483	10.4592	10.0671	10.4265	10.4866	9.80783	10.5696	10.4588	0.0227704	0.0458536	0.0454104	0.0458867	0.0132157	0.0142635	0.0613789	-0.0479898		cytosol;nucleus			Telomere Extension By Telomerase;COPII-mediated vesicle transport
Q53RE8	Ankyrin repeat domain-containing protein 39 OS=Homo sapiens OX=9606 GN=ANKRD39 PE=1 SV=1	ANKRD39					0.593225	0.727309	-0.0978551	0.920363	-0.835975	0.0106982	1.10751	NaN	0.0789399	0.55294	NaN	-0.74865	-0.82841	NaN	-0.84354	3.4144	NaN	5.50589	3.96734	NaN	4.75724	4.52191	NaN	5.58483	3.6935	NaN	4.74129	0.0214447	0.59323	0.178299	0.593225	0.027696	-0.0978551	0.421263	-0.835975				2q11.2 copy number variation syndrome
Q6AI12	Ankyrin repeat domain-containing protein 40 OS=Homo sapiens OX=9606 GN=ANKRD40 PE=1 SV=2	ANKRD40					-0.00349021	0.421931	-0.09004	0.284483	0.18807	0.2575	-0.30184	0.29486	NaN	-0.2912	0.11112	NaN	0.37015	0.00599003	NaN	6.68029	7.28862	NaN	6.38909	7.39974	NaN	6.37845	7.58348	NaN	6.7486	7.58947	NaN	0.0185538	-0.00349975	0.00159092	-0.00349021	0.0493061	-0.09004	0.0851871	0.18807
Q8N8A2	Serine/threonine-protein phosphatase 6 regulatory ankyrin repeat subunit B OS=Homo sapiens OX=9606 GN=ANKRD44 PE=1 SV=3	ANKRD44					-2.03296	0.0730865	0.13403	0.173269	-0.15912	0.127449	NaN	-2.08464	-1.98128	NaN	0.25655	0.0115099	NaN	-0.0690002	-0.24924	NaN	6.32525	5.39439	NaN	6.5818	5.4059	NaN	4.24061	3.41311	NaN	4.17161	3.16387	0.183241	-2.03296	1.08406	-2.03296	0.0581848	0.13403	0.0809539	-0.15912
Q86W74	Ankyrin repeat domain-containing protein 46 OS=Homo sapiens OX=9606 GN=ANKRD46 PE=1 SV=2	ANKRD46					0.329903	0.142421	-0.189523	0.0643549	0.0134999	0.0906645	0.48911	0.28599	0.21461	-0.21774	-0.11588	-0.23495	-0.0840702	0.09515	0.0294199	8.28808	9.12362	9.04525	8.07034	9.00774	8.8103	8.77719	9.40961	9.25986	8.69312	9.50476	9.28928	0.0301095	0.329906	0.430604	0.329903	0.185282	-0.189523	0.0144745	0.0134999		other membranes
Q8WVL7	Ankyrin repeat domain-containing protein 49 OS=Homo sapiens OX=9606 GN=ANKRD49 PE=1 SV=1	ANKRD49					0.213837	0.102457	-0.0129499	0.241388	-0.207067	0.0459259	0.31228	0.22144	0.10779	0.1417	0.11055	-0.2911	-0.25972	-0.18621	-0.17527	8.13278	7.43559	6.08932	8.27448	7.54614	5.79822	8.44506	7.65703	6.19711	8.18534	7.47082	6.02184	0.022954	0.213837	0.0850913	0.213837	0.00447011	-0.0129499	0.0797703	-0.207067	other biological processes	nucleus
Q9ULJ7	Ankyrin repeat domain-containing protein 50 OS=Homo sapiens OX=9606 GN=ANKRD50 PE=1 SV=4	ANKRD50					0.402327	0.140773	-0.0249332	0.191708	-0.229213	0.161385	0.25555	0.53621	0.41522	-0.13832	0.19641	-0.13289	-0.0747404	-0.21618	-0.39672	9.80505	8.57154	9.54624	9.66673	8.76795	9.41335	10.0606	9.10775	9.96146	9.98586	8.89157	9.56474	0.0261668	0.402343	0.345821	0.402327	0.0179685	-0.0249332	0.201053	-0.229213	transport	other cytoplasmic organelle
Q8NB46	Serine/threonine-protein phosphatase 6 regulatory ankyrin repeat subunit C OS=Homo sapiens OX=9606 GN=ANKRD52 PE=1 SV=3	ANKRD52					-0.0857867	0.226462	-0.341937	0.188282	-0.0840667	0.32638	-0.31626	-0.0775399	0.13644	-0.48972	-0.12995	-0.40614	0.2518	-0.40005	-0.10395	8.15308	7.51131	6.90946	7.66336	7.38136	6.50332	7.83682	7.43377	7.0459	8.08862	7.03372	6.94195	0.0238028	-0.0857867	0.0705495	-0.0857867	0.273808	-0.341937	0.0677726	-0.0840667
Q6NXT1	Ankyrin repeat domain-containing protein 54 OS=Homo sapiens OX=9606 GN=ANKRD54 PE=1 SV=2	ANKRD54					0.206367	0.176216	-0.134533	0.111404	0.219663	0.351551	0.0932198	0.11648	0.4094	-0.26312	-0.06709	-0.07339	0.52861	0.29323	-0.16285	5.93696	7.77684	6.80758	5.67384	7.70975	6.73419	6.03018	7.89332	7.21698	6.55879	8.18655	7.05413	0.021478	0.20636	0.0971094	0.206367	0.0587708	-0.134533	0.109239	0.219663	transport;other biological processes	nucleus;other cell component	enzyme regulator activity;other molecular function
Q92625	Ankyrin repeat and SAM domain-containing protein 1A OS=Homo sapiens OX=9606 GN=ANKS1A PE=1 SV=4	ANKS1A					0.0902402	0.444446	-0.22969	0.291484	-0.0843134	0.221975	-0.35903	0.10005	0.5297	-0.46863	-0.31551	0.0950699	0.0455599	0.04212	-0.34062	9.22787	8.86681	8.61864	8.75924	8.5513	8.71371	8.86884	8.96686	9.14834	8.9144	9.00898	8.80772	0.0214041	0.0902402	0.175591	0.0902402	0.539968	-0.22969	0.348377	-0.0843134	developmental processes;signal transduction;other biological processes	cytosol;nucleus;other cell component	signal transduction activity or receptor binding
Q9H8Y5	tRNA endonuclease ANKZF1 OS=Homo sapiens OX=9606 GN=ANKZF1 PE=1 SV=1	ANKZF1					-0.275673	0.133097	-0.0379899	0.0966121	0.0586166	0.182243	-0.12354	-0.33286	-0.37062	0.0625	-0.0462799	-0.13019	0.0240698	-0.10388	0.25566	8.8146	9.77932	8.56596	8.8771	9.73304	8.43577	8.69106	9.44646	8.19534	8.71513	9.34258	8.451	0.0204443	-0.27567	0.205262	-0.275673	0.0239263	-0.0379899	0.0445126	0.0586166	cell organization and biogenesis;protein metabolism;other metabolic processes;stress response	other cell component	other molecular function
Q9NQW6	Anillin OS=Homo sapiens OX=9606 GN=ANLN PE=1 SV=2	ANLN					-0.344507	0.166589	-0.0641267	0.148083	-0.0387602	0.0171764	-0.46957	-0.40855	-0.155399	-0.18748	-0.105	0.100101	-0.0541496	-0.0202303	-0.0419006	10.0709	10.2054	10.4247	9.88342	10.1004	10.5248	9.60133	9.79685	10.2693	9.54718	9.77662	10.2274	0.0663973	-0.344543	0.70325	-0.344507	0.10786	-0.0641267	0.0471445	-0.0387602	cell cycle OR cell proliferation;cell organization and biogenesis;other biological processes	cytosol;cytoskeleton;nucleus;other cell component	cytoskeletal activity	Retinoblastoma gene in cancer;Nephrotic syndrome	RHOC GTPase cycle;RHOA GTPase cycle;RHOB GTPase cycle
Q9NW15	Anoctamin-10 OS=Homo sapiens OX=9606 GN=ANO10 PE=1 SV=2	ANO10					0.76719	0.181836	0.0970136	0.0979863	-0.0474267	0.167114	0.55764	0.88341	0.86052	0.00761032	0.20177	0.0816603	-0.19391	-0.0829697	0.1346	7.36193	7.90612	8.57469	7.36954	8.10789	8.65635	7.91957	8.78953	9.43521	7.72566	8.70656	9.56981	0.0496439	0.76719	0.612709	0.76719	0.0660566	0.0970136	0.0229499	-0.0474267	transport	plasma membrane;other membranes;other cell component	transporter activity		Stimuli-sensing channels;Induction of Cell-Cell Fusion
Q4KMQ2	Anoctamin-6 OS=Homo sapiens OX=9606 GN=ANO6 PE=1 SV=2	ANO6					0.529503	0.158335	-0.00660674	0.062165	-0.00740337	0.394997	0.35143	0.58266	0.65442	-0.0559301	0.06322	-0.0271101	0.16661	0.27071	-0.45953	9.13212	8.25856	8.47678	9.07619	8.32178	8.44967	9.48355	8.84122	9.1312	9.65016	9.11193	8.67167	0.0764182	0.529503	0.757076	0.529503	0.00617331	-0.00660674	0.00718345	-0.00740337	cell organization and biogenesis;stress response;transport;signal transduction;other biological processes	plasma membrane;other membranes;cytosol	transporter activity;other molecular function	COVID-19 and endothelial cell senescence	Neutrophil degranulation;Stimuli-sensing channels;Induction of Cell-Cell Fusion
P39687	Acidic leucine-rich nuclear phosphoprotein 32 family member A OS=Homo sapiens OX=9606 GN=ANP32A PE=1 SV=1	ANP32A					-0.3531	0.198279	-0.0714	0.177741	0.164366	0.08025	-0.289	-0.5755	-0.1948	-0.0381994	-0.2634	0.0873995	0.0839996	0.244499	0.1646	11.7414	12.1502	12.2642	11.7032	11.8868	12.3516	11.4524	11.5747	12.0694	11.5364	11.8192	12.234	0.0567821	-0.35313	0.647232	-0.3531	0.102792	-0.0714	0.233154	0.164366	transport;signal transduction;other biological processes	ER/Golgi;nucleus;other cell component	other molecular function	IL18 signaling	HuR (ELAVL1) binds and stabilizes mRNA
Q92688	Acidic leucine-rich nuclear phosphoprotein 32 family member B OS=Homo sapiens OX=9606 GN=ANP32B PE=1 SV=1	ANP32B					-0.5381	0.3005	-0.0314668	0.0749731	0.294066	0.375695	-0.1987	-0.6453	-0.7703	0.0549002	-0.0798006	-0.0695	-0.1159	0.6219	0.3762	11.0392	10.7102	11.4721	11.0941	10.6304	11.4026	10.8405	10.0649	10.7018	10.7246	10.6868	11.078	0.0763638	-0.538117	0.761345	-0.5381	0.0337818	-0.0314668	0.473309	0.294066	cell organization and biogenesis;developmental processes;other biological processes	nucleus;other cell component	other molecular function	miR-targeted genes in lymphocytes;miR-targeted genes in muscle cell;miR-targeted genes in squamous cell;Cytokine-cytokine receptor interaction
Q9BTT0	Acidic leucine-rich nuclear phosphoprotein 32 family member E OS=Homo sapiens OX=9606 GN=ANP32E PE=1 SV=1	ANP32E		+			-0.835933	0.0951031	0.143133	0.169224	0.0489003	0.174387	-0.9405	-0.8127	-0.7546	0.00790024	0.0886002	0.3329	-0.113799	0.0275002	0.233	11.7028	11.2584	10.9458	11.7107	11.347	11.2787	10.7623	10.4457	10.1912	10.6485	10.4732	10.4242	0.394309	-0.835943	1.41641	-0.835933	0.21632	0.143133	0.098067	0.0489003	cell organization and biogenesis;protein metabolism;other metabolic processes;other biological processes	nucleus;other cell component	enzyme regulator activity;other molecular function
P15144	Aminopeptidase N OS=Homo sapiens OX=9606 GN=ANPEP PE=1 SV=4	ANPEP					0.646486	0.204278	0.40911	0.204112	-0.231873	0.270463	0.41078	0.77217	0.75651	0.20954	0.40031	0.61748	-0.0804501	-0.54413	-0.0710397	6.28417	5.03104	5.8621	6.49371	5.43135	6.47958	6.69495	5.80321	6.61861	6.6145	5.25908	6.54757	0.0532698	0.64648	0.624426	0.646486	0.330931	0.40911	0.166374	-0.231873	protein metabolism;other metabolic processes;developmental processes;other biological processes	non-structural extracellular;plasma membrane;other membranes;ER/Golgi;other cell component	other molecular function	Glutathione metabolism;miR-targeted genes in leukocytes;miR-targeted genes in lymphocytes;miR-targeted genes in muscle cell;miR-targeted genes in squamous cell;Cardiac progenitor differentiation	Neutrophil degranulation;Metabolism of Angiotensinogen to Angiotensins
Q9BQD7	Adenine nucleotide translocase lysine N-methyltransferase OS=Homo sapiens OX=9606 GN=ANTKMT PE=1 SV=1	ANTKMT			+		-0.698136	0.455855	-0.598066	0.211108	-0.0270133	0.255955	-0.18075	-1.04072	-0.87294	-0.35448	-0.71174	-0.72798	-0.30991	0.0403399	0.18853	5.9469	5.72657	6.07709	5.59242	5.01483	5.34911	5.76615	4.68585	5.20415	5.45624	4.72619	5.39268	0.141681	-0.69813	0.997443	-0.698136	1.41914	-0.598066	0.0231663	-0.0270133	cell organization and biogenesis;protein metabolism;other metabolic processes;other biological processes	other membranes;mitochondrion	other molecular function
Q9H6X2	Anthrax toxin receptor 1 OS=Homo sapiens OX=9606 GN=ANTXR1 PE=1 SV=2	ANTXR1					1.57789	NaN	-0.0522799	NaN	-0.23121	NaN	1.57789	NaN	NaN	-0.0522799	NaN	NaN	-0.23121	NaN	NaN	6.65628	NaN	NaN	6.604	NaN	NaN	8.23417	NaN	NaN	8.00296	NaN	NaN	0	0	NaN	0	NaN	0	NaN	0	cell adhesion;cell organization and biogenesis;developmental processes;other biological processes	plasma membrane;other membranes;other cytoplasmic organelle;other cell component	cytoskeletal activity;other molecular function	Primary ovarian insufficiency;Primary ovarian insufficiency
P58335	Anthrax toxin receptor 2 OS=Homo sapiens OX=9606 GN=ANTXR2 PE=1 SV=5	ANTXR2					0.8923	0.848925	-0.00706673	0.528649	0.139877	0.357332	-0.06709	1.19778	1.54621	-0.56015	0.0457697	0.49318	0.55006	-0.10392	-0.0265102	8.13972	8.74456	7.86967	7.57957	8.79033	8.36285	8.07263	9.94234	9.41588	8.62269	9.83842	9.38937	0.0596549	0.8923	0.658187	0.8923	0.00527683	-0.00706673	0.0744001	0.139877		non-structural extracellular;plasma membrane;other membranes;ER/Golgi;other cytoplasmic organelle;other cell component	other molecular function
P04083	Annexin A1 OS=Homo sapiens OX=9606 GN=ANXA1 PE=1 SV=2	ANXA1	+	+			1.0072	0.0309043	0.271433	0.0271543	0.0702998	0.182606	1.0311	1.0182	0.972301	0.246099	0.3001	0.2681	-0.1363	0.2101	0.137099	11.857	11.8222	12.0743	12.1031	12.1223	12.3424	12.8881	12.8404	13.0466	12.7518	13.0505	13.1837	1.69417	1.00717	3.25349	1.0072	1.15967	0.271433	0.189285	0.0702998	cell organization and biogenesis;protein metabolism;other metabolic processes;stress response;transport;signal transduction;other biological processes	non-structural extracellular;plasma membrane;other membranes;cytosol;cytoskeleton;nucleus;other cytoplasmic organelle;other cell component	signal transduction activity or receptor binding;enzyme regulator activity;other molecular function	Spinal cord injury;VEGFA-VEGFR2 signaling;Prostaglandin synthesis and regulation	G alpha (q) signalling events;G alpha (i) signalling events;Interleukin-4 and Interleukin-13 signaling;Smooth Muscle Contraction;Formyl peptide receptors bind formyl peptides and many other ligands
P50995	Annexin A11 OS=Homo sapiens OX=9606 GN=ANXA11 PE=1 SV=1	ANXA11					-0.2015	0.10019	-0.0857334	0.0586671	0.0649996	0.045764	-0.1706	-0.313499	-0.120399	-0.0841007	-0.1452	-0.0278997	0.0128994	0.0833998	0.0986996	10.4897	10.9725	10.2364	10.4056	10.8273	10.2085	10.3191	10.659	10.116	10.332	10.7424	10.2147	0.0236248	-0.201516	0.306603	-0.2015	0.109682	-0.0857334	0.103949	0.0649996	cell cycle OR cell proliferation;transport;other biological processes	plasma membrane;other membranes;cytosol;cytoskeleton;nucleus;other cytoplasmic organelle;other cell component	other molecular function
P07355	Annexin A2 OS=Homo sapiens OX=9606 GN=ANXA2 PE=1 SV=2	ANXA2		+			-0.615633	0.117229	-0.0458333	0.0957166	-0.0879669	0.0804091	-0.5766	-0.5229	-0.747399	-0.0573006	0.0551004	-0.1353	-0.1747	-0.0733004	-0.0159006	11.6687	11.3825	11.2463	11.6114	11.4376	11.111	11.0921	10.8596	10.4989	10.9174	10.7863	10.483	0.351009	-0.615664	1.35248	-0.615633	0.0843911	-0.0458333	0.152611	-0.0879669	cell adhesion;cell organization and biogenesis;RNA metabolism OR transcription;other metabolic processes;transport;developmental processes;other biological processes	non-structural extracellular;extracellular matrix;plasma membrane;other membranes;cytosol;nucleus;other cytoplasmic organelle;other cell component	enzyme regulator activity;cytoskeletal activity;other molecular function	miR-targeted genes in leukocytes;miR-targeted genes in lymphocytes;miR-targeted genes in squamous cell;Gastrin signaling;CCL18 signaling;Prostaglandin synthesis and regulation	Neutrophil degranulation;Gene and protein expression by JAK-STAT signaling after Interleukin-12 stimulation;Turbulent (oscillatory, disturbed) flow shear stress activates signaling by PIEZO1 and integrins in endothelial cells;Smooth Muscle Contraction;Dissolution of Fibrin Clot
P12429	Annexin A3 OS=Homo sapiens OX=9606 GN=ANXA3 PE=1 SV=3	ANXA3					-0.120583	0.0824679	0.366093	0.00817957	0.0335598	0.165083	-0.0279398	-0.18598	-0.14783	0.36253	0.37545	0.3603	0.11469	-0.15639	0.14238	7.97579	9.10207	8.77433	8.33832	9.47752	9.13463	7.94785	8.91609	8.6265	8.06254	8.7597	8.76888	0.0217492	-0.120586	0.0980434	-0.120583	0.315191	0.366093	0.0305247	0.0335598	stress response;transport;developmental processes;other biological processes	plasma membrane;other membranes;nucleus;other cell component	enzyme regulator activity;other molecular function	Prostaglandin synthesis and regulation
P09525	Annexin A4 OS=Homo sapiens OX=9606 GN=ANXA4 PE=1 SV=4	ANXA4					-0.00406679	0.23109	0.179	0.0937734	-0.0649331	0.17986	-0.268701	0.157901	0.0985994	0.0707998	0.229501	0.2367	0.1014	-0.2558	-0.0403996	10.9791	10.6725	10.682	11.0499	10.902	10.9187	10.7104	10.8304	10.7806	10.8118	10.5746	10.7402	0.0190218	-0.00409698	0.0126153	-0.00406679	0.739725	0.179	0.342881	-0.0649331	signal transduction;other biological processes	plasma membrane;other membranes;nucleus;other cell component	enzyme regulator activity;other molecular function	Prostaglandin synthesis and regulation
P08758	Annexin A5 OS=Homo sapiens OX=9606 GN=ANXA5 PE=1 SV=2	ANXA5	+	+			1.20454	0.145523	0.336707	0.0672492	0.0952997	0.0756108	1.06015	1.2023	1.35117	0.25975	0.366199	0.384171	0.0227003	0.0895996	0.173599	9.97365	10.2704	9.99883	10.2334	10.6366	10.383	11.0338	11.4727	11.35	11.0565	11.5623	11.5236	1.23885	1.20454	2.76167	1.20454	1.04588	0.336707	0.172972	0.0952997	stress response;signal transduction;other biological processes	non-structural extracellular;plasma membrane;other membranes;cytosol;other cell component	enzyme regulator activity;other molecular function	Apoptosis-related network due to altered Notch3 in ovarian cancer;Interactions between LOXL4 and oxidative stress pathway;Prostaglandin synthesis and regulation	Platelet degranulation
P08133	Annexin A6 OS=Homo sapiens OX=9606 GN=ANXA6 PE=1 SV=3	ANXA6	+	+			-1.25093	0.271017	-0.010067	0.0615643	0.0159	0.239313	-0.948501	-1.3325	-1.4718	0.0573997	-0.0244007	-0.0632	-0.2542	0.1004	0.2015	12.0704	12.3023	12.3153	12.1278	12.2779	12.2521	11.1219	10.9698	10.8435	10.8677	11.0702	11.045	1.69897	-1.25096	3.41926	-1.25093	0.0370655	-0.010067	0.053348	0.0159	transport;signal transduction;other biological processes	plasma membrane;other membranes;mitochondrion;other cytoplasmic organelle;other cell component	transporter activity;other molecular function	Calcium regulation in cardiac cells;Prostaglandin synthesis and regulation	Smooth Muscle Contraction
P20073	Annexin A7 OS=Homo sapiens OX=9606 GN=ANXA7 PE=1 SV=3	ANXA7					-0.1585	0.144652	-0.0721099	0.112852	0.16769	0.121735	-0.0414	-0.1139	-0.3202	-0.0743999	0.0418701	-0.1838	0.0548	0.29667	0.1516	11.2986	9.97803	10.7014	11.2242	10.0199	10.5176	11.2572	9.86413	10.3812	11.312	10.1608	10.5328	0.0209413	-0.15851	0.102168	-0.1585	0.0477306	-0.0721099	0.115033	0.16769	other metabolic processes;other biological processes	plasma membrane;other membranes;ER/Golgi;nucleus;other cell component	signal transduction activity or receptor binding;other molecular function
Q16853	Membrane primary amine oxidase OS=Homo sapiens OX=9606 GN=AOC3 PE=1 SV=3	AOC3					0.479787	0.339944	0.07805	0.634554	-0.0232466	0.169708	0.8627	0.36313	0.21353	0.60883	0.25011	-0.62479	0.17038	-0.14618	-0.0939398	4.32586	5.13125	4.63673	4.93469	5.38136	4.01194	5.18856	5.49438	4.85026	5.35894	5.3482	4.75632	0.0715734	0.479783	0.734666	0.479787	0.0578791	0.07805	0.0286724	-0.0232466	cell adhesion;other metabolic processes;stress response;other biological processes	plasma membrane;other membranes;ER/Golgi;other cytoplasmic organelle;other cell component	other molecular function	Amino acid metabolism	Phase I - Functionalization of compounds
Q63HQ0	AP-1 complex-associated regulatory protein OS=Homo sapiens OX=9606 GN=AP1AR PE=1 SV=1	AP1AR					0.29049	NaN	0.0472202	NaN	-0.0824299	NaN	NaN	0.29049	NaN	NaN	0.0472202	NaN	NaN	-0.0824299	NaN	NaN	6.42161	NaN	NaN	6.46883	NaN	NaN	6.7121	NaN	NaN	6.62967	NaN	0	0	NaN	0	NaN	0	NaN	0	cell adhesion;transport;other biological processes	cytosol;ER/Golgi;other cytoplasmic organelle	cytoskeletal activity;other molecular function
Q10567	AP-1 complex subunit beta-1 OS=Homo sapiens OX=9606 GN=AP1B1 PE=1 SV=3	AP1B1					-0.0512336	0.166747	0.00463295	0.0699762	0.0493333	0.0818898	0.0620995	0.0269003	-0.242701	0.0829992	-0.0174999	-0.0516005	-0.0132999	0.141999	0.0193005	12.2426	12.0352	12.1083	12.3256	12.0177	12.0567	12.3047	12.0621	11.8656	12.2914	12.2041	11.8849	0.0232127	-0.0512635	0.134122	-0.0512336	0.0134066	0.00463295	0.0999217	0.0493333	cell organization and biogenesis;transport;developmental processes	other membranes;cytosol;ER/Golgi;other cytoplasmic organelle;other cell component	other molecular function		MHC class II antigen presentation;Lysosome Vesicle Biogenesis;Golgi Associated Vesicle Biogenesis;Nef mediated downregulation of MHC class I complex cell surface expression
O43747	AP-1 complex subunit gamma-1 OS=Homo sapiens OX=9606 GN=AP1G1 PE=1 SV=5	AP1G1					0.149067	0.250873	-0.00249958	0.0838792	0.0637004	0.277213	0.4192	-0.0766001	0.1046	0.0792007	-0.0883999	0.0017004	-0.2223	0.331201	0.0822001	11.1205	11.2246	11.4705	11.1997	11.1362	11.4722	11.5397	11.148	11.5751	11.3174	11.4792	11.6573	0.0272854	0.149037	0.362133	0.149067	0.00560269	-0.00249958	0.13998	0.0637004	cell organization and biogenesis;transport;other biological processes	other membranes;cytosol;ER/Golgi;other cytoplasmic organelle;other cell component	cytoskeletal activity;other molecular function		MHC class II antigen presentation;Lysosome Vesicle Biogenesis;Golgi Associated Vesicle Biogenesis;Nef mediated downregulation of MHC class I complex cell surface expression
O75843	AP-1 complex subunit gamma-like 2 OS=Homo sapiens OX=9606 GN=AP1G2 PE=1 SV=1	AP1G2					-1.02531	0.189681	-0.0366599	0.0344893	-0.202693	0.282302	-1.21977	-1.01535	-0.8408	-0.0754299	-0.0251598	-0.00938988	-0.10727	-0.52034	0.0195303	9.09822	8.34995	5.53972	9.02279	8.32479	5.53033	7.87845	7.3346	4.69892	7.77118	6.81426	4.71845	0.0231747	-1.02532	0.28253	-1.02531	0.00792425	-0.0366599	0.052324	-0.202693	transport	other membranes;ER/Golgi;other cytoplasmic organelle	other molecular function		Lysosome Vesicle Biogenesis
Q9BXS5	AP-1 complex subunit mu-1 OS=Homo sapiens OX=9606 GN=AP1M1 PE=1 SV=3	AP1M1					0.265	0.0700158	0.0472333	0.0291811	-0.0425666	0.162519	0.2004	0.339399	0.255199	0.0316	0.0809002	0.0291996	-0.0523005	-0.2	0.1246	10.9796	10.1954	10.543	11.0112	10.2763	10.5722	11.18	10.5348	10.7982	11.1277	10.3348	10.9228	0.0294346	0.264983	0.378163	0.265	0.0521627	0.0472333	0.048216	-0.0425666	cell organization and biogenesis;transport	plasma membrane;other membranes;cytosol;ER/Golgi;other cytoplasmic organelle;other cell component	other molecular function		Neutrophil degranulation;MHC class II antigen presentation;Lysosome Vesicle Biogenesis;Golgi Associated Vesicle Biogenesis;Nef mediated downregulation of MHC class I complex cell surface expression
P61966	AP-1 complex subunit sigma-1A OS=Homo sapiens OX=9606 GN=AP1S1 PE=1 SV=1	AP1S1					0.945557	0.1893	0.140537	0.333242	-0.0106433	0.105794	1.00789	1.09583	0.73295	0.38659	0.27372	-0.2387	0.0722499	-0.1298	0.02562	6.32738	5.35363	6.49673	6.71397	5.62735	6.25803	7.33527	6.44946	7.22968	7.40752	6.31966	7.2553	0.132167	0.945557	0.978983	0.945557	0.106638	0.140537	0.0079483	-0.0106433	cell organization and biogenesis;transport;other biological processes	other membranes;cytosol;ER/Golgi;other cytoplasmic organelle;other cell component	other molecular function		Lysosome Vesicle Biogenesis;MHC class II antigen presentation;Golgi Associated Vesicle Biogenesis;Nef mediated downregulation of MHC class I complex cell surface expression
P56377	AP-1 complex subunit sigma-2 OS=Homo sapiens OX=9606 GN=AP1S2 PE=1 SV=1	AP1S2					0.126217	0.368493	0.0839933	0.299248	0.100773	0.164972	-0.19331	0.52932	0.0426397	-0.15868	0.41836	-0.00769997	0.18645	-0.0894098	0.20528	9.59715	8.99868	9.10052	9.43847	9.41704	9.09282	9.40384	9.528	9.14316	9.59029	9.43859	9.34844	0.0212978	0.126226	0.227818	0.126217	0.144323	0.0839933	0.307564	0.100773	cell organization and biogenesis;transport	other membranes;cytosol;ER/Golgi;other cytoplasmic organelle;other cell component	other molecular function		Golgi Associated Vesicle Biogenesis;MHC class II antigen presentation;Lysosome Vesicle Biogenesis;Nef mediated downregulation of MHC class I complex cell surface expression
O95782	AP-2 complex subunit alpha-1 OS=Homo sapiens OX=9606 GN=AP2A1 PE=1 SV=3	AP2A1					0.122867	0.161909	-0.0929333	0.0733465	0.0287666	0.133411	0.258699	0.166201	-0.0563002	-0.0247002	-0.0836	-0.1705	-0.1092	0.1571	0.0383997	12.3021	12.2035	11.5086	12.2774	12.1199	11.3381	12.5608	12.3697	11.4523	12.4516	12.5268	11.4907	0.0205094	0.122837	0.104485	0.122867	0.0860703	-0.0929333	0.0200512	0.0287666	transport;other biological processes	plasma membrane;other membranes;cytosol;ER/Golgi;other cytoplasmic organelle;other cell component	signal transduction activity or receptor binding;other molecular function	miR-targeted genes in lymphocytes;miR-targeted genes in squamous cell;Synaptic vesicle pathway;VEGFA-VEGFR2 signaling;GABA receptor signaling;EGF/EGFR signaling;Fragile X syndrome;mBDNF and proBDNF regulation of GABA neurotransmission;Cell lineage map for neuronal differentiation	Potential therapeutics for SARS;Recycling pathway of L1;MHC class II antigen presentation;Cargo recognition for clathrin-mediated endocytosis;WNT5A-dependent internalization of FZD4;EPH-ephrin mediated repulsion of cells;LDL clearance;Trafficking of GluR2-containing AMPA receptors;Nef Mediated CD4 Down-regulation;Retrograde neurotrophin signalling;Nef Mediated CD8 Down-regulation;WNT5A-dependent …
O94973	AP-2 complex subunit alpha-2 OS=Homo sapiens OX=9606 GN=AP2A2 PE=1 SV=2	AP2A2					-0.510134	0.263243	0.102533	0.221351	0.167867	0.168554	-0.2085	-0.628401	-0.693501	0.3581	-0.0285006	-0.0220003	-0.00400066	0.3329	0.174701	11.246	11.6541	10.88	11.6041	11.6256	10.858	11.0375	11.0257	10.1865	11.0335	11.3586	10.3612	0.0570415	-0.510167	0.640044	-0.510134	0.110024	0.102533	0.154201	0.167867	transport	plasma membrane;other membranes;cytosol;other cytoplasmic organelle;other cell component	other molecular function	Synaptic vesicle pathway;GABA receptor signaling;mBDNF and proBDNF regulation of GABA neurotransmission;Cell lineage map for neuronal differentiation	Potential therapeutics for SARS;Recycling pathway of L1;MHC class II antigen presentation;Neutrophil degranulation;Cargo recognition for clathrin-mediated endocytosis;WNT5A-dependent internalization of FZD4;EPH-ephrin mediated repulsion of cells;LDL clearance;Nef Mediated CD4 Down-regulation;Retrograde neurotrophin signalling;Nef Mediated CD8 Down-regulation;WNT5A-dependent internalization of FZD…
P63010	AP-2 complex subunit beta OS=Homo sapiens OX=9606 GN=AP2B1 PE=1 SV=1	AP2B1					0.0645336	0.182697	-0.0414998	0.0974208	0.122867	0.28411	0.2746	-0.0236998	-0.0572996	0.0579996	-0.0457993	-0.1367	-0.190901	0.3627	0.1968	11.4357	11.1465	11.7477	11.4937	11.1007	11.611	11.7103	11.1228	11.6904	11.5194	11.4855	11.8872	0.0222343	0.0645034	0.088467	0.0645336	0.0620423	-0.0414998	0.204923	0.122867	transport;developmental processes	plasma membrane;other membranes;cytosol;other cytoplasmic organelle;other cell component	other molecular function	Synaptic vesicle pathway;GABA receptor signaling;EGF/EGFR signaling;Fragile X syndrome;mBDNF and proBDNF regulation of GABA neurotransmission;Markers of kidney cell lineage;17q12 copy number variation syndrome	MHC class II antigen presentation;Potential therapeutics for SARS;Cargo recognition for clathrin-mediated endocytosis;WNT5A-dependent internalization of FZD4;Recycling pathway of L1;EPH-ephrin mediated repulsion of cells;LDL clearance;Nef Mediated CD4 Down-regulation;Retrograde neurotrophin signalling;Nef Mediated CD8 Down-regulation;WNT5A-dependent internalization of FZD2, FZD5 and ROR2;VLDLR in…
Q96CW1	AP-2 complex subunit mu OS=Homo sapiens OX=9606 GN=AP2M1 PE=1 SV=2	AP2M1					-0.0647335	0.212564	-0.0668001	0.129278	0.0980666	0.101156	-0.2987	0.1165	-0.0120001	-0.2109	0.0389996	-0.0284996	0.2011	-0.00110054	0.0942001	11.3349	11.0958	10.9817	11.124	11.1348	10.9532	11.0362	11.2123	10.9697	11.2373	11.2112	11.0639	0.0199366	-0.0647634	0.196222	-0.0647335	0.217464	-0.0668001	0.470459	0.0980666	cell organization and biogenesis;transport;other biological processes	plasma membrane;other membranes;cytosol;other cytoplasmic organelle;other cell component	signal transduction activity or receptor binding;other molecular function	Synaptic vesicle pathway;GABA receptor signaling;EGF/EGFR signaling;Fragile X syndrome;GDNF signaling	Potential therapeutics for SARS;Recycling pathway of L1;MHC class II antigen presentation;Cargo recognition for clathrin-mediated endocytosis;WNT5A-dependent internalization of FZD4;EPH-ephrin mediated repulsion of cells;LDL clearance;Nef Mediated CD4 Down-regulation;Retrograde neurotrophin signalling;Nef Mediated CD8 Down-regulation;WNT5A-dependent internalization of FZD2, FZD5 and ROR2;VLDLR in…
P53680	AP-2 complex subunit sigma OS=Homo sapiens OX=9606 GN=AP2S1 PE=1 SV=2	AP2S1					0.0293633	0.559731	0.0714634	0.198083	0.12878	0.442543	0.30443	0.39834	-0.61468	0.12001	0.24076	-0.14638	-0.19786	-0.0482297	0.63243	8.96509	7.64963	7.99083	9.0851	7.89039	7.84445	9.26952	8.04797	7.37615	9.07166	7.99974	8.00858	0.0193459	0.0293665	0.0142912	0.0293633	0.0430617	0.0714634	0.0682856	0.12878	cell organization and biogenesis;transport;other biological processes	plasma membrane;other membranes;cytosol;other cytoplasmic organelle;other cell component	other molecular function	Synaptic vesicle pathway;VEGFA-VEGFR2 signaling;GABA receptor signaling;EGF/EGFR signaling;Fragile X syndrome	MHC class II antigen presentation;LDL clearance;Potential therapeutics for SARS;Recycling pathway of L1;Cargo recognition for clathrin-mediated endocytosis;WNT5A-dependent internalization of FZD4;EPH-ephrin mediated repulsion of cells;Nef Mediated CD4 Down-regulation;Retrograde neurotrophin signalling;Nef Mediated CD8 Down-regulation;WNT5A-dependent internalization of FZD2, FZD5 and ROR2;VLDLR in…
O00203	AP-3 complex subunit beta-1 OS=Homo sapiens OX=9606 GN=AP3B1 PE=1 SV=3	AP3B1					-0.0345666	0.125658	-0.135733	0.0702477	0.0575002	0.0330407	-0.1374	-0.0718002	0.1055	-0.1956	-0.1532	-0.0584002	0.0331001	0.0443001	0.0951004	11.9808	11.51	11.7035	11.7852	11.3568	11.6451	11.8434	11.4382	11.809	11.8765	11.4825	11.9041	0.022943	-0.0345968	0.0638153	-0.0345666	0.295995	-0.135733	0.110673	0.0575002	cell organization and biogenesis;protein metabolism;RNA metabolism OR transcription;other metabolic processes;stress response;transport;developmental processes;signal transduction;other biological processes	non-structural extracellular;other membranes;mitochondrion;ER/Golgi;other cytoplasmic organelle;other cell component	other molecular function	miR-targeted genes in lymphocytes;miR-targeted genes in muscle cell	Golgi Associated Vesicle Biogenesis;Signaling by BRAF and RAF1 fusions
O14617	AP-3 complex subunit delta-1 OS=Homo sapiens OX=9606 GN=AP3D1 PE=1 SV=1	AP3D1					0.0444333	0.0914287	-0.1386	0.0591612	-0.0684334	0.246536	0.120501	-0.0570002	0.0697994	-0.0702991	-0.1739	-0.1716	-0.119101	0.1995	-0.2857	11.9498	11.3945	11.2923	11.8795	11.2206	11.1207	12.0703	11.3375	11.3621	11.9512	11.537	11.0764	0.0238748	0.0444034	0.0482907	0.0444333	0.166581	-0.1386	0.0685611	-0.0684334	cell organization and biogenesis;transport;other biological processes	other membranes;ER/Golgi;other cytoplasmic organelle;other cell component		miR-targeted genes in leukocytes;miR-targeted genes in lymphocytes;miR-targeted genes in muscle cell;miR-targeted genes in squamous cell
Q9Y2T2	AP-3 complex subunit mu-1 OS=Homo sapiens OX=9606 GN=AP3M1 PE=1 SV=1	AP3M1					-0.174194	0.035727	-0.110257	0.0705516	0.04319	0.132719	-0.18328	-0.2045	-0.134801	-0.17597	-0.119101	-0.0357008	-0.10923	0.105599	0.133201	10.1462	10.864	10.7033	9.97023	10.7449	10.6676	9.96292	10.6595	10.5685	9.85369	10.7651	10.7017	0.0221996	-0.174237	0.220168	-0.174194	0.122574	-0.110257	0.0400989	0.04319	cell organization and biogenesis;transport	other membranes;ER/Golgi;other cytoplasmic organelle;other cell component	other molecular function		Association of TriC/CCT with target proteins during biosynthesis
P53677	AP-3 complex subunit mu-2 OS=Homo sapiens OX=9606 GN=AP3M2 PE=1 SV=1	AP3M2					0.58012	0.727428	0.121064	0.396956	0.473876	0.357427	0.11927	0.20238	1.41871	-0.23861	0.0548301	0.54697	0.55494	0.78381	0.08288	5.31977	7.50772	4.72567	5.08116	7.56255	5.27264	5.43904	7.7101	6.14438	5.99398	8.49391	6.22726	0.0210949	0.58013	0.207901	0.58012	0.0352417	0.121064	0.172053	0.473876	cell organization and biogenesis;transport	other membranes;ER/Golgi;other cytoplasmic organelle;other cell component
Q92572	AP-3 complex subunit sigma-1 OS=Homo sapiens OX=9606 GN=AP3S1 PE=1 SV=1	AP3S1					0.00242329	0.166694	-0.103373	0.116695	-0.104443	0.0658931	-0.0466299	0.18814	-0.13424	-0.10852	0.01581	-0.21741	-0.14493	-0.13999	-0.02841	9.74914	8.2963	9.57444	9.64062	8.31211	9.35703	9.70251	8.48444	9.4402	9.55758	8.34445	9.41179	0.0187011	0.00242011	0.00134256	0.00242329	0.058593	-0.103373	0.0685517	-0.104443	cell organization and biogenesis;transport;signal transduction	other membranes;ER/Golgi;other cytoplasmic organelle;other cell component			Golgi Associated Vesicle Biogenesis
P59780	AP-3 complex subunit sigma-2 OS=Homo sapiens OX=9606 GN=AP3S2 PE=2 SV=1	AP3S2					0.740527	0.17796	0.11197	0.289578	-0.1086	0.121162	0.57089	0.72491	0.92578	-0.2222	0.28921	0.2689	-0.22755	0.0146599	-0.11291	7.09978	4.89421	7.06008	6.87758	5.18342	7.32898	7.67067	5.61912	7.98586	7.44312	5.63378	7.87295	0.02303	0.740527	0.287566	0.740527	0.0388586	0.11197	0.0364038	-0.1086	cell organization and biogenesis;transport	other membranes;ER/Golgi;other cytoplasmic organelle;other cell component
Q9Y6B7	AP-4 complex subunit beta-1 OS=Homo sapiens OX=9606 GN=AP4B1 PE=1 SV=2	AP4B1					0.06715	0.20357	-0.122867	0.262604	-0.391707	0.280203	0.28081	-0.12455	0.0451899	0.04879	-0.42517	0.00778008	-0.0992198	-0.41815	-0.65775	7.03237	5.57642	5.60298	7.08116	5.15125	5.61076	7.31318	5.45187	5.64817	7.21396	5.03372	4.99042	0.0222778	0.0671468	0.0296651	0.06715	0.0561981	-0.122867	0.155586	-0.391707	transport;other biological processes	other membranes;cytosol;ER/Golgi;other cytoplasmic organelle	other molecular function		Lysosome Vesicle Biogenesis;Golgi Associated Vesicle Biogenesis
Q9UPM8	AP-4 complex subunit epsilon-1 OS=Homo sapiens OX=9606 GN=AP4E1 PE=1 SV=2	AP4E1					0.245013	0.282012	-0.0700531	0.196573	-0.0831833	0.223821	-0.05264	0.50822	0.27946	-0.20305	0.15574	-0.16285	0.14645	-0.3007	-0.0952997	8.11086	6.41393	8.12245	7.90781	6.56967	7.9596	8.05822	6.92215	8.40191	8.20467	6.62145	8.30661	0.02338	0.245013	0.124019	0.245013	0.0324944	-0.0700531	0.0400977	-0.0831833	transport;other biological processes	other membranes;ER/Golgi;other cytoplasmic organelle	other molecular function		Lysosome Vesicle Biogenesis;Golgi Associated Vesicle Biogenesis
O00189	AP-4 complex subunit mu-1 OS=Homo sapiens OX=9606 GN=AP4M1 PE=1 SV=2	AP4M1					0.18082	0.236722	-0.189737	0.153621	-0.0344768	0.527229	-0.0844901	0.25651	0.37044	-0.36546	-0.0808897	-0.12286	0.5608	-0.44259	-0.22164	3.20531	6.39844	6.9678	2.83985	6.31755	6.84494	3.12082	6.65495	7.33824	3.68162	6.21236	7.1166	0.0229892	0.180823	0.0348534	0.18082	0.0374647	-0.189737	0.00680624	-0.0344768	cell organization and biogenesis;other metabolic processes;transport;other biological processes	other membranes;cytosol;ER/Golgi;other cytoplasmic organelle;other cell component	transporter activity;other molecular function		Lysosome Vesicle Biogenesis
Q9Y587	AP-4 complex subunit sigma-1 OS=Homo sapiens OX=9606 GN=AP4S1 PE=1 SV=1	AP4S1					-0.131503	0.10396	-0.223317	0.238309	0.0395268	0.375072	-0.24062	-0.12028	-0.0336103	-0.00637007	-0.18519	-0.47839	0.47049	-0.21313	-0.13878	3.20531	6.04934	8.21891	3.19894	5.86415	7.74052	2.96469	5.92906	8.1853	3.43518	5.71593	8.04652	0.0200994	-0.131503	0.0209165	-0.131503	0.0386749	-0.223317	0.00643874	0.0395268	transport;other biological processes	other membranes;ER/Golgi;other cytoplasmic organelle;other cell component			Lysosome Vesicle Biogenesis
Q2VPB7	AP-5 complex subunit beta-1 OS=Homo sapiens OX=9606 GN=AP5B1 PE=1 SV=4	AP5B1					-0.363173	0.27951	-0.0359367	0.0611955	-0.0685898	0.126397	-0.5028	-0.54536	-0.0413599	-0.0781898	-0.0638599	0.0342398	0.0632801	-0.18869	-0.0803599	8.43888	8.23732	7.90946	8.36069	8.17346	7.9437	7.93608	7.69196	7.8681	7.99936	7.50327	7.78774	0.14115	-0.363177	0.998743	-0.363173	0.0638335	-0.0359367	0.159793	-0.0685898	transport	other membranes;other cytoplasmic organelle
Q9H0R1	AP-5 complex subunit mu-1 OS=Homo sapiens OX=9606 GN=AP5M1 PE=1 SV=2	AP5M1					-0.44433	0.172156	0.0265333	0.0493998	-0.164283	0.264863	-0.27376	-0.4412	-0.61803	0.04216	0.0662298	-0.02879	-0.41767	0.11073	-0.18591	9.11374	8.3105	7.0632	9.1559	8.37673	7.03441	8.83998	7.8693	6.44517	8.42231	7.98003	6.25926	0.0210953	-0.44433	0.185037	-0.44433	0.0101644	0.0265333	0.0593598	-0.164283	transport	other membranes;cytosol;other cytoplasmic organelle
Q9NUS5	AP-5 complex subunit sigma-1 OS=Homo sapiens OX=9606 GN=AP5S1 PE=1 SV=1	AP5S1					-0.279503	0.328035	-0.281287	0.0127721	0.0684566	0.551923	-0.47771	-0.45994	0.0991402	-0.28728	-0.26662	-0.28996	0.65749	-0.0153499	-0.43677	3.72252	7.89007	5.43813	3.43524	7.62345	5.14817	3.24481	7.43013	5.53727	3.9023	7.41478	5.1005	0.0231266	-0.279497	0.0564362	-0.279503	0.0566764	-0.281287	0.014253	0.0684566	DNA metabolism;stress response;transport	other membranes;cytosol;nucleus;other cytoplasmic organelle
O43299	AP-5 complex subunit zeta-1 OS=Homo sapiens OX=9606 GN=AP5Z1 PE=1 SV=2	AP5Z1					-0.38296	0.244961	-0.229887	0.153786	-0.0764867	0.0715649	-0.11184	-0.58835	-0.44869	-0.0597901	-0.27077	-0.3591	-0.13585	0.00297976	-0.09659	7.77697	7.97777	8.25025	7.71718	7.707	7.89115	7.66513	7.38942	7.80156	7.52928	7.3924	7.70497	0.132675	-0.382957	0.980615	-0.38296	0.700751	-0.229887	0.194045	-0.0764867	DNA metabolism;stress response;transport	other membranes;nucleus;other cytoplasmic organelle;other cell component
O14727	Apoptotic protease-activating factor 1 OS=Homo sapiens OX=9606 GN=APAF1 PE=1 SV=2	APAF1					0.232233	0.0493278	-0.170347	0.290593	-0.26849	0.443951	0.22761	0.28371	0.18538	0.0297203	-0.0370898	-0.50367	-0.0118399	-0.0125098	-0.78112	7.31517	6.98167	5.90427	7.34489	6.94458	5.4006	7.54278	7.26538	6.08965	7.53094	7.25287	5.30853	0.0217697	0.232233	0.139433	0.232233	0.0825479	-0.170347	0.117909	-0.26849	stress response;developmental processes;signal transduction;other biological processes	non-structural extracellular;cytosol;nucleus;other cell component	enzyme regulator activity;other molecular function	miRNA regulation of DNA damage response;Alzheimer's disease and miRNA effects;TNF-alpha signaling;Parkinson's disease pathway;Amyotrophic lateral sclerosis (ALS);Nanomaterial induced apoptosis;Apoptosis;Fas ligand pathway and stress induction of heat shock proteins;Apoptosis modulation by HSP70;Oxidative damage response;miRNA regulation of p53 pathway in prostate cancer;Measles virus infection;Sm…	Neutrophil degranulation;Transcriptional Regulation by E2F6;Activation of caspases through apoptosome-mediated cleavage;SMAC (DIABLO) binds to IAPs;SMAC(DIABLO)-mediated dissociation of IAP:caspase complexes;TP53 Regulates Transcription of Caspase Activators and Caspases;Regulation of the apoptosome activity
Q02410	Amyloid-beta A4 precursor protein-binding family A member 1 OS=Homo sapiens OX=9606 GN=APBA1 PE=1 SV=3	APBA1					2.89994	1.66027	0.36362	0.185078	-0.0256653	0.0429426	NaN	1.72595	4.07393	NaN	0.23275	0.49449	NaN	-0.0560303	0.00469971	NaN	6.46313	4.51045	NaN	6.69588	5.00494	NaN	8.18908	8.58438	NaN	8.13305	8.58908	0.141561	2.89994	0.997753	2.89994	0.0943381	0.36362	0.0268875	-0.0256653	cell adhesion;cell-cell signaling;cell organization and biogenesis;transport;developmental processes;other biological processes	plasma membrane;other membranes;cytosol;ER/Golgi;nucleus;other cell component	other molecular function		Assembly and cell surface presentation of NMDA receptors;Neurexins and neuroligins;Dopamine Neurotransmitter Release Cycle
Q99767	Amyloid-beta A4 precursor protein-binding family A member 2 OS=Homo sapiens OX=9606 GN=APBA2 PE=1 SV=3	APBA2					-1.12973	0.30658	-0.729407	0.186703	0.0241	0.476219	-0.97537	-1.48281	-0.93101	-0.75711	-0.5304	-0.90071	0.0918598	0.46281	-0.48237	7.28652	6.39455	7.19929	6.52941	5.86415	6.29858	6.31115	4.91174	6.26828	6.40301	5.37455	5.78591	0.13286	-1.12973	0.980302	-1.12973	0.993087	-0.729407	0.0145565	0.0241	cell-cell signaling;transport;developmental processes;other biological processes	plasma membrane;other membranes;other cell component	other molecular function	IL18 signaling;15q11q13 copy number variation	Neurexins and neuroligins
P25054	Adenomatous polyposis coli protein OS=Homo sapiens OX=9606 GN=APC PE=1 SV=2	APC					0.0562867	0.185247	-0.183753	0.207834	0.07348	0.470462	0.0823202	-0.1406	0.22714	-0.42365	-0.0695	-0.0581102	0.59256	-0.0473099	-0.32481	5.52458	6.86069	6.32493	5.10093	6.79119	6.26682	5.6069	6.72009	6.55207	6.19946	6.67278	6.22726	0.0236674	0.0562867	0.0366526	0.0562867	0.104631	-0.183753	0.0676896	0.07348	cell adhesion;cell cycle OR cell proliferation;cell organization and biogenesis;protein metabolism;other metabolic processes;stress response;developmental processes;signal transduction;other biological processes	plasma membrane;other membranes;cytosol;cytoskeleton;ER/Golgi;nucleus;other cell component	enzyme regulator activity;cytoskeletal activity;other molecular function	Microtubule cytoskeleton regulation;Alzheimer's disease and miRNA effects;Gastric cancer network 1;Brain-derived neurotrophic factor (BDNF) signaling;Endoderm differentiation;Extracellular vesicle-mediated signaling in recipient cells;Copper homeostasis;Wnt signaling;Wnt/beta-catenin signaling in leukemia;Regulation of Wnt / B-catenin signaling by small molecule compounds;Physico-chemical feature…	Deactivation of the beta-catenin transactivating complex;Disassembly of the destruction complex and recruitment of AXIN to the membrane;Beta-catenin phosphorylation cascade;Signaling by GSK3beta mutants;CTNNB1 S33 mutants aren't phosphorylated;CTNNB1 S37 mutants aren't phosphorylated;CTNNB1 S45 mutants aren't phosphorylated;CTNNB1 T41 mutants aren't phosphorylated;APC truncation mutants have impa…
P13798	Acylamino-acid-releasing enzyme OS=Homo sapiens OX=9606 GN=APEH PE=1 SV=4	APEH					0.164133	0.352392	0.165967	0.222218	0.0215333	0.168078	-0.2375	0.3084	0.421499	-0.0757999	0.2124	0.3613	0.1961	-0.1392	0.00769997	11.2087	11.0639	10.7355	11.1329	11.2763	11.0968	10.9712	11.3723	11.157	11.1673	11.2331	11.1647	0.0301077	0.164104	0.379326	0.164133	0.479451	0.165967	0.0634288	0.0215333	cell organization and biogenesis;protein metabolism;other metabolic processes	non-structural extracellular;other membranes;cytosol;nucleus;other cell component	other molecular function		Neutrophil degranulation;Eukaryotic Translation Termination
P27695	DNA-(apurinic or apyrimidinic site) endonuclease OS=Homo sapiens OX=9606 GN=APEX1 PE=1 SV=2	APEX1					-0.382633	0.0636796	0.228434	0.16898	-0.0712004	0.183108	-0.3649	-0.4533	-0.3297	0.116401	0.1461	0.4228	-0.2825	0.0278997	0.0409994	11.8867	11.4191	10.4893	12.0031	11.5652	10.9121	11.5218	10.9658	10.1596	11.2393	10.9937	10.2006	0.0215825	-0.382677	0.268499	-0.382633	0.165929	0.228434	0.0483679	-0.0712004	cell organization and biogenesis;DNA metabolism;RNA metabolism OR transcription;other metabolic processes;stress response;other biological processes	cytoskeleton;mitochondrion;ER/Golgi;translational apparatus;nucleus;other cell component	nucleic acid binding activity;other molecular function	Thyroid stimulating hormone (TSH) signaling;Spinal cord injury;Base excision repair;DNA repair pathways, full network	Displacement of DNA glycosylase by APEX1;POLB-Dependent Long Patch Base Excision Repair;PCNA-Dependent Long Patch Base Excision Repair;Abasic sugar-phosphate removal via the single-nucleotide replacement pathway
Q9UBZ4	DNA-(apurinic or apyrimidinic site) endonuclease 2 OS=Homo sapiens OX=9606 GN=APEX2 PE=1 SV=1	APEX2					0.50446	0.0353005	0.33947	0.131377	0.108417	0.117848	0.46812	0.53862	0.50664	0.31611	0.48096	0.22134	0.23327	0.0928602	-0.000880241	5.67791	8.22604	8.72419	5.99402	8.707	8.94553	6.14603	8.76466	9.23083	6.3793	8.85752	9.22995	0.0222755	0.50446	0.138557	0.50446	0.0904382	0.33947	0.0277394	0.108417	DNA metabolism;other metabolic processes;stress response	mitochondrion;nucleus;other cell component	nucleic acid binding activity;other molecular function	Base excision repair;DNA repair pathways, full network
Q96BI3	Gamma-secretase subunit APH-1A OS=Homo sapiens OX=9606 GN=APH1A PE=1 SV=1	APH1A					-0.0958533	0.310517	-0.0111899	0.0933623	0.147717	0.564678	-0.44658	0.0149798	0.14404	0.0551603	-0.11795	0.0292201	0.7644	-0.34403	0.0227799	3.96849	4.29073	6.22586	4.02365	4.17278	6.25508	3.52191	4.30571	6.3699	4.28631	3.96168	6.39268	0.0221923	-0.0958533	0.0292013	-0.0958533	0.00363162	-0.0111899	0.0441922	0.147717	protein metabolism;other metabolic processes;developmental processes;signal transduction;other biological processes	plasma membrane;other membranes;ER/Golgi;other cytoplasmic organelle	enzyme regulator activity;other molecular function	Alzheimer's disease and miRNA effects;Notch signaling;Alzheimer's disease;DYRK1A involvement regarding cell proliferation in brain development;Notch signaling	Amyloid fiber formation;EPH-ephrin mediated repulsion of cells;NOTCH2 Activation and Transmission of Signal to the Nucleus;Activated NOTCH1 Transmits Signal to the Nucleus;Constitutive Signaling by NOTCH1 PEST Domain Mutants;Constitutive Signaling by NOTCH1 HD+PEST Domain Mutants;Nuclear signaling by ERBB4;NOTCH4 Activation and Transmission of Signal to the Nucleus;TGFBR3 PTM regulation;NRIF sign…
Q9BZZ5	Apoptosis inhibitor 5 OS=Homo sapiens OX=9606 GN=API5 PE=1 SV=3	API5					-0.237566	0.30146	0.114067	0.267213	0.0106332	0.179764	-0.583899	-0.0946999	-0.0340996	-0.160299	0.129	0.3735	0.144	-0.1938	0.0816994	11.6725	12.0514	11.269	11.5122	12.1804	11.6425	11.0886	11.9567	11.2349	11.2326	11.7629	11.3166	0.0211683	-0.237597	0.271349	-0.237566	0.138375	0.114067	0.0111421	0.0106332	other biological processes	nucleus;other cell component	other molecular function
Q96GX9	Methylthioribulose-1-phosphate dehydratase OS=Homo sapiens OX=9606 GN=APIP PE=1 SV=1	APIP					-0.24212	0.333359	0.192847	0.140356	0.10346	0.272242	0.11014	-0.28385	-0.552649	0.35384	0.1285	0.0962	-0.20152	0.32195	0.18995	8.54107	10.1818	10.4189	8.89491	10.3103	10.5151	8.65121	9.89795	9.86625	8.44969	10.2199	10.0562	0.0228798	-0.24214	0.123063	-0.24212	0.0878619	0.192847	0.0509228	0.10346	cell organization and biogenesis;other metabolic processes;stress response;other biological processes	cytosol;other cell component	other molecular function	Methionine de novo and salvage pathway	Regulation of the apoptosome activity;Methionine salvage pathway
Q8IW19	Aprataxin and PNK-like factor OS=Homo sapiens OX=9606 GN=APLF PE=1 SV=1	APLF					0.12066	0.0894633	0.103505	0.136818	-0.0988998	0.0113844	NaN	0.0573997	0.18392	NaN	0.20025	0.00675964	NaN	-0.10695	-0.0908499	NaN	4.99374	6.22308	NaN	5.19399	6.22984	NaN	5.05114	6.407	NaN	4.94419	6.31615	0.0219465	0.120655	0.0423125	0.12066	0.0412836	0.103505	0.0326022	-0.0988998	cell organization and biogenesis;protein metabolism;DNA metabolism;other metabolic processes;stress response;developmental processes;other biological processes	cytosol;nucleus;other cell component	other molecular function
P51693	Amyloid beta precursor like protein 1 OS=Homo sapiens OX=9606 GN=APLP1 PE=1 SV=3	APLP1	+	+			3.17041	0.30136	0.548123	0.0787077	-0.27226	0.554613	3.36512	2.82329	3.32283	0.56269	0.61853	0.46315	0.14493	-0.0600696	-0.90164	1.48152	2.56489	2.72567	2.04421	3.18342	3.18882	4.84664	5.38818	6.0485	4.99157	5.32811	5.14686	1.1218	3.17042	2.42763	3.17041	0.429682	0.548123	0.307549	-0.27226	cell adhesion;cell organization and biogenesis;RNA metabolism OR transcription;other metabolic processes;transport;developmental processes;other biological processes	extracellular matrix;plasma membrane;other membranes;ER/Golgi;nucleus;other cell component	signal transduction activity or receptor binding;other molecular function
Q06481	Amyloid beta precursor like protein 2 OS=Homo sapiens OX=9606 GN=APLP2 PE=1 SV=2	APLP2		+			0.7949	0.0877118	-0.342533	0.0365731	0.167233	0.15847	0.6985	0.87	0.8162	-0.3578	-0.368999	-0.3008	-0.00899982	0.298	0.2127	11.017	10.5398	10.4711	10.6592	10.1708	10.1703	11.7155	11.4098	11.2873	11.7065	11.7078	11.5	0.596058	0.79487	1.68846	0.7949	0.654969	-0.342533	0.505085	0.167233	cell organization and biogenesis;developmental processes;signal transduction	plasma membrane;other membranes;ER/Golgi;nucleus	enzyme regulator activity;nucleic acid binding activity;other molecular function	Splicing factor NOVA regulated synaptic proteins	Platelet degranulation;Regulation of Insulin-like Growth Factor (IGF) transport and uptake by Insulin-like Growth Factor Binding Proteins (IGFBPs);Post-translational protein phosphorylation
Q9HDC9	Adipocyte plasma membrane-associated protein OS=Homo sapiens OX=9606 GN=APMAP PE=1 SV=2	APMAP					-0.3354	0.06687	0.141667	0.0535151	0.0217002	0.194979	-0.269501	-0.4032	-0.3335	0.0866995	0.1447	0.193601	-0.2026	0.1507	0.117001	10.8141	11.3849	10.5883	10.9008	11.5296	10.7819	10.5446	10.9817	10.2548	10.342	11.1324	10.3718	0.0305128	-0.335437	0.455428	-0.3354	0.160358	0.141667	0.0216783	0.0217002	other metabolic processes	other membranes;other cell component	other molecular function	Ciliary landscape
P04114	Apolipoprotein B-100 OS=Homo sapiens OX=9606 GN=APOB PE=1 SV=2	APOB		+			1.23718	0.343892	-0.189663	0.382943	0.0427332	0.146138	0.87911	1.56488	1.26756	-0.63151	0.0162897	0.0462303	0.166699	-0.1184	0.0798998	9.27199	9.66792	9.76674	8.64048	9.68421	9.81297	10.1511	11.2328	11.0343	10.3178	11.1144	11.1142	0.486559	1.23719	1.55923	1.23718	0.17996	-0.189663	0.0339388	0.0427332
Q9UH17	DNA dC->dU-editing enzyme APOBEC-3B OS=Homo sapiens OX=9606 GN=APOBEC3B PE=1 SV=1	APOBEC3B					0.257993	0.202243	-0.19624	0.0476577	-0.0173934	0.240094	0.026	0.35083	0.39715	-0.2125	-0.14258	-0.23364	0.2408	-0.23394	-0.0590401	10.3025	9.52742	9.19753	10.09	9.38484	8.96389	10.3285	9.87825	9.59468	10.5693	9.64431	9.53564	0.0213006	0.257993	0.263252	0.257993	0.158633	-0.19624	0.0147153	-0.0173934	cell organization and biogenesis;DNA metabolism;RNA metabolism OR transcription;other metabolic processes;stress response;other biological processes	nucleus;other cell component	other molecular function		Formation of the Editosome
Q9NRW3	DNA dC->dU-editing enzyme APOBEC-3C OS=Homo sapiens OX=9606 GN=APOBEC3C PE=1 SV=2	APOBEC3C					-0.03626	0.246287	0.200717	0.155508	-0.0401367	0.61502	0.2278	-0.25973	-0.0768499	0.3111	0.26818	0.0228701	-0.4918	0.6603	-0.28891	10.3097	8.6034	8.64402	10.6208	8.87158	8.66689	10.5375	8.34367	8.56717	10.0457	9.00397	8.27826	0.01935	-0.0362568	0.0133895	-0.03626	0.0849977	0.200717	0.0153686	-0.0401367	cell organization and biogenesis;DNA metabolism;RNA metabolism OR transcription;other metabolic processes;stress response;other biological processes	nucleus;other cell component	other molecular function		Formation of the Editosome
Q96AK3	DNA dC->dU-editing enzyme APOBEC-3D OS=Homo sapiens OX=9606 GN=APOBEC3D PE=1 SV=1	APOBEC3D					-0.53869	NaN	-0.30492	NaN	0.26689	NaN	-0.53869	NaN	NaN	-0.30492	NaN	NaN	0.26689	NaN	NaN	6.75565	NaN	NaN	6.45073	NaN	NaN	6.21696	NaN	NaN	6.48385	NaN	NaN	0	0	NaN	0	NaN	0	NaN	0	DNA metabolism;RNA metabolism OR transcription;other metabolic processes;stress response;other biological processes	nucleus;other cell component	nucleic acid binding activity;other molecular function
Q8IUX4	DNA dC->dU-editing enzyme APOBEC-3F OS=Homo sapiens OX=9606 GN=APOBEC3F PE=1 SV=3	APOBEC3F					0.48343	NaN	0.08496	NaN	0.11489	NaN	0.48343	NaN	NaN	0.08496	NaN	NaN	0.11489	NaN	NaN	8.12842	NaN	NaN	8.21338	NaN	NaN	8.61185	NaN	NaN	8.72674	NaN	NaN	0	0	NaN	0	NaN	0	NaN	0	cell organization and biogenesis;DNA metabolism;RNA metabolism OR transcription;other metabolic processes;stress response;other biological processes	nucleus;other cell component	nucleic acid binding activity;other molecular function
Q9HC16	DNA dC->dU-editing enzyme APOBEC-3G OS=Homo sapiens OX=9606 GN=APOBEC3G PE=1 SV=1	APOBEC3G					0.186963	0.143319	0.16871	0.087351	-0.0778001	0.0564968	0.0450201	0.33162	0.18425	0.14054	0.26667	0.0989199	-0.06569	-0.0283403	-0.13937	9.65129	9.14077	9.37609	9.79183	9.40744	9.47501	9.69631	9.47239	9.56034	9.63062	9.44405	9.42097	0.0342815	0.18696	0.507521	0.186963	0.373682	0.16871	0.346911	-0.0778001	cell organization and biogenesis;DNA metabolism;RNA metabolism OR transcription;other metabolic processes;stress response;other biological processes	cytosol;nucleus;other cell component	nucleic acid binding activity;other molecular function	Dual hijack model of Vif in HIV infection
Q0VD83	Apolipoprotein B receptor OS=Homo sapiens OX=9606 GN=APOBR PE=1 SV=3	APOBR		+			-1.31769	0.210747	-0.417206	0.171649	0.0723232	0.0938169	-1.0758	-1.46168	-1.41559	-0.22657	-0.465549	-0.5595	-0.0356302	0.11848	0.13412	10.1538	10.4197	10.9109	9.92723	9.95415	10.3514	9.078	8.95802	9.49531	9.04237	9.0765	9.62943	0.856863	-1.31773	2.05977	-1.31769	0.733261	-0.417206	0.103984	0.0723232	other metabolic processes;transport	non-structural extracellular;plasma membrane;other membranes	other molecular function		VLDL clearance
P02654	Apolipoprotein C-I OS=Homo sapiens OX=9606 GN=APOC1 PE=1 SV=1	APOC1					-0.0702934	0.602742	0.105433	0.484359	-0.471183	0.469834	-0.75794	0.36656	0.1805	-0.45362	0.39902	0.3709	-0.0265999	-0.96274	-0.42421	9.18301	8.37819	9.02687	8.72939	8.77721	9.39777	8.42507	8.74475	9.20737	8.39847	7.78201	8.78316	0.0229874	-0.0702902	0.0736093	-0.0702934	0.11724	0.105433	0.566467	-0.471183	cell organization and biogenesis;protein metabolism;other metabolic processes;transport;other biological processes	non-structural extracellular;ER/Golgi	enzyme regulator activity;other molecular function	Statin inhibition of cholesterol production;Cholesterol metabolism	NR1H3 & NR1H2 regulate gene expression linked to cholesterol transport and efflux;VLDL assembly;VLDL clearance
P02655	Apolipoprotein C-II OS=Homo sapiens OX=9606 GN=APOC2 PE=1 SV=1	APOC2					0.538747	0.594193	0.200103	0.34082	-0.233717	0.247785	-0.06216	0.55241	1.12599	-0.0464702	0.58902	0.0577598	0.00150013	-0.4924	-0.21025	7.58496	8.13904	7.62154	7.53849	8.72806	7.6793	7.5228	8.69145	8.74753	7.5243	8.19905	8.53728	0.0397952	0.538747	0.544249	0.538747	0.183475	0.200103	0.178285	-0.233717	cell organization and biogenesis;other metabolic processes;transport;other biological processes	non-structural extracellular;other cytoplasmic organelle	enzyme regulator activity;other molecular function	MECP2 and associated Rett syndrome;Statin inhibition of cholesterol production;Familial hyperlipidemia type 1;Familial hyperlipidemia type 4;Familial hyperlipidemia type 5;Cholesterol metabolism	Retinoid metabolism and transport;NR1H3 & NR1H2 regulate gene expression linked to cholesterol transport and efflux;Assembly of active LPL and LIPC lipase complexes;Chylomicron assembly;Chylomicron remodeling;HDL remodeling
P02656	Apolipoprotein C-III OS=Homo sapiens OX=9606 GN=APOC3 PE=1 SV=1	APOC3					1.1803	0.514352	0.03794	0.694306	-0.62173	0.544507	0.58912	1.52526	1.42652	-0.45424	0.8321	-0.26404	-0.12088	-1.20132	-0.54299	5.87383	7.5533	7.22724	5.41959	8.3854	6.9632	6.46295	9.07856	8.65376	6.34207	7.87724	8.11077	0.0393352	1.1803	0.543393	1.1803	0.0125474	0.03794	0.250978	-0.62173	cell organization and biogenesis;protein metabolism;other metabolic processes;transport;signal transduction;other biological processes	non-structural extracellular;other cytoplasmic organelle	signal transduction activity or receptor binding;enzyme regulator activity;other molecular function	PPAR-alpha pathway;Nuclear receptors meta-pathway;PPAR signaling;Statin inhibition of cholesterol production;Cholesterol metabolism	Retinoid metabolism and transport;Chylomicron assembly;Chylomicron remodeling;HDL remodeling
P02649	Apolipoprotein E OS=Homo sapiens OX=9606 GN=APOE PE=1 SV=1	APOE					0.241333	0.0657861	-0.0700337	0.0703722	0.0584335	0.221621	0.313399	0.2261	0.1845	-0.0680008	-0.000699997	-0.1414	-0.145	0.0256996	0.2946	11.2538	11.5549	11.3504	11.1858	11.5542	11.209	11.5672	11.781	11.5349	11.4222	11.8067	11.8295	0.126637	0.241303	0.960493	0.241333	0.179211	-0.0700337	0.141457	0.0584335	cell-cell signaling;cell organization and biogenesis;protein metabolism;other metabolic processes;stress response;transport;developmental processes;signal transduction;other biological processes	non-structural extracellular;extracellular matrix;plasma membrane;other membranes;ER/Golgi;other cytoplasmic organelle;other cell component	signal transduction activity or receptor binding;transporter activity;enzyme regulator activity;cytoskeletal activity;other molecular function	Vitamin B12 metabolism;Alzheimer's disease and miRNA effects;Apoptosis-related network due to altered Notch3 in ovarian cancer;ApoE and miR-146 in inflammation and atherosclerosis;Statin inhibition of cholesterol production;Familial hyperlipidemia type 3;Alzheimer's disease;Cholesterol metabolism;Fatty acid and lipoprotein transport in hepatocytes;HDAC6 interactions in the central nervous system;…	Amyloid fiber formation;Regulation of Insulin-like Growth Factor (IGF) transport and uptake by Insulin-like Growth Factor Binding Proteins (IGFBPs);Post-translational protein phosphorylation;Retinoid metabolism and transport;Nuclear signaling by ERBB4;NR1H3 & NR1H2 regulate gene expression linked to cholesterol transport and efflux;Chylomicron clearance;Scavenging by Class A Receptors;Chylomicron…
Q9BQE5	Apolipoprotein L2 OS=Homo sapiens OX=9606 GN=APOL2 PE=1 SV=2	APOL2					0.234767	0.354136	0.16457	0.130618	-0.0907701	0.30519	0.56134	0.28461	-0.14165	0.18373	0.28455	0.0254302	-0.21733	-0.31232	0.25734	4.30749	7.01844	7.00382	4.49122	7.30299	7.02925	4.86883	7.30305	6.86217	4.6515	6.99073	7.11951	0.0238858	0.234776	0.070084	0.234767	0.0442315	0.16457	0.0277755	-0.0907701	protein metabolism;other metabolic processes;stress response;transport;other biological processes	non-structural extracellular;other membranes;ER/Golgi	signal transduction activity or receptor binding;other molecular function
Q9BUR5	MICOS complex subunit MIC26 OS=Homo sapiens OX=9606 GN=APOO PE=1 SV=1	APOO					-0.044925	0.0283338	0.21548	0.0602171	0.0991852	0.118589	-0.06496	NaN	-0.0248899	0.1729	NaN	0.25806	0.0153303	NaN	0.18304	7.5206	NaN	7.2465	7.6935	NaN	7.50456	7.45564	NaN	7.22161	7.47097	NaN	7.40465	0.0237762	-0.044925	0.0828102	-0.044925	0.488389	0.21548	0.300639	0.0991852	cell organization and biogenesis;transport	non-structural extracellular;other membranes;cytosol;mitochondrion;ER/Golgi			Cristae formation
Q6UXV4	MICOS complex subunit MIC27 OS=Homo sapiens OX=9606 GN=APOOL PE=1 SV=1	APOOL					-0.12194	0.0883054	0.14532	0.136197	0.113073	0.100032	-0.1898	-0.15392	-0.0221004	-0.00821018	0.19257	0.251599	0.0802202	0.2254	0.0335999	9.94464	9.34945	10.1582	9.93643	9.54202	10.4098	9.75484	9.19553	10.1361	9.83506	9.42093	10.1697	0.0227443	-0.12195	0.122032	-0.12194	0.156066	0.14532	0.118105	0.113073	cell organization and biogenesis	non-structural extracellular;other membranes;mitochondrion;other cell component			Platelet degranulation;Cristae formation
P05067	Amyloid-beta precursor protein OS=Homo sapiens OX=9606 GN=APP PE=1 SV=3	APP	+	+			2.14443	0.174205	-0.265673	0.186209	0.176433	0.153716	2.31186	1.96416	2.15726	-0.47758	-0.19127	-0.12817	0.000900269	0.2414	0.287	8.79494	8.57784	9.14554	8.31736	8.38657	9.01737	11.1068	10.542	11.3028	11.1077	10.7834	11.5898	1.27913	2.14443	2.79622	2.14443	0.406242	-0.265673	0.208952	0.176433	cell adhesion;cell cycle OR cell proliferation;cell organization and biogenesis;protein metabolism;RNA metabolism OR transcription;other metabolic processes;stress response;transport;developmental processes;signal transduction;other biological processes	non-structural extracellular;plasma membrane;other membranes;cytosol;cytoskeleton;mitochondrion;ER/Golgi;nucleus;other cytoplasmic organelle;other cell component	signal transduction activity or receptor binding;enzyme regulator activity;nucleic acid binding activity;other molecular function	Alzheimer's disease and miRNA effects;Endoderm differentiation;Apoptosis-related network due to altered Notch3 in ovarian cancer;Copper homeostasis;TGF-beta signaling pathway;Fragile X syndrome;Inclusion body myositis;Alzheimer's disease;GDNF signaling;DYRK1A involvement regarding cell proliferation in brain development;Neurogenesis regulation in the olfactory epithelium;15q11q13 copy number vari…	Amyloid fiber formation;G alpha (q) signalling events;G alpha (i) signalling events;ECM proteoglycans;Lysosome Vesicle Biogenesis;Platelet degranulation;Regulation of Insulin-like Growth Factor (IGF) transport and uptake by Insulin-like Growth Factor Binding Proteins (IGFBPs);Post-translational protein phosphorylation;Insertion of tail-anchored proteins into the endoplasmic reticulum membrane;TAK…
Q92624	Amyloid protein-binding protein 2 OS=Homo sapiens OX=9606 GN=APPBP2 PE=1 SV=2	APPBP2					0.92805	NaN	0.21813	NaN	-0.38564	NaN	NaN	0.92805	NaN	NaN	0.21813	NaN	NaN	-0.38564	NaN	NaN	4.36165	NaN	NaN	4.57978	NaN	NaN	5.2897	NaN	NaN	4.90406	NaN	0	0	NaN	0	NaN	0	NaN	0	protein metabolism;other metabolic processes;transport	other membranes;cytoskeleton;nucleus;other cell component	cytoskeletal activity;other molecular function
Q9UKG1	DCC-interacting protein 13-alpha OS=Homo sapiens OX=9606 GN=APPL1 PE=1 SV=1	APPL1					-0.06611	0.299103	0.17158	0.107843	-0.0329701	0.335066	-0.40331	0.0377998	0.16718	0.0897703	0.13118	0.29379	0.34552	-0.15273	-0.2917	8.16206	8.46064	8.62154	8.25183	8.59182	8.91533	7.75875	8.49844	8.78872	8.10427	8.34571	8.49702	0.0234354	-0.0661132	0.0689887	-0.06611	0.297333	0.17158	0.0340471	-0.0329701	cell organization and biogenesis;transport;signal transduction;other biological processes	plasma membrane;other membranes;cytosol;nucleus;other cytoplasmic organelle;other cell component	cytoskeletal activity;other molecular function	Follicle stimulating hormone (FSH) signaling;Chromosomal and microsatellite instability in colorectal cancer	Caspase activation via Dependence Receptors in the absence of ligand
P07741	Adenine phosphoribosyltransferase OS=Homo sapiens OX=9606 GN=APRT PE=1 SV=2	APRT			+		0.267357	0.177001	0.209044	0.0902702	0.0716867	0.143601	0.47174	0.16535	0.16498	0.2598	0.26251	0.10482	-0.0501099	0.03514	0.23003	9.47122	9.33105	9.44304	9.73102	9.59356	9.54786	9.94296	9.4964	9.60802	9.89285	9.53154	9.83805	0.10781	0.26736	0.884412	0.267357	1.39772	0.209044	0.152961	0.0716867	other metabolic processes;other biological processes	non-structural extracellular;cytosol;nucleus;other cell component	other molecular function		Neutrophil degranulation;Purine salvage;Defective APRT disrupts adenine salvage
Q7Z2E3	Aprataxin OS=Homo sapiens OX=9606 GN=APTX PE=1 SV=2	APTX					-0.00249338	0.156196	0.194853	0.188198	0.0412033	0.215073	0.17547	-0.11685	-0.0661001	0.37927	0.0030899	0.2022	0.26088	-0.16895	0.0316801	7.53647	8.66321	8.56952	7.91574	8.6663	8.77172	7.71194	8.54636	8.50342	7.97282	8.37741	8.5351	0.0185325	-0.0024902	0.00180232	-0.00249338	0.162639	0.194853	0.0441207	0.0412033	DNA metabolism;other metabolic processes;stress response;other biological processes	nucleus;other cell component	nucleic acid binding activity;other molecular function
Q92482	Aquaporin-3 OS=Homo sapiens OX=9606 GN=AQP3 PE=1 SV=2	AQP3					-1.02206	0.00550118	-0.21204	0.00288487	0.456245	0.113399	-1.02595	-1.01817	NaN	-0.21408	-0.21	NaN	0.37606	0.53643	NaN	7.43501	4.64581	NaN	7.22093	4.43581	NaN	6.40906	3.62764	NaN	6.78512	4.16407	NaN	0.0208283	-1.02206	0.183418	-1.02206	0.0342614	-0.21204	0.0790799	0.456245	stress response;transport;other biological processes	plasma membrane;other membranes;nucleus;other cell component	transporter activity;other molecular function	Pre-implantation embryo;Vasopressin-regulated water reabsorption	Differentiation of keratinocytes in interfollicular epidermis in mammalian skin;Passive transport by Aquaporins;Vasopressin regulates renal water homeostasis via Aquaporins
O60306	RNA helicase aquarius OS=Homo sapiens OX=9606 GN=AQR PE=1 SV=4	AQR					0.00396665	0.10765	-0.115	0.0718355	0.0230662	0.0832	0.1152	-0.00360012	-0.0997	-0.0329008	-0.1458	-0.166301	-0.0601006	0.0229998	0.106299	11.4448	11.2416	11.0242	11.4119	11.0958	10.8579	11.56	11.238	10.9245	11.4999	11.261	11.0308	0.0187646	0.00393677	0.0059122	0.00396665	0.223117	-0.115	0.0341893	0.0230662	RNA metabolism OR transcription;other metabolic processes	nucleus	nucleic acid binding activity;other molecular function		mRNA Splicing - Major Pathway;Formation of TC-NER Pre-Incision Complex;Dual incision in TC-NER;Gap-filling DNA repair synthesis and ligation in TC-NER
P10398	Serine/threonine-protein kinase A-Raf OS=Homo sapiens OX=9606 GN=ARAF PE=1 SV=2	ARAF					-0.0522334	0.0814837	0.0430336	0.0604291	-0.0107663	0.185515	-0.0763998	-0.1189	0.0386	0.0149002	0.1124	0.00180054	-0.0566998	0.1934	-0.169	10.3143	10.9482	10.2948	10.3292	11.0606	10.2966	10.2379	10.8293	10.3334	10.1812	11.0227	10.1644	0.0233965	-0.0522636	0.0643999	-0.0522334	0.0446684	0.0430336	0.0105158	-0.0107663	protein metabolism;other metabolic processes;signal transduction;other biological processes	cytosol;mitochondrion	kinase activity;other molecular function	Integrin-mediated cell adhesion;Alzheimer's disease and miRNA effects;Glioblastoma signaling;Common pathways underlying drug addiction;Bladder cancer;MAPK signaling;Embryonic stem cell pluripotency pathways;Endometrial cancer;MET in type 1 papillary renal cell carcinoma;Chromosomal and microsatellite instability in colorectal cancer;MAPK cascade;Non-small cell lung cancer;Breast cancer pathway;Pa…	Signaling by BRAF and RAF1 fusions;RAF activation;SHOC2 M1731 mutant abolishes MRAS complex function;Gain-of-function MRAS complexes activate RAF signaling;Signaling by moderate kinase activity BRAF mutants;Paradoxical activation of RAF signaling by kinase inactive BRAF;Signaling downstream of RAS mutants;Signaling by RAF1 mutants;MAP2K and MAPK activation;Negative regulation of MAPK pathway;Sign…
Q96P48	Arf-GAP with Rho-GAP domain, ANK repeat and PH domain-containing protein 1 OS=Homo sapiens OX=9606 GN=ARAP1 PE=1 SV=3	ARAP1					0.18046	0.0879667	-0.195173	0.130592	0.0106001	0.153746	0.19022	0.0880203	0.26314	-0.0488501	-0.23677	-0.2999	0.18692	-0.0596399	-0.09548	8.60266	8.93032	9.15703	8.55381	8.69355	8.85713	8.79288	9.01834	9.42017	8.9798	8.9587	9.32469	0.0234006	0.18046	0.30047	0.18046	0.459871	-0.195173	0.0160905	0.0106001	cell organization and biogenesis;signal transduction;other biological processes	plasma membrane;other membranes;cytosol;ER/Golgi;nucleus;other cell component	signal transduction activity or receptor binding;enzyme regulator activity;other molecular function		RHOA GTPase cycle;RAC1 GTPase cycle;CDC42 GTPase cycle;PTK6 Regulates RTKs and Their Effectors AKT1 and DOK1
Q8WWN8	Arf-GAP with Rho-GAP domain, ANK repeat and PH domain-containing protein 3 OS=Homo sapiens OX=9606 GN=ARAP3 PE=1 SV=1	ARAP3					0.59135	0.293022	-0.0441632	0.252628	-0.00215022	0.118256	0.90221	0.32022	0.55162	0.18356	-0.00014019	-0.31591	-0.0541801	0.1332	-0.0854702	8.36156	8.12263	7.44171	8.54512	8.12249	7.1258	9.26377	8.44285	7.99333	9.20959	8.57605	7.90786	0.0409992	0.591353	0.567782	0.59135	0.0295369	-0.0441632	0.0013266	-0.00215022	cell organization and biogenesis;transport;signal transduction	plasma membrane;other membranes;cytoskeleton;other cell component	other molecular function		RHOA GTPase cycle;RAC1 GTPase cycle;CDC42 GTPase cycle;RAC3 GTPase cycle
Q8WUF8	Cotranscriptional regulator FAM172A OS=Homo sapiens OX=9606 GN=FAM172A PE=1 SV=1	ARB2A					0.296534	0.194577	-0.0680466	0.0871014	-0.00112359	0.278262	0.40599	0.0718803	0.41173	-0.0615602	0.0156302	-0.15821	-0.28245	0.27397	0.00510979	7.79466	5.65019	6.02548	7.7331	5.66582	5.86727	8.20065	5.72207	6.43721	7.9182	5.99604	6.44232	0.0220122	0.296537	0.108234	0.296534	0.0244054	-0.0680466	0.000390349	-0.00112359	cell organization and biogenesis;RNA metabolism OR transcription;other metabolic processes;other biological processes	ER/Golgi;nucleus
P48444	Coatomer subunit delta OS=Homo sapiens OX=9606 GN=ARCN1 PE=1 SV=1	ARCN1					0.244833	0.0956642	0.0964003	0.0354611	0.0128336	0.100064	0.184	0.355101	0.195399	0.0556002	0.119801	0.1138	0.00870037	-0.0851002	0.114901	11.842	11.4997	11.9447	11.8976	11.6195	12.0585	12.026	11.8548	12.1401	12.0347	11.7697	12.255	0.0670222	0.244803	0.707262	0.244833	0.199739	0.0964003	0.0264054	0.0128336	transport;developmental processes;other biological processes	other membranes;cytosol;ER/Golgi		miR-targeted genes in leukocytes;miR-targeted genes in lymphocytes;miR-targeted genes in muscle cell;miR-targeted genes in squamous cell;miR-517 relationship with ARCN1 and USP1	COPI-dependent Golgi-to-ER retrograde traffic;COPI-mediated anterograde transport
O15033	Apoptosis-resistant E3 ubiquitin protein ligase 1 OS=Homo sapiens OX=9606 GN=AREL1 PE=1 SV=3	AREL1					-0.0539702	0.0677715	0.0512133	0.105595	0.0513468	0.243166	-0.0605001	-0.11824	0.01683	0.0645099	0.14953	-0.0604	-0.12311	0.32911	-0.05196	6.61702	5.72451	6.06008	6.68153	5.87404	5.99968	6.55652	5.60627	6.07691	6.43341	5.93538	6.02495	0.0235203	-0.0539765	0.0489498	-0.0539702	0.0485719	0.0512133	0.0564434	0.0513468	protein metabolism;other metabolic processes;other biological processes	cytosol;other cell component	other molecular function		Antigen processing: Ubiquitination & Proteasome degradation
P84077	ADP-ribosylation factor 1 OS=Homo sapiens OX=9606 GN=ARF1 PE=1 SV=2	ARF1					-0.22406	0.574704	0.21432	0.340887	0.265713	0.466886	-0.6518	0.4292	-0.44958	-0.1759	0.364699	0.45416	0.338	-0.2331	0.69224	10.8137	10.6687	9.99104	10.6378	11.0334	10.4452	10.1619	11.0979	9.54146	10.4999	10.8648	10.2337	0.0206155	-0.224077	0.162435	-0.22406	0.281021	0.21432	0.211122	0.265713	cell cycle OR cell proliferation;cell organization and biogenesis;transport;other biological processes	plasma membrane;other membranes;cytosol;cytoskeleton;ER/Golgi;other cell component	other molecular function	Neural crest cell migration during development;Neural crest cell migration in cancer;Insulin signaling;2q37 copy number variation syndrome	COPI-dependent Golgi-to-ER retrograde traffic;MHC class II antigen presentation;COPI-mediated anterograde transport;Gene and protein expression by JAK-STAT signaling after Interleukin-12 stimulation;Glycosphingolipid transport;Lysosome Vesicle Biogenesis;Golgi Associated Vesicle Biogenesis;Synthesis of PIPs at the plasma membrane;Synthesis of PIPs at the Golgi membrane;Intra-Golgi traffic;Nef Med…
P18085	ADP-ribosylation factor 4 OS=Homo sapiens OX=9606 GN=ARF4 PE=1 SV=3	ARF4					0.298133	0.628283	0.2694	0.249657	-0.0846996	0.550033	0.235	0.9556	-0.2962	0.1972	0.5472	0.0638008	-0.213799	-0.5587	0.5184	11.5942	11.0232	11.2188	11.7914	11.5704	11.2826	11.8292	11.9788	10.9226	11.6154	11.4201	11.441	0.0235936	0.298103	0.331963	0.298133	0.532084	0.2694	0.0897739	-0.0846996	cell organization and biogenesis;transport;developmental processes;other biological processes	plasma membrane;other membranes;cytosol;ER/Golgi;other cell component	signal transduction activity or receptor binding;enzyme regulator activity;other molecular function	miR-targeted genes in leukocytes;miR-targeted genes in lymphocytes;miR-targeted genes in muscle cell;miR-targeted genes in squamous cell;VEGFA-VEGFR2 signaling	COPI-dependent Golgi-to-ER retrograde traffic;COPI-mediated anterograde transport;VxPx cargo-targeting to cilium
P84085	ADP-ribosylation factor 5 OS=Homo sapiens OX=9606 GN=ARF5 PE=1 SV=2	ARF5					-0.0115801	0.48234	0.181983	0.284663	0.24398	0.222081	-0.42138	0.51997	-0.13333	-0.11428	0.45342	0.20681	0.29368	0.0012598	0.437	8.97361	9.04395	8.07633	8.85933	9.49737	8.28314	8.55223	9.56392	7.943	8.84591	9.56518	8.38	0.0184183	-0.011577	0.00671402	-0.0115801	0.144009	0.181983	0.156101	0.24398	transport	plasma membrane;other membranes;ER/Golgi;other cell component	other molecular function	2q37 copy number variation syndrome	COPI-mediated anterograde transport;COPI-dependent Golgi-to-ER retrograde traffic
P62330	ADP-ribosylation factor 6 OS=Homo sapiens OX=9606 GN=ARF6 PE=1 SV=2	ARF6		+			-0.91052	0.400938	0.330766	0.143128	-0.00246652	0.407847	-1.0358	-0.461901	-1.23386	0.1664	0.427899	0.398	-0.12865	-0.33231	0.45356	11.0658	10.6759	10.9938	11.2322	11.1038	11.3918	10.03	10.214	9.75994	9.90135	9.88169	10.2135	0.925509	-0.910547	2.15937	-0.91052	1.06547	0.330766	0.00474843	-0.00246652	cell adhesion;cell organization and biogenesis;transport;developmental processes;other biological processes	plasma membrane;other membranes;cytosol;ER/Golgi;other cytoplasmic organelle;other cell component	other molecular function	VEGFA-VEGFR2 signaling;Ras signaling;EGF/EGFR signaling;IL18 signaling;Insulin signaling;CCL18 signaling;2q13 copy number variation syndrome	Clathrin-mediated endocytosis;TBC/RABGAPs;MET receptor recycling
Q8N6T3	ADP-ribosylation factor GTPase-activating protein 1 OS=Homo sapiens OX=9606 GN=ARFGAP1 PE=1 SV=2	ARFGAP1					0.156433	0.148734	0.0492999	0.0526518	0.141367	0.0724842	0.3193	0.122199	0.0278006	0.1022	-0.0031004	0.0488005	0.0702	0.138801	0.2151	10.6693	10.862	11.0608	10.7715	10.8589	11.1096	10.9886	10.9842	11.0886	11.0588	11.123	11.3037	0.0475025	0.156403	0.592184	0.156433	0.118263	0.0492999	0.808834	0.141367	transport;other biological processes	other membranes;cytosol;ER/Golgi;other cell component	enzyme regulator activity;other molecular function	IL18 signaling	COPI-dependent Golgi-to-ER retrograde traffic;COPI-mediated anterograde transport;XBP1(S) activates chaperone genes;Clathrin-mediated endocytosis
Q8N6H7	ADP-ribosylation factor GTPase-activating protein 2 OS=Homo sapiens OX=9606 GN=ARFGAP2 PE=1 SV=1	ARFGAP2					-0.553183	0.0782929	-0.11214	0.0793906	0.1171	0.0463891	-0.55019	-0.63293	-0.47643	-0.0515003	-0.202	-0.0829201	0.15698	0.12813	0.0661898	10.2024	10.6311	10.0829	10.1509	10.4291	9.99998	9.65221	9.99817	9.60647	9.80919	10.1263	9.67266	0.277747	-0.553217	1.25243	-0.553183	0.208097	-0.11214	0.254737	0.1171	cell organization and biogenesis;transport	plasma membrane;other membranes;cytosol;ER/Golgi	enzyme regulator activity;other molecular function	IL18 signaling;5q35 copy number variation	COPI-dependent Golgi-to-ER retrograde traffic;CDC42 GTPase cycle;COPI-mediated anterograde transport
Q9NP61	ADP-ribosylation factor GTPase-activating protein 3 OS=Homo sapiens OX=9606 GN=ARFGAP3 PE=1 SV=1	ARFGAP3					0.772213	0.0325611	-0.0546268	0.0492485	0.0122903	0.110123	0.73616	0.799479	0.780999	-0.0132999	-0.04146	-0.10912	-0.11133	0.0999002	0.0483007	8.67999	9.74592	10.0179	8.66669	9.70446	9.90878	9.41615	10.5454	10.7989	9.30482	10.6453	10.8472	0.0463331	0.772187	0.584585	0.772213	0.032877	-0.0546268	0.00625942	0.0122903	cell organization and biogenesis;transport	other membranes;cytosol;ER/Golgi	enzyme regulator activity;other molecular function	Ciliary landscape	COPI-mediated anterograde transport;CDC42 GTPase cycle;RHOG GTPase cycle;COPI-dependent Golgi-to-ER retrograde traffic
Q9Y6D6	Brefeldin A-inhibited guanine nucleotide-exchange protein 1 OS=Homo sapiens OX=9606 GN=ARFGEF1 PE=1 SV=2	ARFGEF1					-0.265407	0.14425	-0.0666666	0.259515	-0.14437	0.195518	-0.3954	-0.11022	-0.2906	-0.0836	0.2009	-0.3173	-0.0248003	-0.0383101	-0.37	11.3893	9.78893	10.9141	11.3057	9.98983	10.5968	10.9939	9.67871	10.6235	10.9691	9.6404	10.2535	0.0209376	-0.26542	0.162158	-0.265407	0.0371678	-0.0666666	0.0940152	-0.14437	cell organization and biogenesis;protein metabolism;other metabolic processes;transport;other biological processes	other membranes;cytosol;ER/Golgi;nucleus;other cell component	enzyme regulator activity;cytoskeletal activity;other molecular function
Q9Y6D5	Brefeldin A-inhibited guanine nucleotide-exchange protein 2 OS=Homo sapiens OX=9606 GN=ARFGEF2 PE=1 SV=3	ARFGEF2					0.312233	0.148258	-0.124167	0.121117	0.025767	0.153278	0.4833	0.2324	0.221	-0.0254002	-0.0878	-0.2593	-0.1175	0.187401	0.00740051	10.4886	10.3488	10.4762	10.4632	10.261	10.2169	10.9719	10.5812	10.6972	10.8544	10.7686	10.7046	0.232624	0.312203	1.18227	0.312233	0.636161	-0.124167	0.0730519	0.025767	cell organization and biogenesis;other metabolic processes;transport;signal transduction;other biological processes	other membranes;cytosol;cytoskeleton;ER/Golgi;other cytoplasmic organelle;other cell component	signal transduction activity or receptor binding;enzyme regulator activity;cytoskeletal activity;other molecular function		Association of TriC/CCT with target proteins during biosynthesis
P53367	Arfaptin-1 OS=Homo sapiens OX=9606 GN=ARFIP1 PE=1 SV=2	ARFIP1					0.32499	0.057748	0.0496499	0.048478	0.0748666	0.134939	0.2649	0.38007	0.33	-0.00629997	0.0791502	0.0760994	-0.0152998	0.00990009	0.23	10.1207	9.75513	10.4167	10.1144	9.83428	10.4928	10.3856	10.1352	10.7467	10.3703	10.1451	10.9767	0.0390795	0.324993	0.551301	0.32499	0.0639131	0.0496499	0.0870807	0.0748666	transport;other biological processes	other membranes;cytosol;ER/Golgi	other molecular function	miR-targeted genes in lymphocytes;miR-targeted genes in squamous cell
P53365	Arfaptin-2 OS=Homo sapiens OX=9606 GN=ARFIP2 PE=1 SV=1	ARFIP2					-0.0241734	0.186962	0.12612	0.221678	0.0561034	0.0437793	-0.231	0.02565	0.13283	-0.1243	0.20541	0.29725	0.07339	0.00632	0.0886002	9.04191	8.23151	9.19363	8.91761	8.43692	9.49088	8.81091	8.25716	9.32646	8.8843	8.26348	9.41506	0.0193123	-0.0241671	0.0187157	-0.0241734	0.106669	0.12612	0.0421057	0.0561034	cell organization and biogenesis;other metabolic processes;transport;signal transduction;other biological processes	plasma membrane;other membranes;cytosol;ER/Golgi;nucleus;other cell component	other molecular function	miR-targeted genes in lymphocytes	Retrograde transport at the Trans-Golgi-Network
Q13795	ADP-ribosylation factor-related protein 1 OS=Homo sapiens OX=9606 GN=ARFRP1 PE=1 SV=1	ARFRP1					0.180127	0.241695	0.0239266	0.197484	0.00898997	0.232152	-0.0903101	0.25564	0.37505	-0.2012	0.10505	0.16793	0.22065	0.04562	-0.2393	7.46294	8.91498	8.1715	7.26174	9.02003	8.33943	7.37263	9.17062	8.54655	7.59328	9.21624	8.30725	0.0217866	0.180127	0.0956455	0.180127	0.0119386	0.0239266	0.00416777	0.00898997	transport;developmental processes;signal transduction;other biological processes	other membranes;cytosol;ER/Golgi	other molecular function		Retrograde transport at the Trans-Golgi-Network
P78540	Arginase-2, mitochondrial OS=Homo sapiens OX=9606 GN=ARG2 PE=1 SV=1	ARG2					-0.664907	0.159083	0.610067	0.321856	-0.0496168	0.219882	-0.84287	-0.61535	-0.5365	0.3317	0.536	0.9625	-0.20918	-0.14087	0.2012	10.0813	10.5841	10.4277	10.413	11.1201	11.3902	9.23843	9.96875	9.8912	9.02925	9.82788	10.0924	0.211171	-0.664946	1.13645	-0.664907	0.867925	0.610067	0.0428632	-0.0496168	other metabolic processes;stress response;developmental processes;other biological processes	mitochondrion;other cell component	other molecular function	Amino acid metabolism	Mitochondrial protein degradation;Urea cycle
Q9NWB6	Arginine and glutamate-rich protein 1 OS=Homo sapiens OX=9606 GN=ARGLU1 PE=1 SV=1	ARGLU1					-0.154453	0.175017	0.34325	0.0953052	0.0454432	0.128953	-0.34711	-0.11098	-0.00527	0.25626	0.32837	0.44512	0.14674	-0.09972	0.0893097	9.35839	9.68513	9.00502	9.61465	10.0135	9.45014	9.01128	9.57415	8.99975	9.15802	9.47443	9.08906	0.0220269	-0.154456	0.220602	-0.154453	0.595023	0.34325	0.0711441	0.0454432		cytosol;mitochondrion;nucleus
Q07960	Rho GTPase-activating protein 1 OS=Homo sapiens OX=9606 GN=ARHGAP1 PE=1 SV=1	ARHGAP1					-0.126833	0.036959	-0.0985664	0.056302	0.0915333	0.0644453	-0.1664	-0.1209	-0.0931997	-0.1486	-0.1095	-0.0375996	0.123	0.0173998	0.1342	10.7409	10.3954	10.6394	10.5923	10.2859	10.6018	10.5745	10.2745	10.5462	10.6975	10.2919	10.6804	0.0293301	-0.12684	0.380052	-0.126833	0.270627	-0.0985664	0.21813	0.0915333	transport;signal transduction;other biological processes	other membranes;cytosol;other cytoplasmic organelle;other cell component	enzyme regulator activity;other molecular function		RHOC GTPase cycle;RHOA GTPase cycle;CDC42 GTPase cycle;RHOQ GTPase cycle;RHOB GTPase cycle;RHOJ GTPase cycle;RND2 GTPase cycle;RAC1 GTPase cycle;RHOG GTPase cycle;RAC2 GTPase cycle;RAC3 GTPase cycle;RHOD GTPase cycle;RHOF GTPase cycle
Q6P4F7	Rho GTPase-activating protein 11A OS=Homo sapiens OX=9606 GN=ARHGAP11A PE=1 SV=2	ARHGAP11A					-0.26882	0.166659	-0.195103	0.12809	-0.0403101	0.189112	-0.41874	-0.0893698	-0.29835	-0.1856	-0.0720301	-0.32768	0.14377	-0.23408	-0.0306201	8.84146	8.9283	7.92747	8.65586	8.85627	7.59979	8.42272	8.83893	7.62912	8.56649	8.60485	7.5985	0.0223665	-0.268826	0.219097	-0.26882	0.143527	-0.195103	0.0279659	-0.0403101	signal transduction;other biological processes	cytosol;nucleus	enzyme regulator activity		RHOA GTPase cycle
Q8IWW6	Rho GTPase-activating protein 12 OS=Homo sapiens OX=9606 GN=ARHGAP12 PE=1 SV=1	ARHGAP12					0.46014	NaN	-0.26569	NaN	-0.25046	NaN	NaN	NaN	0.46014	NaN	NaN	-0.26569	NaN	NaN	-0.25046	NaN	NaN	4.37204	NaN	NaN	4.10635	NaN	NaN	4.83218	NaN	NaN	4.58172	0	0	NaN	0	NaN	0	NaN	0	cell organization and biogenesis;transport;signal transduction;other biological processes	plasma membrane;other cell component	enzyme regulator activity		RAC1 GTPase cycle;RHOD GTPase cycle;RHOF GTPase cycle;RHOV GTPase cycle
Q53QZ3	Rho GTPase-activating protein 15 OS=Homo sapiens OX=9606 GN=ARHGAP15 PE=1 SV=2	ARHGAP15					-0.281547	0.365598	-0.38207	0.266897	0.0640365	0.079843	-0.25875	-0.65801	0.0721197	-0.40801	-0.63505	-0.10315	0.10324	0.1167	-0.0278301	7.72079	6.54159	8.64167	7.31278	5.90654	8.53852	7.46204	5.88358	8.71379	7.56528	6.00028	8.68596	0.0216642	-0.281547	0.099005	-0.281547	0.145872	-0.38207	0.0188483	0.0640365	signal transduction;other biological processes	plasma membrane;other membranes;cytosol;nucleus;other cell component	enzyme regulator activity	Ectoderm differentiation;Ectoderm differentiation	RAC1 GTPase cycle;RAC3 GTPase cycle
Q68EM7	Rho GTPase-activating protein 17 OS=Homo sapiens OX=9606 GN=ARHGAP17 PE=1 SV=1	ARHGAP17		+			0.58858	0.200991	-0.0244697	0.156863	-0.103467	0.138021	0.366401	0.641581	0.75776	-0.177179	-0.0324697	0.13624	-0.0269003	-0.2628	-0.0207005	10.1689	9.83902	9.60404	9.99172	9.80655	9.74028	10.5353	10.4806	10.3618	10.5084	10.2178	10.3411	0.497945	0.58859	1.5758	0.58858	0.0464388	-0.0244697	0.452166	-0.103467	cell organization and biogenesis;transport;signal transduction;other biological processes	plasma membrane;other membranes;cytosol;other cell component	enzyme regulator activity;other molecular function		CDC42 GTPase cycle;RAC1 GTPase cycle;RHOQ GTPase cycle;RAC2 GTPase cycle;RAC3 GTPase cycle;RHOD GTPase cycle
Q8N392	Rho GTPase-activating protein 18 OS=Homo sapiens OX=9606 GN=ARHGAP18 PE=1 SV=3	ARHGAP18	+	+			0.7803	0.082801	-0.2293	0.0347018	0.0779998	0.0257966	0.7897	0.6932	0.858	-0.1897	-0.2544	-0.2438	0.0487003	0.0879993	0.0972996	10.8013	11.1393	10.9215	10.6116	10.8849	10.6777	11.591	11.8325	11.7795	11.6397	11.9205	11.8768	1.11651	0.78027	2.49861	0.7803	0.825701	-0.2293	0.274754	0.0779998	cell organization and biogenesis;signal transduction;other biological processes	plasma membrane;other membranes;cytosol;cytoskeleton;nucleus;other cell component	enzyme regulator activity		RHOC GTPase cycle;RHOA GTPase cycle
Q14CB8	Rho GTPase-activating protein 19 OS=Homo sapiens OX=9606 GN=ARHGAP19 PE=1 SV=1	ARHGAP19					-0.332633	0.308352	-0.36199	0.0806088	0.101263	0.304406	-0.57027	0.01581	-0.44344	-0.44753	-0.28744	-0.351	0.44657	-0.12827	-0.0145102	6.26367	8.28125	4.88861	5.81614	7.99381	4.53761	5.6934	8.29706	4.44517	6.13997	8.16879	4.43066	0.0235899	-0.332633	0.0779731	-0.332633	0.0914767	-0.36199	0.0215601	0.101263	signal transduction;other biological processes	plasma membrane;other membranes;cytosol;nucleus;other cell component	enzyme regulator activity		RHOA GTPase cycle
Q5T5U3	Rho GTPase-activating protein 21 OS=Homo sapiens OX=9606 GN=ARHGAP21 PE=1 SV=2	ARHGAP21					-0.584933	0.153798	-0.292577	0.126068	-0.0960566	0.175803	-0.73355	-0.42643	-0.59482	-0.39914	-0.15341	-0.32518	0.0570202	-0.0571299	-0.28806	6.81215	5.16824	7.67429	6.41301	5.01483	7.34911	6.0786	4.74181	7.07947	6.13562	4.68468	6.79141	0.0216332	-0.58494	0.2293	-0.584933	0.105446	-0.292577	0.03534	-0.0960566	cell organization and biogenesis;transport;signal transduction;other biological processes	plasma membrane;other membranes;cytosol;cytoskeleton;ER/Golgi;other cell component	enzyme regulator activity		RAC2 GTPase cycle;RAC3 GTPase cycle;RHOD GTPase cycle;RHOF GTPase cycle;RHOC GTPase cycle;RHOA GTPase cycle;CDC42 GTPase cycle;RAC1 GTPase cycle;RHOQ GTPase cycle;RHOG GTPase cycle;RHOB GTPase cycle;RHOJ GTPase cycle;RND3 GTPase cycle
P42331	Rho GTPase-activating protein 25 OS=Homo sapiens OX=9606 GN=ARHGAP25 PE=1 SV=2	ARHGAP25					-2.00146	1.09492	-0.0805467	0.0937513	0.0846532	0.522676	-2.88189	-0.77545	-2.34704	-0.17752	0.00961018	-0.07373	0.20057	-0.48625	0.53964	7.59383	5.75524	5.32881	7.41631	5.76485	5.25508	4.71194	4.97979	2.98177	4.91251	4.49354	3.52141	0.142134	-2.00146	1.00381	-2.00146	0.0283946	-0.0805467	0.0383316	0.0846532	cell organization and biogenesis;transport;signal transduction;other biological processes	plasma membrane	enzyme regulator activity		RAC1 GTPase cycle
Q2M1Z3	Rho GTPase-activating protein 31 OS=Homo sapiens OX=9606 GN=ARHGAP31 PE=1 SV=2	ARHGAP31					-0.2097	0.221509	-0.57774	0.246696	-0.00405514	0.119084	-0.36633	NaN	-0.0530696	-0.75218	NaN	-0.4033	-0.0882599	NaN	0.0801497	3.7409	NaN	5.72175	2.98872	NaN	5.31845	3.37457	NaN	5.66868	3.28631	NaN	5.74883	0.0225169	-0.20969	0.0444945	-0.2097	0.129671	-0.57774	0.00074066	-0.00405514	signal transduction;other biological processes	cytosol;other cell component	enzyme regulator activity;other molecular function	Genetic causes of porto-sinusoidal vascular disease	RHOA GTPase cycle;CDC42 GTPase cycle;RAC1 GTPase cycle;RHOU GTPase cycle
Q9NRY4	Rho GTPase-activating protein 35 OS=Homo sapiens OX=9606 GN=ARHGAP35 PE=1 SV=3	ARHGAP35					-0.183733	0.14314	-0.295363	0.0578216	-0.1106	0.121142	-0.137	-0.344399	-0.0698004	-0.2988	-0.35139	-0.2359	-0.2417	-0.00279999	-0.0873003	10.4833	10.2322	10.3247	10.1845	9.88081	10.0888	10.3463	9.8878	10.2549	10.1046	9.885	10.1676	0.0347296	-0.183747	0.508808	-0.183733	1.19877	-0.295363	0.269593	-0.1106	cell organization and biogenesis;stress response;developmental processes;signal transduction;other biological processes	plasma membrane;other membranes;cytosol;cytoskeleton;nucleus	enzyme regulator activity;nucleic acid binding activity;other molecular function	Focal adhesion;Regulation of actin cytoskeleton	CDC42 GTPase cycle;RAC1 GTPase cycle;RHOC GTPase cycle;RHOA GTPase cycle;RHOB GTPase cycle;RND2 GTPase cycle;RHOQ GTPase cycle;RHOG GTPase cycle;RAC2 GTPase cycle;RAC3 GTPase cycle;RHOD GTPase cycle;RHOJ GTPase cycle;RND3 GTPase cycle;RND1 GTPase cycle;Sema4D mediated inhibition of cell attachment and migration;PTK6 Regulates RHO GTPases, RAS GTPase and MAP kinases
Q9C0H5	Rho GTPase-activating protein 39 OS=Homo sapiens OX=9606 GN=ARHGAP39 PE=1 SV=2	ARHGAP39					0.98621	NaN	0.0354199	NaN	-0.58565	NaN	NaN	0.98621	NaN	NaN	0.0354199	NaN	NaN	-0.58565	NaN	NaN	4.5035	NaN	NaN	4.53892	NaN	NaN	5.48971	NaN	NaN	4.90406	NaN	0	0	NaN	0	NaN	0	NaN	0	cell organization and biogenesis;signal transduction;other biological processes	cytosol;cytoskeleton;nucleus;other cell component	enzyme regulator activity		RHOC GTPase cycle;RHOA GTPase cycle;CDC42 GTPase cycle;RAC1 GTPase cycle;RHOG GTPase cycle;RAC2 GTPase cycle;RAC3 GTPase cycle;RHOB GTPase cycle;RHOD GTPase cycle;RHOF GTPase cycle;Inactivation of CDC42 and RAC1
P98171	Rho GTPase-activating protein 4 OS=Homo sapiens OX=9606 GN=ARHGAP4 PE=1 SV=2	ARHGAP4					-0.360066	0.144473	0.0322437	0.0818984	0.0262499	0.0539103	-0.33552	-0.51524	-0.22944	0.0861502	-0.0619993	0.0725803	0.06007	-0.0359201	0.0545998	9.38859	10.063	9.20984	9.47474	10.001	9.28242	9.05307	9.54776	8.9804	9.11314	9.51184	9.035	0.0348444	-0.36007	0.499164	-0.360066	0.0322696	0.0322437	0.0384981	0.0262499	cell organization and biogenesis;developmental processes;signal transduction;other biological processes	cytosol;cytoskeleton;nucleus;other cell component	enzyme regulator activity;other molecular function	Clock-controlled autophagy in bone metabolism	RHOA GTPase cycle;CDC42 GTPase cycle;RAC1 GTPase cycle
Q92619	Rho GTPase-activating protein 45 OS=Homo sapiens OX=9606 GN=ARHGAP45 PE=1 SV=2	ARHGAP45					-0.372834	0.0794817	-0.400037	0.0945906	0.0537669	0.0939842	-0.41796	-0.41948	-0.28106	-0.48226	-0.42119	-0.29666	0.09729	-0.0540895	0.1181	9.58177	9.86172	9.89834	9.09951	9.44053	9.60168	9.16381	9.44224	9.61728	9.2611	9.38815	9.73538	0.171515	-0.37283	1.05783	-0.372834	1.05219	-0.400037	0.099575	0.0537669	signal transduction;other biological processes	non-structural extracellular;plasma membrane;other membranes;cytosol;other cytoplasmic organelle;other cell component	enzyme regulator activity;other molecular function		Neutrophil degranulation;RHOA GTPase cycle;CDC42 GTPase cycle;RAC1 GTPase cycle
Q13017	Rho GTPase-activating protein 5 OS=Homo sapiens OX=9606 GN=ARHGAP5 PE=1 SV=2	ARHGAP5					-0.348413	0.11192	-0.0249532	0.0578834	-0.0847232	0.0508166	-0.267301	-0.4761	-0.30184	0.0358	-0.0311995	-0.0794601	-0.135799	-0.0841999	-0.0341702	10.8976	10.7666	9.87084	10.9334	10.7354	9.79138	10.6303	10.2905	9.569	10.4945	10.2063	9.53483	0.0237968	-0.348406	0.317401	-0.348413	0.0173448	-0.0249532	0.0700982	-0.0847232	cell adhesion;cell organization and biogenesis;signal transduction;other biological processes	plasma membrane;other membranes;cytosol;ER/Golgi;other cell component	enzyme regulator activity;other molecular function	Focal adhesion	CDC42 GTPase cycle;RAC1 GTPase cycle;RHOJ GTPase cycle;RHOC GTPase cycle;RND2 GTPase cycle;RHOA GTPase cycle;RHOQ GTPase cycle;RHOG GTPase cycle;RAC3 GTPase cycle;RHOB GTPase cycle;RHOD GTPase cycle;RHOF GTPase cycle;RND3 GTPase cycle;RND1 GTPase cycle
O43182	Rho GTPase-activating protein 6 OS=Homo sapiens OX=9606 GN=ARHGAP6 PE=1 SV=3	ARHGAP6					-0.252487	0.068785	-0.254027	0.128008	-0.0834332	0.120523	-0.2643	-0.17856	-0.3146	-0.3969	-0.14978	-0.2154	-0.13318	-0.17112	0.0539999	9.56962	9.1798	10.4487	9.17272	9.03002	10.2333	9.30532	9.00124	10.1341	9.17214	8.83012	10.1881	0.0203934	-0.252487	0.191387	-0.252487	0.181147	-0.254027	0.054267	-0.0834332	cell adhesion;cell organization and biogenesis;signal transduction;other biological processes	cytosol;cytoskeleton;other cell component	enzyme regulator activity;other molecular function		RHOA GTPase cycle;RAC3 GTPase cycle
P52565	Rho GDP-dissociation inhibitor 1 OS=Homo sapiens OX=9606 GN=ARHGDIA PE=1 SV=3	ARHGDIA					0.174737	0.109504	0.0533168	0.110006	0.0540167	0.218617	0.29971	0.1289	0.0956001	0.0152502	0.1773	-0.0326004	-0.15125	0.2839	0.0293999	9.38785	10.0035	10.4115	9.4031	10.1808	10.3789	9.68756	10.1324	10.5071	9.53631	10.4163	10.5365	0.0215332	0.174727	0.174083	0.174737	0.0431966	0.0533168	0.0468854	0.0540167	signal transduction;other biological processes	plasma membrane;other membranes;cytosol;cytoskeleton;nucleus;other cell component	enzyme regulator activity	miR-targeted genes in leukocytes;miR-targeted genes in lymphocytes;miR-targeted genes in muscle cell;Ciliary landscape;Nephrotic syndrome;Vasopressin-regulated water reabsorption	RHOC GTPase cycle;RHOA GTPase cycle;CDC42 GTPase cycle;RAC1 GTPase cycle;RHOG GTPase cycle;RAC2 GTPase cycle;RHOH GTPase cycle;Axonal growth stimulation;Axonal growth inhibition (RHOA activation)
P52566	Rho GDP-dissociation inhibitor 2 OS=Homo sapiens OX=9606 GN=ARHGDIB PE=1 SV=3	ARHGDIB		+			0.773534	0.262522	0.1394	0.0662206	-0.0186335	0.308291	0.8571	0.9841	0.479401	0.1514	0.1988	0.0679998	-0.157	-0.2335	0.334599	10.6799	10.3959	10.2962	10.8313	10.5947	10.3642	11.537	11.38	10.7756	11.38	11.1465	11.1102	0.375812	0.773503	1.39281	0.773534	0.322914	0.1394	0.0252621	-0.0186335	signal transduction;other biological processes	other membranes;cytosol;cytoskeleton;other cell component	enzyme regulator activity;other molecular function	Fas ligand pathway and stress induction of heat shock proteins;Vasopressin-regulated water reabsorption;G13 signaling	RHOA GTPase cycle;CDC42 GTPase cycle;RAC1 GTPase cycle;RHOG GTPase cycle;RAC3 GTPase cycle;RHOH GTPase cycle
Q92888	Rho guanine nucleotide exchange factor 1 OS=Homo sapiens OX=9606 GN=ARHGEF1 PE=1 SV=2	ARHGEF1					-0.0136998	0.143073	-0.0363334	0.115289	0.0124664	0.0262355	-0.0239	-0.1514	0.1342	0.0193996	-0.1689	0.0404997	0.000100136	-0.00530052	0.0425997	11.3893	11.5477	11.121	11.4087	11.3788	11.1615	11.3654	11.3963	11.2552	11.3655	11.391	11.2978	0.0232453	-0.01373	0.0351977	-0.0136998	0.0878782	-0.0363334	0.0866505	0.0124664	signal transduction;other biological processes	plasma membrane;other membranes;cytosol;other cell component	signal transduction activity or receptor binding;enzyme regulator activity	G protein signaling;EGF/EGFR signaling;Regulation of actin cytoskeleton;G13 signaling	RHOC GTPase cycle;RHOA GTPase cycle;RHOB GTPase cycle;NRAGE signals death through JNK;G alpha (12/13) signalling events
O15013	Rho guanine nucleotide exchange factor 10 OS=Homo sapiens OX=9606 GN=ARHGEF10 PE=1 SV=4	ARHGEF10					-0.242047	0.382401	0.108667	0.424101	-0.137773	0.0451081	0.16658	-0.30145	-0.59127	0.58834	-0.0457497	-0.21659	-0.16333	-0.1643	-0.08569	8.35709	8.67262	8.34962	8.94543	8.62687	8.13303	8.52367	8.37117	7.75835	8.36034	8.20687	7.67266	0.0273548	-0.242053	0.398442	-0.242047	0.157033	0.108667	0.165709	-0.137773	cell cycle OR cell proliferation;cell organization and biogenesis;developmental processes;other biological processes	cytosol;cytoskeleton	enzyme regulator activity;cytoskeletal activity		RHOC GTPase cycle;RHOA GTPase cycle;CDC42 GTPase cycle;RAC1 GTPase cycle;NRAGE signals death through JNK;G alpha (12/13) signalling events;RHOB GTPase cycle
O15085	Rho guanine nucleotide exchange factor 11 OS=Homo sapiens OX=9606 GN=ARHGEF11 PE=1 SV=1	ARHGEF11					-0.725583	0.435537	-0.147987	0.138671	-0.0410132	0.492372	-1.20057	-0.63121	-0.34497	-0.12644	-0.0213499	-0.29617	0.46351	-0.0662899	-0.52026	8.35001	6.56027	6.36449	8.22357	6.53892	6.06832	7.14944	5.92906	6.01952	7.61295	5.86277	5.49926	0.0283772	-0.725587	0.41506	-0.725583	0.0561939	-0.147987	0.0178966	-0.0410132	cell organization and biogenesis;signal transduction;other biological processes	plasma membrane;other membranes;cytosol;nucleus;other cell component	signal transduction activity or receptor binding;enzyme regulator activity		RHOC GTPase cycle;RHOA GTPase cycle;CDC42 GTPase cycle;RAC1 GTPase cycle;NRAGE signals death through JNK;G alpha (12/13) signalling events;RHOB GTPase cycle;Sema4D induced cell migration and growth-cone collapse
Q9NZN5	Rho guanine nucleotide exchange factor 12 OS=Homo sapiens OX=9606 GN=ARHGEF12 PE=1 SV=1	ARHGEF12		+			-0.4669	0.188115	-0.327733	0.132189	0.1171	0.0894132	-0.6578	-0.4612	-0.2817	-0.429399	-0.3755	-0.178301	0.2008	0.0229006	0.1276	11.4612	11.1703	10.987	11.0318	10.7948	10.8087	10.8034	10.7091	10.7053	11.0042	10.732	10.8329	0.461372	-0.46693	1.52144	-0.4669	0.971926	-0.327733	0.613488	0.1171	signal transduction;other biological processes	other membranes;cytosol;other cell component	signal transduction activity or receptor binding;enzyme regulator activity	Netrin-UNC5B signaling	RHOA GTPase cycle;NRAGE signals death through JNK;G alpha (12/13) signalling events;CDC42 GTPase cycle;RHOC GTPase cycle;RHOB GTPase cycle;Sema4D induced cell migration and growth-cone collapse
Q6ZSZ5	Rho guanine nucleotide exchange factor 18 OS=Homo sapiens OX=9606 GN=ARHGEF18 PE=1 SV=4	ARHGEF18					0.404803	0.0803386	-0.169853	0.0328641	0.130487	0.0612885	0.35324	0.3638	0.49737	-0.20671	-0.1436	-0.15925	0.19326	0.0707998	0.1274	8.83533	10.5821	9.96603	8.62862	10.4385	9.80678	9.18857	10.9459	10.4634	9.38183	11.0167	10.5908	0.0223811	0.404784	0.214744	0.404803	0.0814485	-0.169853	0.0632341	0.130487	cell organization and biogenesis;signal transduction;other biological processes	plasma membrane;other membranes;cytosol;cytoskeleton;other cell component	enzyme regulator activity;other molecular function		RHOA GTPase cycle;RAC1 GTPase cycle;NRAGE signals death through JNK;G alpha (12/13) signalling events;TGF-beta receptor signaling in EMT (epithelial to mesenchymal transition)
Q92974	Rho guanine nucleotide exchange factor 2 OS=Homo sapiens OX=9606 GN=ARHGEF2 PE=1 SV=4	ARHGEF2					-0.619566	0.193947	0.0145667	0.224282	0.0758661	0.109535	-0.467899	-0.838099	-0.5527	0.2285	-0.2188	0.0339994	-0.0195007	0.195499	0.0515995	11.9695	11.5848	11.7461	12.198	11.366	11.7801	11.5016	10.7467	11.1934	11.4821	10.9422	11.245	0.233612	-0.619597	1.18456	-0.619566	0.0182855	0.0145667	0.101269	0.0758661	cell cycle OR cell proliferation;cell organization and biogenesis;stress response;transport;developmental processes;other biological processes	plasma membrane;other membranes;cytosol;cytoskeleton;ER/Golgi;other cell component	enzyme regulator activity;cytoskeletal activity;other molecular function	Pathogenic Escherichia coli infection	RHOA GTPase cycle;RHOB GTPase cycle;NRAGE signals death through JNK;G alpha (12/13) signalling events
Q15052	Rho guanine nucleotide exchange factor 6 OS=Homo sapiens OX=9606 GN=ARHGEF6 PE=1 SV=2	ARHGEF6					-0.404823	0.282285	-0.334463	0.115484	-0.0901267	0.14724	-0.71525	-0.3357	-0.16352	-0.45348	-0.32704	-0.22287	0.0321703	-0.25356	-0.0489902	9.4851	9.11475	8.16428	9.03162	8.78771	7.94141	8.76985	8.77905	8.00076	8.80202	8.52549	7.95177	0.0271832	-0.40482	0.358565	-0.404823	0.25926	-0.334463	0.0891733	-0.0901267	cell organization and biogenesis;signal transduction;other biological processes	cytosol;other cell component	enzyme regulator activity	Pancreatic adenocarcinoma pathway;Regulation of actin cytoskeleton	CDC42 GTPase cycle;RAC1 GTPase cycle;NRAGE signals death through JNK;G alpha (12/13) signalling events;RHOU GTPase cycle;G beta:gamma signalling through CDC42;Regulation of cytoskeletal remodeling and cell spreading by IPP complex components
Q14155	Rho guanine nucleotide exchange factor 7 OS=Homo sapiens OX=9606 GN=ARHGEF7 PE=1 SV=2	ARHGEF7					-0.16213	0.032947	-0.158933	0.0674619	0.120896	0.113052	-0.2001	-0.14109	-0.1452	-0.2366	-0.114901	-0.125299	0.0671997	0.25079	0.0446997	10.4402	10.0059	10.5069	10.2036	9.891	10.3816	10.2401	9.86481	10.3617	10.3073	10.1156	10.4064	0.0236074	-0.162153	0.304288	-0.16213	0.304154	-0.158933	0.282907	0.120896	cell organization and biogenesis;developmental processes;signal transduction;other biological processes	cytosol;cytoskeleton;other cell component	enzyme regulator activity;cytoskeletal activity;other molecular function	Integrin-mediated cell adhesion;CAMKK2 pathway;Regulation of actin cytoskeleton	RHOV GTPase cycle;RHOU GTPase cycle;Ephrin signaling;RAC1 GTPase cycle;NRAGE signals death through JNK;RHOA GTPase cycle;CDC42 GTPase cycle;G alpha (12/13) signalling events;RHOQ GTPase cycle;RHOJ GTPase cycle;EGFR downregulation
O14497	AT-rich interactive domain-containing protein 1A OS=Homo sapiens OX=9606 GN=ARID1A PE=1 SV=3	ARID1A		+			-0.356167	0.0127798	-0.1509	0.0576334	0.0500333	0.0641189	-0.37	-0.3448	-0.3537	-0.1961	-0.1706	-0.0859995	-0.00759983	0.0386	0.1191	12.0169	11.8619	11.7441	11.8208	11.6913	11.6581	11.6469	11.5171	11.3904	11.6393	11.5557	11.5095	0.461352	-0.356197	1.51957	-0.356167	0.742121	-0.1509	0.236487	0.0500333	cell organization and biogenesis;RNA metabolism OR transcription;other metabolic processes;developmental processes;other biological processes	nucleus;other cell component	nucleic acid binding activity;other molecular function	miR-targeted genes in lymphocytes;miR-targeted genes in muscle cell;Androgen receptor network in prostate cancer;Pathways affected in adenoid cystic carcinoma;Tumor suppressor activity of SMARCB1;Thermogenesis;Kleefstra syndrome	Regulation of endogenous retroelements by Piwi-interacting RNAs (piRNAs);RUNX1 interacts with co-factors whose precise effect on RUNX1 targets is not known;RMTs methylate histone arginines;Regulation of MITF-M-dependent genes involved in pigmentation
Q8NFD5	AT-rich interactive domain-containing protein 1B OS=Homo sapiens OX=9606 GN=ARID1B PE=1 SV=3	ARID1B					0.130006	0.0530505	-0.19526	0.0811996	-0.0888898	0.120661	0.0735998	0.1789	0.13752	-0.2718	-0.11009	-0.20389	-0.2265	-0.00119972	-0.03897	10.2913	10.0114	9.00564	10.0195	9.90131	8.80175	10.3649	10.1903	9.14316	10.1384	10.1891	9.10419	0.0233103	0.13001	0.0843682	0.130006	0.130423	-0.19526	0.0591902	-0.0888898	cell organization and biogenesis;RNA metabolism OR transcription;other metabolic processes;stress response;developmental processes;other biological processes	plasma membrane;other membranes;cytosol;nucleus;other cell component	nucleic acid binding activity;other molecular function	Androgen receptor network in prostate cancer;Tumor suppressor activity of SMARCB1;Thermogenesis;Kleefstra syndrome	RUNX1 interacts with co-factors whose precise effect on RUNX1 targets is not known;RMTs methylate histone arginines;Regulation of endogenous retroelements by Piwi-interacting RNAs (piRNAs);Regulation of MITF-M-dependent genes involved in pigmentation
Q68CP9	AT-rich interactive domain-containing protein 2 OS=Homo sapiens OX=9606 GN=ARID2 PE=1 SV=2	ARID2					-0.192526	0.06867	-0.22286	0.134295	0.0544964	0.0831362	-0.24734	-0.21474	-0.115499	-0.37677	-0.12951	-0.1623	0.13653	0.0566597	-0.0297003	9.06647	10.0294	10.3944	8.6897	9.89989	10.2321	8.81913	9.81466	10.2789	8.95566	9.87132	10.2492	0.0217578	-0.19255	0.11998	-0.192526	0.133803	-0.22286	0.0318482	0.0544964	cell cycle OR cell proliferation;cell organization and biogenesis;developmental processes;other biological processes	plasma membrane;other membranes;nucleus;other cell component	nucleic acid binding activity;other molecular function	miR-targeted genes in lymphocytes	RUNX1 interacts with co-factors whose precise effect on RUNX1 targets is not known;RMTs methylate histone arginines
Q99856	AT-rich interactive domain-containing protein 3A OS=Homo sapiens OX=9606 GN=ARID3A PE=1 SV=2	ARID3A					-0.360833	0.291931	-0.13539	0.244762	-0.0374502	0.117529	-0.026	-0.561999	-0.4945	0.14723	-0.275	-0.2784	-0.17285	0.0222998	0.0381994	9.6481	11.0243	10.7453	9.79533	10.7493	10.4669	9.6221	10.4623	10.2508	9.44925	10.4846	10.289	0.0228619	-0.360843	0.299009	-0.360833	0.0955966	-0.13539	0.0311089	-0.0374502	other biological processes	other membranes;cytosol;nucleus	nucleic acid binding activity;other molecular function	HDAC6 interactions in the central nervous system	TP53 Regulates Transcription of Genes Involved in G1 Cell Cycle Arrest
Q8IVW6	AT-rich interactive domain-containing protein 3B OS=Homo sapiens OX=9606 GN=ARID3B PE=1 SV=2	ARID3B					0.0422967	0.0598657	-0.305463	0.0730614	0.0277735	0.101668	0.11057	-0.00121975	0.01754	-0.29431	-0.23862	-0.38346	-0.0111399	-0.0486898	0.14315	9.40543	9.08906	9.1621	9.11112	8.85044	8.77864	9.516	9.08784	9.17964	9.50486	9.03915	9.32279	0.0220164	0.0422967	0.0934814	0.0422967	1.03119	-0.305463	0.0507897	0.0277735	other biological processes	nucleus	nucleic acid binding activity
P29374	AT-rich interactive domain-containing protein 4A OS=Homo sapiens OX=9606 GN=ARID4A PE=1 SV=3	ARID4A					0.133317	0.0748393	-0.110936	0.102011	-0.0644967	0.0670883	0.12041	0.0657701	0.21377	-0.17713	-0.16222	0.0065403	-0.13598	-0.0546103	-0.00290012	9.27868	9.89752	9.83733	9.10155	9.7353	9.84387	9.39909	9.96329	10.0511	9.26311	9.90868	10.0482	0.0215278	0.133313	0.178486	0.133317	0.13453	-0.110936	0.0713488	-0.0644967	cell organization and biogenesis;RNA metabolism OR transcription;other metabolic processes;developmental processes;other biological processes	plasma membrane;other membranes;nucleus;other cell component	nucleic acid binding activity		Potential therapeutics for SARS;HDACs deacetylate histones
Q4LE39	AT-rich interactive domain-containing protein 4B OS=Homo sapiens OX=9606 GN=ARID4B PE=1 SV=2	ARID4B		+			-0.200643	0.140415	-0.11941	0.0987769	0.0520566	0.111269	-0.334	-0.21383	-0.0541	-0.22481	-0.10446	-0.0289602	0.15584	-0.0654297	0.0657597	9.97314	9.95072	9.92183	9.74833	9.84626	9.89287	9.63914	9.73689	9.86773	9.79498	9.67146	9.93349	0.370206	-0.200643	1.37991	-0.200643	1.24301	-0.11941	0.199276	0.0520566	cell organization and biogenesis;RNA metabolism OR transcription;other metabolic processes;developmental processes;other biological processes	cytosol;mitochondrion;nucleus	nucleic acid binding activity	miR-targeted genes in leukocytes;miR-targeted genes in lymphocytes;miR-targeted genes in muscle cell;Pathways affected in adenoid cystic carcinoma	NoRC negatively regulates rRNA expression;Potential therapeutics for SARS;HDACs deacetylate histones
Q9Y4X5	E3 ubiquitin-protein ligase ARIH1 OS=Homo sapiens OX=9606 GN=ARIH1 PE=1 SV=2	ARIH1					0.0384665	0.198422	0.0820335	0.124814	-0.0401662	0.165102	0.2661	-0.0979004	-0.0528002	0.2261	0.0135002	0.00650024	-0.151699	0.1495	-0.118299	10.124	10.1925	10.2409	10.3501	10.206	10.2474	10.3901	10.0946	10.1881	10.2384	10.2441	10.0698	0.020094	0.0384398	0.153635	0.0384665	0.682722	0.0820335	0.142855	-0.0401662	protein metabolism;other metabolic processes;stress response;signal transduction	cytosol;nucleus;other cell component	other molecular function		PKR-mediated signaling;ISG15 antiviral mechanism;RSV-host interactions
O95376	E3 ubiquitin-protein ligase ARIH2 OS=Homo sapiens OX=9606 GN=ARIH2 PE=1 SV=1	ARIH2					0.0666033	0.137142	-0.0246766	0.11916	0.0215333	0.103908	-0.09163	0.15116	0.14028	-0.15011	-0.0109396	0.0870199	0.14151	-0.0374498	-0.0394602	8.32205	9.02055	9.4524	8.17194	9.00961	9.53942	8.23042	9.17171	9.59268	8.37193	9.13426	9.55322	0.0224543	0.0666002	0.0436864	0.0666033	0.0158355	-0.0246766	0.0134147	0.0215333	cell cycle OR cell proliferation;protein metabolism;other metabolic processes;other biological processes	nucleus;other cell component	other molecular function	Modulators of TCR signaling and T cell activation	Antigen processing: Ubiquitination & Proteasome degradation
Q96B23	Protein ARK2N OS=Homo sapiens OX=9606 GN=ARK2N PE=1 SV=3	ARK2N					0.0024999	0.173665	0.00328652	0.174359	-0.0851633	0.211297	-0.18826	0.15143	0.0443296	-0.19714	0.12002	0.0869799	0.07972	-0.32335	-0.0118599	7.57346	9.34962	8.94357	7.37632	9.46964	9.03055	7.3852	9.50105	8.9879	7.46492	9.1777	8.97604	0.0186359	0.00249672	0.000978002	0.0024999	0.00128607	0.00328652	0.034459	-0.0851633	protein metabolism;other metabolic processes;other biological processes	nucleus;other cell component	other molecular function
P40616	ADP-ribosylation factor-like protein 1 OS=Homo sapiens OX=9606 GN=ARL1 PE=1 SV=1	ARL1					0.44946	0.157001	0.03543	0.228627	-0.0210431	0.242952	0.5441	0.53605	0.26823	-0.0437002	0.29311	-0.14312	-0.2842	0.19472	0.02635	10.3289	8.89925	7.95742	10.2852	9.19236	7.8143	10.873	9.4353	8.22565	10.5888	9.63002	8.252	0.0204666	0.44946	0.164266	0.44946	0.0117752	0.03543	0.00675532	-0.0210431	cell organization and biogenesis;other metabolic processes;transport;other biological processes	other membranes;cytosol;ER/Golgi;other cell component	enzyme regulator activity;other molecular function		Retrograde transport at the Trans-Golgi-Network
Q8N8L6	ADP-ribosylation factor-like protein 10 OS=Homo sapiens OX=9606 GN=ARL10 PE=2 SV=1	ARL10	+	+			0.351267	0.0634306	0.0655034	0.0467748	0.0141166	0.189363	0.41127	0.35764	0.28489	0.04846	0.0296402	0.11841	-0.19215	0.18009	0.05441	8.58496	8.57957	8.64116	8.63342	8.60921	8.75957	8.99623	8.93721	8.92605	8.80408	9.1173	8.98046	1.72379	0.351273	3.55345	0.351267	0.576481	0.0655034	0.0520841	0.0141166			other molecular function	miR-targeted genes in lymphocytes;5q35 copy number variation
Q3SXY8	ADP-ribosylation factor-like protein 13B OS=Homo sapiens OX=9606 GN=ARL13B PE=1 SV=1	ARL13B		+			0.71678	0.0871851	-0.10186	0.112602	0.0699565	0.16618	0.62454	0.79783	0.72797	-0.15432	0.0274	-0.17866	0.0159197	0.25643	-0.06248	8.01219	7.59409	7.63985	7.85787	7.62149	7.46119	8.63673	8.39192	8.36782	8.65265	8.64835	8.30534	0.811122	0.71678	1.97945	0.71678	0.227098	-0.10186	0.18601	0.0699565	cell organization and biogenesis;developmental processes;signal transduction;other biological processes	plasma membrane;other membranes;cytosol;cytoskeleton;other cell component	other molecular function	Genes related to primary cilium development (based on CRISPR);Joubert syndrome;Ciliopathies;Bardet-Biedl syndrome	Aggrephagy;RHOQ GTPase cycle;Late endosomal microautophagy;RHOJ GTPase cycle;ARL13B-mediated ciliary trafficking of INPP5E;Chaperone Mediated Autophagy
Q8N8R7	ARL14 effector protein OS=Homo sapiens OX=9606 GN=ARL14EP PE=1 SV=1	ARL14EP					1.05017	1.80158	1.1684	1.88318	-0.0588501	0.231213	3.12302	-0.13847	0.16597	3.34201	0.13558	0.0276103	-0.11872	-0.25424	0.19641	2.70391	5.54159	5.17653	6.04592	5.67717	5.20414	5.82693	5.40312	5.3425	5.70821	5.14888	5.53891	0.0347362	1.05018	0.50855	1.05017	0.561129	1.1684	0.0933335	-0.0588501		plasma membrane;other membranes;cytosol;nucleus;other cell component
Q9NXU5	ADP-ribosylation factor-like protein 15 OS=Homo sapiens OX=9606 GN=ARL15 PE=1 SV=1	ARL15		+			0.626873	0.326249	-0.249743	0.230039	-0.399657	0.639435	0.99505	0.51187	0.3737	-0.0145802	-0.26036	-0.47429	-1.13022	0.05828	-0.12703	7.99266	8.66239	8.51896	7.97808	8.40203	8.04467	8.98771	9.17426	8.89266	7.85749	9.23254	8.76563	0.334724	0.626867	1.33468	0.626873	0.442301	-0.249743	0.412241	-0.399657			other molecular function
P36404	ADP-ribosylation factor-like protein 2 OS=Homo sapiens OX=9606 GN=ARL2 PE=1 SV=4	ARL2					-0.46038	0.0688229	0.100426	0.0262229	0.0904999	0.152165	-0.49742	-0.38097	-0.50275	0.0805998	0.0905199	0.130159	0.0203199	-0.0139103	0.26509	10.3709	8.95236	9.95804	10.4515	9.04288	10.0882	9.87348	8.57139	9.45529	9.8938	8.55748	9.72038	0.0231399	-0.460397	0.333038	-0.46038	0.0582626	0.100426	0.0548977	0.0904999	cell cycle OR cell proliferation;cell organization and biogenesis;protein metabolism;other metabolic processes;other biological processes	plasma membrane;other membranes;cytosol;cytoskeleton;mitochondrion;ER/Golgi;nucleus;other cell component	other molecular function	Joubert syndrome	Post-chaperonin tubulin folding pathway;Transport of nucleosides and free purine and pyrimidine bases across the plasma membrane;RAS processing
Q9Y2Y0	ADP-ribosylation factor-like protein 2-binding protein OS=Homo sapiens OX=9606 GN=ARL2BP PE=1 SV=1	ARL2BP					-0.2206	0.57585	0.146257	0.240106	0.248087	0.677723	0.44127	-0.60676	-0.49631	0.41926	0.05162	-0.0321102	-0.36929	0.97324	0.14031	7.15736	7.58156	8.99306	7.57662	7.63318	8.96095	7.59863	6.9748	8.49675	7.22934	7.94804	8.63706	0.0223541	-0.220606	0.112774	-0.2206	0.0715582	0.146257	0.154547	0.248087	signal transduction;other biological processes	cytosol;cytoskeleton;mitochondrion;nucleus;other cell component	enzyme regulator activity;other molecular function	Ciliopathies	Transport of nucleosides and free purine and pyrimidine bases across the plasma membrane
P36405	ADP-ribosylation factor-like protein 3 OS=Homo sapiens OX=9606 GN=ARL3 PE=1 SV=2	ARL3					0.394993	0.115399	-0.120523	0.0751378	-0.0257597	0.017068	0.271199	0.41419	0.49959	-0.192901	-0.12577	-0.0429001	-0.0140991	-0.0453501	-0.0178299	10.7411	9.06761	9.27106	10.5482	8.94184	9.22816	11.0123	9.4818	9.77065	10.9982	9.43645	9.75282	0.0221553	0.395	0.217776	0.394993	0.0576516	-0.120523	0.0127212	-0.0257597	cell cycle OR cell proliferation;cell organization and biogenesis;transport;developmental processes;signal transduction;other biological processes	other membranes;cytoskeleton;ER/Golgi;nucleus;other cell component	cytoskeletal activity;other molecular function	Genes related to primary cilium development (based on CRISPR);Joubert syndrome;Ciliopathies;Bardet-Biedl syndrome	Trafficking of myristoylated proteins to the cilium
P40617	ADP-ribosylation factor-like protein 4A OS=Homo sapiens OX=9606 GN=ARL4A PE=1 SV=2	ARL4A					-0.466963	0.233002	0.22563	0.441663	0.105537	0.206583	-0.72304	-0.4104	-0.26745	-0.24053	0.27958	0.63784	0.0942097	-0.09515	0.31755	7.35449	6.60593	7.25331	7.11396	6.88551	7.89115	6.63145	6.19553	6.98586	6.72566	6.10038	7.30341	0.0565653	-0.466963	0.643995	-0.466963	0.23019	0.22563	0.0903589	0.105537	transport;other biological processes	plasma membrane;other membranes;cytosol;nucleus	other molecular function	Mesodermal commitment pathway
Q9Y689	ADP-ribosylation factor-like protein 5A OS=Homo sapiens OX=9606 GN=ARL5A PE=1 SV=1	ARL5A					0.62767	NaN	0.23729	NaN	-0.4841	NaN	0.62767	NaN	NaN	0.23729	NaN	NaN	-0.4841	NaN	NaN	7.79412	NaN	NaN	8.03141	NaN	NaN	8.42179	NaN	NaN	7.93769	NaN	NaN	0	0	NaN	0	NaN	0	NaN	0	transport;other biological processes	ER/Golgi	other molecular function
Q96KC2	ADP-ribosylation factor-like protein 5B OS=Homo sapiens OX=9606 GN=ARL5B PE=1 SV=1	ARL5B		+			0.3925	0.137245	0.15403	0.183905	0.0113433	0.180921	0.44224	0.49794	0.23732	0.0711498	0.36479	0.0261497	-0.19644	0.134	0.0964699	8.20695	8.09968	8.4411	8.2781	8.46447	8.46725	8.64919	8.59762	8.67842	8.45275	8.73162	8.77489	0.609086	0.3925	1.71554	0.3925	0.578345	0.15403	0.0370904	0.0113433	transport;other biological processes	ER/Golgi	other molecular function	Glucocorticoid receptor pathway;Nuclear receptors meta-pathway
Q9H0F7	ADP-ribosylation factor-like protein 6 OS=Homo sapiens OX=9606 GN=ARL6 PE=1 SV=1	ARL6					0.857857	0.17938	0.357983	0.230742	0.0627267	0.201014	0.79008	0.72224	1.06125	0.17643	0.27988	0.61764	-0.1257	0.0395598	0.27432	8.04675	7.27244	3.35186	8.22318	7.55232	3.9695	8.83683	7.99468	4.41311	8.71113	8.03424	4.68743	0.0207832	0.857853	0.162227	0.857857	0.0633875	0.357983	0.0112443	0.0627267	cell organization and biogenesis;transport;developmental processes;signal transduction;other biological processes	plasma membrane;other membranes;cytoskeleton;other cell component	other molecular function	Ciliopathies;Bardet-Biedl syndrome	BBSome-mediated cargo-targeting to cilium
Q15041	ADP-ribosylation factor-like protein 6-interacting protein 1 OS=Homo sapiens OX=9606 GN=ARL6IP1 PE=1 SV=2	ARL6IP1					1.25268	1.21238	0.85541	1.11894	0.0321201	0.215028	2.64308	0.4162	0.69876	2.13538	0.06284	0.36801	-0.03022	0.27143	-0.14485	7.35599	7.76784	6.65435	9.49137	7.83068	7.02236	9.99907	8.18404	7.35311	9.96885	8.45547	7.20826	0.0613437	1.25268	0.671896	1.25268	0.46456	0.85541	0.00946838	0.0321201	cell organization and biogenesis;other biological processes	other membranes;cytosol;ER/Golgi	other molecular function
Q66PJ3	ADP-ribosylation factor-like protein 6-interacting protein 4 OS=Homo sapiens OX=9606 GN=ARL6IP4 PE=1 SV=3	ARL6IP4					-0.0498269	0.0434404	0.0873432	0.066142	-0.147463	0.125165	-0.00121021	-0.0848303	-0.0634403	0.12834	0.12265	0.0110397	-0.29194	-0.0718699	-0.0785799	9.75679	9.53938	9.76173	9.88513	9.66203	9.77277	9.75558	9.45455	9.69829	9.46364	9.38268	9.61971	0.0195203	-0.0498238	0.158511	-0.0498269	0.375377	0.0873432	0.567005	-0.147463	RNA metabolism OR transcription;other metabolic processes	nucleus
O75915	PRA1 family protein 3 OS=Homo sapiens OX=9606 GN=ARL6IP5 PE=1 SV=1	ARL6IP5		+			1.2168	0.186384	0.187353	0.151266	0.0445234	0.105281	1.39738	1.22791	1.02511	0.31162	0.23152	0.0189199	-0.0534201	0.0311303	0.15586	7.04907	6.39973	6.38698	7.36069	6.63125	6.4059	8.44645	7.62764	7.41209	8.39303	7.65877	7.56795	0.438473	1.21679	1.47162	1.2168	0.199429	0.187353	0.0368693	0.0445234	other metabolic processes;stress response;transport;signal transduction;other biological processes	plasma membrane;other membranes;cytosol;cytoskeleton;ER/Golgi			Glutamate Neurotransmitter Release Cycle
Q96BM9	ADP-ribosylation factor-like protein 8A OS=Homo sapiens OX=9606 GN=ARL8A PE=1 SV=1	ARL8A					0.02962	0.113022	0.20584	0.159924	0.0309033	0.260826	0.0464401	0.13329	-0.0908699	0.0560999	0.18712	0.3743	0.109	-0.26005	0.24376	6.78474	7.16976	8.99041	6.84084	7.35688	9.36471	6.83118	7.30305	8.89954	6.94018	7.043	9.1433	0.0185543	0.02962	0.0105634	0.02962	0.0700888	0.20584	0.010698	0.0309033	cell cycle OR cell proliferation;transport;other biological processes	plasma membrane;other membranes;cytoskeleton;other cytoplasmic organelle;other cell component	cytoskeletal activity;other molecular function		Neutrophil degranulation
Q9NVJ2	ADP-ribosylation factor-like protein 8B OS=Homo sapiens OX=9606 GN=ARL8B PE=1 SV=1	ARL8B					0.501746	0.201296	0.24625	0.121164	-0.0364631	0.393572	0.2906	0.69148	0.52316	0.1276	0.36978	0.24137	-0.467	0.0528002	0.304811	10.3238	9.90532	9.37313	10.4514	10.2751	9.6145	10.6144	10.5968	9.89629	10.1474	10.6496	10.2011	0.0525251	0.501737	0.621921	0.501746	0.261885	0.24625	0.0436397	-0.0364631	cell cycle OR cell proliferation;cell organization and biogenesis;other metabolic processes;stress response;transport;other biological processes	other membranes;cytosol;cytoskeleton;other cytoplasmic organelle;other cell component	cytoskeletal activity;other molecular function	Ciliary landscape
Q9NVT9	Armadillo repeat-containing protein 1 OS=Homo sapiens OX=9606 GN=ARMC1 PE=1 SV=1	ARMC1					-0.429123	0.158168	-0.27739	0.146595	-0.0325667	0.0567519	-0.59958	-0.40069	-0.2871	-0.44185	-0.16045	-0.22987	-0.0613604	0.0328102	-0.06915	9.55297	10.1425	9.96824	9.11112	9.98205	9.73837	8.95339	9.74181	9.68114	8.89203	9.77462	9.61199	0.0532118	-0.429133	0.627615	-0.429123	0.371252	-0.27739	0.0295208	-0.0325667	other biological processes	other membranes;cytosol;mitochondrion	other molecular function
Q8N2F6	Armadillo repeat-containing protein 10 OS=Homo sapiens OX=9606 GN=ARMC10 PE=1 SV=1	ARMC10					0.0225201	0.14849	0.148303	0.0306924	-0.0191902	0.159578	0.19398	-0.0626001	-0.0638199	0.12864	0.1326	0.18367	-0.16528	-0.0433998	0.15111	8.41045	10.4461	9.91183	8.53909	10.5787	10.0955	8.60443	10.3835	9.84801	8.43915	10.3401	9.99912	0.0181252	0.0224937	0.00920065	0.0225201	0.0593136	0.148303	0.00801014	-0.0191902	other biological processes	other membranes;mitochondrion;ER/Golgi	other molecular function
Q96C12	Armadillo repeat-containing protein 5 OS=Homo sapiens OX=9606 GN=ARMC5 PE=1 SV=2	ARMC5					0.16194	0.0798325	-0.199985	0.0663904	-0.16062	0.280849	NaN	0.10549	0.21839	NaN	-0.24693	-0.15304	NaN	0.0379701	-0.35921	NaN	7.35831	7.64454	NaN	7.11138	7.4915	NaN	7.4638	7.86293	NaN	7.50177	7.50372	0.0204184	0.161935	0.238524	0.16194	0.310631	-0.199985	0.29638	-0.16062	cell cycle OR cell proliferation;stress response;developmental processes;other biological processes	other membranes;cytosol;nucleus;other cell component
Q6NXE6	Armadillo repeat-containing protein 6 OS=Homo sapiens OX=9606 GN=ARMC6 PE=1 SV=2	ARMC6					-0.0486666	0.310829	-0.1082	0.0837875	-0.0806001	0.26752	0.281	-0.0906	-0.3364	-0.0460997	-0.0750008	-0.2035	-0.3813	0.131	0.0085001	11.2641	11.1126	10.9137	11.218	11.0376	10.7102	11.5451	11.022	10.5773	11.1638	11.153	10.5858	0.0229773	-0.0486968	0.0565064	-0.0486666	0.236518	-0.1082	0.0843061	-0.0806001	other biological processes	cytosol
Q9H6L4	Armadillo repeat-containing protein 7 OS=Homo sapiens OX=9606 GN=ARMC7 PE=1 SV=1	ARMC7					0.82567	0.387518	0.0970032	0.43977	-0.44664	0.0958406	0.55736	1.26995	0.6497	0.27864	0.41686	-0.40449	-0.371	-0.4145	-0.55442	3.78585	3.81866	4.56843	4.06449	4.23552	4.16394	4.34321	5.08861	5.21813	3.97221	4.67411	4.66371	0.16235	0.82568	1.03775	0.82567	0.137665	0.0970032	0.552226	-0.44664	RNA metabolism OR transcription;other metabolic processes	nucleus
Q8IUR7	Armadillo repeat-containing protein 8 OS=Homo sapiens OX=9606 GN=ARMC8 PE=1 SV=2	ARMC8					-0.505727	0.110716	-0.1417	0.0419235	-0.0323731	0.0984595	-0.6245	-0.4873	-0.40538	-0.1651	-0.0932999	-0.1667	-0.0951996	0.0811005	-0.0830202	10.8159	10.976	10.362	10.6508	10.8827	10.1953	10.1914	10.4887	9.95662	10.0962	10.5698	9.8736	0.135511	-0.505753	0.988705	-0.505727	0.19981	-0.1417	0.0430203	-0.0323731	protein metabolism;other metabolic processes	non-structural extracellular;cytosol;nucleus;other cell component		Ciliary landscape	Neutrophil degranulation;Regulation of pyruvate metabolism
Q7Z3E5	LisH domain-containing protein ARMC9 OS=Homo sapiens OX=9606 GN=ARMC9 PE=1 SV=3	ARMC9					0.623425	0.311092	-0.23128	0.0592413	-0.0692501	0.0943847	0.40345	0.8434	NaN	-0.18939	-0.27317	NaN	-0.00251007	-0.13599	NaN	4.56639	6.35498	NaN	4.377	6.08181	NaN	4.96984	7.19838	NaN	4.96733	7.06239	NaN	0.019538	0.62343	0.151703	0.623425	0.0610937	-0.23128	0.0141255	-0.0692501	cell organization and biogenesis;other biological processes	cytoskeleton;other cell component		Genes related to primary cilium development (based on CRISPR);Joubert syndrome
Q9P291	Armadillo repeat-containing X-linked protein 1 OS=Homo sapiens OX=9606 GN=ARMCX1 PE=1 SV=1	ARMCX1					2.11452	NaN	0.20226	NaN	-0.42157	NaN	NaN	2.11452	NaN	NaN	0.20226	NaN	NaN	-0.42157	NaN	NaN	4.37752	NaN	NaN	4.57978	NaN	NaN	6.49204	NaN	NaN	6.07047	NaN	0	0	NaN	0	NaN	0	NaN	0	other biological processes	other membranes;mitochondrion		VEGFA-VEGFR2 signaling
Q9UH62	Armadillo repeat-containing X-linked protein 3 OS=Homo sapiens OX=9606 GN=ARMCX3 PE=1 SV=1	ARMCX3	+	+			4.50066	0.984344	0.808017	0.862728	0.0398502	0.068478	3.36411	5.05757	5.08029	0.21584	1.79786	0.41035	0.0741501	0.0844002	-0.0389996	4.80781	5.02433	5.58581	5.02365	6.82219	5.99616	8.17192	10.0819	10.6661	8.24607	10.1663	10.6271	1.07019	4.50064	2.33272	4.50066	0.640739	0.808017	0.0125586	0.0398502	cell organization and biogenesis;transport;other biological processes	other membranes;cytosol;mitochondrion;nucleus;other cell component			RAC2 GTPase cycle
Q6P1M9	Armadillo repeat-containing X-linked protein 5 OS=Homo sapiens OX=9606 GN=ARMCX5 PE=1 SV=1	ARMCX5					0.1411	0.461332	-0.0774633	0.660907	0.0648333	0.391512	-0.39159	0.41026	0.40463	-0.51936	-0.39535	0.68232	0.35904	-0.37953	0.21499	8.43464	6.17431	5.82965	7.91528	5.77896	6.51197	8.04305	6.58457	6.23428	8.40209	6.20504	6.44927	0.0235656	0.141097	0.0490337	0.1411	0.025192	-0.0774633	0.0244044	0.0648333
Q5T2E6	Armadillo-like helical domain-containing protein 3 OS=Homo sapiens OX=9606 GN=ARMH3 PE=1 SV=1	ARMH3					-0.146393	0.248635	-0.278647	0.0984626	-0.11357	0.241814	-0.39107	0.10602	-0.15413	-0.30527	-0.16961	-0.36106	0.14093	-0.3403	-0.14134	10.0023	9.52267	9.98044	9.69703	9.35306	9.61938	9.61123	9.62869	9.82631	9.75216	9.28839	9.68497	0.0271125	-0.146407	0.356608	-0.146393	0.673288	-0.278647	0.285894	-0.11357	other biological processes	other membranes;cytosol;ER/Golgi
Q9H993	Damage-control phosphatase ARMT1 OS=Homo sapiens OX=9606 GN=ARMT1 PE=1 SV=1	ARMT1					0.243533	0.0695632	0.255366	0.119272	0.0266997	0.0619651	0.2554	0.1688	0.3064	0.216999	0.16	0.3891	-0.0411005	0.0408001	0.0803995	10.8283	10.8715	10.5574	11.0453	11.0315	10.9465	11.0837	11.0403	10.8638	11.0426	11.0811	10.9442	0.125805	0.243503	0.957301	0.243533	1.16543	0.255366	0.124199	0.0266997	other metabolic processes;stress response		other molecular function
P27540	Aryl hydrocarbon receptor nuclear translocator OS=Homo sapiens OX=9606 GN=ARNT PE=1 SV=1	ARNT					-0.56462	0.536323	-0.415473	0.30342	0.104577	0.273187	-1.10927	-0.54756	-0.0370302	-0.74126	-0.36421	-0.14095	0.41912	-0.0320101	-0.07338	6.86653	8.22421	7.40485	6.12527	7.86	7.2639	5.75726	7.67665	7.36782	6.17638	7.64464	7.29444	0.0227164	-0.564617	0.32482	-0.56462	0.256506	-0.415473	0.0483289	0.104577	stress response;developmental processes;signal transduction;other biological processes	nucleus;other cell component	signal transduction activity or receptor binding;nucleic acid binding activity;other molecular function	Angiogenesis;Aryl hydrocarbon receptor pathway;Aryl hydrocarbon receptor pathway;Nuclear receptors meta-pathway;Photodynamic therapy-induced HIF-1 survival signaling;VEGFA-VEGFR2 signaling;Clear cell renal cell carcinoma pathways;Type 2 papillary renal cell carcinoma;6q16 copy number variation	PPARA activates gene expression;NPAS4 regulates expression of target genes;Endogenous sterols;Xenobiotics;Aryl hydrocarbon receptor signalling;Regulation of gene expression by Hypoxia-inducible Factor
Q92747	Actin-related protein 2/3 complex subunit 1A OS=Homo sapiens OX=9606 GN=ARPC1A PE=1 SV=2	ARPC1A				+	-0.239213	0.24794	0.0882537	0.154258	-0.2558	0.0754495	-0.0497999	-0.148	-0.51984	0.0433903	0.259971	-0.0386	-0.32821	-0.26155	-0.17764	9.85244	9.92083	10.1252	9.89583	10.1808	10.0866	9.80264	9.77283	9.60536	9.47443	9.51128	9.42772	0.191366	-0.23922	1.09857	-0.239213	0.306808	0.0882537	1.7473	-0.2558	cell organization and biogenesis	plasma membrane;other membranes;cytosol;cytoskeleton;nucleus;other cell component	cytoskeletal activity	Pathogenic Escherichia coli infection	Clathrin-mediated endocytosis;Regulation of actin dynamics for phagocytic cup formation;FCGR3A-mediated phagocytosis;RHO GTPases Activate WASPs and WAVEs;EPHB-mediated forward signaling
O15143	Actin-related protein 2/3 complex subunit 1B OS=Homo sapiens OX=9606 GN=ARPC1B PE=1 SV=3	ARPC1B		+			0.377267	0.167505	0.231333	0.111005	-0.0746663	0.117684	0.5703	0.2913	0.2702	0.349601	0.1294	0.214999	-0.1627	-0.120299	0.059	10.176	10.504	10.2924	10.5256	10.6334	10.5074	10.7463	10.7953	10.5626	10.5836	10.675	10.6216	0.43596	0.377236	1.4671	0.377267	1.04755	0.231333	0.420927	-0.0746663	cell organization and biogenesis;other biological processes	cytosol;cytoskeleton;nucleus;other cell component	cytoskeletal activity;other molecular function	Pathogenic Escherichia coli infection;Microglia pathogen phagocytosis pathway	Regulation of actin dynamics for phagocytic cup formation;FCGR3A-mediated phagocytosis;RHO GTPases Activate WASPs and WAVEs;EPHB-mediated forward signaling
O15144	Actin-related protein 2/3 complex subunit 2 OS=Homo sapiens OX=9606 GN=ARPC2 PE=1 SV=1	ARPC2					-0.135733	0.01361	-0.0155331	0.0638266	0.1374	0.139223	-0.1309	-0.1511	-0.125199	-0.0134001	-0.0803995	0.0472002	-0.0122995	0.1615	0.263	11.165	11.1797	11.4913	11.1516	11.0993	11.5385	11.0341	11.0286	11.3661	11.0218	11.1901	11.6291	0.0280755	-0.135763	0.36814	-0.135733	0.0299279	-0.0155331	0.256954	0.1374	cell organization and biogenesis;other biological processes	plasma membrane;other membranes;cytosol;cytoskeleton;nucleus;other cytoplasmic organelle;other cell component	cytoskeletal activity	Pathogenic Escherichia coli infection	Regulation of actin dynamics for phagocytic cup formation;FCGR3A-mediated phagocytosis;RHO GTPases Activate WASPs and WAVEs;Clathrin-mediated endocytosis;EPHB-mediated forward signaling
O15145	Actin-related protein 2/3 complex subunit 3 OS=Homo sapiens OX=9606 GN=ARPC3 PE=1 SV=3	ARPC3					-0.0096604	0.0595959	0.0261768	0.0492463	0.0324567	0.157332	0.0410995	0.00519943	-0.0752802	-0.0265999	0.0709	0.0342302	-0.1463	0.1499	0.09377	10.1372	10.2319	9.60814	10.1106	10.3028	9.64237	10.1783	10.2371	9.53286	10.032	10.387	9.62663	0.0184568	-0.00965341	0.0107025	-0.0096604	0.0319946	0.0261768	0.0348644	0.0324567	cell organization and biogenesis;other biological processes	cytosol;cytoskeleton;nucleus;other cell component	cytoskeletal activity	Pathogenic Escherichia coli infection	Regulation of actin dynamics for phagocytic cup formation;FCGR3A-mediated phagocytosis;RHO GTPases Activate WASPs and WAVEs;Clathrin-mediated endocytosis;EPHB-mediated forward signaling
P59998	Actin-related protein 2/3 complex subunit 4 OS=Homo sapiens OX=9606 GN=ARPC4 PE=1 SV=3	ARPC4					0.0926466	0.142239	0.00630983	0.0730551	0.0368195	0.118919	-0.0646601	0.2122	0.1304	-0.0524702	0.0880995	-0.0166998	0.109859	-0.100401	0.101	10.0409	10.0852	10.3139	9.98843	10.1733	10.2972	9.97624	10.2974	10.4443	10.0861	10.197	10.5453	0.0217373	0.0926097	0.223244	0.0926466	0.0169872	0.00630983	0.0655952	0.0368195	cell organization and biogenesis	cytosol;cytoskeleton;nucleus;other cell component	cytoskeletal activity;other molecular function	Pathogenic Escherichia coli infection	Regulation of actin dynamics for phagocytic cup formation;FCGR3A-mediated phagocytosis;RHO GTPases Activate WASPs and WAVEs;Clathrin-mediated endocytosis;EPHB-mediated forward signaling
O15511	Actin-related protein 2/3 complex subunit 5 OS=Homo sapiens OX=9606 GN=ARPC5 PE=1 SV=3	ARPC5					-0.577567	0.0940033	0.0170466	0.170042	0.414947	0.332237	-0.48101	-0.5829	-0.66879	-0.0173006	-0.1332	0.20164	0.0460901	0.6907	0.50805	10.3044	10.5295	9.65804	10.2871	10.3963	9.85968	9.82339	9.9466	8.98925	9.86948	10.6373	9.4973	0.0587296	-0.577587	0.656336	-0.577567	0.0183842	0.0170466	0.388008	0.414947	cell organization and biogenesis;other biological processes	non-structural extracellular;cytosol;cytoskeleton;nucleus;other cell component	cytoskeletal activity	Pathogenic Escherichia coli infection;Regulation of actin cytoskeleton	Regulation of actin dynamics for phagocytic cup formation;FCGR3A-mediated phagocytosis;RHO GTPases Activate WASPs and WAVEs;Neutrophil degranulation;Clathrin-mediated endocytosis;EPHB-mediated forward signaling
Q9BPX5	Actin-related protein 2/3 complex subunit 5-like protein OS=Homo sapiens OX=9606 GN=ARPC5L PE=1 SV=1	ARPC5L					0.161167	0.121786	-0.0698566	0.2004	-0.0172133	0.320503	0.04006	0.28362	0.15982	-0.00137997	0.0873299	-0.29552	0.20025	-0.38528	0.13339	9.01029	7.97081	7.02548	9.00891	8.05814	6.72996	9.05035	8.25443	7.1853	9.2506	7.86915	7.31869	0.0236807	0.161163	0.07167	0.161167	0.0267847	-0.0698566	0.00716638	-0.0172133	cell organization and biogenesis;other biological processes	cytoskeleton;other cell component	cytoskeletal activity	Pathogenic Escherichia coli infection;VEGFA-VEGFR2 signaling
P56211	cAMP-regulated phosphoprotein 19 OS=Homo sapiens OX=9606 GN=ARPP19 PE=1 SV=2	ARPP19					-0.370417	0.24534	0.131737	0.0668908	0.0668532	0.335227	-0.1438	-0.3365	-0.63095	0.20584	0.11355	0.07582	-0.31252	0.18995	0.32313	8.76017	9.11555	8.77717	8.96601	9.2291	8.85299	8.61637	8.77905	8.14622	8.30385	8.969	8.46935	0.0770038	-0.37042	0.767258	-0.370417	0.338901	0.131737	0.0860367	0.0668532	cell cycle OR cell proliferation;other biological processes	nucleus;other cell component	signal transduction activity or receptor binding;enzyme regulator activity;other molecular function		MASTL Facilitates Mitotic Progression
P49407	Beta-arrestin-1 OS=Homo sapiens OX=9606 GN=ARRB1 PE=1 SV=2	ARRB1					0.298767	0.270899	-0.1173	0.1833	-0.0439002	0.182167	0.6001	0.2208	0.0754004	0.0656996	-0.1167	-0.3009	-0.2168	0.146299	-0.0612001	10.3331	10.1636	10.9747	10.3988	10.0469	10.6738	10.9332	10.3844	11.0501	10.7164	10.5307	10.9889	0.0276152	0.29875	0.392704	0.298767	0.141833	-0.1173	0.062345	-0.0439002	cell organization and biogenesis;protein metabolism;other metabolic processes;transport;signal transduction;other biological processes	plasma membrane;other membranes;cytosol;ER/Golgi;nucleus;other cytoplasmic organelle;other cell component	signal transduction activity or receptor binding;enzyme regulator activity;other molecular function	Corticotropin-releasing hormone signaling;Myometrial relaxation and contraction pathways;MAPK signaling;Chemokine signaling;Hedgehog signaling;Gastrin signaling;Kisspeptin/kisspeptin receptor system in the ovary;GPR143 in melanocytes and retinal pigment epithelium cells;Calcium regulation in cardiac cells	Golgi Associated Vesicle Biogenesis;Cargo recognition for clathrin-mediated endocytosis;Ub-specific processing proteases;Activation of SMO;Activated NOTCH1 Transmits Signal to the Nucleus;G alpha (s) signalling events;Lysosome Vesicle Biogenesis;Signaling by BRAF and RAF1 fusions;Thrombin signalling through proteinase activated receptors (PARs);TGFBR3 regulates TGF-beta signaling;Signaling by mod…
P32121	Beta-arrestin-2 OS=Homo sapiens OX=9606 GN=ARRB2 PE=1 SV=2	ARRB2					-0.331623	0.212678	-0.0835269	0.20938	-0.0267968	0.177941	-0.54609	-0.328	-0.12078	-0.22824	-0.178901	0.15656	0.13936	-0.00520039	-0.21455	7.53252	10.4968	9.2044	7.30428	10.3179	9.36096	6.98643	10.1688	9.08362	7.12579	10.1636	8.86907	0.021957	-0.331627	0.0933176	-0.331623	0.0225749	-0.0835269	0.00685428	-0.0267968	cell-cell signaling;protein metabolism;RNA metabolism OR transcription;other metabolic processes;transport;signal transduction;other biological processes	plasma membrane;other membranes;cytosol;nucleus;other cell component	signal transduction activity or receptor binding;other molecular function	Corticotropin-releasing hormone signaling;Complement system;Myometrial relaxation and contraction pathways;Wnt signaling;MAPK signaling;VEGFA-VEGFR2 signaling;Chemokine signaling;Hedgehog signaling;Gastrin signaling;Kisspeptin/kisspeptin receptor system in the ovary;GPR143 in melanocytes and retinal pigment epithelium cells;Calcium regulation in cardiac cells	Signaling by BRAF and RAF1 fusions;Signaling by moderate kinase activity BRAF mutants;Paradoxical activation of RAF signaling by kinase inactive BRAF;Signaling downstream of RAS mutants;Signaling by RAF1 mutants;Ub-specific processing proteases;Activation of SMO;Activated NOTCH1 Transmits Signal to the Nucleus;G alpha (s) signalling events;Thrombin signalling through proteinase activated receptor…
Q8N5I2	Arrestin domain-containing protein 1 OS=Homo sapiens OX=9606 GN=ARRDC1 PE=1 SV=1	ARRDC1					0.25437	0.434116	-0.0543234	0.134528	0.0976601	0.24246	-0.2416	0.56534	0.43937	-0.17785	-0.0741301	0.0890102	0.32335	-0.15866	0.12829	7.50118	8.32047	8.20492	7.32333	8.24634	8.29393	7.25958	8.88581	8.64429	7.58293	8.72715	8.77258	0.021022	0.254367	0.169234	0.25437	0.0456741	-0.0543234	0.0526113	0.0976601	protein metabolism;other metabolic processes;transport;other biological processes	non-structural extracellular;plasma membrane;other membranes;other cell component	other molecular function
Q8TBH0	Arrestin domain-containing protein 2 OS=Homo sapiens OX=9606 GN=ARRDC2 PE=1 SV=2	ARRDC2					1.20097	0.431081	0.12456	0.560679	-0.533945	0.430055	NaN	1.50579	0.89615	NaN	0.52102	-0.2719	NaN	-0.83804	-0.22985	NaN	2.61934	5.71188	NaN	3.14036	5.43998	NaN	4.12513	6.60803	NaN	3.28709	6.37818	0.0220291	1.20097	0.217293	1.20097	0.0202974	0.12456	0.0899582	-0.533945	transport	plasma membrane;other membranes;other cell component
Q96B67	Arrestin domain-containing protein 3 OS=Homo sapiens OX=9606 GN=ARRDC3 PE=1 SV=1	ARRDC3		+	+		1.60689	0.203237	1.66662	0.0942502	0.0191733	0.110401	1.40315	1.80962	1.6079	1.64123	1.77096	1.58766	0.11878	-0.0995302	0.03827	7.55541	6.33343	6.45359	9.19664	8.10439	8.04125	8.95856	8.14305	8.06149	9.07734	8.04352	8.09976	0.469446	1.6069	1.53494	1.60689	1.43468	1.66662	0.0143845	0.0191733	transport;other biological processes	plasma membrane;other membranes;other cytoplasmic organelle;other cell component	signal transduction activity or receptor binding
Q8NCT1	Arrestin domain-containing protein 4 OS=Homo sapiens OX=9606 GN=ARRDC4 PE=1 SV=3	ARRDC4	+	+			2.02701	0.212394	0.580113	0.204127	-0.0363633	0.105116	1.85575	2.26467	1.9606	0.56709	0.79044	0.38281	0.0769701	-0.0553999	-0.13066	7.49782	7.91793	7.72517	8.06491	8.70837	8.10798	9.35357	10.1826	9.68577	9.43054	10.1272	9.55511	1.24425	2.027	2.775	2.02701	1.13407	0.580113	0.0382615	-0.0363633	protein metabolism;other metabolic processes;transport;other biological processes	non-structural extracellular;plasma membrane;other membranes;other cytoplasmic organelle;other cell component	other molecular function
P15289	Arylsulfatase A OS=Homo sapiens OX=9606 GN=ARSA PE=1 SV=3	ARSA					0.268007	0.0758928	0.109777	0.0660977	-0.179903	0.261012	0.21352	0.35469	0.23581	0.13167	0.0355101	0.16215	-0.00696993	-0.48014	-0.0525999	5.95282	5.92155	4.96365	6.08449	5.95706	5.1258	6.16634	6.27624	5.19946	6.15937	5.7961	5.14686	0.0219775	0.268007	0.221687	0.268007	0.0881739	0.109777	0.147993	-0.179903	other metabolic processes	non-structural extracellular;ER/Golgi;other cytoplasmic organelle	other molecular function	Degradation pathway of sphingolipids, including diseases	Neutrophil degranulation;Glycosphingolipid catabolism;The activation of arylsulfatases
P15848	Arylsulfatase B OS=Homo sapiens OX=9606 GN=ARSB PE=1 SV=1	ARSB					0.157553	0.247519	0.0416234	0.0901799	-0.154833	0.0923684	0.42941	0.0980196	-0.05477	0.0518403	0.12626	-0.0532298	-0.21745	-0.0487499	-0.1983	7.34926	9.54335	7.14316	7.4011	9.66961	7.08993	7.77867	9.64137	7.08839	7.56122	9.59262	6.89009	0.023276	0.15755	0.0499804	0.157553	0.012291	0.0416234	0.0475993	-0.154833	cell organization and biogenesis;other metabolic processes;transport;other biological processes	non-structural extracellular;ER/Golgi;other cytoplasmic organelle;other cell component	other molecular function	Glycosaminoglycan degradation	Neutrophil degranulation;CS/DS degradation;Glycosphingolipid catabolism;The activation of arylsulfatases;MPS VI - Maroteaux-Lamy syndrome
Q9H2C2	Protein ARV1 OS=Homo sapiens OX=9606 GN=ARV1 PE=1 SV=1	ARV1					-0.288787	0.307617	-0.308007	0.320362	-0.244027	0.299752	0.00887012	-0.26975	-0.60548	-0.14092	-0.10573	-0.67737	-0.16866	0.01085	-0.57427	5.78364	4.84555	6.8982	5.64272	4.73982	6.22083	5.79251	4.5758	6.29272	5.62385	4.58665	5.71845	0.0230794	-0.28879	0.136258	-0.288787	0.157368	-0.308007	0.144872	-0.244027	cell organization and biogenesis;other metabolic processes;transport;other biological processes	other membranes;ER/Golgi			Cholesterol biosynthesis
O00192	Splicing regulator ARVCF OS=Homo sapiens OX=9606 GN=ARVCF PE=1 SV=1	ARVCF					0.40499	0.51804	-0.0992901	0.0638376	-0.312455	0.263263	0.7713	NaN	0.0386801	-0.0541501	NaN	-0.14443	-0.49861	NaN	-0.1263	5.23153	NaN	6.65023	5.17738	NaN	6.5058	6.00283	NaN	6.68891	5.50422	NaN	6.56261	0.0213284	0.404995	0.181498	0.40499	0.0324801	-0.0992901	0.174334	-0.312455	cell adhesion;RNA metabolism OR transcription;other metabolic processes	plasma membrane;other membranes;nucleus;other cell component	other molecular function	22q11.2 copy number variation syndrome
Q13510	Acid ceramidase OS=Homo sapiens OX=9606 GN=ASAH1 PE=1 SV=5	ASAH1					-0.563773	0.129677	0.135866	0.0613982	-0.0861266	0.122464	-0.4633	-0.51786	-0.71016	0.2002	0.129499	0.0778999	-0.1919	0.0480404	-0.11452	11.1784	10.4587	10.0261	11.3786	10.5882	10.104	10.7151	9.94084	9.31594	10.5232	9.98888	9.20142	0.0318338	-0.563794	0.463213	-0.563773	0.0971077	0.135866	0.0531714	-0.0861266	other metabolic processes;other biological processes	non-structural extracellular;nucleus;other cytoplasmic organelle;other cell component	other molecular function	Sphingolipid pathway;S1P receptor signal transduction;Sphingolipid metabolism: integrated pathway;Sphingolipid metabolism in senescence;Biosynthesis and turnover of 1-deoxy-sphingoid bases;Synthesis of ceramides and 1-deoxyceramides	Neutrophil degranulation;Regulation of MITF-M-dependent genes involved in lysosome biogenesis and autophagy;Glycosphingolipid catabolism
Q9ULH1	Arf-GAP with SH3 domain, ANK repeat and PH domain-containing protein 1 OS=Homo sapiens OX=9606 GN=ASAP1 PE=1 SV=4	ASAP1		+			0.5399	0.0350803	-0.135467	0.0284575	0.0108999	0.0286847	0.519	0.5804	0.5203	-0.1664	-0.110399	-0.129601	0.0334005	0.0206995	-0.0214005	11.7519	11.7828	12.0936	11.5855	11.6724	11.964	12.2709	12.3632	12.6139	12.3043	12.3839	12.5925	0.55307	0.53987	1.64548	0.5399	0.356605	-0.135467	0.0273545	0.0108999	cell organization and biogenesis;transport;other biological processes	other membranes;cytosol;cytoskeleton;ER/Golgi;other cell component	enzyme regulator activity;other molecular function	EGF/EGFR signaling;CCL18 signaling	VxPx cargo-targeting to cilium
Q9Y576	Ankyrin repeat and SOCS box protein 1 OS=Homo sapiens OX=9606 GN=ASB1 PE=1 SV=1	ASB1					-0.62684	0.490803	-0.23876	0.240134	0.333445	0.286414	-0.97389	NaN	-0.27979	-0.40856	NaN	-0.0689597	0.53597	NaN	0.13092	4.94886	NaN	6.962	4.5403	NaN	6.89304	3.97497	NaN	6.68221	4.51094	NaN	6.81313	0.0236688	-0.626845	0.127341	-0.62684	0.0498316	-0.23876	0.0612506	0.333445	protein metabolism;other metabolic processes;developmental processes;signal transduction;other biological processes	cytosol;other cell component		2q37 copy number variation syndrome	Antigen processing: Ubiquitination & Proteasome degradation;Neddylation
Q9Y575	Ankyrin repeat and SOCS box protein 3 OS=Homo sapiens OX=9606 GN=ASB3 PE=1 SV=1	ASB3					-0.25928	0.0182718	-0.290395	0.367632	-0.20646	0.0883742	NaN	-0.24636	-0.2722	NaN	-0.0304399	-0.55035	NaN	-0.14397	-0.26895	NaN	7.33343	5.3845	NaN	7.30299	4.83415	NaN	7.08707	5.1123	NaN	6.9431	4.84335	0.0232494	-0.259285	0.0609897	-0.25928	0.0602147	-0.290395	0.0461334	-0.20646	protein metabolism;other metabolic processes;signal transduction;other biological processes	plasma membrane;other membranes;cytosol			Antigen processing: Ubiquitination & Proteasome degradation;Neddylation
Q9NWX5	Ankyrin repeat and SOCS box protein 6 OS=Homo sapiens OX=9606 GN=ASB6 PE=1 SV=1	ASB6					0.324793	0.175976	0.341307	0.0254322	0.00188017	0.202797	0.52521	0.19556	0.25361	0.34858	0.31303	0.36231	-0.22698	0.15925	0.07337	6.3395	7.19762	7.54251	6.68808	7.51065	7.90482	6.86471	7.39318	7.79612	6.63773	7.55243	7.86949	0.0227841	0.324793	0.293669	0.324793	0.269845	0.341307	0.00134136	0.00188017	protein metabolism;other metabolic processes;signal transduction	cytosol			Antigen processing: Ubiquitination & Proteasome degradation;Neddylation
Q8N9N2	Activating signal cointegrator 1 complex subunit 1 OS=Homo sapiens OX=9606 GN=ASCC1 PE=1 SV=1	ASCC1					0.412593	0.230944	-0.0501334	0.0857176	-0.46206	0.561051	0.17096	0.63111	0.43571	-0.14597	-0.0236402	0.0192099	0.12952	-0.98655	-0.52915	6.29199	7.47055	8.24102	6.14602	7.44691	8.26023	6.46295	8.10166	8.67673	6.59247	7.11511	8.14758	0.0213161	0.41259	0.179868	0.412593	0.0199503	-0.0501334	0.224128	-0.46206	cell organization and biogenesis;DNA metabolism;other metabolic processes;stress response;other biological processes	nucleus;other cell component	nucleic acid binding activity	Neuroinflammation	ALKBH3 mediated reversal of alkylation damage
Q9H1I8	Activating signal cointegrator 1 complex subunit 2 OS=Homo sapiens OX=9606 GN=ASCC2 PE=1 SV=3	ASCC2					0.02505	0.227952	-0.00522661	0.251536	0.0518567	0.0637122	-0.0799503	0.28658	-0.13148	-0.17974	0.2831	-0.11904	0.0756102	-0.0203199	0.10028	8.98112	7.48529	6.2007	8.80138	7.76839	6.08166	8.90117	7.77187	6.06922	8.97678	7.75155	6.1695	0.0180677	0.0250532	0.00715177	0.02505	0.00151105	-0.00522661	0.0148487	0.0518567	cell organization and biogenesis;protein metabolism;DNA metabolism;other metabolic processes;stress response;other biological processes	cytosol;translational apparatus;nucleus;other cell component	other molecular function		ALKBH3 mediated reversal of alkylation damage
Q8N3C0	Activating signal cointegrator 1 complex subunit 3 OS=Homo sapiens OX=9606 GN=ASCC3 PE=1 SV=3	ASCC3					-0.0834001	0.0423499	-0.218433	0.0134013	0.0200666	0.1001	-0.0834999	-0.1257	-0.0410004	-0.2288	-0.2033	-0.2232	-0.0798998	0.120299	0.0198002	11.7584	12.135	11.7874	11.5296	11.9317	11.5642	11.6749	12.0093	11.7464	11.595	12.1296	11.7662	0.019618	-0.0834297	0.203702	-0.0834001	0.546978	-0.218433	0.0362357	0.0200666	cell organization and biogenesis;protein metabolism;DNA metabolism;other metabolic processes;stress response	cytosol;translational apparatus;nucleus;other cell component	other molecular function	Mesodermal commitment pathway;VEGFA-VEGFR2 signaling	ALKBH3 mediated reversal of alkylation damage
L0R819	ASNSD1 upstream open reading frame protein OS=Homo sapiens OX=9606 GN=ASDURF PE=1 SV=1	ASDURF					-0.333913	0.245527	-0.0265633	0.120503	-0.0398299	0.185018	-0.10196	-0.30871	-0.59107	-0.01406	0.0872002	-0.15283	-0.25056	0.0351	0.0959702	9.54286	9.43083	9.68894	9.5288	9.51803	9.53611	9.4409	9.12212	9.09787	9.19034	9.15722	9.19384	0.231744	-0.333917	1.17675	-0.333913	0.130304	-0.0265633	0.131843	-0.0398299	other biological processes	other cell component
Q9Y294	Histone chaperone ASF1A OS=Homo sapiens OX=9606 GN=ASF1A PE=1 SV=1	ASF1A					-0.44134	0.437728	0.0528266	0.342125	0.136393	0.119538	-0.94637	-0.20656	-0.17109	-0.3196	0.12492	0.35316	0.17583	0.00212002	0.23123	9.36063	9.05552	9.16374	9.04103	9.18044	9.5169	8.41426	8.84896	8.99265	8.59009	8.85108	9.22388	0.172357	-0.441337	1.06107	-0.44134	0.114797	0.0528266	0.208636	0.136393	cell organization and biogenesis;DNA metabolism;other metabolic processes;stress response;other biological processes	nucleus;other cell component	other molecular function	22q11.2 copy number variation syndrome	Formation of Senescence-Associated Heterochromatin Foci (SAHF)
Q9NVP2	Histone chaperone ASF1B OS=Homo sapiens OX=9606 GN=ASF1B PE=1 SV=1	ASF1B					-0.4336	0.175998	0.357283	0.0676122	0.214583	0.438415	-0.31338	-0.35181	-0.63561	0.37791	0.41218	0.28176	-0.10816	0.71372	0.0381899	8.70098	7.43115	9.29023	9.07889	7.84333	9.57199	8.3876	7.07934	8.65462	8.27944	7.79306	8.69281	0.0216286	-0.4336	0.232	-0.4336	0.180845	0.357283	0.144363	0.214583	cell organization and biogenesis;developmental processes;other biological processes	cytosol;nucleus;other cell component	other molecular function
Q9UBL3	Set1/Ash2 histone methyltransferase complex subunit ASH2 OS=Homo sapiens OX=9606 GN=ASH2L PE=1 SV=1	ASH2L					-0.0945336	0.13518	0.0330998	0.111228	0.146767	0.0561104	-0.0360994	-0.249101	0.00159931	0.0212002	-0.0717001	0.149799	0.0878	0.1995	0.153001	11.3256	11.0227	11.3204	11.3468	10.951	11.4702	11.2895	10.7736	11.322	11.3773	10.9731	11.475	0.0212791	-0.0945635	0.175861	-0.0945336	0.0618235	0.0330998	0.247267	0.146767	cell organization and biogenesis;RNA metabolism OR transcription;other metabolic processes;stress response;other biological processes	nucleus;other cell component	nucleic acid binding activity;other molecular function	miR-targeted genes in lymphocytes;miR-targeted genes in muscle cell;Kleefstra syndrome	Activation of anterior HOX genes in hindbrain development during early embryogenesis;Deactivation of the beta-catenin transactivating complex;Formation of the beta-catenin:TCF transactivating complex;MLL4 and MLL3 complexes regulate expression of PPARG target genes in adipogenesis and hepatic steatosis;Formation of WDR5-containing histone-modifying complexes;PKMTs methylate histone lysines;RUNX1 …
P04424	Argininosuccinate lyase OS=Homo sapiens OX=9606 GN=ASL PE=1 SV=4	ASL					0.387297	0.25385	0.193327	0.129842	0.099577	0.153854	0.4403	0.11113	0.61046	0.343	0.11092	0.12606	0.27536	0.0339603	-0.0105896	7.58432	8.69629	7.93469	7.92732	8.80721	8.06075	8.02462	8.80742	8.54515	8.29998	8.84138	8.53456	0.0275463	0.387297	0.410465	0.387297	0.171022	0.193327	0.131572	0.099577	other metabolic processes;developmental processes;other biological processes	cytosol;other cell component	other molecular function	Alanine and aspartate metabolism	Urea cycle
O95671	Probable bifunctional dTTP/UTP pyrophosphatase/methyltransferase protein OS=Homo sapiens OX=9606 GN=ASMTL PE=1 SV=3	ASMTL		+			1.38509	0.21888	0.105117	0.155793	-0.0221033	0.146698	1.62439	1.19501	1.33587	0.28405	-0.000430107	0.0317297	0.09027	0.0314798	-0.18806	7.63494	8.63264	8.16897	7.91899	8.63221	8.2007	9.25933	9.82765	9.50484	9.3496	9.85913	9.31678	0.737314	1.38509	1.85395	1.38509	0.10682	0.105117	0.0309427	-0.0221033	other metabolic processes	cytosol	other molecular function
P08243	Asparagine synthetase [glutamine-hydrolyzing] OS=Homo sapiens OX=9606 GN=ASNS PE=1 SV=4	ASNS			+		-0.0365334	0.345869	1.1513	0.245666	0.0106332	0.17275	0.1422	0.1834	-0.4352	1.3908	1.1632	0.899899	-0.1131	-0.0629997	0.207999	11.0402	11.0218	11.0219	12.431	12.185	11.9218	11.1824	11.2052	10.5867	11.0693	11.1422	10.7947	0.02332	-0.0365636	0.0626606	-0.0365334	2.84145	1.1513	0.0154246	0.0106332	other metabolic processes;stress response;other biological processes	cytosol	other molecular function	Photodynamic therapy-induced unfolded protein response;Amino acid metabolism	Aspartate and asparagine metabolism;Response of EIF2AK1 (HRI) to heme deficiency;ATF4 activates genes in response to endoplasmic reticulum stress;Response of EIF2AK4 (GCN2) to amino acid deficiency
Q9NWL6	Asparagine synthetase domain-containing protein 1 OS=Homo sapiens OX=9606 GN=ASNSD1 PE=2 SV=2	ASNSD1					0.0727901	0.119385	-0.103347	0.0462018	-0.394214	0.357192	-0.0258999	0.20549	0.0387802	-0.11274	-0.0531697	-0.14413	-0.44433	-0.7237	-0.0146103	7.61453	5.61266	8.15302	7.50179	5.55949	8.00889	7.58863	5.81815	8.1918	7.1443	5.09445	8.17719	0.0209117	0.0727933	0.0231416	0.0727901	0.0324521	-0.103347	0.125223	-0.394214	other metabolic processes		other molecular function
Q12797	Aspartyl/asparaginyl beta-hydroxylase OS=Homo sapiens OX=9606 GN=ASPH PE=1 SV=3	ASPH					0.233147	0.411282	0.249166	0.430314	0.00183646	0.106956	0.68332	-0.12294	0.13906	0.73915	-0.0672903	0.0756397	-0.0982399	-0.0108004	0.11455	8.84013	9.70942	9.68134	9.57928	9.64213	9.75698	9.52345	9.58648	9.8204	9.42521	9.57568	9.93495	0.023019	0.233147	0.319377	0.233147	0.357994	0.249166	0.00340938	0.00183646	cell cycle OR cell proliferation;protein metabolism;other metabolic processes;transport;developmental processes;signal transduction;other biological processes	plasma membrane;other membranes;cytosol;ER/Golgi	other molecular function		Stimuli-sensing channels;Protein hydroxylation;Ion homeostasis
Q8IZT6	Abnormal spindle-like microcephaly-associated protein OS=Homo sapiens OX=9606 GN=ASPM PE=1 SV=2	ASPM					-0.48446	0.153568	0.0694933	0.121241	-0.0577734	0.196927	-0.66069	-0.41338	-0.37931	-0.06355	0.17375	0.09828	-0.00550985	-0.27556	0.10775	8.65598	8.502	9.00624	8.59243	8.67575	9.10452	7.99529	8.08862	8.62693	7.98978	7.81306	8.73468	0.115513	-0.484463	0.915938	-0.48446	0.115989	0.0694933	0.0580617	-0.0577734	cell cycle OR cell proliferation;cell organization and biogenesis;developmental processes;other biological processes	plasma membrane;other membranes;cytoskeleton;nucleus;other cell component	other molecular function
Q9BZE9	Tether containing UBX domain for GLUT4 OS=Homo sapiens OX=9606 GN=ASPSCR1 PE=1 SV=1	ASPSCR1					0.0205466	0.0718568	-0.0258869	0.0368197	-0.0577466	0.0435545	0.0638399	-0.0623999	0.0601997	0.01334	-0.0597	-0.0313005	-0.0343399	-0.0309	-0.108	9.41296	11.0171	10.6237	9.4263	10.9574	10.5924	9.4768	10.9547	10.6839	9.44246	10.9238	10.5759	0.0184124	0.0205132	0.0102137	0.0205466	0.0128063	-0.0258869	0.0305021	-0.0577466	transport;other biological processes	plasma membrane;other membranes;cytosol;ER/Golgi;nucleus;other cell component			Translocation of SLC2A4 (GLUT4) to the plasma membrane
Q8IXJ9	Polycomb group protein ASXL1 OS=Homo sapiens OX=9606 GN=ASXL1 PE=1 SV=4	ASXL1					-0.379835	0.333521	-0.119055	0.114403	-0.1981	0.714715	-0.61567	-0.144	NaN	-0.19995	-0.0381598	NaN	0.30728	-0.70348	NaN	7.03981	6.11713	NaN	6.83986	6.07897	NaN	6.42414	5.97313	NaN	6.73142	5.26965	NaN	0.0207317	-0.379835	0.270408	-0.379835	0.0652028	-0.119055	0.0862606	-0.1981	cell organization and biogenesis;developmental processes;other biological processes	nucleus	signal transduction activity or receptor binding;nucleic acid binding activity;other molecular function	Pleural mesothelioma;Kleefstra syndrome	UCH proteinases
Q76L83	Putative Polycomb group protein ASXL2 OS=Homo sapiens OX=9606 GN=ASXL2 PE=1 SV=1	ASXL2					0.147005	0.111249	-0.28309	0.308341	0.52212	0.855769	0.0683403	NaN	0.22567	-0.0650601	NaN	-0.50112	1.12724	NaN	-0.0830002	5.10246	NaN	5.15048	5.0374	NaN	4.64936	5.1708	NaN	5.37615	6.29804	NaN	5.29315	0.0377178	0.147015	0.525835	0.147005	0.545783	-0.28309	0.381179	0.52212	other biological processes	nucleus	signal transduction activity or receptor binding;nucleic acid binding activity;other molecular function		UCH proteinases
Q8NBU5	Outer mitochondrial transmembrane helix translocase OS=Homo sapiens OX=9606 GN=ATAD1 PE=1 SV=1	ATAD1					-0.163877	0.229026	0.11859	0.200504	-0.145413	0.127947	-0.4231	0.0110703	-0.0795994	-0.1012	0.16547	0.2915	-0.0910797	-0.29156	-0.0536003	10.4327	9.35598	10.3213	10.3315	9.52145	10.6128	10.0096	9.36705	10.2417	9.91852	9.07549	10.1881	0.0217583	-0.16391	0.140994	-0.163877	0.0891374	0.11859	0.125214	-0.145413	other biological processes	plasma membrane;other membranes;cytosol;mitochondrion;other cytoplasmic organelle;other cell component	transporter activity;other molecular function		Class I peroxisomal membrane protein import
Q6PL18	ATPase family AAA domain-containing protein 2 OS=Homo sapiens OX=9606 GN=ATAD2 PE=1 SV=1	ATAD2					-0.0451097	0.0941491	-0.0753196	0.170042	0.0946598	0.0456207	0.0399008	-0.1463	-0.0289297	0.107901	-0.1058	-0.22806	0.0665998	0.1473	0.0700798	10.9126	10.4348	9.87844	11.0205	10.329	9.65038	10.9525	10.2885	9.84951	11.0191	10.4358	9.91959	0.0229503	-0.0451066	0.0348099	-0.0451097	0.0522775	-0.0753196	0.0736019	0.0946598	cell organization and biogenesis;RNA metabolism OR transcription;other metabolic processes;other biological processes	nucleus	other molecular function	Gastric cancer network 2	TFAP2 (AP-2) family regulates transcription of growth factors and their receptors
Q9ULI0	ATPase family AAA domain-containing protein 2B OS=Homo sapiens OX=9606 GN=ATAD2B PE=1 SV=4	ATAD2B					-0.08284	0.273838	-0.34892	0.100823	0.05432	0.22556	-0.39884	0.0654001	0.0849199	-0.46534	-0.29033	-0.29109	0.27989	-0.17123	0.0543003	9.88575	9.73003	9.49428	9.42041	9.4397	9.20319	9.48691	9.79543	9.5792	9.7668	9.6242	9.6335	0.0220867	-0.0828368	0.22134	-0.08284	1.19933	-0.34892	0.204965	0.05432	cell organization and biogenesis;RNA metabolism OR transcription;other metabolic processes	nucleus	other molecular function
Q9NVI7	ATPase family AAA domain-containing protein 3A OS=Homo sapiens OX=9606 GN=ATAD3A PE=1 SV=2	ATAD3A					0.151034	0.0788095	-0.0783002	0.0597646	0.0912329	0.111947	0.1166	0.2412	0.0953007	-0.131801	-0.0137997	-0.0893002	-0.0263004	0.103399	0.1966	11.3373	11.3778	11.5904	11.2055	11.364	11.5011	11.4539	11.619	11.6857	11.4276	11.7224	11.8823	0.0589176	0.151003	0.654288	0.151034	0.270291	-0.0783002	0.239778	0.0912329	cell organization and biogenesis;stress response;signal transduction;other biological processes	other membranes;mitochondrion	other molecular function	1p36 copy number variation syndrome
Q5T9A4	ATPase family AAA domain-containing protein 3B OS=Homo sapiens OX=9606 GN=ATAD3B PE=1 SV=1	ATAD3B					0.31608	0.143007	-0.102097	0.0813243	0.08509	0.227775	0.47437	0.27767	0.1962	-0.16852	-0.12637	-0.0113993	-0.14254	0.31301	0.0847998	9.65553	9.57742	10.2378	9.48701	9.45105	10.2264	10.1299	9.85509	10.434	9.98736	10.1681	10.5188	0.0362915	0.31607	0.519679	0.31608	0.113061	-0.102097	0.137459	0.08509	cell organization and biogenesis	plasma membrane;other membranes;mitochondrion	other molecular function	miR-targeted genes in lymphocytes;miR-targeted genes in muscle cell;1p36 copy number variation syndrome	Neutrophil degranulation
Q96QE3	ATPase family AAA domain-containing protein 5 OS=Homo sapiens OX=9606 GN=ATAD5 PE=1 SV=4	ATAD5					-0.372103	0.21895	-0.514503	0.042393	-0.0362933	0.107916	-0.5167	-0.47941	-0.1202	-0.4939	-0.48635	-0.56326	0.07759	-0.0494299	-0.13704	7.4101	8.83144	8.9622	6.9162	8.34509	8.39894	6.8934	8.35203	8.842	6.97099	8.3026	8.70496	0.0211305	-0.3721	0.184905	-0.372103	0.300939	-0.514503	0.0153095	-0.0362933	cell cycle OR cell proliferation;DNA metabolism;other metabolic processes;stress response;developmental processes;signal transduction;other biological processes	nucleus;other cell component	nucleic acid binding activity;other molecular function	NF1 copy number variation syndrome
O95260	Arginyl-tRNA--protein transferase 1 OS=Homo sapiens OX=9606 GN=ATE1 PE=1 SV=2	ATE1					-0.29988	0.18467	-0.0468769	0.148482	0.00582981	0.0962416	-0.4728	-0.32148	-0.10536	-0.2032	-0.0297003	0.0922699	-0.0500002	0.11696	-0.0494699	10.6154	9.98423	9.26853	10.4122	9.95453	9.3608	10.1426	9.66275	9.16317	10.0926	9.77971	9.1137	0.0204443	-0.29989	0.246612	-0.29988	0.0320033	-0.0468769	0.00472487	0.00582981	protein metabolism;other metabolic processes;stress response	nucleus;other cell component	other molecular function	Network map of SARS-CoV-2 signaling
P18846	Cyclic AMP-dependent transcription factor ATF-1 OS=Homo sapiens OX=9606 GN=ATF1 PE=1 SV=2	ATF1					-0.40366	NaN	-0.0201697	NaN	0.41735	NaN	NaN	-0.40366	NaN	NaN	-0.0201697	NaN	NaN	0.41735	NaN	NaN	7.87102	NaN	NaN	7.85085	NaN	NaN	7.46736	NaN	NaN	7.88471	NaN	0	0	NaN	0	NaN	0	NaN	0	cell organization and biogenesis;signal transduction;other biological processes	nucleus;other cell component	nucleic acid binding activity;other molecular function	Integrated cancer pathway;Androgen receptor network in prostate cancer;IL11 signaling;Myometrial relaxation and contraction pathways;EGF/EGFR signaling;GDNF signaling;Serotonin receptor 4/6/7 and NR3C signaling	NGF-stimulated transcription;CREB phosphorylation
P15336	Cyclic AMP-dependent transcription factor ATF-2 OS=Homo sapiens OX=9606 GN=ATF2 PE=1 SV=4	ATF2					-0.809103	0.50779	-0.369157	0.160286	0.51193	0.280983	-1.34443	-0.33427	-0.74861	-0.54163	-0.34107	-0.22477	0.58726	0.74757	0.20096	5.40867	4.94484	6.32622	4.86704	4.60377	6.10145	4.06424	4.61057	5.57761	4.6515	5.35814	5.77857	0.047301	-0.809103	0.603678	-0.809103	0.236191	-0.369157	0.391852	0.51193	cell cycle OR cell proliferation;cell organization and biogenesis;protein metabolism;RNA metabolism OR transcription;other metabolic processes;stress response;transport;developmental processes;signal transduction;other biological processes	other membranes;mitochondrion;nucleus;other cell component	nucleic acid binding activity;other molecular function	Energy metabolism;IL1 signaling;B cell receptor signaling;AGE/RAGE pathway;ATM signaling;Interleukin-1 (IL-1) structural pathway;Myometrial relaxation and contraction pathways;Photodynamic therapy-induced AP-1 survival signaling;TGF-beta signaling pathway;MAPK signaling;ATM signaling in development and disease;VEGFA-VEGFR2 signaling;Focal adhesion: PI3K-Akt-mTOR-signaling;IL4 signaling;DNA IR-dou…	NGF-stimulated transcription;Heme signaling;Regulation of PTEN gene transcription;TP53 Regulates Transcription of DNA Repair Genes;Circadian Clock;Transcriptional activation of mitochondrial biogenesis;Estrogen-dependent gene expression;HATs acetylate histones;Activation of the AP-1 family of transcription factors;Response of EIF2AK4 (GCN2) to amino acid deficiency
P18847	Cyclic AMP-dependent transcription factor ATF-3 OS=Homo sapiens OX=9606 GN=ATF3 PE=1 SV=2	ATF3			+		0.488075	0.0678895	1.63472	0.32003	-0.351215	0.509067	NaN	0.53608	0.44007	NaN	1.86102	1.40843	NaN	-0.71118	0.00874996	NaN	4.36165	4.19079	NaN	6.22267	5.59922	NaN	4.89773	4.63086	NaN	4.18655	4.63961	0.163465	0.48807	1.04003	0.488075	1.43249	1.63472	0.504023	-0.351215	other metabolic processes;stress response;signal transduction;other biological processes	nucleus;other cell component	nucleic acid binding activity;other molecular function	Myometrial relaxation and contraction pathways;Photodynamic therapy-induced unfolded protein response;TGF-beta signaling pathway;lncRNA in canonical Wnt signaling and colorectal cancer;IL18 signaling;Pleural mesothelioma;CCL18 signaling;Hypertrophy model	Response of EIF2AK1 (HRI) to heme deficiency;ATF4 activates genes in response to endoplasmic reticulum stress;Response of EIF2AK4 (GCN2) to amino acid deficiency
P18850	Cyclic AMP-dependent transcription factor ATF-6 alpha OS=Homo sapiens OX=9606 GN=ATF6 PE=1 SV=3	ATF6					-0.782937	0.279704	-0.358456	0.183639	-0.103203	0.0285074	-0.46008	-0.93683	-0.9519	-0.19608	-0.55775	-0.32154	-0.0805097	-0.1352	-0.0939002	5.82298	7.83983	7.77953	5.6269	7.28208	7.45799	5.3629	6.903	6.82763	5.28239	6.7678	6.73373	0.0270385	-0.782937	0.398675	-0.782937	0.151539	-0.358456	0.0505963	-0.103203	protein metabolism;other metabolic processes;stress response;developmental processes;signal transduction;other biological processes	other membranes;cytosol;ER/Golgi;nucleus;other cell component	nucleic acid binding activity;other molecular function	Sterol regulatory element-binding proteins (SREBP) signaling;Alzheimer's disease and miRNA effects;Photodynamic therapy-induced unfolded protein response;VEGFA-VEGFR2 signaling;Unfolded protein response;Alzheimer's disease	ATF4 activates genes in response to endoplasmic reticulum stress;ATF6 (ATF6-alpha) activates chaperone genes
P17544	Cyclic AMP-dependent transcription factor ATF-7 OS=Homo sapiens OX=9606 GN=ATF7 PE=1 SV=3	ATF7					-0.190124	0.347221	-0.348337	0.0747129	0.130204	0.265402	-0.21674	-0.52327	0.16964	-0.40303	-0.37877	-0.26321	0.0637102	0.42253	-0.0956297	7.60578	7.98945	7.69995	7.20275	7.61068	7.43674	7.38904	7.46618	7.86959	7.45275	7.88871	7.77396	0.0305813	-0.190127	0.431573	-0.190124	0.988561	-0.348337	0.262163	0.130204	other biological processes	nucleus;other cell component	nucleic acid binding activity;other molecular function
Q6VMQ6	Activating transcription factor 7-interacting protein 1 OS=Homo sapiens OX=9606 GN=ATF7IP PE=1 SV=3	ATF7IP					-0.51512	0.210774	-0.219347	0.346032	0.116823	0.144719	-0.63748	-0.63614	-0.27174	-0.43804	-0.3996	0.1796	0.00739002	0.06217	0.28091	9.94864	10.1973	9.28526	9.5106	9.7977	9.46486	9.31116	9.56116	9.01352	9.31855	9.62333	9.29443	0.0762753	-0.515133	0.751539	-0.51512	0.306659	-0.219347	0.242068	0.116823	other biological processes	cytosol;nucleus;other cell component	other molecular function		Regulation of endogenous retroelements by KRAB-ZFP proteins;PKMTs methylate histone lysines;Regulation of endogenous retroelements by the Human Silencing Hub (HUSH) complex
Q5U623	Activating transcription factor 7-interacting protein 2 OS=Homo sapiens OX=9606 GN=ATF7IP2 PE=1 SV=2	ATF7IP2					0.31461	0.392049	-0.33212	0.215767	0.12269	0.204524	NaN	0.0373898	0.59183	NaN	-0.48469	-0.17955	NaN	0.26731	-0.0219302	NaN	6.47548	5.81314	NaN	5.99079	5.63359	NaN	6.51287	6.40497	NaN	6.78018	6.38304	0.0267322	0.31461	0.349292	0.31461	0.327425	-0.33212	0.213601	0.12269	other biological processes	nucleus;other cell component	other molecular function
Q9BSB4	Autophagy-related protein 101 OS=Homo sapiens OX=9606 GN=ATG101 PE=1 SV=1	ATG101					0.370757	0.260581	0.17494	0.302202	-0.0458231	0.13038	0.65622	0.3104	0.14565	0.49825	0.12699	-0.10042	0.0732203	-0.18516	-0.0255299	6.69687	8.35699	8.00665	7.19512	8.48398	7.90623	7.35309	8.66739	8.1523	7.42631	8.48223	8.12677	0.0217081	0.37076	0.229258	0.370757	0.0999998	0.17494	0.031366	-0.0458231	cell organization and biogenesis;other metabolic processes;other biological processes	other membranes;cytosol;ER/Golgi;other cell component	other molecular function	Alzheimer's disease and miRNA effects;Neurodegeneration with brain iron accumulation (NBIA) subtypes pathway;Autophagy;Alzheimer's disease;Clock-controlled autophagy in bone metabolism;8q11.23 (RB1CC1) copy number variation;ADHD and autism (ASD) pathways	Macroautophagy
O94817	Ubiquitin-like protein ATG12 OS=Homo sapiens OX=9606 GN=ATG12 PE=1 SV=1	ATG12					-0.390483	0.405616	0.0165033	0.117971	0.109433	0.379169	0.0209498	-0.40238	-0.79002	0.10632	0.0602903	-0.1171	-0.32368	0.38148	0.2705	7.85338	8.0427	7.49557	7.9597	8.10299	7.37847	7.87433	7.64032	6.70555	7.55065	8.0218	6.97605	0.0292451	-0.390487	0.426046	-0.390483	0.0200969	0.0165033	0.0827306	0.109433	cell organization and biogenesis;other metabolic processes;other biological processes	other membranes;cytosol;nucleus;other cytoplasmic organelle;other cell component		Nanoparticle triggered autophagic cell death;Novel intracellular components of RIG-I-like receptor pathway;Neurodegeneration with brain iron accumulation (NBIA) subtypes pathway;Cytosolic DNA-sensing pathway;Autophagy;Perturbations to host-cell autophagy, induced by SARS-CoV-2 proteins;Clock-controlled autophagy in bone metabolism;ADHD and autism (ASD) pathways	Negative regulators of DDX58/IFIH1 signaling;Macroautophagy;PINK1-PRKN Mediated Mitophagy;Receptor Mediated Mitophagy
O75143	Autophagy-related protein 13 OS=Homo sapiens OX=9606 GN=ATG13 PE=1 SV=1	ATG13					0.3726	0.110351	0.00284481	0.313948	0.000784874	0.670796	0.29457	0.45063	NaN	0.22484	-0.21915	NaN	0.47511	-0.47354	NaN	5.64413	5.33748	NaN	5.86897	5.11833	NaN	5.9387	5.78811	NaN	6.41381	5.31457	NaN	0.0822042	0.372595	0.793393	0.3726	0.00216013	0.00284481	0.000434697	0.000784874	cell organization and biogenesis;other metabolic processes;stress response;other biological processes	other membranes;cytosol;mitochondrion;ER/Golgi;other cytoplasmic organelle;other cell component	enzyme regulator activity;other molecular function	Alzheimer's disease and miRNA effects;PI3K-AKT-mTOR signaling and therapeutic opportunities in prostate cancer;Neurodegeneration with brain iron accumulation (NBIA) subtypes pathway;Host-pathogen interaction of human coronaviruses - autophagy;Autophagy;Perturbations to host-cell autophagy, induced by SARS-CoV-2 proteins;Pleural mesothelioma;Network map of SARS-CoV-2 signaling;Alzheimer's disease;…	Macroautophagy
Q6ZNE5	Beclin 1-associated autophagy-related key regulator OS=Homo sapiens OX=9606 GN=ATG14 PE=1 SV=1	ATG14					-0.13155	0.274668	-0.0710799	0.0761559	-0.21079	0.345128	0.0839	-0.44084	-0.0377097	0.0120301	-0.13752	-0.08775	-0.27966	0.16358	-0.51629	7.18614	6.65344	7.34358	7.19817	6.51592	7.25583	7.27004	6.2126	7.30587	6.99038	6.37618	6.78958	0.0221068	-0.131547	0.115154	-0.13155	0.07924	-0.0710799	0.202442	-0.21079	cell organization and biogenesis;other metabolic processes;stress response;transport;signal transduction;other biological processes	other membranes;cytosol;cytoskeleton;ER/Golgi;other cytoplasmic organelle;other cell component	enzyme regulator activity;other molecular function	Alzheimer's disease and miRNA effects;Nanoparticle triggered autophagic cell death;Neurodegeneration with brain iron accumulation (NBIA) subtypes pathway;Autophagy;Alzheimer's disease;ADHD and autism (ASD) pathways	SARS-CoV-2 activates/modulates innate and adaptive immune responses;Antigen Presentation: Folding, assembly and peptide loading of class I MHC;Macroautophagy
Q676U5	Autophagy-related protein 16-1 OS=Homo sapiens OX=9606 GN=ATG16L1 PE=1 SV=2	ATG16L1					-0.464147	0.146993	0.0255868	0.0742041	0.120993	0.213782	-0.6162	-0.3228	-0.45344	-0.0574999	0.0489998	0.0852604	0.23964	-0.1258	0.24914	10.0957	10.5449	9.46126	10.0382	10.5939	9.54652	9.4795	10.2221	9.00782	9.71914	10.0963	9.25696	0.0293463	-0.464167	0.417931	-0.464147	0.0195213	0.0255868	0.101392	0.120993	cell organization and biogenesis;protein metabolism;RNA metabolism OR transcription;other metabolic processes;stress response;transport;developmental processes;other biological processes	other membranes;cytosol;cytoskeleton;other cytoplasmic organelle;other cell component	other molecular function	Nanoparticle triggered autophagic cell death;Neurodegeneration with brain iron accumulation (NBIA) subtypes pathway;LDLRAD4 and what we know about it;Autophagy;Perturbations to host-cell autophagy, induced by SARS-CoV-2 proteins;Clock-controlled autophagy in bone metabolism;8q11.23 (RB1CC1) copy number variation;ADHD and autism (ASD) pathways	Macroautophagy
Q2TAZ0	Autophagy-related protein 2 homolog A OS=Homo sapiens OX=9606 GN=ATG2A PE=1 SV=3	ATG2A					0.61616	0.275776	0.121253	0.156797	-0.263607	0.410563	0.29907	0.80006	0.74935	-0.05827	0.19067	0.23136	0.21047	-0.49999	-0.5013	6.39277	7.65181	7.82645	6.3345	7.84248	8.05781	6.69184	8.45187	8.5758	6.90231	7.95188	8.0745	0.0240712	0.616163	0.335615	0.61616	0.0595329	0.121253	0.136457	-0.263607	cell organization and biogenesis;other metabolic processes;transport;other biological processes	other membranes;ER/Golgi;other cell component	transporter activity;other molecular function	Alzheimer's disease and miRNA effects;Neurodegeneration with brain iron accumulation (NBIA) subtypes pathway;Alzheimer's disease;ADHD and autism (ASD) pathways
Q96BY7	Autophagy-related protein 2 homolog B OS=Homo sapiens OX=9606 GN=ATG2B PE=1 SV=5	ATG2B					-0.0945466	0.0705738	-0.0639801	0.0856324	-0.0399135	0.16923	-0.17585	-0.0490999	-0.0586901	-0.15962	-0.0379	0.00557995	0.0204096	-0.23104	0.0908899	9.78625	10.1825	9.39933	9.62663	10.1446	9.40491	9.6104	10.1334	9.34064	9.63081	9.90236	9.43153	0.0205641	-0.0945568	0.105004	-0.0945466	0.0711413	-0.0639801	0.0508369	-0.0399135	cell organization and biogenesis;other metabolic processes;transport	other membranes;ER/Golgi;other cell component	transporter activity;other molecular function	Alzheimer's disease and miRNA effects;Perturbations to host-cell autophagy, induced by SARS-CoV-2 proteins;Alzheimer's disease
Q9NT62	Ubiquitin-like-conjugating enzyme ATG3 OS=Homo sapiens OX=9606 GN=ATG3 PE=1 SV=1	ATG3					-0.821123	0.0527752	-0.0229069	0.0624074	-0.0396233	0.116984	-0.78271	-0.79936	-0.8813	0.0214996	0.00403976	-0.0942602	-0.15205	-0.0482597	0.08144	10.309	9.56258	9.73604	10.3305	9.56662	9.64178	9.52629	8.76322	8.85474	9.37424	8.71496	8.93618	0.230626	-0.821143	1.17089	-0.821123	0.0230825	-0.0229069	0.0437776	-0.0396233	cell organization and biogenesis;protein metabolism;other metabolic processes;transport;other biological processes	cytosol;other cell component	other molecular function	miR-targeted genes in lymphocytes;Nanoparticle triggered autophagic cell death;Neurodegeneration with brain iron accumulation (NBIA) subtypes pathway;Autophagy;Perturbations to host-cell autophagy, induced by SARS-CoV-2 proteins;Clock-controlled autophagy in bone metabolism;ADHD and autism (ASD) pathways	Macroautophagy
Q8WYN0	Cysteine protease ATG4A OS=Homo sapiens OX=9606 GN=ATG4A PE=1 SV=1	ATG4A					1.45433	0.22084	0.0967833	0.194427	-0.150577	0.110862	1.2133	1.50273	1.64695	-0.04564	0.31829	0.0176997	-0.02668	-0.18464	-0.24041	6.18531	7.77486	7.06396	6.13967	8.09315	7.08166	7.39861	9.27759	8.71091	7.37193	9.09295	8.4705	0.123683	1.45433	0.94247	1.45433	0.0454631	0.0967833	0.0702179	-0.150577	cell organization and biogenesis;protein metabolism;other metabolic processes;transport	other cell component	other molecular function	Nanoparticle triggered autophagic cell death;Neurodegeneration with brain iron accumulation (NBIA) subtypes pathway;Perturbations to host-cell autophagy, induced by SARS-CoV-2 proteins;ADHD and autism (ASD) pathways	Macroautophagy
Q9Y4P1	Cysteine protease ATG4B OS=Homo sapiens OX=9606 GN=ATG4B PE=1 SV=2	ATG4B					-0.0123399	0.217709	-0.0584733	0.131641	-0.19055	0.403096	-0.23831	0.00524998	0.19604	-0.18116	-0.0748501	0.0805902	0.0568399	0.0271997	-0.65569	9.81034	9.90213	9.52514	9.62918	9.82728	9.60573	9.57203	9.90738	9.72118	9.62887	9.93458	9.06549	0.0216469	-0.0123367	0.02775	-0.0123399	0.164955	-0.0584733	0.281701	-0.19055	cell organization and biogenesis;protein metabolism;other metabolic processes;transport;other biological processes	other membranes;cytosol;mitochondrion;ER/Golgi;other cytoplasmic organelle;other cell component	other molecular function	2q37 copy number variation syndrome	Macroautophagy
Q96DT6	Cysteine protease ATG4C OS=Homo sapiens OX=9606 GN=ATG4C PE=1 SV=1	ATG4C					-0.34093	0.239011	0.0210034	0.310172	-0.00243314	0.228491	-0.61679	-0.21024	-0.19576	-0.32218	0.10385	0.28134	0.10857	-0.26522	0.14935	7.27238	6.81866	7.83963	6.9502	6.92251	8.12097	6.65559	6.60842	7.64387	6.76416	6.3432	7.79322	0.0232659	-0.34093	0.310229	-0.34093	0.0140931	0.0210034	0.00145073	-0.00243314	cell organization and biogenesis;protein metabolism;other metabolic processes;transport	other cell component	other molecular function	Clock-controlled autophagy in bone metabolism	Macroautophagy
Q9H1Y0	Autophagy protein 5 OS=Homo sapiens OX=9606 GN=ATG5 PE=1 SV=2	ATG5					-0.352	0.122148	-0.0156867	0.0658047	0.01852	0.0998005	-0.23378	-0.47773	-0.34449	-0.0522299	-0.05511	0.0602798	-0.0565701	0.13177	-0.01964	9.84995	9.63262	9.40759	9.79772	9.57751	9.46787	9.61617	9.15489	9.0631	9.5596	9.28666	9.04346	0.0762743	-0.352003	0.757991	-0.352	0.0330238	-0.0156867	0.0273888	0.01852	cell organization and biogenesis;protein metabolism;RNA metabolism OR transcription;other metabolic processes;stress response;transport;developmental processes;other biological processes	other membranes;cytosol;cytoskeleton;other cytoplasmic organelle;other cell component	other molecular function	Nanoparticle triggered autophagic cell death;Novel intracellular components of RIG-I-like receptor pathway;Ferroptosis;Neurodegeneration with brain iron accumulation (NBIA) subtypes pathway;Cytosolic DNA-sensing pathway;FGFR3 signaling in chondrocyte proliferation and terminal differentiation;Autophagy;Perturbations to host-cell autophagy, induced by SARS-CoV-2 proteins;Clock-controlled autophagy…	Macroautophagy;Negative regulators of DDX58/IFIH1 signaling;PINK1-PRKN Mediated Mitophagy;Receptor Mediated Mitophagy
O95352	Ubiquitin-like modifier-activating enzyme ATG7 OS=Homo sapiens OX=9606 GN=ATG7 PE=1 SV=1	ATG7					-0.276707	0.0906245	-0.00252342	0.0708896	-0.158053	0.138678	-0.37662	-0.19981	-0.25369	-0.0563402	0.0777998	-0.0290298	-0.16126	-0.0178003	-0.2951	8.48116	9.458	9.2682	8.42482	9.5358	9.23917	8.10454	9.25819	9.01451	7.94328	9.24039	8.71941	0.0216807	-0.276704	0.235954	-0.276707	0.00184304	-0.00252342	0.111121	-0.158053	cell organization and biogenesis;protein metabolism;other metabolic processes;stress response;transport;other biological processes	non-structural extracellular;cytosol;cytoskeleton;other cell component	other molecular function	Nanoparticle triggered autophagic cell death;Ferroptosis;Neurodegeneration with brain iron accumulation (NBIA) subtypes pathway;Autophagy;Perturbations to host-cell autophagy, induced by SARS-CoV-2 proteins;Clock-controlled autophagy in bone metabolism;Primary ovarian insufficiency;Autophagy in pancreatic ductal adenocarcinoma;ADHD and autism (ASD) pathways;Primary ovarian insufficiency	Neutrophil degranulation;Antigen processing: Ubiquitination & Proteasome degradation;Signaling by BRAF and RAF1 fusions;Macroautophagy
Q7Z3C6	Autophagy-related protein 9A OS=Homo sapiens OX=9606 GN=ATG9A PE=1 SV=3	ATG9A					-0.0517702	0.151887	-0.03385	0.0817021	-0.18282	0.184774	-0.22593	0.0173998	0.0532198	-0.0760098	0.0603199	-0.0858603	0.00609016	-0.19139	-0.36316	9.89324	9.40878	8.84776	9.81723	9.4691	8.7619	9.66731	9.42618	8.90098	9.6734	9.23479	8.53782	0.0231656	-0.0517702	0.0469566	-0.0517702	0.0261952	-0.03385	0.172745	-0.18282	cell organization and biogenesis;other metabolic processes;transport;developmental processes;other biological processes	other membranes;mitochondrion;ER/Golgi;other cytoplasmic organelle;other cell component	transporter activity	miR-targeted genes in lymphocytes;miR-targeted genes in muscle cell;Autophagy;Perturbations to host-cell autophagy, induced by SARS-CoV-2 proteins;Primary ovarian insufficiency;Primary ovarian insufficiency	Macroautophagy;PINK1-PRKN Mediated Mitophagy
Q674R7	Autophagy-related protein 9B OS=Homo sapiens OX=9606 GN=ATG9B PE=1 SV=1	ATG9B					0.129413	0.549786	-0.226313	0.212278	0.120097	0.220237	0.75338	-0.28388	-0.0812602	-0.17618	-0.0435896	-0.45917	-0.11671	0.31879	0.15821	6.69214	7.3429	7.94567	6.51596	7.29931	7.4865	7.44552	7.05902	7.86441	7.32881	7.37781	8.02262	0.0218008	0.12941	0.108713	0.129413	0.184276	-0.226313	0.137537	0.120097	cell organization and biogenesis;other metabolic processes;transport;developmental processes;other biological processes	other membranes;ER/Golgi;other cytoplasmic organelle;other cell component	transporter activity	Nanoparticle triggered autophagic cell death	Macroautophagy
P31939	Bifunctional purine biosynthesis protein ATIC OS=Homo sapiens OX=9606 GN=ATIC PE=1 SV=3	ATIC					0.0600996	0.168046	-0.0186335	0.0582007	-0.0872997	0.174393	0.193299	0.1157	-0.1287	0.0129995	0.0169001	-0.0858002	-0.259399	-0.0917997	0.0893002	12.5923	12.923	12.5965	12.6053	12.9399	12.5107	12.7856	13.0387	12.4678	12.5262	12.9469	12.5571	0.0216264	0.06007	0.109683	0.0600996	0.0371247	-0.0186335	0.152658	-0.0872997	other metabolic processes;developmental processes;other biological processes	plasma membrane;other membranes;cytosol	other molecular function	One-carbon metabolism	Signaling by ALK fusions and activated point mutants;Purine ribonucleoside monophosphate biosynthesis
Q8NHH9	Atlastin-2 OS=Homo sapiens OX=9606 GN=ATL2 PE=1 SV=2	ATL2					0.177224	0.177502	-0.15885	0.13245	-0.0218833	0.175423	-0.0218496	0.23452	0.319	-0.28764	-0.16589	-0.0230198	0.0543098	-0.22252	0.10256	9.63925	9.60532	8.90753	9.35161	9.43943	8.88451	9.6174	9.83984	9.22653	9.67171	9.61732	9.32909	0.0215629	0.177224	0.233267	0.177224	0.209135	-0.15885	0.0355378	-0.0218833	cell organization and biogenesis	other membranes;ER/Golgi	other molecular function
Q6DD88	Atlastin-3 OS=Homo sapiens OX=9606 GN=ATL3 PE=1 SV=1	ATL3		+			0.61919	0.268902	0.246123	0.175835	0.0734997	0.246166	0.7106	0.83047	0.3165	0.1733	0.446671	0.1184	-0.208	0.2484	0.180099	10.4503	9.95183	10.5291	10.6236	10.3985	10.6475	11.1609	10.7823	10.8456	10.9529	11.0307	11.0257	0.343749	0.61917	1.34465	0.61919	0.552197	0.246123	0.242177	0.0734997	cell organization and biogenesis;other biological processes	other membranes;ER/Golgi	other molecular function
Q13315	Serine-protein kinase ATM OS=Homo sapiens OX=9606 GN=ATM PE=1 SV=4	ATM					-0.146277	0.127725	-0.127144	0.124641	-0.199363	0.149431	-0.28734	-0.11302	-0.0384698	-0.0777006	-0.0348101	-0.26892	-0.0492001	-0.34805	-0.20084	10.0986	8.56489	6.17796	10.0209	8.53008	5.90904	9.81126	8.45187	6.13949	9.76206	8.10382	5.93865	0.021951	-0.14629	0.0315002	-0.146277	0.0257087	-0.127144	0.0441705	-0.199363	cell cycle OR cell proliferation;cell organization and biogenesis;protein metabolism;DNA metabolism;RNA metabolism OR transcription;other metabolic processes;stress response;developmental processes;signal transduction;other biological processes	cytosol;cytoskeleton;nucleus;other cytoplasmic organelle;other cell component	nucleic acid binding activity;kinase activity;other molecular function	miRNA regulation of DNA damage response;miRNAs involved in DNA damage response;TP53 network;Cell cycle;Homologous recombination;Glioblastoma signaling;ATM signaling;DDX1 as a regulatory component of the Drosha microprocessor;Ovarian infertility;Pathways affected in adenoid cystic carcinoma;Hematopoietic stem cell gene regulation by GABP alpha/beta complex;ATM signaling in development and disease;…	Resolution of D-loop Structures through Holliday Junction Intermediates;Regulation of HSF1-mediated heat shock response;Regulation of TP53 Degradation;Recruitment and ATM-mediated phosphorylation of repair and signaling proteins at DNA double strand breaks;Autodegradation of the E3 ubiquitin ligase COP1;TP53 Regulates Transcription of DNA Repair Genes;Regulation of TP53 Activity through Phosphory…
O00244	Copper transport protein ATOX1 OS=Homo sapiens OX=9606 GN=ATOX1 PE=1 SV=1	ATOX1					0.28706	0.443165	0.49332	0.0891661	-0.000893275	0.769013	0.79712	0.0677199	-0.0036602	0.54938	0.3905	0.54008	-0.88805	0.40958	0.47579	8.1874	6.65237	8.53722	8.73678	7.04287	9.0773	8.98452	6.72009	8.53356	8.09647	7.12967	9.00935	0.0221023	0.28706	0.11562	0.28706	0.225608	0.49332	0.000330977	-0.000893275	stress response;transport;other biological processes	cytosol	other molecular function	Copper homeostasis	Detoxification of Reactive Oxygen Species;Ion influx/efflux at host-pathogen interface
P98196	Phospholipid-transporting ATPase IH OS=Homo sapiens OX=9606 GN=ATP11A PE=1 SV=3	ATP11A					0.0721167	0.0948007	-0.0018932	0.121635	-0.0212866	0.0832222	-0.0345201	0.14685	0.10402	-0.12361	0.11966	-0.00172997	-0.1147	0.04495	0.00588989	5.45114	7.66105	8.55828	5.32753	7.78071	8.55655	5.41662	7.8079	8.6623	5.30192	7.85285	8.66819	0.0198175	0.0721167	0.017881	0.0721167	0.000459945	-0.0018932	0.00496612	-0.0212866	cell organization and biogenesis;transport;developmental processes;other biological processes	plasma membrane;other membranes;ER/Golgi;other cytoplasmic organelle;other cell component	transporter activity;other molecular function	Lung fibrosis;Complement system in neuronal development and plasticity	Ion transport by P-type ATPases;Neutrophil degranulation
Q9Y2G3	Phospholipid-transporting ATPase IF OS=Homo sapiens OX=9606 GN=ATP11B PE=1 SV=2	ATP11B					0.707013	0.303401	-0.0165901	0.391667	0.01558	0.143455	1.05725	0.52464	0.53915	0.37373	-0.0139098	-0.40959	-0.0299702	0.17628	-0.0995698	7.96459	7.30464	7.30736	8.33832	7.29073	6.89777	9.02184	7.82928	7.84651	8.99187	8.00556	7.74694	0.0682696	0.70701	0.715513	0.707013	0.0113381	-0.0165901	0.00936958	0.01558	cell organization and biogenesis;transport	plasma membrane;other membranes;ER/Golgi;nucleus;other cytoplasmic organelle;other cell component	transporter activity;other molecular function		Neutrophil degranulation;Ion transport by P-type ATPases
Q8NB49	Phospholipid-transporting ATPase IG OS=Homo sapiens OX=9606 GN=ATP11C PE=1 SV=3	ATP11C					-0.134153	0.206461	0.0287566	0.245328	-0.10051	0.173338	-0.34029	0.0726299	-0.1348	-0.2072	0.28249	0.0109801	0.0514202	-0.28932	-0.0636301	8.82271	8.35264	6.0523	8.61551	8.63513	6.06328	8.48242	8.42527	5.9175	8.53384	8.13595	5.85387	0.0235812	-0.134147	0.0378233	-0.134153	0.00781551	0.0287566	0.028418	-0.10051	cell organization and biogenesis;transport	plasma membrane;other membranes;ER/Golgi;other cytoplasmic organelle;other cell component	transporter activity;other molecular function	Complement system in neuronal development and plasticity	Ion transport by P-type ATPases
Q9HD20	Endoplasmic reticulum transmembrane helix translocase OS=Homo sapiens OX=9606 GN=ATP13A1 PE=1 SV=2	ATP13A1					0.3269	0.0422575	-0.0394004	0.0245453	-0.0660664	0.0432895	0.29	0.372999	0.317699	-0.0616999	-0.0131006	-0.0434008	-0.0868998	-0.0162992	-0.0950003	11.6362	11.0115	11.2257	11.5745	10.9984	11.1823	11.9262	11.3845	11.5434	11.8393	11.3682	11.4484	0.0474783	0.32687	0.600249	0.3269	0.0543524	-0.0394004	0.110244	-0.0660664	transport;other biological processes	other membranes;ER/Golgi	transporter activity;other molecular function		Ion transport by P-type ATPases
Q9H7F0	Polyamine-transporting ATPase 13A3 OS=Homo sapiens OX=9606 GN=ATP13A3 PE=1 SV=4	ATP13A3					-0.0915836	0.241716	-0.171207	0.127837	-0.0591332	0.233184	-0.32357	0.15881	-0.10999	-0.30233	-0.0469303	-0.16436	0.20965	-0.20737	-0.17968	8.30556	9.27861	9.95463	8.00323	9.23168	9.79027	7.98199	9.43742	9.84464	8.19164	9.23005	9.66496	0.0221639	-0.0915899	0.0421213	-0.0915836	0.0851713	-0.171207	0.0277853	-0.0591332	transport;other biological processes	other membranes;other cytoplasmic organelle	transporter activity;other molecular function	Network map of SARS-CoV-2 signaling
P05023	Sodium/potassium-transporting ATPase subunit alpha-1 OS=Homo sapiens OX=9606 GN=ATP1A1 PE=1 SV=1	ATP1A1					0.0830332	0.0923676	-0.00166639	0.101869	0.0092001	0.129845	0.0388002	0.189199	0.0211	-0.110499	0.0914001	0.0141001	-0.1158	0	0.1434	12.1795	12.2901	12.4234	12.069	12.3815	12.4375	12.2183	12.4793	12.4445	12.1025	12.4793	12.5879	0.0241373	0.083003	0.314338	0.0830332	0.00405145	-0.00166639	0.0181686	0.0092001	stress response;transport;signal transduction;other biological processes	plasma membrane;other membranes;cytoskeleton;ER/Golgi;other cell component	transporter activity;other molecular function	Pre-implantation embryo;Proximal tubule transport;Arsenic metabolism and reactive oxygen species generation	Potential therapeutics for SARS;Ion homeostasis;Ion transport by P-type ATPases
P50993	Sodium/potassium-transporting ATPase subunit alpha-2 OS=Homo sapiens OX=9606 GN=ATP1A2 PE=1 SV=1	ATP1A2					-1.28472	NaN	-0.82458	NaN	0.59847	NaN	-1.28472	NaN	NaN	-0.82458	NaN	NaN	0.59847	NaN	NaN	7.94985	NaN	NaN	7.12527	NaN	NaN	6.66513	NaN	NaN	7.2636	NaN	NaN	0	0	NaN	0	NaN	0	NaN	0	other metabolic processes;stress response;transport;developmental processes;signal transduction;other biological processes	plasma membrane;other membranes;ER/Golgi;other cytoplasmic organelle;other cell component	transporter activity;other molecular function	Synaptic vesicle pathway	Potential therapeutics for SARS;Ion homeostasis;Ion transport by P-type ATPases
P05026	Sodium/potassium-transporting ATPase subunit beta-1 OS=Homo sapiens OX=9606 GN=ATP1B1 PE=1 SV=1	ATP1B1			+		-0.348873	0.112119	0.543807	0.161767	0.135757	0.0165317	-0.22783	-0.36962	-0.44917	0.37222	0.56567	0.69353	0.15201	0.11896	0.1363	8.45879	8.21723	8.01589	8.83101	8.7829	8.70942	8.23096	7.84761	7.56672	8.38297	7.96657	7.70302	0.0628393	-0.348876	0.686555	-0.348873	1.82615	0.543807	0.187952	0.135757	cell adhesion;cell organization and biogenesis;other metabolic processes;stress response;transport;signal transduction;other biological processes	plasma membrane;other membranes;cytoskeleton;other cell component	transporter activity;other molecular function	Proximal tubule transport;Calcium regulation in cardiac cells	Potential therapeutics for SARS;Ion homeostasis;Ion transport by P-type ATPases;Basigin interactions
P54709	Sodium/potassium-transporting ATPase subunit beta-3 OS=Homo sapiens OX=9606 GN=ATP1B3 PE=1 SV=1	ATP1B3					0.0932334	0.166626	0.0466337	0.126971	0.0525996	0.0585244	-0.0941	0.1489	0.2249	-0.0984993	0.1012	0.1372	0.026	0.0120993	0.119699	10.2371	10.5311	10.3047	10.1386	10.6323	10.4419	10.143	10.68	10.5296	10.169	10.6921	10.6493	0.0198961	0.0932032	0.195712	0.0932334	0.0989273	0.0466337	0.0801037	0.0525996	transport;other biological processes	plasma membrane;other membranes;cytoskeleton;other cell component	other molecular function	Calcium regulation in cardiac cells	Potential therapeutics for SARS;Ion homeostasis;Ion transport by P-type ATPases;Basigin interactions
Q9UN42	Protein ATP1B4 OS=Homo sapiens OX=9606 GN=ATP1B4 PE=1 SV=1	ATP1B4					0.56056	0.183654	0.273704	0.261392	0.0230734	0.0475599	0.56267	0.37586	0.74315	0.01087	0.27661	0.53363	0.0439901	0.0565901	-0.0313601	6.1462	5.38541	6.51952	6.15707	5.66202	7.05315	6.70887	5.76127	7.26267	6.75286	5.81786	7.23131	0.0309813	0.560563	0.435981	0.56056	0.200286	0.273704	0.0126274	0.0230734	transport;other biological processes	plasma membrane;other membranes;nucleus	transporter activity		Downregulation of SMAD2/3:SMAD4 transcriptional activity
Q9Y6H3	Mitochondrial inner membrane protease ATP23 homolog OS=Homo sapiens OX=9606 GN=ATP23 PE=1 SV=3	ATP23					-0.0481833	0.382881	0.21254	0.351617	-0.249113	0.121752	0.39135	-0.22665	-0.30925	0.61319	0.06917	-0.0447402	-0.11952	-0.36111	-0.26671	7.13929	5.9125	5.63464	7.75248	5.98167	5.5899	7.53064	5.68585	5.32539	7.41112	5.32474	5.05868	0.0196543	-0.0481801	0.0194456	-0.0481833	0.0936673	0.21254	0.0876265	-0.249113	cell organization and biogenesis;protein metabolism;DNA metabolism;other metabolic processes;stress response	plasma membrane;other membranes;cytosol;mitochondrion;nucleus;other cell component	kinase activity;other molecular function
P16615	Sarcoplasmic/endoplasmic reticulum calcium ATPase 2 OS=Homo sapiens OX=9606 GN=ATP2A2 PE=1 SV=1	ATP2A2	+	+			-0.424167	0.131105	0.0519002	0.097484	0.108933	0.109384	-0.5349	-0.279401	-0.4582	-0.0601997	0.0991001	0.1168	0.0281	0.2334	0.0653	12.8561	12.6695	12.846	12.7959	12.7686	12.9628	12.3212	12.3901	12.3878	12.3493	12.6235	12.4531	1.13866	-0.424197	2.55385	-0.424167	0.238285	0.0519002	0.585187	0.108933	cell adhesion;cell organization and biogenesis;other metabolic processes;stress response;transport;signal transduction;other biological processes	plasma membrane;other membranes;cytosol;ER/Golgi;other cell component	transporter activity;nucleic acid binding activity;other molecular function	miR-targeted genes in leukocytes;miR-targeted genes in lymphocytes;miR-targeted genes in muscle cell;miR-targeted genes in squamous cell;Alzheimer's disease and miRNA effects;Arrhythmogenic right ventricular cardiomyopathy;Endothelin pathways;Myometrial relaxation and contraction pathways;Alzheimer's disease;Calcium regulation in cardiac cells	Ion homeostasis;Ion transport by P-type ATPases;Pre-NOTCH Processing in Golgi;Reduction of cytosolic Ca++ levels
Q93084	Sarcoplasmic/endoplasmic reticulum calcium ATPase 3 OS=Homo sapiens OX=9606 GN=ATP2A3 PE=1 SV=3	ATP2A3	+	+			-1.04167	0.271697	0.0153332	0.107424	0.105567	0.167899	-1.2759	-0.7438	-1.1053	-0.1045	0.103	0.0474997	0.2206	-0.0871	0.1832	11.4313	11.3372	11.264	11.3268	11.4402	11.3115	10.1554	10.5934	10.1587	10.376	10.5063	10.3419	1.12653	-1.04173	2.61083	-1.04167	0.0860841	0.0153332	0.275493	0.105567	stress response;transport;signal transduction;other biological processes	other membranes;cytosol;ER/Golgi;nucleus	transporter activity;enzyme regulator activity;other molecular function	Alzheimer's disease and miRNA effects;Myometrial relaxation and contraction pathways;Alzheimer's disease;Calcium regulation in cardiac cells	Ion homeostasis;Ion transport by P-type ATPases;Pre-NOTCH Processing in Golgi;Reduction of cytosolic Ca++ levels
P20020	Plasma membrane calcium-transporting ATPase 1 OS=Homo sapiens OX=9606 GN=ATP2B1 PE=1 SV=4	ATP2B1					-0.197186	0.095448	-0.0133699	0.105051	0.0538333	0.0622114	-0.3046	-0.1221	-0.16486	-0.0617199	0.10715	-0.0855398	0.0719299	-0.01542	0.10499	9.5126	9.88892	9.43258	9.45088	9.99607	9.34704	9.208	9.76682	9.26772	9.27993	9.7514	9.37271	0.027918	-0.19718	0.363912	-0.197186	0.0180941	-0.0133699	0.0834062	0.0538333	transport;other biological processes	plasma membrane;other membranes;ER/Golgi;nucleus;other cell component	transporter activity;other molecular function	Vitamin D receptor pathway;Splicing factor NOVA regulated synaptic proteins;Vitamin D-sensitive calcium signaling in depression;Calcium regulation in cardiac cells	Sensory processing of sound by inner hair cells of the cochlea;Ion homeostasis;Ion transport by P-type ATPases;Reduction of cytosolic Ca++ levels
P23634	Plasma membrane calcium-transporting ATPase 4 OS=Homo sapiens OX=9606 GN=ATP2B4 PE=1 SV=2	ATP2B4					-0.582966	0.297957	-0.00116666	0.222227	0.0342999	0.158826	-0.9264	-0.429099	-0.3934	-0.247601	0.0601006	0.184	0.2029	-0.1125	0.0124998	11.3928	12.0776	12.1471	11.1452	12.1377	12.3311	10.4664	11.6485	11.7537	10.6693	11.536	11.7662	0.0378562	-0.582997	0.538517	-0.582966	0.000866156	-0.00116666	0.0215526	0.0342999	stress response;transport;developmental processes;signal transduction;other biological processes	plasma membrane;other membranes;cytoskeleton;other cell component	transporter activity;enzyme regulator activity;other molecular function	Vitamin D-sensitive calcium signaling in depression	Ion homeostasis;Ion transport by P-type ATPases;Reduction of cytosolic Ca++ levels
P98194	Calcium-transporting ATPase type 2C member 1 OS=Homo sapiens OX=9606 GN=ATP2C1 PE=1 SV=3	ATP2C1		+			0.664466	0.255975	-0.109467	0.0855192	0.00306702	0.20615	0.9577	0.549999	0.4857	-0.0277004	-0.102401	-0.1983	-0.203199	0.209101	0.00329971	10.1053	10.1611	10.5509	10.0776	10.0587	10.3526	11.063	10.7111	11.0366	10.8598	10.9202	11.0399	0.58547	0.664437	1.67687	0.664466	0.257158	-0.109467	0.00807053	0.00306702	cell adhesion;cell organization and biogenesis;transport;other biological processes	plasma membrane;other membranes;ER/Golgi	transporter activity;other molecular function		Ion transport by P-type ATPases
P25705	ATP synthase subunit alpha, mitochondrial OS=Homo sapiens OX=9606 GN=ATP5F1A PE=1 SV=1	ATP5F1A					0.106133	0.0552059	0.129567	0.107058	0.072367	0.194786	0.0615997	0.1679	0.0888996	0.00699997	0.1769	0.2048	-0.0636997	-0.0146999	0.295501	13.4096	13.2294	13.1594	13.4166	13.4063	13.3642	13.4712	13.3973	13.2483	13.4075	13.3826	13.5438	0.0315563	0.106103	0.46198	0.106133	0.78406	0.129567	0.366585	0.072367	other metabolic processes;transport;other biological processes	plasma membrane;other membranes;mitochondrion;other cell component	signal transduction activity or receptor binding;transporter activity;other molecular function	Electron transport chain: OXPHOS system in mitochondria;7q11.23 copy number variation syndrome;Oxidative phosphorylation	Mitochondrial protein import;Mitochondrial protein degradation;Cristae formation;Formation of ATP by chemiosmotic coupling
P06576	ATP synthase subunit beta, mitochondrial OS=Homo sapiens OX=9606 GN=ATP5F1B PE=1 SV=3	ATP5F1B					0.267933	0.380117	0.1503	0.159646	-0.0669667	0.331078	0.5674	0.3961	-0.1597	0.2573	0.2268	-0.0332003	-0.3728	-0.1127	0.2846	12.5278	12.6336	13.0571	12.7851	12.8604	13.0239	13.0952	13.0297	12.8974	12.7224	12.917	13.182	0.0679963	0.267903	0.712218	0.267933	0.354371	0.1503	0.174628	-0.0669667	other metabolic processes;transport;developmental processes;other biological processes	plasma membrane;other membranes;mitochondrion;other cell component	signal transduction activity or receptor binding;transporter activity;other molecular function	Electron transport chain: OXPHOS system in mitochondria;7q11.23 copy number variation syndrome;Oxidative phosphorylation	Transcriptional activation of mitochondrial biogenesis;Mitochondrial protein import;Mitochondrial protein degradation;Cristae formation;Formation of ATP by chemiosmotic coupling
P36542	ATP synthase subunit gamma, mitochondrial OS=Homo sapiens OX=9606 GN=ATP5F1C PE=1 SV=1	ATP5F1C					-0.148134	0.141341	0.0815999	0.0251811	0.211067	0.161237	-0.0553007	-0.0783005	-0.3108	0.1012	0.0903997	0.0531998	0.0422001	0.2276	0.3634	11.2839	11.6042	11.5182	11.3851	11.6946	11.5714	11.2286	11.5259	11.2074	11.2708	11.7535	11.5708	0.0306698	-0.148163	0.454561	-0.148134	0.245576	0.0815999	0.533877	0.211067	other metabolic processes;transport	other membranes;mitochondrion	transporter activity	Electron transport chain: OXPHOS system in mitochondria	Mitochondrial protein degradation;Cristae formation;Formation of ATP by chemiosmotic coupling
P30049	ATP synthase subunit delta, mitochondrial OS=Homo sapiens OX=9606 GN=ATP5F1D PE=1 SV=2	ATP5F1D					0.240597	0.0779156	0.02679	0.193959	-0.065797	0.345406	0.3187	0.24022	0.16287	-0.19666	0.15166	0.12537	-0.36541	-0.14398	0.311999	7.4251	9.33393	9.92023	7.22844	9.48559	10.0456	7.7438	9.57415	10.0831	7.37839	9.43017	10.3951	0.0239487	0.240607	0.0821562	0.240597	0.00769448	0.02679	0.0192343	-0.065797	cell organization and biogenesis;other metabolic processes;transport;other biological processes	other membranes;mitochondrion	transporter activity	Electron transport chain: OXPHOS system in mitochondria;7q11.23 copy number variation syndrome;Oxidative phosphorylation	Cristae formation;Formation of ATP by chemiosmotic coupling
P56381	ATP synthase subunit epsilon, mitochondrial OS=Homo sapiens OX=9606 GN=ATP5F1E PE=1 SV=2	ATP5F1E					0.0432132	0.328382	0.0503832	0.302226	0.0825399	0.165201	-0.27159	0.01756	0.38367	-0.15491	-0.0913701	0.39743	0.20615	-0.10509	0.14656	8.91234	7.94972	7.53526	8.75743	7.85835	7.93269	8.64075	7.96728	7.91893	8.8469	7.86219	8.06549	0.0218903	0.0432132	0.030992	0.0432132	0.0340972	0.0503832	0.0764177	0.0825399	other metabolic processes;transport	other membranes;mitochondrion	transporter activity;other molecular function	Electron transport chain: OXPHOS system in mitochondria;7q11.23 copy number variation syndrome;Oxidative phosphorylation	Cristae formation;Formation of ATP by chemiosmotic coupling
Q9UII2	ATPase inhibitor, mitochondrial OS=Homo sapiens OX=9606 GN=ATP5IF1 PE=1 SV=1	ATP5IF1					-0.13485	0.143408	0.153723	0.074996	0.0183233	0.217999	-0.20825	0.0304003	-0.2267	0.06917	0.2122	0.1798	-0.0185299	-0.1789	0.252399	9.90765	10.4149	10.4278	9.97682	10.6271	10.6076	9.6994	10.4453	10.2011	9.68087	10.2664	10.4535	0.0211286	-0.134887	0.184744	-0.13485	0.218655	0.153723	0.0190535	0.0183233	cell organization and biogenesis;other metabolic processes;transport;developmental processes;other biological processes	mitochondrion;other cell component	enzyme regulator activity;other molecular function	Electron transport chain: OXPHOS system in mitochondria
Q06055	ATP synthase F(0) complex subunit C2, mitochondrial OS=Homo sapiens OX=9606 GN=ATP5MC2 PE=1 SV=1	ATP5MC2					0.45678	NaN	-0.44186	NaN	0.0746102	NaN	0.45678	NaN	NaN	-0.44186	NaN	NaN	0.0746102	NaN	NaN	5.12011	NaN	NaN	4.67825	NaN	NaN	5.57689	NaN	NaN	5.6515	NaN	NaN	0	0	NaN	0	NaN	0	NaN	0	other metabolic processes;transport	other membranes;mitochondrion	transporter activity;other molecular function	Electron transport chain: OXPHOS system in mitochondria;7q11.23 copy number variation syndrome;Oxidative phosphorylation	Cristae formation;Formation of ATP by chemiosmotic coupling
[truncated: 7,197 more rows]
