# Supplementary material for: Redox-dependent protein S-glutathionylation governs azacitidine sensitivity and resistance in AML
Source: Redox Biol. 2025 Dec 4;89:103958. doi: 10.1016/j.redox.2025.103958 (PMC12757552; doi:10.1016/j.redox.2025.103958)
Supplement: Multimedia component 3 [file mmc3.xlsx]

## Sheet: Supplementary Table 3
Supplementary Table 3: Description of patient cohort with clinical and genomic data.
Clinical parameters of the 6 patients used in the study, including age, gender, disease subtype, and genetic background. Patients 1-3 were sampled at diagnosis (1N-3N) and upon relapse on Viadaza (Azacitidine) (1R-3R).
AML-MR AML, myelodysplasia-related; AZA: azacitidine; VEN: venetoclax
Sample ID	CD34+GSHhigh - edge	CD34+GSHlow - edge	CD34+ ThiolTracker MFI	CD3- GSHmedium	CD3- GSHhigh	CD3- GSHlow	CD3- ThiolTracker MFI	CD3-GSHmCD34-CD38+	CD3-GSHmCD34+CD38+	CD3-GSHmCD34+CD38-	CD3-GSHmCD34-CD38-	CD3-GSHHCD34-CD38+	CD3-GSHHCD34+CD38+	CD3-GSHHCD34+CD38-	CD3-GSHHCD34-CD38-	CD3-GSHLCD34-CD38+	CD3-GSHLCD34+CD38+	CD3-GSHLCD34+CD38-	CD3-GSHLCD34-CD38-	Cryotubes overall	Informed content (Y/N)	AGE	GENDER	DIAGNOSIS (WHO2022)	HB (G/L)	PLT (10E9/L)	ANC (10E9/L)	BM BLASTS (%)	ERYTHROPOIESIS FACS (%)	ERYTHROPOIESIS MORPHOLOGIC (%)	CYTOGENETICS/FISH	NGS	TRF DEPENDENCE: TU/8W	THERAPY	STATUS	TRF Y=1	GR3-4 ANEMIA Y=1	GR4 NEUTROPENIA Y=1	GR3-4 THROMBOCYTOPENIA Y=1	BM BLASTS>5=1	TP53 BIALLELIC LOSS	DATE DG	DATE THERAPY START	DATE REMISSION	DATE RELAPSE	DATE LFU	ALIVE=0	OS (MONTHS)	PFS (MONTHS)
1N	41.1	20.6	3800	40.7	17.6	38.4	1251															84.9151	F	AML-MR	96	214	2.21	5.8	13.9	25.8	46,XX,del(5)(q14q33.3)	CEBPA, JAK2, SF3B1	0	AZA	Diagnosis	0	0	0	0	1	0	2018-11-26	2018-12-10	2019-01-21	NA	2025-09-25	0	82.7	NA
2N	28.1	8.28	11425	59.4	31.2	34	10254	0.16	73.2	26.5	0.16	0	56.7	37.8	5.51	2.99	19.3	41.6	36.1			69.7315	M	AML-MR	66	21	0.26	6.1	NA	2.4	Mitosy: 8 : 47,XY,+8,der(15)t(15;20)(q26;q13.3),der(20)t(20;21)(q11.2;q21),del(21)(q21qter) Mitosy: 6 : 47,idem,del(5)(q?),ins(?17;21)(q?;q22q22)	NA	8	AZA	Diagnosis	1	1	1	1	1	NA	2014-10-27	2014-11-19	NA	2015-05-12	2016-03-01	1	15.6	5.8
3N	12.3	4.83	7123	72.5	28.9	39.5	6169	0.06	89.4	10.5	0.08	0	34.9	50.3	14.8	1.74	18.7	33.7	45.9	2xcryo BM, 2xcryo PBMC		66.9507	F	AML-MR	90	200	1.29	18	NA	9.2	46,XX,del(5)(q12q34)	NA	0	AZA	Diagnosis	0	0	0	0	1	NA	2012-04-10	2012-04-16	2012-07-16	2013-08-27	2014-12-06	1	32.1333	16.6
1R	35.9	19.2	3716	20.3	28.9	45.5	893															84.9151	F	AML-MR	85	37	0.14	20.4	5.1	9.6	46,XX,del(5)(q14q33.3)	CEBPA, JAK2, SF3B1	4	AZA	Relapse	1	1	1	0	1	0	2018-11-26	2018-12-10	2019-01-21	NA	2025-09-25	0	82.7	NA
2R	39	5.76	14360	59.2	39.8	38.6	12368	0.057	82.2	17	0.74	0	26.8	63.2	10	3.57	13.1	31.3	52			69.7315	M	AML-MR	51	27	0.47	17.1	NA	8.4	47,XY,+8,der(15)t(15;20)(q26;q13.3),der(20)t(20;21)(q11.2;q21),del(21)(q21qter)	NA	8	AZA	Relapse	1	1	1	0	1	NA	2014-10-27	2014-11-19	NA	2015-05-12	2016-03-01	1	15.6	5.8
3R	38.7	2.77	12482	52.6	40.8	37.7	10226	0.038	86.6	13.2	0.12	0.17	13.2	64.5	22.2	6.22	21.7	19.4	52.8	2mL serum, 2mL plasma, 2x2mLBM		66.9507	F	AML-MR	92	199	0.045	23	NA	14.4	46,XX,del(5)(q12q34)	NA	0	AZA	Relapse	0	0	1	0	1	NA	2012-04-10	2012-04-16	2012-07-16	2013-08-27	2014-12-06	1	32.1333	16.6
4R	70.5	2.57		42	49.2	1.22															Relapse	70.5781	M	AML-MR	90	29	0.63	70.5	0.1	0.2	46,XY	RUNX1, SRSF2, BCORL1, SMC3	8	AZA+VEN	Relapse	1	1	0	0	1	0	2021-06-30	2021-07-14	2021-11-12	2023-02-13	2023-08-12	1	25.3	19.3
5R	94.6	0.017		36.5	50.4	0.17															Relapse	71.1233	M	AML-MR	75	38	5.3	NA	NA	NA	46~47,XY,r(7)(p12q21.1),+21	NA	4	AZA+VEN	Relapse	1	1	0	0	1	NA	2024-04-23	2022-08-11	NA	NA	2023-04-08	1	8	NA
6R	26.6	15.3		44.1	46.7	7.94															Relapse	79.0247	M	AML-MR	102	43	0.1	37.7	25.7	40.4	38~42,X,-Y,der(1)t(1;2)(p32.3;?),-2,der(5)t(2;5)(?;q22)t(1;2)(p32.3;?),-7,-13	TP53 p.Cys275Tyr	6	AZA	Relapse	1	1	1	0	1	0.5	2023-03-27	2023-04-03	NA	NA	2023-09-15	1	5.5	NA
