# Supplementary material for: Redox-dependent protein S-glutathionylation governs azacitidine sensitivity and resistance in AML
Source: Redox Biol. 2025 Dec 4;89:103958. doi: 10.1016/j.redox.2025.103958 (PMC12757552; doi:10.1016/j.redox.2025.103958)
Supplement: Multimedia component 4 [file mmc4.xlsx]

## Sheet: Supplementary Table 4
Supplementary Table 4: Redox proteome data for peptides identified in bone marrow CD34+ cells of MDS/AML patients resistant to Azacitidine.
Oxidation level = ((Sox/(SH + Sox))*100) in three biological replicates; SH and Sox quantitative values are iodoTMT reporter ion intensities representing either free (SH) or oxidized (Sox) cysteine thiols.
Protein Accession	Protein name	Gene name	Peptide Sequence	Modifications	Positions of peptide in master proteins	Cys position	Oxidation level 4R	Oxidation level 5R	Oxidation level 6R
Q9NRG9	Aladin (Adracalin)	AAAS	VWDVSTETCVPLPWFR	1xiodoTMT6plex [C9]	Q9NRG9 [271-286]	279	9.38743	3.24199	NaN
Q9NRG9	Aladin (Adracalin)	AAAS	NSPVFELLPCGIIQGEPGAQPQLITFHPSFNK	1xiodoTMT6plex [C10]	Q9NRG9 [435-466]	444	14.4569	4.52521	NaN
Q9NRG9	Aladin (Adracalin)	AAAS	CQTGCWSPDGSR	2xiodoTMT6plex [C1;C5]	Q9NRG9 [331-342]	331;335	21.101	13.3641	27.7567
Q2M2I8	AP2-associated protein kinase 1 (EC 2.7.11.1) (Adaptor-associated kinase 1)	AAK1	ECPIPNVQNSPIPAK	1xiodoTMT6plex [C2]	Q2M2I8 [318-332]	319	10.9609	18.1091	12.3348
Q2M2I8	AP2-associated protein kinase 1 (EC 2.7.11.1) (Adaptor-associated kinase 1)	AAK1	LQTGFTENEVLQIFCDTCEAVAR	2xiodoTMT6plex [C15;C18]	Q2M2I8 [142-164]	156;159	2.4955	4.63387	NaN
Q2M2I8	AP2-associated protein kinase 1 (EC 2.7.11.1) (Adaptor-associated kinase 1)	AAK1	MFVNNEHDLQVCK	1xiodoTMT6plex [C12]	Q2M2I8 [76-88]	87	5.25203	NaN	NaN
Q9H7C9	Mth938 domain-containing protein (Adipogenesis associated Mth938 domain-containing protein)	AAMDC	VGGVFHSTC	1xiodoTMT6plex [C9]	Q9H7C9 [114-122]	122	9.53766	NaN	NaN
Q13685	Angio-associated migratory cell protein	AAMP	GTEGHQGPLTCVAANQDGSLILTGSVDCQAK	2xiodoTMT6plex [C11;C28]	Q13685 [255-285]	265;282	3.24015	NaN	NaN
Q13685	Angio-associated migratory cell protein	AAMP	DSVTCAGFSHDSTLVATGDMSGLLK	1xiodoTMT6plex [C5]	Q13685 [135-159]	139	NaN	NaN	NaN
Q9Y312	Protein AAR2 homolog (AAR2 splicing factor homolog)	AAR2	WDFAAEPEDCAPVVVELPEGIEMG	1xiodoTMT6plex [C10]	Q9Y312 [361-384]	370	NaN	NaN	NaN
P49588	Alanine--tRNA ligase, cytoplasmic (EC 6.1.1.7) (Alanyl-tRNA synthetase) (AlaRS) (Renal carcinoma antigen NY-REN-42)	AARS1	AVYTQDCPLAAAK	1xiodoTMT6plex [C7]	P49588 [665-677]	671	NaN	47.2389	21.4634
P49588	Alanine--tRNA ligase, cytoplasmic (EC 6.1.1.7) (Alanyl-tRNA synthetase) (AlaRS) (Renal carcinoma antigen NY-REN-42)	AARS1	DNFWEMGDTGPCGPCSEIHYDR	2xiodoTMT6plex [C12;C15]	P49588 [173-194]	184;187	NaN	2.35192	NaN
P49588	Alanine--tRNA ligase, cytoplasmic (EC 6.1.1.7) (Alanyl-tRNA synthetase) (AlaRS) (Renal carcinoma antigen NY-REN-42)	AARS1	MFVEEVSTGQECGVVLDK	1xiodoTMT6plex [C12]	P49588 [514-531]	525	NaN	NaN	NaN
P49588	Alanine--tRNA ligase, cytoplasmic (EC 6.1.1.7) (Alanyl-tRNA synthetase) (AlaRS) (Renal carcinoma antigen NY-REN-42)	AARS1	TCFYAEQGGQIYDEGYLVK	1xiodoTMT6plex [C2]	P49588 [532-550]	533	48.8473	58.7194	NaN
P49588	Alanine--tRNA ligase, cytoplasmic (EC 6.1.1.7) (Alanyl-tRNA synthetase) (AlaRS) (Renal carcinoma antigen NY-REN-42)	AARS1	LYVTYFGGDEAAGLEADLECK	1xiodoTMT6plex [C20]	P49588 [133-153]	152	2.27263	3.17628	NaN
P49588	Alanine--tRNA ligase, cytoplasmic (EC 6.1.1.7) (Alanyl-tRNA synthetase) (AlaRS) (Renal carcinoma antigen NY-REN-42)	AARS1	VVSIGVPVSELLDDPSGPAGSLTSVEFCGGTHLR	1xiodoTMT6plex [C28]	P49588 [696-729]	723	53.1291	71.8493	NaN
P49588	Alanine--tRNA ligase, cytoplasmic (EC 6.1.1.7) (Alanyl-tRNA synthetase) (AlaRS) (Renal carcinoma antigen NY-REN-42)	AARS1	NVGCLQEALQLATSFAQLR	1xiodoTMT6plex [C4]	P49588 [944-962]	947	NaN	2.33394	NaN
P49588	Alanine--tRNA ligase, cytoplasmic (EC 6.1.1.7) (Alanyl-tRNA synthetase) (AlaRS) (Renal carcinoma antigen NY-REN-42)	AARS1	ITCLCQVPQNAANR	2xiodoTMT6plex [C3;C5]	P49588 [899-912]	901;903	4.44552	5.42129	4.35216
P49588	Alanine--tRNA ligase, cytoplasmic (EC 6.1.1.7) (Alanyl-tRNA synthetase) (AlaRS) (Renal carcinoma antigen NY-REN-42)	AARS1	CLSVMEAK	1xiodoTMT6plex [C1]	P49588 [773-780]	773	NaN	6.23844	4.9004
Q5JTZ9	Alanine--tRNA ligase, mitochondrial (EC 6.1.1.7) (Alanyl-tRNA synthetase) (AlaRS)	AARS2	HSTYDTDLFSPLLNAIQQGCR	1xiodoTMT6plex [C20]	Q5JTZ9 [281-301]	300	NaN	4.049	NaN
Q9BTE6	Alanyl-tRNA editing protein Aarsd1 (Alanyl-tRNA synthetase domain-containing protein 1)	AARSD1	VVNIEGVDSNMCCGTHVSNLSDLQVIK	2xiodoTMT6plex [C12;C13]	Q9BTE6 [198-224]	209;210	NaN	7.94038	NaN
Q9NRN7	L-aminoadipate-semialdehyde dehydrogenase-phosphopantetheinyl transferase (EC 2.7.8.7) (4'-phosphopantetheinyl transferase) (Alpha-aminoadipic semialdehyde dehydrogenase-phosphopantetheinyl transferase) (AASD-PPT) (LYS5 ortholog)	AASDHPPT	WAFSCGTWLPSR	1xiodoTMT6plex [C5]	Q9NRN7 [19-30]	23	5.07677	7.64917	17.3419
Q9UDR5	Alpha-aminoadipic semialdehyde synthase, mitochondrial (LKR/SDH) [Includes: Lysine ketoglutarate reductase (LKR) (LOR) (EC 1.5.1.8); Saccharopine dehydrogenase (SDH) (EC 1.5.1.9)]	AASS	FSPAGVEGCPALPHK	1xiodoTMT6plex [C9]	Q9UDR5 [334-348]	342	NaN	NaN	NaN
P80404	4-aminobutyrate aminotransferase, mitochondrial (EC 2.6.1.19) ((S)-3-amino-2-methylpropionate transaminase) (EC 2.6.1.22) (GABA aminotransferase) (GABA-AT) (Gamma-amino-N-butyrate transaminase) (GABA transaminase) (GABA-T) (L-AIBAT)	ABAT	GTFCSFDTPDDSIR	1xiodoTMT6plex [C4]	P80404 [437-450]	440	8.17754	NaN	NaN
P33527	Multidrug resistance-associated protein 1 (EC 7.6.2.2) (ATP-binding cassette sub-family C member 1) (Glutathione-S-conjugate-translocating ATPase ABCC1) (EC 7.6.2.3) (Leukotriene C(4) transporter) (LTC4 transporter)	ABCC1	ENILFGCQLEEPYYR	1xiodoTMT6plex [C7]	P33527 [724-738]	730	NaN	3.22045	NaN
P61221	ATP-binding cassette sub-family E member 1 (EC 3.6.5.-) (2'-5'-oligoadenylate-binding protein) (HuHP68) (RNase L inhibitor) (Ribonuclease 4 inhibitor) (RNS4I)	ABCE1	FACAVVCIQK	2xiodoTMT6plex [C3;C7]	P61221 [225-234]	227;231	NaN	1.62755	1.98053
P61221	ATP-binding cassette sub-family E member 1 (EC 3.6.5.-) (2'-5'-oligoadenylate-binding protein) (HuHP68) (RNase L inhibitor) (Ribonuclease 4 inhibitor) (RNS4I)	ABCE1	LCIEVTPQSK	1xiodoTMT6plex [C2]	P61221 [37-46]	38	NaN	NaN	NaN
P61221	ATP-binding cassette sub-family E member 1 (EC 3.6.5.-) (2'-5'-oligoadenylate-binding protein) (HuHP68) (RNase L inhibitor) (Ribonuclease 4 inhibitor) (RNS4I)	ABCE1	KCPFGALSIVNLPSNLEK	1xiodoTMT6plex [C2]	P61221 [64-81]	65	44.2479	35.7614	NaN
P61221	ATP-binding cassette sub-family E member 1 (EC 3.6.5.-) (2'-5'-oligoadenylate-binding protein) (HuHP68) (RNase L inhibitor) (Ribonuclease 4 inhibitor) (RNS4I)	ABCE1	VALALCLGKPADVYLIDEPSAYLDSEQR	1xiodoTMT6plex [C6]	P61221 [470-497]	475	NaN	5.09489	NaN
P61221	ATP-binding cassette sub-family E member 1 (EC 3.6.5.-) (2'-5'-oligoadenylate-binding protein) (HuHP68) (RNase L inhibitor) (Ribonuclease 4 inhibitor) (RNS4I)	ABCE1	TQAIVCQQLDLTHLK	1xiodoTMT6plex [C6]	P61221 [196-210]	201	3.56301	3.20753	4.84382
Q8NE71	ATP-binding cassette sub-family F member 1 (ATP-binding cassette 50) (TNF-alpha-stimulated ABC protein)	ABCF1	ALSIPPNIDVLLCEQEVVADETPAVQAVLR	1xiodoTMT6plex [C13]	Q8NE71 [353-382]	365	NaN	20.783	NaN
Q8NE71	ATP-binding cassette sub-family F member 1 (ATP-binding cassette 50) (TNF-alpha-stimulated ABC protein)	ABCF1	FGLESHAHTIQICK	1xiodoTMT6plex [C13]	Q8NE71 [729-742]	741	6.54647	NaN	NaN
Q8NE71	ATP-binding cassette sub-family F member 1 (ATP-binding cassette 50) (TNF-alpha-stimulated ABC protein)	ABCF1	VVFAELACR	1xiodoTMT6plex [C8]	Q8NE71 [751-759]	758	4.02953	4.07385	NaN
Q9UG63	ATP-binding cassette sub-family F member 2 (Iron-inhibited ABC transporter 2)	ABCF2	LAHEDAECEK	1xiodoTMT6plex [C8]	Q9UG63 [179-188]	186	4.99009	11.8215	NaN
Q9UG63	ATP-binding cassette sub-family F member 2 (Iron-inhibited ABC transporter 2)	ABCF2	LIQQVAQEIWVCEK	1xiodoTMT6plex [C12]	Q9UG63 [575-588]	586	NaN	NaN	9.37211
Q9UG63	ATP-binding cassette sub-family F member 2 (Iron-inhibited ABC transporter 2)	ABCF2	TPLHCVMEVDTER	1xiodoTMT6plex [C5]	Q9UG63 [157-169]	161	14.5835	NaN	NaN
Q9NUJ1	Palmitoyl-protein thioesterase ABHD10, mitochondrial (EC 3.1.2.22) (Acyl-protein thioesterase ABHD10) (Alpha/beta hydrolase domain-containing protein 10) (Abhydrolase domain-containing protein 10) (Mycophenolic acid acyl-glucuronide esterase, mitochondrial) (EC 3.1.1.93)	ABHD10	ALAIEEFCK	1xiodoTMT6plex [C8]	Q9NUJ1 [93-101]	100	12.7255	17.5213	4.67203
Q9NUJ1	Palmitoyl-protein thioesterase ABHD10, mitochondrial (EC 3.1.2.22) (Acyl-protein thioesterase ABHD10) (Alpha/beta hydrolase domain-containing protein 10) (Abhydrolase domain-containing protein 10) (Mycophenolic acid acyl-glucuronide esterase, mitochondrial) (EC 3.1.1.93)	ABHD10	EAEHHCLLHSPIPVNCPIR	2xiodoTMT6plex [C6;C16]	Q9NUJ1 [224-242]	229;239	9.74052	8.98491	NaN
Q9NUJ1	Palmitoyl-protein thioesterase ABHD10, mitochondrial (EC 3.1.2.22) (Acyl-protein thioesterase ABHD10) (Alpha/beta hydrolase domain-containing protein 10) (Abhydrolase domain-containing protein 10) (Mycophenolic acid acyl-glucuronide esterase, mitochondrial) (EC 3.1.1.93)	ABHD10	SLGHACIR	1xiodoTMT6plex [C6]	Q9NUJ1 [102-109]	107	NaN	15.4022	NaN
Q8N2K0	Lysophosphatidylserine lipase ABHD12 (EC 3.1.-.-) (2-arachidonoylglycerol hydrolase ABHD12) (Abhydrolase domain-containing protein 12) (hABHD12) (Monoacylglycerol lipase ABHD12) (EC 3.1.1.23) (Oxidized phosphatidylserine lipase ABHD12) (EC 3.1.-.-)	ABHD12	CAAAGSSSSGSAAAALDADCR	2xiodoTMT6plex [C1;C20]	Q8N2K0 [15-35]	15;34	17.7739	17.5946	12.4963
Q8N2K0	Lysophosphatidylserine lipase ABHD12 (EC 3.1.-.-) (2-arachidonoylglycerol hydrolase ABHD12) (Abhydrolase domain-containing protein 12) (hABHD12) (Monoacylglycerol lipase ABHD12) (EC 3.1.1.23) (Oxidized phosphatidylserine lipase ABHD12) (EC 3.1.-.-)	ABHD12	CAADAGMK	1xiodoTMT6plex [C1]	Q8N2K0 [52-59]	52	NaN	NaN	19.9945
Q96IU4	Putative protein-lysine deacylase ABHD14B (EC 2.3.1.-) (Alpha/beta hydrolase domain-containing protein 14B) (Abhydrolase domain-containing protein 14B) (CCG1-interacting factor B)	ABHD14B	GAGHPCYLDKPEEWHTGLLDFLQGLQ	1xiodoTMT6plex [C6]	Q96IU4 [185-210]	190	NaN	NaN	NaN
Q5VST6	Alpha/beta hydrolase domain-containing protein 17B (Abhydrolase domain-containing protein 17B) (EC 3.1.2.22)	ABHD17B	INCNIFSYDYSGYGASSGKPTEK	1xiodoTMT6plex [C3]	Q5VST6 [118-140]	120	6.46175	5.58331	NaN
Q5VST6	Alpha/beta hydrolase domain-containing protein 17B (Abhydrolase domain-containing protein 17B) (EC 3.1.2.22)	ABHD17B	LAFLPPDPTYTLMCDESGSR	1xiodoTMT6plex [C14]	Q5VST6 [26-45]	39	5.88178	6.45145	6.44955
Q5VST6	Alpha/beta hydrolase domain-containing protein 17B (Abhydrolase domain-containing protein 17B) (EC 3.1.2.22)	ABHD17B	TYCFDAFPNIDK	1xiodoTMT6plex [C3]	Q5VST6 [208-219]	210	NaN	NaN	NaN
Q8IZP0	Abl interactor 1 (Abelson interactor 1) (Abi-1) (Abl-binding protein 4) (AblBP4) (Eps8 SH3 domain-binding protein) (Eps8-binding protein) (Nap1-binding protein) (Nap1BP) (Spectrin SH3 domain-binding protein 1) (e3B1)	ABI1	NDDGWYEGVCNR	1xiodoTMT6plex [C10]	Q8IZP0 [479-490]	488	NaN	4.98211	7.51142
Q8IZP0	Abl interactor 1 (Abelson interactor 1) (Abi-1) (Abl-binding protein 4) (AblBP4) (Eps8 SH3 domain-binding protein) (Eps8-binding protein) (Nap1-binding protein) (Nap1BP) (Spectrin SH3 domain-binding protein 1) (e3B1)	ABI1	KNDDGWYEGVCNR	1xiodoTMT6plex [C11]	Q8IZP0 [478-490]	488	NaN	NaN	NaN
Q8IZP0	Abl interactor 1 (Abelson interactor 1) (Abi-1) (Abl-binding protein 4) (AblBP4) (Eps8 SH3 domain-binding protein) (Eps8-binding protein) (Nap1-binding protein) (Nap1BP) (Spectrin SH3 domain-binding protein 1) (e3B1)	ABI1	VADYCENNYIQATDK	1xiodoTMT6plex [C5]	Q8IZP0 [29-43]	33	3.12136	2.09652	3.44317
Q8IZP0	Abl interactor 1 (Abelson interactor 1) (Abi-1) (Abl-binding protein 4) (AblBP4) (Eps8 SH3 domain-binding protein) (Eps8-binding protein) (Nap1-binding protein) (Nap1BP) (Spectrin SH3 domain-binding protein 1) (e3B1)	ABI1	VADYCENNYIQATDKR	1xiodoTMT6plex [C5]	Q8IZP0 [29-44]	33	NaN	NaN	NaN
Q9NYB9	Abl interactor 2 (Abelson interactor 2) (Abi-2) (Abl-binding protein 3) (AblBP3) (Arg-binding protein 1) (ArgBP1)	ABI2	VADYCENNYIQSADK	1xiodoTMT6plex [C5]	Q9NYB9 [29-43]	33	NaN	9.71714	NaN
Q9P2A4	ABI gene family member 3 (New molecule including SH3) (Nesh)	ABI3	RPLNFGCLDDIGHGIK	1xiodoTMT6plex [C7]	Q9P2A4 [139-154]	145	NaN	4.42956	NaN
O14639	Actin-binding LIM protein 1 (abLIM-1) (Actin-binding LIM protein family member 1) (Actin-binding double zinc finger protein) (LIMAB1) (Limatin)	ABLIM1	ETTFSSNCAGCGR	2xiodoTMT6plex [C8;C11]	O14639 [219-231]	226;229	NaN	10.8544	NaN
O14639	Actin-binding LIM protein 1 (abLIM-1) (Actin-binding LIM protein family member 1) (Actin-binding double zinc finger protein) (LIMAB1) (Limatin)	ABLIM1	DGAPYCEK	1xiodoTMT6plex [C6]	O14639 [268-275]	273	NaN	22.4856	NaN
Q12979	Active breakpoint cluster region-related protein	ABR	QCVEEVEKR	1xiodoTMT6plex [C2]	Q12979 [666-674]	667	NaN	NaN	NaN
Q9P1F3	Costars family protein ABRACL (ABRA C-terminal-like protein)	ABRACL	DDKCANLFEALVGTLK	1xiodoTMT6plex [C4]	Q9P1F3 [36-51]	39	NaN	4.27662	NaN
Q9P1F3	Costars family protein ABRACL (ABRA C-terminal-like protein)	ABRACL	CANLFEALVGTLK	1xiodoTMT6plex [C1]	Q9P1F3 [39-51]	39	NaN	NaN	NaN
Q9P1F3	Costars family protein ABRACL (ABRA C-terminal-like protein)	ABRACL	FGVLFRDDKCANLFEALVGTLK	1xiodoTMT6plex [C10]	Q9P1F3 [30-51]	39	NaN	NaN	NaN
Q6UWZ7	BRCA1-A complex subunit Abraxas 1 (Coiled-coil domain-containing protein 98) (Protein FAM175A)	ABRAXAS1	DPQENIFLCQALR	1xiodoTMT6plex [C9]	Q6UWZ7 [273-285]	281	7.30944	NaN	NaN
Q15018	BRISC complex subunit Abraxas 2 (Abraxas brother protein 1) (Protein FAM175B)	ABRAXAS2	VQAVCADVEK	1xiodoTMT6plex [C5]	Q15018 [220-229]	224	9.4369	12.2686	NaN
P09110	3-ketoacyl-CoA thiolase, peroxisomal (EC 2.3.1.16) (Acetyl-CoA C-myristoyltransferase) (EC 2.3.1.155) (Acetyl-CoA acyltransferase) (EC 2.3.1.9) (Beta-ketothiolase) (Peroxisomal 3-oxoacyl-CoA thiolase)	ACAA1	GCFQAEIVPVTTTVHDDK	1xiodoTMT6plex [C2]	P09110 [217-234]	218	12.276	16.3315	20.9587
P09110	3-ketoacyl-CoA thiolase, peroxisomal (EC 2.3.1.16) (Acetyl-CoA C-myristoyltransferase) (EC 2.3.1.155) (Acetyl-CoA acyltransferase) (EC 2.3.1.9) (Beta-ketothiolase) (Peroxisomal 3-oxoacyl-CoA thiolase)	ACAA1	VNPLGGAVALGHPLGCTGAR	1xiodoTMT6plex [C16]	P09110 [366-385]	381	10.4988	6.5635	NaN
P09110	3-ketoacyl-CoA thiolase, peroxisomal (EC 2.3.1.16) (Acetyl-CoA C-myristoyltransferase) (EC 2.3.1.155) (Acetyl-CoA acyltransferase) (EC 2.3.1.9) (Beta-ketothiolase) (Peroxisomal 3-oxoacyl-CoA thiolase)	ACAA1	DCLIPMGITSENVAER	1xiodoTMT6plex [C2]	P09110 [176-191]	177	10.1248	NaN	6.74802
P09110	3-ketoacyl-CoA thiolase, peroxisomal (EC 2.3.1.16) (Acetyl-CoA C-myristoyltransferase) (EC 2.3.1.155) (Acetyl-CoA acyltransferase) (EC 2.3.1.9) (Beta-ketothiolase) (Peroxisomal 3-oxoacyl-CoA thiolase)	ACAA1	QCSSGLQAVASIAGGIR	1xiodoTMT6plex [C2]	P09110 [122-138]	123	NaN	NaN	NaN
P42765	3-ketoacyl-CoA thiolase, mitochondrial (EC 2.3.1.16) (Acetyl-CoA acetyltransferase) (EC 2.3.1.9) (Acetyl-CoA acyltransferase) (Acyl-CoA hydrolase, mitochondrial) (EC 3.1.2.-, EC 3.1.2.1, EC 3.1.2.2) (Beta-ketothiolase) (Mitochondrial 3-oxoacyl-CoA thiolase) (T1)	ACAA2	EECDKYALQSQQR	1xiodoTMT6plex [C3]	P42765 [177-189]	179	2.80712	4.23845	1.6066
P42765	3-ketoacyl-CoA thiolase, mitochondrial (EC 2.3.1.16) (Acetyl-CoA acetyltransferase) (EC 2.3.1.9) (Acetyl-CoA acyltransferase) (Acyl-CoA hydrolase, mitochondrial) (EC 3.1.2.-, EC 3.1.2.1, EC 3.1.2.2) (Beta-ketothiolase) (Mitochondrial 3-oxoacyl-CoA thiolase) (T1)	ACAA2	LCGSGFQSIVNGCQEICVK	3xiodoTMT6plex [C2;C13;C17]	P42765 [91-109]	92;103;108	NaN	1.85881	2.65141
P42765	3-ketoacyl-CoA thiolase, mitochondrial (EC 2.3.1.16) (Acetyl-CoA acetyltransferase) (EC 2.3.1.9) (Acetyl-CoA acyltransferase) (Acyl-CoA hydrolase, mitochondrial) (EC 3.1.2.-, EC 3.1.2.1, EC 3.1.2.2) (Beta-ketothiolase) (Mitochondrial 3-oxoacyl-CoA thiolase) (T1)	ACAA2	EAEVVLCGGTESMSQAPYCVR	2xiodoTMT6plex [C7;C19]	P42765 [110-130]	116;128	2.56597	2.23059	2.61818
P42765	3-ketoacyl-CoA thiolase, mitochondrial (EC 2.3.1.16) (Acetyl-CoA acetyltransferase) (EC 2.3.1.9) (Acetyl-CoA acyltransferase) (Acyl-CoA hydrolase, mitochondrial) (EC 3.1.2.-, EC 3.1.2.1, EC 3.1.2.2) (Beta-ketothiolase) (Mitochondrial 3-oxoacyl-CoA thiolase) (T1)	ACAA2	IVGYFVSGCDPSIMGIGPVPAISGALKK	1xiodoTMT6plex [C9]	P42765 [279-306]	287	5.99694	NaN	NaN
P42765	3-ketoacyl-CoA thiolase, mitochondrial (EC 2.3.1.16) (Acetyl-CoA acetyltransferase) (EC 2.3.1.9) (Acetyl-CoA acyltransferase) (Acyl-CoA hydrolase, mitochondrial) (EC 3.1.2.-, EC 3.1.2.1, EC 3.1.2.2) (Beta-ketothiolase) (Mitochondrial 3-oxoacyl-CoA thiolase) (T1)	ACAA2	IVGYFVSGCDPSIMGIGPVPAISGALK	1xiodoTMT6plex [C9]	P42765 [279-305]	287	5.00566	2.24923	NaN
P42765	3-ketoacyl-CoA thiolase, mitochondrial (EC 2.3.1.16) (Acetyl-CoA acetyltransferase) (EC 2.3.1.9) (Acetyl-CoA acyltransferase) (Acyl-CoA hydrolase, mitochondrial) (EC 3.1.2.-, EC 3.1.2.1, EC 3.1.2.2) (Beta-ketothiolase) (Mitochondrial 3-oxoacyl-CoA thiolase) (T1)	ACAA2	ISREECDK	1xiodoTMT6plex [C6]	P42765 [174-181]	179	NaN	NaN	1.72353
P42765	3-ketoacyl-CoA thiolase, mitochondrial (EC 2.3.1.16) (Acetyl-CoA acetyltransferase) (EC 2.3.1.9) (Acetyl-CoA acyltransferase) (Acyl-CoA hydrolase, mitochondrial) (EC 3.1.2.-, EC 3.1.2.1, EC 3.1.2.2) (Beta-ketothiolase) (Mitochondrial 3-oxoacyl-CoA thiolase) (T1)	ACAA2	YAVGSACIGGGQGIAVIIQSTA	1xiodoTMT6plex [C7]	P42765 [376-397]	382	NaN	8.10595	NaN
Q6JQN1	Acyl-CoA dehydrogenase family member 10 (ACAD-10) (EC 1.3.99.-)	ACAD10	GINDCDLTQLGIPAAEEYFR	1xiodoTMT6plex [C5]	Q6JQN1 [514-533]	518	NaN	NaN	NaN
Q9UKU7	Isobutyryl-CoA dehydrogenase, mitochondrial (IBDH) (EC 1.3.8.5) (Activator-recruited cofactor 42 kDa component) (ARC42) (Acyl-CoA dehydrogenase family member 8) (ACAD-8)	ACAD8	AVIFEDCAVPVANR	1xiodoTMT6plex [C7]	Q9UKU7 [245-258]	251	12.4734	6.43186	2.99197
Q9UKU7	Isobutyryl-CoA dehydrogenase, mitochondrial (IBDH) (EC 1.3.8.5) (Activator-recruited cofactor 42 kDa component) (ARC42) (Acyl-CoA dehydrogenase family member 8) (ACAD-8)	ACAD8	FASYCLTEPGSGSDAASLLTSAK	1xiodoTMT6plex [C5]	Q9UKU7 [155-177]	159	NaN	4.99312	NaN
Q9UKU7	Isobutyryl-CoA dehydrogenase, mitochondrial (IBDH) (EC 1.3.8.5) (Activator-recruited cofactor 42 kDa component) (ARC42) (Acyl-CoA dehydrogenase family member 8) (ACAD-8)	ACAD8	KDAVALCSMAK	1xiodoTMT6plex [C7]	Q9UKU7 [345-355]	351	NaN	25.3452	NaN
Q9H845	Complex I assembly factor ACAD9, mitochondrial (Acyl-CoA dehydrogenase family member 9) (ACAD-9) (EC 1.3.8.-)	ACAD9	LASGEHIAAFCLTEPASGSDAASIR	1xiodoTMT6plex [C11]	Q9H845 [169-193]	179	NaN	8.32409	11.3276
Q9H845	Complex I assembly factor ACAD9, mitochondrial (Acyl-CoA dehydrogenase family member 9) (ACAD-9) (EC 1.3.8.-)	ACAD9	GSNTCEVHFENTK	1xiodoTMT6plex [C5]	Q9H845 [267-279]	271	NaN	NaN	NaN
Q9H845	Complex I assembly factor ACAD9, mitochondrial (Acyl-CoA dehydrogenase family member 9) (ACAD-9) (EC 1.3.8.-)	ACAD9	AYICAHPLDR	1xiodoTMT6plex [C4]	Q9H845 [610-619]	613	28.7219	10.7026	NaN
P11310	Medium-chain specific acyl-CoA dehydrogenase, mitochondrial (MCAD) (EC 1.3.8.7) (Medium chain acyl-CoA dehydrogenase) (MCADH)	ACADM	MTEEPLMCAYCVTEPGAGSDVAGIK	2xiodoTMT6plex [C8;C11]	P11310 [149-173]	156;159	10.0013	7.1686	16.3213
P16219	Short-chain specific acyl-CoA dehydrogenase, mitochondrial (SCAD) (EC 1.3.8.1) (Butyryl-CoA dehydrogenase)	ACADS	GSSTANLIFEDCR	1xiodoTMT6plex [C12]	P16219 [235-247]	246	NaN	NaN	7.74045
P16219	Short-chain specific acyl-CoA dehydrogenase, mitochondrial (SCAD) (EC 1.3.8.1) (Butyryl-CoA dehydrogenase)	ACADS	IGCFALSEPGNGSDAGAASTTAR	1xiodoTMT6plex [C3]	P16219 [149-171]	151	NaN	8.69856	NaN
P16219	Short-chain specific acyl-CoA dehydrogenase, mitochondrial (SCAD) (EC 1.3.8.1) (Butyryl-CoA dehydrogenase)	ACADS	GCASTGVIMSVNNSLYLGPILK	1xiodoTMT6plex [C2]	P16219 [108-129]	109	NaN	15.0433	NaN
P16219	Short-chain specific acyl-CoA dehydrogenase, mitochondrial (SCAD) (EC 1.3.8.1) (Butyryl-CoA dehydrogenase)	ACADS	IGIASQALGIAQTALDCAVNYAENR	1xiodoTMT6plex [C17]	P16219 [273-297]	289	NaN	NaN	NaN
P49748	Very long-chain specific acyl-CoA dehydrogenase, mitochondrial (VLCAD) (EC 1.3.8.9)	ACADVL	MLCDTWCIEAAAR	2xiodoTMT6plex [C3;C7]	P49748 [601-613]	603;607	6.5336	8.37756	3.68327
P49748	Very long-chain specific acyl-CoA dehydrogenase, mitochondrial (VLCAD) (EC 1.3.8.9)	ACADVL	LASGETVAAFCLTEPSSGSDAASIR	1xiodoTMT6plex [C11]	P49748 [205-229]	215	11.9645	8.0296	10.5423
P49748	Very long-chain specific acyl-CoA dehydrogenase, mitochondrial (VLCAD) (EC 1.3.8.9)	ACADVL	ELGAFGLQVPSELGGVGLCNTQYAR	1xiodoTMT6plex [C19]	P49748 [138-162]	156	5.89127	1.59336	7.03449
P49748	Very long-chain specific acyl-CoA dehydrogenase, mitochondrial (VLCAD) (EC 1.3.8.9)	ACADVL	TSAVPSPCGK	1xiodoTMT6plex [C8]	P49748 [230-239]	237	NaN	10.2662	NaN
Q15027	Arf-GAP with coiled-coil, ANK repeat and PH domain-containing protein 1 (Centaurin-beta-1) (Cnt-b1)	ACAP1	AFVVGICDLAR	1xiodoTMT6plex [C7]	Q15027 [58-68]	64	3.76922	2.7273	NaN
Q15027	Arf-GAP with coiled-coil, ANK repeat and PH domain-containing protein 1 (Centaurin-beta-1) (Cnt-b1)	ACAP1	LMCELGNVIINQIYEAR	1xiodoTMT6plex [C3]	Q15027 [472-488]	474	NaN	10.5529	NaN
Q15027	Arf-GAP with coiled-coil, ANK repeat and PH domain-containing protein 1 (Centaurin-beta-1) (Cnt-b1)	ACAP1	LDFEECLK	1xiodoTMT6plex [C6]	Q15027 [5-12]	10	NaN	2.14533	NaN
Q15027	Arf-GAP with coiled-coil, ANK repeat and PH domain-containing protein 1 (Centaurin-beta-1) (Cnt-b1)	ACAP1	LGPPEPMMAECLEK	1xiodoTMT6plex [C11]	Q15027 [69-82]	79	NaN	NaN	NaN
Q15027	Arf-GAP with coiled-coil, ANK repeat and PH domain-containing protein 1 (Centaurin-beta-1) (Cnt-b1)	ACAP1	RFCFEVVSTSK	1xiodoTMT6plex [C3]	Q15027 [326-336]	328	NaN	NaN	NaN
Q15057	Arf-GAP with coiled-coil, ANK repeat and PH domain-containing protein 2 (Centaurin-beta-2) (Cnt-b2)	ACAP2	LMCELGNDVINR	1xiodoTMT6plex [C3]	Q15057 [466-477]	468	NaN	5.64457	NaN
Q15057	Arf-GAP with coiled-coil, ANK repeat and PH domain-containing protein 2 (Centaurin-beta-2) (Cnt-b2)	ACAP2	FCFEVVSPTK	1xiodoTMT6plex [C2]	Q15057 [328-337]	329	NaN	3.0277	NaN
Q15057	Arf-GAP with coiled-coil, ANK repeat and PH domain-containing protein 2 (Centaurin-beta-2) (Cnt-b2)	ACAP2	SCMLQADSEK	1xiodoTMT6plex [C2]	Q15057 [338-347]	339	8.07693	22.6279	NaN
P24752	Acetyl-CoA acetyltransferase, mitochondrial (EC 2.3.1.9) (Acetoacetyl-CoA thiolase) (T2)	ACAT1	QAVLGAGLPISTPCTTINK	1xiodoTMT6plex [C14]	P24752 [106-124]	119	10.8285	3.55585	11.6996
P24752	Acetyl-CoA acetyltransferase, mitochondrial (EC 2.3.1.9) (Acetoacetyl-CoA thiolase) (T2)	ACAT1	QGEYGLASICNGGGGASAMLIQK	1xiodoTMT6plex [C10]	P24752 [404-426]	413	NaN	3.58779	NaN
P24752	Acetyl-CoA acetyltransferase, mitochondrial (EC 2.3.1.9) (Acetoacetyl-CoA thiolase) (T2)	ACAT1	IHMGSCAENTAK	1xiodoTMT6plex [C6]	P24752 [191-202]	196	5.03687	4.81452	7.46259
P24752	Acetyl-CoA acetyltransferase, mitochondrial (EC 2.3.1.9) (Acetoacetyl-CoA thiolase) (T2)	ACAT1	VCASGMK	1xiodoTMT6plex [C2]	P24752 [125-131]	126	4.04467	1.76387	4.82692
Q9BWD1	Acetyl-CoA acetyltransferase, cytosolic (EC 2.3.1.9) (Acetyl-CoA transferase-like protein) (Cytosolic acetoacetyl-CoA thiolase)	ACAT2	VNIEGGAIALGHPLGASGCR	1xiodoTMT6plex [C19]	Q9BWD1 [342-361]	360	NaN	1.53218	NaN
Q9BWD1	Acetyl-CoA acetyltransferase, cytosolic (EC 2.3.1.9) (Acetyl-CoA transferase-like protein) (Cytosolic acetoacetyl-CoA thiolase)	ACAT2	IGEMPLTDSILCDGLTDAFHNCHMGITAENVAK	2xiodoTMT6plex [C12;C22]	Q9BWD1 [137-169]	148;158	NaN	0.970829	NaN
Q9BWD1	Acetyl-CoA acetyltransferase, cytosolic (EC 2.3.1.9) (Acetyl-CoA transferase-like protein) (Cytosolic acetoacetyl-CoA thiolase)	ACAT2	ATVAPEDVSEVIFGHVLAAGCGQNPVR	1xiodoTMT6plex [C21]	Q9BWD1 [45-71]	65	NaN	1.96149	NaN
Q9H3P7	Golgi resident protein GCP60 (Acyl-CoA-binding domain-containing protein 3) (Golgi complex-associated protein 1) (GOCAP1) (Golgi phosphoprotein 1) (GOLPH1) (PBR- and PKA-associated protein 7) (Peripheral benzodiazepine receptor-associated protein PAP7) [Cleaved into: Golgi resident protein GCP60, N-terminally processed]	ACBD3	DCHEEVYAGSHQYPGR	1xiodoTMT6plex [C2]	Q9H3P7 [486-501]	487	6.42198	5.98484	46.4372
Q9H3P7	Golgi resident protein GCP60 (Acyl-CoA-binding domain-containing protein 3) (Golgi complex-associated protein 1) (GOCAP1) (Golgi phosphoprotein 1) (GOLPH1) (PBR- and PKA-associated protein 7) (Peripheral benzodiazepine receptor-associated protein PAP7) [Cleaved into: Golgi resident protein GCP60, N-terminally processed]	ACBD3	QVLMGPYNPDTCPEVGFFDVLGNDR	1xiodoTMT6plex [C12]	Q9H3P7 [118-142]	129	3.22205	3.82809	NaN
Q96QU6	1-aminocyclopropane-1-carboxylate synthase-like protein 1 (ACC synthase-like protein 1)	ACCS	LCFDLLSWR	1xiodoTMT6plex [C2]	Q96QU6 [108-116]	109	NaN	NaN	NaN
Q96AP0	Adrenocortical dysplasia protein homolog (POT1 and TIN2-interacting protein)	ACD	SSSQPSPAICSAPATLTPR	1xiodoTMT6plex [C10]	Q96AP0 [311-329]	320	NaN	14.1823	NaN
Q9UKV3	Apoptotic chromatin condensation inducer in the nucleus (Acinus)	ACIN1	SHCFVTYSTVEEAVATR	1xiodoTMT6plex [C3]	Q9UKV3 [1050-1066]	1052	NaN	17.7357	17.699
Q9UKV3	Apoptotic chromatin condensation inducer in the nucleus (Acinus)	ACIN1	KCEAEEAEPPAATQPQTSETQTSHLPESER	1xiodoTMT6plex [C2]	Q9UKV3 [732-761]	733	5.45222	8.52034	14.2449
Q9UKV3	Apoptotic chromatin condensation inducer in the nucleus (Acinus)	ACIN1	FLCADYAEQDELDYHR	1xiodoTMT6plex [C3]	Q9UKV3 [1081-1096]	1083	7.68377	7.28048	7.60664
Q9UKV3	Apoptotic chromatin condensation inducer in the nucleus (Acinus)	ACIN1	DPSSGQEVATPPVPQLQVCEPK	1xiodoTMT6plex [C19]	Q9UKV3 [673-694]	691	9.3987	8.9011	10.7035
Q9UKV3	Apoptotic chromatin condensation inducer in the nucleus (Acinus)	ACIN1	AAPCIYWLPLTDSQIVQK	1xiodoTMT6plex [C4]	Q9UKV3 [1220-1237]	1223	3.75287	NaN	3.46885
Q9UKV3	Apoptotic chromatin condensation inducer in the nucleus (Acinus)	ACIN1	DSSTSYTETKDPSSGQEVATPPVPQLQVCEPK	1xiodoTMT6plex [C29]	Q9UKV3 [663-694]	691	7.88598	NaN	16.2208
Q9UKV3	Apoptotic chromatin condensation inducer in the nucleus (Acinus)	ACIN1	GITEECLK	1xiodoTMT6plex [C6]	Q9UKV3 [541-548]	546	NaN	NaN	21.7225
P53396	ATP-citrate synthase (EC 2.3.3.8) (ATP-citrate (pro-S-)-lyase) (ACL) (Citrate cleavage enzyme)	ACLY	VDATADYICK	1xiodoTMT6plex [C9]	P53396 [221-230]	229	6.07426	25.5729	4.13672
P53396	ATP-citrate synthase (EC 2.3.3.8) (ATP-citrate (pro-S-)-lyase) (ACL) (Citrate cleavage enzyme)	ACLY	KPASFMTSICDER	1xiodoTMT6plex [C10]	P53396 [836-848]	845	2.89896	6.40106	11.0834
P53396	ATP-citrate synthase (EC 2.3.3.8) (ATP-citrate (pro-S-)-lyase) (ACL) (Citrate cleavage enzyme)	ACLY	AVQGMLDFDYVCSR	1xiodoTMT6plex [C12]	P53396 [508-521]	519	2.78495	NaN	1.26624
P53396	ATP-citrate synthase (EC 2.3.3.8) (ATP-citrate (pro-S-)-lyase) (ACL) (Citrate cleavage enzyme)	ACLY	GVTIIGPATVGGIKPGCFK	1xiodoTMT6plex [C17]	P53396 [617-635]	633	NaN	NaN	NaN
P53396	ATP-citrate synthase (EC 2.3.3.8) (ATP-citrate (pro-S-)-lyase) (ACL) (Citrate cleavage enzyme)	ACLY	FICTTSAIQNR	1xiodoTMT6plex [C3]	P53396 [18-28]	20	2.13567	NaN	1.95276
P21399	Cytoplasmic aconitate hydratase (Aconitase) (EC 4.2.1.3) (Citrate hydro-lyase) (Ferritin repressor protein) (Iron regulatory protein 1) (IRP1) (Iron-responsive element-binding protein 1) (IRE-BP 1)	ACO1	INPVCPADLVIDHSIQVDFNR	1xiodoTMT6plex [C5]	P21399 [114-134]	118	NaN	9.5615	5.72255
P21399	Cytoplasmic aconitate hydratase (Aconitase) (EC 4.2.1.3) (Citrate hydro-lyase) (Ferritin repressor protein) (Iron regulatory protein 1) (IRP1) (Iron-responsive element-binding protein 1) (IRE-BP 1)	ACO1	KDFESCLGAK	1xiodoTMT6plex [C6]	P21399 [387-396]	392	10.7561	NaN	NaN
Q99798	Aconitate hydratase, mitochondrial (Aconitase) (EC 4.2.1.3) (Citrate hydro-lyase)	ACO2	CTTDHISAAGPWLK	1xiodoTMT6plex [C1]	Q99798 [592-605]	592	7.35423	9.25607	NaN
Q99798	Aconitate hydratase, mitochondrial (Aconitase) (EC 4.2.1.3) (Citrate hydro-lyase)	ACO2	VAVPSTIHCDHLIEAQVGGEK	1xiodoTMT6plex [C9]	Q99798 [118-138]	126	7.35824	8.19744	2.03903
Q99798	Aconitate hydratase, mitochondrial (Aconitase) (EC 4.2.1.3) (Citrate hydro-lyase)	ACO2	VGLIGSCTNSSYEDMGR	1xiodoTMT6plex [C7]	Q99798 [379-395]	385	13.9545	12.4573	NaN
Q99798	Aconitate hydratase, mitochondrial (Aconitase) (EC 4.2.1.3) (Citrate hydro-lyase)	ACO2	DLGGIVLANACGPCIGQWDR	2xiodoTMT6plex [C11;C14]	Q99798 [438-457]	448;451	NaN	18.7364	13.1967
Q99798	Aconitate hydratase, mitochondrial (Aconitase) (EC 4.2.1.3) (Citrate hydro-lyase)	ACO2	ATIERDGYAQILRDLGGIVLANACGPCIGQWDR	2xiodoTMT6plex [C24;C27]	Q99798 [425-457]	448;451	NaN	9.32948	NaN
Q9NPJ3	Acyl-coenzyme A thioesterase 13 (Acyl-CoA thioesterase 13) (EC 3.1.2.-) (Hotdog-fold thioesterase superfamily member 2) (Palmitoyl-CoA hydrolase) (EC 3.1.2.2) (Thioesterase superfamily member 2) (THEM2) [Cleaved into: Acyl-coenzyme A thioesterase 13, N-terminally processed]	ACOT13	VICEMK	1xiodoTMT6plex [C3]	Q9NPJ3 [38-43]	40	7.37201	5.4475	4.26302
P49753	Acyl-coenzyme A thioesterase 2, mitochondrial (Acyl-CoA thioesterase 2) (EC 3.1.2.2) (Acyl-coenzyme A thioester hydrolase 2a) (CTE-Ia) (Long-chain acyl-CoA thioesterase 2) (ZAP128)	ACOT2	SEFYANEACKR	1xiodoTMT6plex [C9]	P49753 [393-403]	401	NaN	13.347	NaN
P49753	Acyl-coenzyme A thioesterase 2, mitochondrial (Acyl-CoA thioesterase 2) (EC 3.1.2.2) (Acyl-coenzyme A thioester hydrolase 2a) (CTE-Ia) (Long-chain acyl-CoA thioesterase 2) (ZAP128)	ACOT2	GGELCLSMASFLK	1xiodoTMT6plex [C5]	P49753 [296-308]	300	NaN	3.21201	5.38363
P49753	Acyl-coenzyme A thioesterase 2, mitochondrial (Acyl-CoA thioesterase 2) (EC 3.1.2.2) (Acyl-coenzyme A thioester hydrolase 2a) (CTE-Ia) (Long-chain acyl-CoA thioesterase 2) (ZAP128)	ACOT2	RKPQIICYPETGHYIEPPYFPLCR	2xiodoTMT6plex [C7;C23]	P49753 [410-433]	416;432	NaN	NaN	NaN
P49753	Acyl-coenzyme A thioesterase 2, mitochondrial (Acyl-CoA thioesterase 2) (EC 3.1.2.2) (Acyl-coenzyme A thioester hydrolase 2a) (CTE-Ia) (Long-chain acyl-CoA thioesterase 2) (ZAP128)	ACOT2	SEFYANEACK	1xiodoTMT6plex [C9]	P49753 [393-402]	401	NaN	NaN	16.8646
O00154	Cytosolic acyl coenzyme A thioester hydrolase (EC 3.1.2.2) (Acyl-CoA thioesterase 7) (Brain acyl-CoA hydrolase) (BACH) (hBACH) (CTE-IIa) (CTE-II) (Long chain acyl-CoA thioester hydrolase)	ACOT7	KGCVITISGR	1xiodoTMT6plex [C3]	O00154 [286-295]	288	13.2923	5.85651	NaN
O14734	Acyl-coenzyme A thioesterase 8 (Acyl-CoA thioesterase 8) (EC 3.1.2.1) (EC 3.1.2.11) (EC 3.1.2.2) (EC 3.1.2.3) (EC 3.1.2.5) (Choloyl-coenzyme A thioesterase) (EC 3.1.2.27) (HIV-Nef-associated acyl-CoA thioesterase) (Peroxisomal acyl-CoA thioesterase 2) (PTE-2) (Peroxisomal acyl-coenzyme A thioester hydrolase 1) (PTE-1) (Peroxisomal long-chain acyl-CoA thioesterase 1) (Thioesterase II) (hACTE-III) …	ACOT8	QDGVLAVTCAQEGVIR	1xiodoTMT6plex [C9]	O14734 [294-309]	302	7.82832	8.0205	NaN
Q9Y305	Acyl-coenzyme A thioesterase 9, mitochondrial (Acyl-CoA thioesterase 9) (EC 3.1.2.-) (Acyl-CoA thioester hydrolase 9)	ACOT9	SLEICHPQER	1xiodoTMT6plex [C5]	Q9Y305 [295-304]	299	11.0226	13.3495	11.7135
Q9Y305	Acyl-coenzyme A thioesterase 9, mitochondrial (Acyl-CoA thioesterase 9) (EC 3.1.2.-) (Acyl-CoA thioester hydrolase 9)	ACOT9	MSPLSIVTALVDKIDMCKK	1xiodoTMT6plex [C17]	Q9Y305 [139-157]	155	NaN	NaN	NaN
Q15067	Peroxisomal acyl-coenzyme A oxidase 1 (AOX) (EC 1.3.3.6) (Palmitoyl-CoA oxidase) (Peroxisomal fatty acyl-CoA oxidase) (Straight-chain acyl-CoA oxidase) (SCOX) [Cleaved into: Peroxisomal acyl-CoA oxidase 1, A chain; Peroxisomal acyl-CoA oxidase 1, B chain; Peroxisomal acyl-CoA oxidase 1, C chain]	ACOX1	CYGLHAFIVPIR	1xiodoTMT6plex [C1]	Q15067 [199-210]	199	12.6122	NaN	NaN
P24666	Low molecular weight phosphotyrosine protein phosphatase (LMW-PTP) (LMW-PTPase) (EC 3.1.3.48) (Adipocyte acid phosphatase) (Low molecular weight cytosolic acid phosphatase) (EC 3.1.3.2) (Red cell acid phosphatase 1)	ACP1	QLIIEDPYYGNDSDFETVYQQCVR	1xiodoTMT6plex [C22]	P24666 [125-148]	146	4.1463	5.96891	6.72381
P24666	Low molecular weight phosphotyrosine protein phosphatase (LMW-PTP) (LMW-PTPase) (EC 3.1.3.48) (Adipocyte acid phosphatase) (Low molecular weight cytosolic acid phosphatase) (EC 3.1.3.2) (Red cell acid phosphatase 1)	ACP1	EDFATFDYILCMDESNLR	1xiodoTMT6plex [C11]	P24666 [81-98]	91	3.41553	4.65468	NaN
P24666	Low molecular weight phosphotyrosine protein phosphatase (LMW-PTP) (LMW-PTPase) (EC 3.1.3.48) (Adipocyte acid phosphatase) (Low molecular weight cytosolic acid phosphatase) (EC 3.1.3.2) (Red cell acid phosphatase 1)	ACP1	SVLFVCLGNICR	2xiodoTMT6plex [C6;C11]	P24666 [8-19]	13;18	3.85767	5.44222	5.2074
P11117	Lysosomal acid phosphatase (LAP) (EC 3.1.3.2)	ACP2	CPLQDFLR	1xiodoTMT6plex [C1]	P11117 [349-356]	349	NaN	NaN	37.5388
Q9NPH0	Lysophosphatidic acid phosphatase type 6 (EC 3.1.3.2) (Acid phosphatase 6, lysophosphatidic) (Acid phosphatase-like protein 1) (PACPL1)	ACP6	YHALCSQTQVMEVGNEE	1xiodoTMT6plex [C5]	Q9NPH0 [412-428]	416	NaN	67.9736	NaN
Q9NPH0	Lysophosphatidic acid phosphatase type 6 (EC 3.1.3.2) (Acid phosphatase 6, lysophosphatidic) (Acid phosphatase-like protein 1) (PACPL1)	ACP6	CLLAGLFQCQK	2xiodoTMT6plex [C1;C9]	Q9NPH0 [175-185]	175;183	NaN	10.2346	NaN
Q96CM8	Medium-chain acyl-CoA ligase ACSF2, mitochondrial (EC 6.2.1.2)	ACSF2	QICPEVENAQPGALK	1xiodoTMT6plex [C3]	Q96CM8 [192-206]	194	12.3679	8.35604	18.3011
Q96CM8	Medium-chain acyl-CoA ligase ACSF2, mitochondrial (EC 6.2.1.2)	ACSF2	LNTPGELCIR	1xiodoTMT6plex [C8]	Q96CM8 [455-464]	462	NaN	7.01841	NaN
Q96CM8	Medium-chain acyl-CoA ligase ACSF2, mitochondrial (EC 6.2.1.2)	ACSF2	MVSTPIGGLSYVQGCTK	1xiodoTMT6plex [C15]	Q96CM8 [50-66]	64	NaN	10.7296	17.3042
Q96CM8	Medium-chain acyl-CoA ligase ACSF2, mitochondrial (EC 6.2.1.2)	ACSF2	QHLDQLQYNQQFLSCHDPINIQFTSGTTGSPK	1xiodoTMT6plex [C15]	Q96CM8 [240-271]	254	NaN	7.60118	NaN
Q96CM8	Medium-chain acyl-CoA ligase ACSF2, mitochondrial (EC 6.2.1.2)	ACSF2	TVGQCLETTAQR	1xiodoTMT6plex [C5]	Q96CM8 [73-84]	77	11.9621	8.42209	19.7945
Q4G176	Malonate--CoA ligase ACSF3, mitochondrial (EC 6.2.1.76) (Acyl-CoA synthetase family member 3)	ACSF3	EACSYTIHAEGDER	1xiodoTMT6plex [C3]	Q4G176 [397-410]	399	10.3337	10.4579	23.5367
P33121	Long-chain-fatty-acid--CoA ligase 1 (EC 6.2.1.3) (Acyl-CoA synthetase 1) (ACS1) (Arachidonate--CoA ligase) (EC 6.2.1.15) (Long-chain acyl-CoA synthetase 1) (LACS 1) (Long-chain acyl-CoA synthetase 2) (LACS 2) (Long-chain fatty acid-CoA ligase 2) (Palmitoyl-CoA ligase 1) (Palmitoyl-CoA ligase 2) (Phytanate--CoA ligase) (EC 6.2.1.24)	ACSL1	GFEGSFEELCR	1xiodoTMT6plex [C10]	P33121 [616-626]	625	7.45201	6.91241	NaN
O95573	Fatty acid CoA ligase Acsl3 (Arachidonate--CoA ligase) (EC 6.2.1.15) (Long-chain acyl-CoA synthetase 3) (LACS 3) (Long-chain-fatty-acid--CoA ligase 3) (EC 6.2.1.3) (Medium-chain acyl-CoA ligase Acsl3) (EC 6.2.1.2)	ACSL3	LLLCGGAPLSATTQR	1xiodoTMT6plex [C4]	O95573 [447-461]	450	7.88956	8.44725	NaN
O95573	Fatty acid CoA ligase Acsl3 (Arachidonate--CoA ligase) (EC 6.2.1.15) (Long-chain acyl-CoA synthetase 3) (LACS 3) (Long-chain-fatty-acid--CoA ligase 3) (EC 6.2.1.3) (Medium-chain acyl-CoA ligase Acsl3) (EC 6.2.1.2)	ACSL3	WLCTGDIGEFEPDGCLK	2xiodoTMT6plex [C3;C15]	O95573 [559-575]	561;573	10.7215	6.92486	21.1436
O95573	Fatty acid CoA ligase Acsl3 (Arachidonate--CoA ligase) (EC 6.2.1.15) (Long-chain acyl-CoA synthetase 3) (LACS 3) (Long-chain-fatty-acid--CoA ligase 3) (EC 6.2.1.3) (Medium-chain acyl-CoA ligase Acsl3) (EC 6.2.1.2)	ACSL3	NTPLCDSFVFR	1xiodoTMT6plex [C5]	O95573 [425-435]	429	NaN	6.02372	17.6741
O95573	Fatty acid CoA ligase Acsl3 (Arachidonate--CoA ligase) (EC 6.2.1.15) (Long-chain acyl-CoA synthetase 3) (LACS 3) (Long-chain-fatty-acid--CoA ligase 3) (EC 6.2.1.3) (Medium-chain acyl-CoA ligase Acsl3) (EC 6.2.1.2)	ACSL3	TNIAIFCETR	1xiodoTMT6plex [C7]	O95573 [160-169]	166	5.5314	NaN	NaN
O60488	Long-chain-fatty-acid--CoA ligase 4 (EC 6.2.1.3) (Arachidonate--CoA ligase) (EC 6.2.1.15) (Long-chain acyl-CoA synthetase 4) (LACS 4)	ACSL4	GYDAPLCNLLLFK	1xiodoTMT6plex [C7]	O60488 [414-426]	420	7.46058	NaN	NaN
O60488	Long-chain-fatty-acid--CoA ligase 4 (EC 6.2.1.3) (Arachidonate--CoA ligase) (EC 6.2.1.15) (Long-chain acyl-CoA synthetase 4) (LACS 4)	ACSL4	GVEGTWVDICNNPAMEAEILK	1xiodoTMT6plex [C10]	O60488 [631-651]	640	10.0773	NaN	NaN
Q9ULC5	Long-chain-fatty-acid--CoA ligase 5 (EC 6.2.1.3) (Arachidonate--CoA ligase) (EC 6.2.1.15) (Long-chain acyl-CoA synthetase 5) (LACS 5)	ACSL5	GLAVSDNGPCLGYR	1xiodoTMT6plex [C10]	Q9ULC5 [84-97]	93	NaN	NaN	NaN
Q9ULC5	Long-chain-fatty-acid--CoA ligase 5 (EC 6.2.1.3) (Arachidonate--CoA ligase) (EC 6.2.1.15) (Long-chain acyl-CoA synthetase 5) (LACS 5)	ACSL5	GSFEELCQNQVVR	1xiodoTMT6plex [C7]	Q9ULC5 [604-616]	610	17.0803	NaN	NaN
Q9NUB1	Acetyl-coenzyme A synthetase 2-like, mitochondrial (EC 6.2.1.1) (Acetate--CoA ligase 2) (Acetyl-CoA synthetase 2) (AceCS2) (Acyl-CoA synthetase short-chain family member 1) (Propionate--CoA ligase) (EC 6.2.1.17)	ACSS1	TLGSVGEPINCEAWEWLHR	1xiodoTMT6plex [C11]	Q9NUB1 [412-430]	422	8.07893	8.91797	17.5375
Q9NUB1	Acetyl-coenzyme A synthetase 2-like, mitochondrial (EC 6.2.1.1) (Acetate--CoA ligase 2) (Acetyl-CoA synthetase 2) (AceCS2) (Acyl-CoA synthetase short-chain family member 1) (Propionate--CoA ligase) (EC 6.2.1.17)	ACSS1	GSVVEGSNVSGALCISQAWPGMAR	1xiodoTMT6plex [C14]	Q9NUB1 [485-508]	498	5.24448	2.72361	NaN
Q9NUB1	Acetyl-coenzyme A synthetase 2-like, mitochondrial (EC 6.2.1.1) (Acetate--CoA ligase 2) (Acetyl-CoA synthetase 2) (AceCS2) (Acyl-CoA synthetase short-chain family member 1) (Propionate--CoA ligase) (EC 6.2.1.17)	ACSS1	DTLVWDTPYHTVWDCDFSTGK	1xiodoTMT6plex [C15]	Q9NUB1 [79-99]	93	NaN	2.69365	NaN
Q9NUB1	Acetyl-coenzyme A synthetase 2-like, mitochondrial (EC 6.2.1.1) (Acetate--CoA ligase 2) (Acetyl-CoA synthetase 2) (AceCS2) (Acyl-CoA synthetase short-chain family member 1) (Propionate--CoA ligase) (EC 6.2.1.17)	ACSS1	VAIYMPVSPLAVAAMLACAR	1xiodoTMT6plex [C18]	Q9NUB1 [168-187]	185	2.82041	1.16794	1.36841
Q9NUB1	Acetyl-coenzyme A synthetase 2-like, mitochondrial (EC 6.2.1.1) (Acetate--CoA ligase 2) (Acetyl-CoA synthetase 2) (AceCS2) (Acyl-CoA synthetase short-chain family member 1) (Propionate--CoA ligase) (EC 6.2.1.17)	ACSS1	HCPTVQHVLVAHR	1xiodoTMT6plex [C2]	Q9NUB1 [241-253]	242	12.2796	NaN	10.0868
Q562R1	Beta-actin-like protein 2 (Kappa-actin)	ACTBL2	HQGVMVGMGQKDCYVGDEAQSK	1xiodoTMT6plex [C13]	Q562R1 [41-62]	53	NaN	NaN	NaN
P68032	Actin, alpha cardiac muscle 1 (EC 3.6.4.-) (Alpha-cardiac actin) [Cleaved into: Actin, alpha cardiac muscle 1, intermediate form]	ACTC1	LCYVALDFENEMATAASSSSLEK	1xiodoTMT6plex [C2]	P68032 [218-240]	219	25.5605	NaN	NaN
P68032	Actin, alpha cardiac muscle 1 (EC 3.6.4.-) (Alpha-cardiac actin) [Cleaved into: Actin, alpha cardiac muscle 1, intermediate form]	ACTC1	LCYVALDFENEMATAASSSSLEK	1xiodoTMT6plex [C2];1xOxidation [M12]	P68032 [218-240]	219	NaN	NaN	NaN
P68032	Actin, alpha cardiac muscle 1 (EC 3.6.4.-) (Alpha-cardiac actin) [Cleaved into: Actin, alpha cardiac muscle 1, intermediate form]	ACTC1	EKLCYVALDFENEMATAASSSSLEK	1xiodoTMT6plex [C4];1xOxidation [M14]	P68032 [216-240]	219	NaN	NaN	NaN
O96019	Actin-like protein 6A (53 kDa BRG1-associated factor A) (Actin-related protein Baf53a) (ArpNbeta) (BRG1-associated factor 53A) (BAF53A) (INO80 complex subunit K)	ACTL6A	SPLAGDFITMQCR	1xiodoTMT6plex [C12]	O96019 [195-207]	206	NaN	3.02215	2.38951
O96019	Actin-like protein 6A (53 kDa BRG1-associated factor A) (Actin-related protein Baf53a) (ArpNbeta) (BRG1-associated factor 53A) (BAF53A) (INO80 complex subunit K)	ACTL6A	EKLTELMFEHYNIPAFFLCK	1xiodoTMT6plex [C19]	O96019 [134-153]	152	14.0452	NaN	NaN
O96019	Actin-like protein 6A (53 kDa BRG1-associated factor A) (Actin-related protein Baf53a) (ArpNbeta) (BRG1-associated factor 53A) (BAF53A) (INO80 complex subunit K)	ACTL6A	LTELMFEHYNIPAFFLCK	1xiodoTMT6plex [C17]	O96019 [136-153]	152	NaN	NaN	NaN
P12814	Alpha-actinin-1 (Alpha-actinin cytoskeletal isoform) (F-actin cross-linking protein) (Non-muscle alpha-actinin-1)	ACTN1	ELPPDQAEYCIAR	1xiodoTMT6plex [C10]	P12814 [851-863];O43707 [870-882]	860	8.14429	5.32993	4.42293
P12814	Alpha-actinin-1 (Alpha-actinin cytoskeletal isoform) (F-actin cross-linking protein) (Non-muscle alpha-actinin-1)	ACTN1	CQLEINFNTLQTK	1xiodoTMT6plex [C1]	P12814 [332-344];O43707 [351-363]	332	10.5546	17.1995	10.8212
P12814	Alpha-actinin-1 (Alpha-actinin cytoskeletal isoform) (F-actin cross-linking protein) (Non-muscle alpha-actinin-1)	ACTN1	ICDQWDNLGALTQK	1xiodoTMT6plex [C2]	P12814 [479-492]	480	3.84169	NaN	2.69576
P12814	Alpha-actinin-1 (Alpha-actinin cytoskeletal isoform) (F-actin cross-linking protein) (Non-muscle alpha-actinin-1)	ACTN1	MVSDINNAWGCLEQVEK	1xiodoTMT6plex [C11]	P12814 [360-376]	370	2.49707	NaN	4.81471
P12814	Alpha-actinin-1 (Alpha-actinin cytoskeletal isoform) (F-actin cross-linking protein) (Non-muscle alpha-actinin-1)	ACTN1	ACLISLGYDIGNDPQGEAEFAR	1xiodoTMT6plex [C2]	P12814 [773-794]	774	1.08219	NaN	3.02906
P12814	Alpha-actinin-1 (Alpha-actinin cytoskeletal isoform) (F-actin cross-linking protein) (Non-muscle alpha-actinin-1)	ACTN1	EGLLLWCQR	1xiodoTMT6plex [C7]	P12814 [148-156];O43707 [167-175]	154	0.524766	0.750172	1.41166
P12814	Alpha-actinin-1 (Alpha-actinin cytoskeletal isoform) (F-actin cross-linking protein) (Non-muscle alpha-actinin-1)	ACTN1	DGLGFCALIHR	1xiodoTMT6plex [C6]	P12814 [175-185]	180	NaN	NaN	NaN
P12814	Alpha-actinin-1 (Alpha-actinin cytoskeletal isoform) (F-actin cross-linking protein) (Non-muscle alpha-actinin-1)	ACTN1	KTFTAWCNSHLR	1xiodoTMT6plex [C7]	P12814 [35-46];O43707 [54-65]	41	NaN	0.632498	7.8815
O43707	Alpha-actinin-4 (Non-muscle alpha-actinin 4)	ACTN4	ICDQWDALGSLTHSR	1xiodoTMT6plex [C2]	O43707 [498-512]	499	NaN	NaN	NaN
O43707	Alpha-actinin-4 (Non-muscle alpha-actinin 4)	ACTN4	ACLISLGYDVENDRQGEAEFNR	1xiodoTMT6plex [C2]	O43707 [792-813]	793	6.25273	3.12474	5.15621
O43707	Alpha-actinin-4 (Non-muscle alpha-actinin 4)	ACTN4	ACLISLGYDVENDR	1xiodoTMT6plex [C2]	O43707 [792-805]	793	2.82992	7.47989	2.67035
Q9NZ32	Actin-related protein 10 (Actin-related protein 11) (hARP11)	ACTR10	ELETQLLEQCTVDTSVAK	1xiodoTMT6plex [C10]	Q9NZ32 [174-191]	183	7.87305	3.46483	7.58897
Q9NZ32	Actin-related protein 10 (Actin-related protein 11) (hARP11)	ACTR10	CGFAGETGPR	1xiodoTMT6plex [C1]	Q9NZ32 [27-36]	27	NaN	NaN	NaN
P61163	Alpha-centractin (Centractin) (ARP1) (Actin-RPV) (Centrosome-associated actin homolog)	ACTR1A	ACYLSINPQKDETLETEK	1xiodoTMT6plex [C2]	P61163 [221-238]	222	27.9664	7.94251	28.4714
P61163	Alpha-centractin (Centractin) (ARP1) (Actin-RPV) (Centrosome-associated actin homolog)	ACTR1A	YCFPNYVGRPK	1xiodoTMT6plex [C2]	P61163 [33-43];P42025 [33-43]	34	2.74701	4.67987	2.76831
P42025	Beta-centractin (Actin-related protein 1B) (ARP1B)	ACTR1B	ACYLSINPQKDEALETEK	1xiodoTMT6plex [C2]	P42025 [221-238]	222	NaN	NaN	NaN
P61160	Actin-related protein 2 (Actin-like protein 2)	ACTR2	LCYVGYNIEQEQK	1xiodoTMT6plex [C2]	P61160 [220-232]	221	6.07573	2.03949	NaN
P61160	Actin-related protein 2 (Actin-like protein 2)	ACTR2	CGYAGSNFPEHIFPALVGRPIIR	1xiodoTMT6plex [C1]	P61160 [20-42]	20	NaN	2.00355	NaN
P61160	Actin-related protein 2 (Actin-like protein 2)	ACTR2	KVVVCDNGTGFVK	1xiodoTMT6plex [C5]	P61160 [7-19]	11	11.5287	8.91516	NaN
P61160	Actin-related protein 2 (Actin-like protein 2)	ACTR2	EKLCYVGYNIEQEQK	1xiodoTMT6plex [C4]	P61160 [218-232]	221	11.764	12.8189	NaN
P61160	Actin-related protein 2 (Actin-like protein 2)	ACTR2	VVVCDNGTGFVK	1xiodoTMT6plex [C4]	P61160 [8-19]	11	NaN	NaN	8.93443
P61158	Actin-related protein 3 (Actin-like protein 3)	ACTR3	KDYEEIGPSICR	1xiodoTMT6plex [C11]	P61158 [398-409]	408	3.82332	2.77145	2.63256
P61158	Actin-related protein 3 (Actin-like protein 3)	ACTR3	DYEEIGPSICR	1xiodoTMT6plex [C10]	P61158 [399-409]	408	2.34422	1.29801	2.94838
P61158	Actin-related protein 3 (Actin-like protein 3)	ACTR3	LGYAGNTEPQFIIPSCIAIK	1xiodoTMT6plex [C16]	P61158 [19-38]	34	NaN	33.0504	1.93675
P61158	Actin-related protein 3 (Actin-like protein 3)	ACTR3	TLTGTVIDSGDGVTHVIPVAEGYVIGSCIK	1xiodoTMT6plex [C28]	P61158 [162-191]	189	4.29507	1.18386	NaN
P61158	Actin-related protein 3 (Actin-like protein 3)	ACTR3	FLGPEIFFHPEFANPDFTQPISEVVDEVIQNCPIDVR	1xiodoTMT6plex [C32]	P61158 [276-312]	307	NaN	NaN	NaN
P61158	Actin-related protein 3 (Actin-like protein 3)	ACTR3	LPACVVDCGTGYTK	2xiodoTMT6plex [C4;C8]	P61158 [5-18]	8;12	4.2349	NaN	5.10443
P61158	Actin-related protein 3 (Actin-like protein 3)	ACTR3	YSYVCPDLVK	1xiodoTMT6plex [C5]	P61158 [231-240]	235	1.90764	NaN	NaN
Q9H9F9	Actin-related protein 5 (hARP5) (Sarcoma antigen NY-SAR-16)	ACTR5	AGWACPGQDPGPEPR	1xiodoTMT6plex [C5]	Q9H9F9 [44-58]	48	NaN	11.6334	NaN
Q9GZN1	Actin-related protein 6 (hArp6) (hARPX)	ACTR6	EDVCYVSQDFYR	1xiodoTMT6plex [C4]	Q9GZN1 [207-218]	210	NaN	31.5544	NaN
Q03154	Aminoacylase-1 (ACY-1) (EC 3.5.1.14) (N-acyl-L-amino-acid amidohydrolase)	ACY1	CVSIQYLEAVR	1xiodoTMT6plex [C1]	Q03154 [116-126]	116	NaN	NaN	NaN
Q03154	Aminoacylase-1 (ACY-1) (EC 3.5.1.14) (N-acyl-L-amino-acid amidohydrolase)	ACY1	AFEEQLQSWCQAAGEGVTLEFAQK	1xiodoTMT6plex [C10]	Q03154 [285-308]	294	5.33819	NaN	NaN
Q96HD9	N-acyl-aromatic-L-amino acid amidohydrolase (carboxylate-forming) (EC 3.5.1.114) (Acylase III) (Aminoacylase-3) (ACY-3) (Aspartoacylase-2) (Hepatitis C virus core-binding protein 1) (HCBP1) (HCV core-binding protein 1)	ACY3	ASFSAVPVLANPAATSGCR	1xiodoTMT6plex [C18]	Q96HD9 [44-62]	61	6.17947	4.65086	6.65293
Q96HD9	N-acyl-aromatic-L-amino acid amidohydrolase (carboxylate-forming) (EC 3.5.1.114) (Acylase III) (Aminoacylase-3) (ACY-3) (Aspartoacylase-2) (Hepatitis C virus core-binding protein 1) (HCBP1) (HCV core-binding protein 1)	ACY3	ASGQAFDFVLDLHNTTANMGTCLIAK	1xiodoTMT6plex [C22]	Q96HD9 [104-129]	125	NaN	NaN	NaN
Q96HD9	N-acyl-aromatic-L-amino acid amidohydrolase (carboxylate-forming) (EC 3.5.1.114) (Acylase III) (Aminoacylase-3) (ACY-3) (Aspartoacylase-2) (Hepatitis C virus core-binding protein 1) (HCBP1) (HCV core-binding protein 1)	ACY3	HLQLQYPELSCQVFLYQR	1xiodoTMT6plex [C11]	Q96HD9 [142-159]	152	6.36585	NaN	NaN
Q96HD9	N-acyl-aromatic-L-amino acid amidohydrolase (carboxylate-forming) (EC 3.5.1.114) (Acylase III) (Aminoacylase-3) (ACY-3) (Aspartoacylase-2) (Hepatitis C virus core-binding protein 1) (HCBP1) (HCV core-binding protein 1)	ACY3	SSHEVFAMHLCR	1xiodoTMT6plex [C11]	Q96HD9 [130-141]	140	NaN	1.04547	NaN
P00813	Adenosine deaminase (EC 3.5.4.4) (Adenosine aminohydrolase)	ADA	LRQENMHFEICPWSSYLTGAWKPDTEHAVIR	1xiodoTMT6plex [C11]	P00813 [252-282]	262	NaN	4.11511	NaN
P00813	Adenosine deaminase (EC 3.5.4.4) (Adenosine aminohydrolase)	ADA	VVELCK	1xiodoTMT6plex [C5]	P00813 [165-170]	169	NaN	6.45137	NaN
Q9NZK5	Adenosine deaminase 2 (EC 3.5.4.4) (Cat eye syndrome critical region protein 1)	ADA2	DIPIEVCPISNQVLK	1xiodoTMT6plex [C7]	Q9NZK5 [402-416]	408	6.85802	7.44557	NaN
O14672	Disintegrin and metalloproteinase domain-containing protein 10 (ADAM 10) (EC 3.4.24.81) (CDw156) (Kuzbanian protein homolog) (Mammalian disintegrin-metalloprotease) (CD antigen CD156c)	ADAM10	MDPSTCASTGSVQWSR	1xiodoTMT6plex [C6]	O14672 [602-617]	607	82.2781	NaN	72.505
O14672	Disintegrin and metalloproteinase domain-containing protein 10 (ADAM 10) (EC 3.4.24.81) (CDw156) (Kuzbanian protein homolog) (Mammalian disintegrin-metalloprotease) (CD antigen CD156c)	ADAM10	YGPQGGCADHSVFER	1xiodoTMT6plex [C7]	O14672 [167-181]	173	29.6175	NaN	NaN
O14672	Disintegrin and metalloproteinase domain-containing protein 10 (ADAM 10) (EC 3.4.24.81) (CDw156) (Kuzbanian protein homolog) (Mammalian disintegrin-metalloprotease) (CD antigen CD156c)	ADAM10	GYCDVFMR	1xiodoTMT6plex [C3]	O14672 [637-644]	639	NaN	NaN	NaN
O14672	Disintegrin and metalloproteinase domain-containing protein 10 (ADAM 10) (EC 3.4.24.81) (CDw156) (Kuzbanian protein homolog) (Mammalian disintegrin-metalloprotease) (CD antigen CD156c)	ADAM10	CRDDSDCAR	2xiodoTMT6plex [C1;C7]	O14672 [524-532]	524;530	NaN	NaN	75.3822
P55265	Double-stranded RNA-specific adenosine deaminase (DRADA) (EC 3.5.4.37) (136 kDa double-stranded RNA-binding protein) (p136) (Interferon-inducible protein 4) (IFI-4) (K88DSRBP)	ADAR	GETVNDCHAEIISR	1xiodoTMT6plex [C7]	P55265 [903-916]	909	7.94763	31.4037	11.073
P55265	Double-stranded RNA-specific adenosine deaminase (DRADA) (EC 3.5.4.37) (136 kDa double-stranded RNA-binding protein) (p136) (Interferon-inducible protein 4) (IFI-4) (K88DSRBP)	ADAR	FQYCVAVGAQTFPSVSAPSKK	1xiodoTMT6plex [C4]	P55265 [646-666]	649	11.7852	17.3209	16.2139
P55265	Double-stranded RNA-specific adenosine deaminase (DRADA) (EC 3.5.4.37) (136 kDa double-stranded RNA-binding protein) (p136) (Interferon-inducible protein 4) (IFI-4) (K88DSRBP)	ADAR	NAEFLTCNIPTSNASNNMVTTEK	1xiodoTMT6plex [C7]	P55265 [386-408]	392	5.0575	6.84828	9.86899
P55265	Double-stranded RNA-specific adenosine deaminase (DRADA) (EC 3.5.4.37) (136 kDa double-stranded RNA-binding protein) (p136) (Interferon-inducible protein 4) (IFI-4) (K88DSRBP)	ADAR	FQYCVAVGAQTFPSVSAPSK	1xiodoTMT6plex [C4]	P55265 [646-665]	649	10.3452	12.0891	19.2779
P55265	Double-stranded RNA-specific adenosine deaminase (DRADA) (EC 3.5.4.37) (136 kDa double-stranded RNA-binding protein) (p136) (Interferon-inducible protein 4) (IFI-4) (K88DSRBP)	ADAR	CFNTLTNSFQPSLLGR	1xiodoTMT6plex [C1]	P55265 [851-866]	851	6.96437	NaN	2.72577
P55265	Double-stranded RNA-specific adenosine deaminase (DRADA) (EC 3.5.4.37) (136 kDa double-stranded RNA-binding protein) (p136) (Interferon-inducible protein 4) (IFI-4) (K88DSRBP)	ADAR	SPVTTLLECMHK	1xiodoTMT6plex [C9]	P55265 [614-625]	622	14.5207	12.2655	17.8527
P55265	Double-stranded RNA-specific adenosine deaminase (DRADA) (EC 3.5.4.37) (136 kDa double-stranded RNA-binding protein) (p136) (Interferon-inducible protein 4) (IFI-4) (K88DSRBP)	ADAR	KLTECQLK	1xiodoTMT6plex [C5]	P55265 [495-502]	499	NaN	9.90184	NaN
P55265	Double-stranded RNA-specific adenosine deaminase (DRADA) (EC 3.5.4.37) (136 kDa double-stranded RNA-binding protein) (p136) (Interferon-inducible protein 4) (IFI-4) (K88DSRBP)	ADAR	LGNSCEFR	1xiodoTMT6plex [C5]	P55265 [626-633]	630	12.2829	NaN	15.6576
P55265	Double-stranded RNA-specific adenosine deaminase (DRADA) (EC 3.5.4.37) (136 kDa double-stranded RNA-binding protein) (p136) (Interferon-inducible protein 4) (IFI-4) (K88DSRBP)	ADAR	LTECQLK	1xiodoTMT6plex [C4]	P55265 [496-502]	499	9.01034	NaN	12.2727
P35611	Alpha-adducin (Erythrocyte adducin subunit alpha)	ADD1	CVVHIHTPAGAAVSAMK	1xiodoTMT6plex [C1]	P35611 [236-252]	236	NaN	6.90857	NaN
P35611	Alpha-adducin (Erythrocyte adducin subunit alpha)	ADD1	TAGPQSQVLCGVVMDR	1xiodoTMT6plex [C10]	P35611 [516-531]	525	12.462	NaN	9.88275
P35611	Alpha-adducin (Erythrocyte adducin subunit alpha)	ADD1	KYSDVEVPASVTGYSFASDGDSGTCSPLR	1xiodoTMT6plex [C25]	P35611 [406-434]	430	NaN	8.38906	NaN
P35611	Alpha-adducin (Erythrocyte adducin subunit alpha)	ADD1	YSDVEVPASVTGYSFASDGDSGTCSPLR	1xiodoTMT6plex [C24]	P35611 [407-434]	430	2.41017	7.29073	NaN
P35611	Alpha-adducin (Erythrocyte adducin subunit alpha)	ADD1	CGLLPISPEALSLGEVAYHDYHGILVDEEEK	1xiodoTMT6plex [C1]	P35611 [253-283]	253	NaN	NaN	NaN
P35611	Alpha-adducin (Erythrocyte adducin subunit alpha)	ADD1	VSMILQSPAFCEELESMIQEQFKK	1xiodoTMT6plex [C11]	P35611 [58-81]	68	NaN	NaN	NaN
Q9UEY8	Gamma-adducin (Adducin-like protein 70)	ADD3	VLGPSCK	1xiodoTMT6plex [C6]	Q9UEY8 [281-287]	286	NaN	13.0767	NaN
Q9UHX3	Adhesion G protein-coupled receptor E2 (EGF-like module receptor 2) (EGF-like module-containing mucin-like hormone receptor-like 2) (CD antigen CD312)	ADGRE2	FSDCWNTEGSYDCVCSPGYEPVSGAK	3xiodoTMT6plex [C4;C13;C15]	Q9UHX3 [82-107];P48960 [79-104]	85;94;99	96.5858	NaN	80.1315
Q9UHX3	Adhesion G protein-coupled receptor E2 (EGF-like module receptor 2) (EGF-like module-containing mucin-like hormone receptor-like 2) (CD antigen CD312)	ADGRE2	DTVCEDMTFSTWTPPPGVHSQTLSR	1xiodoTMT6plex [C4]	Q9UHX3 [256-280];P48960 [253-277]	259	82.6405	84.8874	9.37208
Q9UHX3	Adhesion G protein-coupled receptor E2 (EGF-like module receptor 2) (EGF-like module-containing mucin-like hormone receptor-like 2) (CD antigen CD312)	ADGRE2	CNPGFSSFSEIITTPMETCDDINECATLSK	3xiodoTMT6plex [C1;C19;C25]	Q9UHX3 [47-76]	47;65;71	95.6706	NaN	49.9129
Q9UHX3	Adhesion G protein-coupled receptor E2 (EGF-like module receptor 2) (EGF-like module-containing mucin-like hormone receptor-like 2) (CD antigen CD312)	ADGRE2	LQQHCVASHLLDGLEDVLR	1xiodoTMT6plex [C5]	Q9UHX3 [324-342]	328	69.6578	NaN	NaN
Q9UHX3	Adhesion G protein-coupled receptor E2 (EGF-like module receptor 2) (EGF-like module-containing mucin-like hormone receptor-like 2) (CD antigen CD312)	ADGRE2	CWLQPEK	1xiodoTMT6plex [C1]	Q9UHX3 [676-682]	676	47.7251	NaN	NaN
Q9UHX3	Adhesion G protein-coupled receptor E2 (EGF-like module receptor 2) (EGF-like module-containing mucin-like hormone receptor-like 2) (CD antigen CD312)	ADGRE2	CRPGWKPR	1xiodoTMT6plex [C1]	Q9UHX3 [240-247];P48960 [237-244]	240	82.4476	NaN	37.9621
P48960	Adhesion G protein-coupled receptor E5 (Leukocyte antigen CD97) (CD antigen CD97) [Cleaved into: Adhesion G protein-coupled receptor E5 subunit alpha; Adhesion G protein-coupled receptor E5 subunit beta]	ADGRE5	GGHWATEGCQVLGSK	1xiodoTMT6plex [C9]	P48960 [505-519]	513	88.0993	88.8377	55.3762
P48960	Adhesion G protein-coupled receptor E5 (Leukocyte antigen CD97) (CD antigen CD97) [Cleaved into: Adhesion G protein-coupled receptor E5 subunit alpha; Adhesion G protein-coupled receptor E5 subunit beta]	ADGRE5	CNPGFSSFSEIITTPTETCDDINECATPSK	3xiodoTMT6plex [C1;C19;C25]	P48960 [44-73]	44;62;68	96.4244	96.5132	42.7485
P11766	Alcohol dehydrogenase class-3 (EC 1.1.1.1) (Alcohol dehydrogenase 5) (Alcohol dehydrogenase class chi chain) (Alcohol dehydrogenase class-III) (Glutathione-dependent formaldehyde dehydrogenase) (FALDH) (FDH) (GSH-FDH) (EC 1.1.1.-) (S-(hydroxymethyl)glutathione dehydrogenase) (EC 1.1.1.284)	ADH5	VCLLGCGISTGYGAAVNTAK	2xiodoTMT6plex [C2;C6]	P11766 [169-188]	170;174	1.99265	NaN	1.16233
P11766	Alcohol dehydrogenase class-3 (EC 1.1.1.1) (Alcohol dehydrogenase 5) (Alcohol dehydrogenase class chi chain) (Alcohol dehydrogenase class-III) (Glutathione-dependent formaldehyde dehydrogenase) (FALDH) (FDH) (GSH-FDH) (EC 1.1.1.-) (S-(hydroxymethyl)glutathione dehydrogenase) (EC 1.1.1.284)	ADH5	AGDTVIPLYIPQCGECK	2xiodoTMT6plex [C13;C16]	P11766 [85-101]	97;100	5.50264	3.45857	2.73537
P11766	Alcohol dehydrogenase class-3 (EC 1.1.1.1) (Alcohol dehydrogenase 5) (Alcohol dehydrogenase class chi chain) (Alcohol dehydrogenase class-III) (Glutathione-dependent formaldehyde dehydrogenase) (FALDH) (FDH) (GSH-FDH) (EC 1.1.1.-) (S-(hydroxymethyl)glutathione dehydrogenase) (EC 1.1.1.284)	ADH5	IDPLAPLDKVCLLGCGISTGYGAAVNTAK	2xiodoTMT6plex [C11;C15]	P11766 [160-188]	170;174	NaN	0.700516	NaN
P11766	Alcohol dehydrogenase class-3 (EC 1.1.1.1) (Alcohol dehydrogenase 5) (Alcohol dehydrogenase class chi chain) (Alcohol dehydrogenase class-III) (Glutathione-dependent formaldehyde dehydrogenase) (FALDH) (FDH) (GSH-FDH) (EC 1.1.1.-) (S-(hydroxymethyl)glutathione dehydrogenase) (EC 1.1.1.284)	ADH5	LEPGSVCAVFGLGGVGLAVIMGCK	2xiodoTMT6plex [C7;C23]	P11766 [189-212]	195;211	NaN	2.58991	NaN
P11766	Alcohol dehydrogenase class-3 (EC 1.1.1.1) (Alcohol dehydrogenase 5) (Alcohol dehydrogenase class chi chain) (Alcohol dehydrogenase class-III) (Glutathione-dependent formaldehyde dehydrogenase) (FALDH) (FDH) (GSH-FDH) (EC 1.1.1.-) (S-(hydroxymethyl)glutathione dehydrogenase) (EC 1.1.1.284)	ADH5	LKAGDTVIPLYIPQCGECK	2xiodoTMT6plex [C15;C18]	P11766 [83-101]	97;100	NaN	NaN	9.43405
P11766	Alcohol dehydrogenase class-3 (EC 1.1.1.1) (Alcohol dehydrogenase 5) (Alcohol dehydrogenase class chi chain) (Alcohol dehydrogenase class-III) (Glutathione-dependent formaldehyde dehydrogenase) (FALDH) (FDH) (GSH-FDH) (EC 1.1.1.-) (S-(hydroxymethyl)glutathione dehydrogenase) (EC 1.1.1.284)	ADH5	TNLCQK	1xiodoTMT6plex [C4]	P11766 [108-113]	111	NaN	NaN	3.04008
P11766	Alcohol dehydrogenase class-3 (EC 1.1.1.1) (Alcohol dehydrogenase 5) (Alcohol dehydrogenase class chi chain) (Alcohol dehydrogenase class-III) (Glutathione-dependent formaldehyde dehydrogenase) (FALDH) (FDH) (GSH-FDH) (EC 1.1.1.-) (S-(hydroxymethyl)glutathione dehydrogenase) (EC 1.1.1.284)	ADH5	FCLNPK	1xiodoTMT6plex [C2]	P11766 [102-107]	103	9.85383	NaN	NaN
Q9GZN8	Adipose-secreted signaling protein	ADISSP	EEILLACEGGTGTCVR	2xiodoTMT6plex [C7;C14]	Q9GZN8 [118-133]	124;131	6.86435	NaN	NaN
Q9GZN8	Adipose-secreted signaling protein	ADISSP	EGVLKEEILLACEGGTGTCVR	2xiodoTMT6plex [C12;C19]	Q9GZN8 [113-133]	124;131	5.14599	NaN	NaN
P55263	Adenosine kinase (AK) (EC 2.7.1.20) (Adenosine 5'-phosphotransferase)	ADK	AAEAHVDAHYYEQNEQPTGTCAACITGDNR	2xiodoTMT6plex [C21;C24]	P55263 [120-149]	140;143	NaN	5.06832	NaN
P55263	Adenosine kinase (AK) (EC 2.7.1.20) (Adenosine 5'-phosphotransferase)	ADK	SLIANLAAANCYKK	1xiodoTMT6plex [C11]	P55263 [150-163]	160	NaN	6.31896	NaN
P55263	Adenosine kinase (AK) (EC 2.7.1.20) (Adenosine 5'-phosphotransferase)	ADK	AATFFGCIGIDK	1xiodoTMT6plex [C7]	P55263 [100-111]	106	4.34435	5.97704	NaN
P55263	Adenosine kinase (AK) (EC 2.7.1.20) (Adenosine 5'-phosphotransferase)	ADK	SLIANLAAANCYK	1xiodoTMT6plex [C11]	P55263 [150-162]	160	NaN	NaN	3.63043
Q9H2P0	Activity-dependent neuroprotector homeobox protein (Activity-dependent neuroprotective protein)	ADNP	QADSVEQAVYYCK	1xiodoTMT6plex [C12]	Q9H2P0 [156-168]	167	NaN	7.39466	NaN
Q9H2P0	Activity-dependent neuroprotector homeobox protein (Activity-dependent neuroprotective protein)	ADNP	YLPTDTLLNHMLIHGLSCPYCR	2xiodoTMT6plex [C18;C21]	Q9H2P0 [497-518]	514;517	26.6431	10.8719	NaN
Q9H2P0	Activity-dependent neuroprotector homeobox protein (Activity-dependent neuroprotective protein)	ADNP	EESSIHCK	1xiodoTMT6plex [C7]	Q9H2P0 [217-224]	223	6.94925	15.6062	NaN
Q96SZ5	2-aminoethanethiol dioxygenase (EC 1.13.11.19) (Cysteamine dioxygenase)	ADO	AEYTEASGPCILTPHR	1xiodoTMT6plex [C10]	Q96SZ5 [174-189]	183	NaN	NaN	NaN
Q96SZ5	2-aminoethanethiol dioxygenase (EC 1.13.11.19) (Cysteamine dioxygenase)	ADO	EVWLLETPQADDFWCEGEPYPGPK	1xiodoTMT6plex [C15]	Q96SZ5 [244-267]	258	NaN	2.38542	NaN
Q9BRR6	ADP-dependent glucokinase (ADP-GK) (ADPGK) (EC 2.7.1.147) (RbBP-35)	ADPGK	VAGTQACATETIDTSR	1xiodoTMT6plex [C7]	Q9BRR6 [409-424]	415	47.8725	54.6298	76.0051
Q9BRR6	ADP-dependent glucokinase (ADP-GK) (ADPGK) (EC 2.7.1.147) (RbBP-35)	ADPGK	SLWSSLCLGPAPAPPGPVSPEGR	1xiodoTMT6plex [C7]	Q9BRR6 [34-56]	40	NaN	NaN	NaN
Q9BRR6	ADP-dependent glucokinase (ADP-GK) (ADPGK) (EC 2.7.1.147) (RbBP-35)	ADPGK	VLLCGPVGPK	1xiodoTMT6plex [C4]	Q9BRR6 [175-184]	178	7.43692	NaN	5.8559
Q9NX46	ADP-ribosylhydrolase ARH3 (ADP-ribose glycohydrolase ARH3) (ADP-ribosylhydrolase 3) (O-acetyl-ADP-ribose deacetylase ARH3) (EC 3.5.1.-) (Poly(ADP-ribose) glycohydrolase ARH3) (EC 3.2.1.143) ([Protein ADP-ribosylarginine] hydrolase-like protein 2) ([Protein ADP-ribosylserine] hydrolase) (EC 3.2.2.-)	ADPRS	CMEPDPEIPSAFNSLQR	1xiodoTMT6plex [C1]	Q9NX46 [287-303]	287	NaN	2.5943	NaN
Q16186	Proteasomal ubiquitin receptor ADRM1 (110 kDa cell membrane glycoprotein) (Gp110) (Adhesion-regulating molecule 1) (ARM-1) (Proteasome regulatory particle non-ATPase 13) (hRpn13) (Rpn13 homolog)	ADRM1	TSGNVEDDLIIFPDDCEFKR	1xiodoTMT6plex [C16]	Q16186 [65-84]	80	4.51078	9.19912	3.47976
Q16186	Proteasomal ubiquitin receptor ADRM1 (110 kDa cell membrane glycoprotein) (Gp110) (Adhesion-regulating molecule 1) (ARM-1) (Proteasome regulatory particle non-ATPase 13) (hRpn13) (Rpn13 homolog)	ADRM1	TSGNVEDDLIIFPDDCEFK	1xiodoTMT6plex [C16]	Q16186 [65-83]	80	3.91703	3.25042	3.43604
Q16186	Proteasomal ubiquitin receptor ADRM1 (110 kDa cell membrane glycoprotein) (Gp110) (Adhesion-regulating molecule 1) (ARM-1) (Proteasome regulatory particle non-ATPase 13) (hRpn13) (Rpn13 homolog)	ADRM1	RVPQCPSGR	1xiodoTMT6plex [C5]	Q16186 [84-92]	88	8.5111	NaN	NaN
P30566	Adenylosuccinate lyase (ADSL) (ASL) (EC 4.3.2.2) (Adenylosuccinase) (ASase)	ADSL	YASPEMCFVFSDR	1xiodoTMT6plex [C7]	P30566 [21-33]	27	4.02966	NaN	1.02637
P30566	Adenylosuccinate lyase (ADSL) (ASL) (EC 4.3.2.2) (Adenylosuccinase) (ASase)	ADSL	CCLWIQDLCMDLQNLKR	3xiodoTMT6plex [C1;C2;C9]	P30566 [172-188]	172;173;180	NaN	1.64456	NaN
P30520	Adenylosuccinate synthetase isozyme 2 (AMPSase 2) (AdSS 2) (EC 6.3.4.4) (Adenylosuccinate synthetase, acidic isozyme) (Adenylosuccinate synthetase, liver isozyme) (L-type adenylosuccinate synthetase) (IMP--aspartate ligase 2)	ADSS2	VVDLLAQDADIVCR	1xiodoTMT6plex [C13]	P30520 [46-59]	58	6.92258	5.74737	3.58702
P30520	Adenylosuccinate synthetase isozyme 2 (AMPSase 2) (AdSS 2) (EC 6.3.4.4) (Adenylosuccinate synthetase, acidic isozyme) (Adenylosuccinate synthetase, liver isozyme) (L-type adenylosuccinate synthetase) (IMP--aspartate ligase 2)	ADSS2	MCDLVSDFDGFSER	1xiodoTMT6plex [C2]	P30520 [181-194]	182	16.3101	NaN	NaN
P51826	AF4/FMR2 family member 3 (Lymphoid nuclear protein related to AF4) (Protein LAF-4)	AFF3	ALNYAEAALSFIECGNAMEQGPMESK	1xiodoTMT6plex [C14]	P51826 [1001-1026]	1014	NaN	NaN	NaN
Q9Y4W6	AFG3-like protein 2 (EC 3.4.24.-) (Paraplegin-like protein)	AFG3L2	KNAPCILFIDEIDAVGR	1xiodoTMT6plex [C5]	Q9Y4W6 [398-414]	402	NaN	6.92229	NaN
Q9Y4W6	AFG3-like protein 2 (EC 3.4.24.-) (Paraplegin-like protein)	AFG3L2	LASLTPGFSGADVANVCNEAALIAAR	1xiodoTMT6plex [C17]	Q9Y4W6 [509-534]	525	9.35746	1.39106	7.06119
Q9Y4W6	AFG3-like protein 2 (EC 3.4.24.-) (Paraplegin-like protein)	AFG3L2	NAPCILFIDEIDAVGR	1xiodoTMT6plex [C4]	Q9Y4W6 [399-414]	402	11.3281	NaN	NaN
Q6ULP2	Aftiphilin	AFTPH	IFEACFPSILVPDAEEEVTSLK	1xiodoTMT6plex [C5]	Q6ULP2 [655-676]	659	NaN	6.43268	NaN
Q99490	Arf-GAP with GTPase, ANK repeat and PH domain-containing protein 2 (AGAP-2) (Centaurin-gamma-1) (Cnt-g1) (GTP-binding and GTPase-activating protein 2) (GGAP2) (Phosphatidylinositol 3-kinase enhancer) (PIKE)	AGAP2	ALSTDCTPSGDLSPLSR	1xiodoTMT6plex [C6]	Q99490 [806-822]	811	8.93279	NaN	9.53575
Q99490	Arf-GAP with GTPase, ANK repeat and PH domain-containing protein 2 (AGAP-2) (Centaurin-gamma-1) (Cnt-g1) (GTP-binding and GTPase-activating protein 2) (GGAP2) (Phosphatidylinositol 3-kinase enhancer) (PIKE)	AGAP2	DAWVQAIESQILASLQCCESSK	2xiodoTMT6plex [C17;C18]	Q99490 [899-920]	915;916	NaN	3.51129	NaN
Q53H12	Acylglycerol kinase, mitochondrial (hAGK) (EC 2.7.1.107) (EC 2.7.1.138) (EC 2.7.1.94) (Multiple substrate lipid kinase) (HsMuLK) (MuLK) (Multi-substrate lipid kinase)	AGK	AACQEAQVFGNQLIPPNAQVK	1xiodoTMT6plex [C3]	Q53H12 [41-61]	43	7.56979	7.4405	8.27802
Q53H12	Acylglycerol kinase, mitochondrial (hAGK) (EC 2.7.1.107) (EC 2.7.1.138) (EC 2.7.1.94) (Multiple substrate lipid kinase) (HsMuLK) (MuLK) (Multi-substrate lipid kinase)	AGK	EDFLNICIEPDTISK	1xiodoTMT6plex [C7]	Q53H12 [328-342]	334	43.0562	43.5753	NaN
Q53H12	Acylglycerol kinase, mitochondrial (hAGK) (EC 2.7.1.107) (EC 2.7.1.138) (EC 2.7.1.94) (Multiple substrate lipid kinase) (HsMuLK) (MuLK) (Multi-substrate lipid kinase)	AGK	KATVFLNPAACK	1xiodoTMT6plex [C11]	Q53H12 [62-73]	72	NaN	NaN	12.9663
Q53H12	Acylglycerol kinase, mitochondrial (hAGK) (EC 2.7.1.107) (EC 2.7.1.138) (EC 2.7.1.94) (Multiple substrate lipid kinase) (HsMuLK) (MuLK) (Multi-substrate lipid kinase)	AGK	ATVFLNPAACK	1xiodoTMT6plex [C10]	Q53H12 [63-73]	72	49.629	NaN	NaN
P35573	Glycogen debranching enzyme (Glycogen debrancher) [Includes: 4-alpha-glucanotransferase (EC 2.4.1.25) (Oligo-1,4-1,4-glucantransferase); Amylo-alpha-1,6-glucosidase (Amylo-1,6-glucosidase) (EC 3.2.1.33) (Dextrin 6-alpha-D-glucosidase)]	AGL	VGADNHVLPLDCVTLQTFLAK	1xiodoTMT6plex [C12]	P35573 [115-135]	126	NaN	9.92778	NaN
P35573	Glycogen debranching enzyme (Glycogen debrancher) [Includes: 4-alpha-glucanotransferase (EC 2.4.1.25) (Oligo-1,4-1,4-glucantransferase); Amylo-alpha-1,6-glucosidase (Amylo-1,6-glucosidase) (EC 3.2.1.33) (Dextrin 6-alpha-D-glucosidase)]	AGL	CLGPFDEWESR	1xiodoTMT6plex [C1]	P35573 [136-146]	136	NaN	NaN	NaN
P35573	Glycogen debranching enzyme (Glycogen debrancher) [Includes: 4-alpha-glucanotransferase (EC 2.4.1.25) (Oligo-1,4-1,4-glucantransferase); Amylo-alpha-1,6-glucosidase (Amylo-1,6-glucosidase) (EC 3.2.1.33) (Dextrin 6-alpha-D-glucosidase)]	AGL	EDDSDKYCK	1xiodoTMT6plex [C8]	P35573 [74-82]	81	NaN	NaN	NaN
Q9UL18	Protein argonaute-1 (Argonaute1) (hAgo1) (Argonaute RISC catalytic component 1) (Eukaryotic translation initiation factor 2C 1) (eIF-2C 1) (eIF2C 1) (Putative RNA-binding protein Q99)	AGO1	VGDTLLGMATQCVQVK	1xiodoTMT6plex [C12]	Q9UL18 [533-548];Q9HCK5 [527-542]	544	NaN	NaN	NaN
Q9UL18	Protein argonaute-1 (Argonaute1) (hAgo1) (Argonaute RISC catalytic component 1) (Eukaryotic translation initiation factor 2C 1) (eIF-2C 1) (eIF2C 1) (Putative RNA-binding protein Q99)	AGO1	VEVTHCGQMK	1xiodoTMT6plex [C6]	Q9UL18 [265-274];Q9HCK5 [257-266]	270	NaN	NaN	NaN
Q9UKV8	Protein argonaute-2 (Argonaute2) (hAgo2) (EC 3.1.26.n2) (Argonaute RISC catalytic component 2) (Eukaryotic translation initiation factor 2C 2) (eIF-2C 2) (eIF2C 2) (PAZ Piwi domain protein) (PPD) (Protein slicer)	AGO2	HTYLPLEVCNIVAGQR	1xiodoTMT6plex [C9]	Q9UKV8 [336-351];Q9UL18 [334-349];Q9HCK5 [326-341]	344	5.31572	6.96001	4.62539
Q9UKV8	Protein argonaute-2 (Argonaute2) (hAgo2) (EC 3.1.26.n2) (Argonaute RISC catalytic component 2) (Eukaryotic translation initiation factor 2C 2) (eIF-2C 2) (eIF2C 2) (PAZ Piwi domain protein) (PPD) (Protein slicer)	AGO2	TTPQTLSNLCLK	1xiodoTMT6plex [C10]	Q9UKV8 [555-566]	564	12.7931	NaN	NaN
Q9UKV8	Protein argonaute-2 (Argonaute2) (hAgo2) (EC 3.1.26.n2) (Argonaute RISC catalytic component 2) (Eukaryotic translation initiation factor 2C 2) (eIF-2C 2) (eIF2C 2) (PAZ Piwi domain protein) (PPD) (Protein slicer)	AGO2	DAGMPIQGQPCFCK	2xiodoTMT6plex [C11;C13]	Q9UKV8 [480-493];Q9UL18 [478-491];Q9HCK5 [472-485]	490;492	3.74331	4.3234	3.15857
Q9UKV8	Protein argonaute-2 (Argonaute2) (hAgo2) (EC 3.1.26.n2) (Argonaute RISC catalytic component 2) (Eukaryotic translation initiation factor 2C 2) (eIF-2C 2) (eIF2C 2) (PAZ Piwi domain protein) (PPD) (Protein slicer)	AGO2	YPHLPCLQVGQEQK	1xiodoTMT6plex [C6]	Q9UKV8 [322-335];Q9UL18 [320-333];Q9HCK5 [312-325]	327	8.41178	NaN	NaN
Q9UKV8	Protein argonaute-2 (Argonaute2) (hAgo2) (EC 3.1.26.n2) (Argonaute RISC catalytic component 2) (Eukaryotic translation initiation factor 2C 2) (eIF-2C 2) (eIF2C 2) (PAZ Piwi domain protein) (PPD) (Protein slicer)	AGO2	SFFTASEGCSNPLGGGR	1xiodoTMT6plex [C9]	Q9UKV8 [180-196]	188	16.0286	NaN	NaN
Q9UKV8	Protein argonaute-2 (Argonaute2) (hAgo2) (EC 3.1.26.n2) (Argonaute RISC catalytic component 2) (Eukaryotic translation initiation factor 2C 2) (eIF-2C 2) (eIF2C 2) (PAZ Piwi domain protein) (PPD) (Protein slicer)	AGO2	VEITHCGQMK	1xiodoTMT6plex [C6]	Q9UKV8 [267-276]	272	NaN	23.8293	NaN
Q99943	1-acyl-sn-glycerol-3-phosphate acyltransferase alpha (EC 2.3.1.51) (1-acylglycerol-3-phosphate O-acyltransferase 1) (1-AGP acyltransferase 1) (1-AGPAT 1) (Lysophosphatidic acid acyltransferase alpha) (LPAAT-alpha) (Protein G15)	AGPAT1	RFTSGQCQVR	1xiodoTMT6plex [C7]	Q99943 [223-232]	229	NaN	NaN	NaN
Q9NUQ2	1-acyl-sn-glycerol-3-phosphate acyltransferase epsilon (EC 2.3.1.51) (1-acylglycerol-3-phosphate O-acyltransferase 5) (1-AGP acyltransferase 5) (1-AGPAT 5) (Lysophosphatidic acid acyltransferase epsilon) (LPAAT-epsilon)	AGPAT5	ESPTMTEFLCK	1xiodoTMT6plex [C10]	Q9NUQ2 [243-253]	252	NaN	8.53997	NaN
Q9NUQ2	1-acyl-sn-glycerol-3-phosphate acyltransferase epsilon (EC 2.3.1.51) (1-acylglycerol-3-phosphate O-acyltransferase 5) (1-AGP acyltransferase 5) (1-AGPAT 5) (Lysophosphatidic acid acyltransferase epsilon) (LPAAT-epsilon)	AGPAT5	ATHVAFDCMK	1xiodoTMT6plex [C8]	Q9NUQ2 [210-219]	217	NaN	8.55725	NaN
O00116	Alkyldihydroxyacetonephosphate synthase, peroxisomal (Alkyl-DHAP synthase) (EC 2.5.1.26) (Aging-associated gene 5 protein) (Alkylglycerone-phosphate synthase)	AGPS	IPDIVLWPTCHDDVVK	1xiodoTMT6plex [C10]	O00116 [205-220]	214	NaN	17.6523	NaN
O00116	Alkyldihydroxyacetonephosphate synthase, peroxisomal (Alkyl-DHAP synthase) (EC 2.5.1.26) (Aging-associated gene 5 protein) (Alkylglycerone-phosphate synthase)	AGPS	YGSVAFPNFEQGVACLR	1xiodoTMT6plex [C15]	O00116 [390-406]	404	5.64313	NaN	5.43698
O00116	Alkyldihydroxyacetonephosphate synthase, peroxisomal (Alkyl-DHAP synthase) (EC 2.5.1.26) (Aging-associated gene 5 protein) (Alkylglycerone-phosphate synthase)	AGPS	GVQFAPFSTCR	1xiodoTMT6plex [C10]	O00116 [556-566]	565	NaN	NaN	NaN
Q8WYP5	Protein ELYS (Embryonic large molecule derived from yolk sac) (Protein MEL-28) (Putative AT-hook-containing transcription factor 1)	AHCTF1	LVCSGENDNHGQIANLPSAVTSDQK	1xiodoTMT6plex [C3]	Q8WYP5 [1626-1650]	1628	NaN	17.4934	NaN
Q8WYP5	Protein ELYS (Embryonic large molecule derived from yolk sac) (Protein MEL-28) (Putative AT-hook-containing transcription factor 1)	AHCTF1	CLVAGLLSPR	1xiodoTMT6plex [C1]	Q8WYP5 [521-530]	521	6.87189	7.92909	9.28448
Q8WYP5	Protein ELYS (Embryonic large molecule derived from yolk sac) (Protein MEL-28) (Putative AT-hook-containing transcription factor 1)	AHCTF1	CAVPVETEWLK	1xiodoTMT6plex [C1]	Q8WYP5 [1261-1271]	1261	NaN	NaN	8.5042
P23526	Adenosylhomocysteinase (AdoHcyase) (EC 3.13.2.1) (S-adenosyl-L-homocysteine hydrolase)	AHCY	QAQYLGMSCDGPFKPDHYR	1xiodoTMT6plex [C9]	P23526 [413-431]	421	8.91319	10.7699	32.8054
P23526	Adenosylhomocysteinase (AdoHcyase) (EC 3.13.2.1) (S-adenosyl-L-homocysteine hydrolase)	AHCY	SKFDNLYGCR	1xiodoTMT6plex [C9]	P23526 [187-196]	195	NaN	NaN	4.49406
P23526	Adenosylhomocysteinase (AdoHcyase) (EC 3.13.2.1) (S-adenosyl-L-homocysteine hydrolase)	AHCY	FDNLYGCR	1xiodoTMT6plex [C7]	P23526 [189-196]	195	3.15402	2.54428	4.99904
O43865	S-adenosylhomocysteine hydrolase-like protein 1 (DC-expressed AHCY-like molecule) (IP(3)Rs binding protein released with IP(3)) (IRBIT) (Putative adenosylhomocysteinase 2) (S-adenosyl-L-homocysteine hydrolase 2) (AdoHcyase 2)	AHCYL1	QVDVVITCTGNK	1xiodoTMT6plex [C8]	O43865 [366-377]	373	8.56691	8.48437	7.79542
O43865	S-adenosylhomocysteine hydrolase-like protein 1 (DC-expressed AHCY-like molecule) (IP(3)Rs binding protein released with IP(3)) (IRBIT) (Putative adenosylhomocysteinase 2) (S-adenosyl-L-homocysteine hydrolase 2) (AdoHcyase 2)	AHCYL1	NSCIVCNMGHSNTEIDVTSLR	2xiodoTMT6plex [C3;C6]	O43865 [390-410]	392;395	6.7492	7.60503	NaN
O43865	S-adenosylhomocysteine hydrolase-like protein 1 (DC-expressed AHCY-like molecule) (IP(3)Rs binding protein released with IP(3)) (IRBIT) (Putative adenosylhomocysteinase 2) (S-adenosyl-L-homocysteine hydrolase 2) (AdoHcyase 2)	AHCYL1	LCVPAMNVNDSVTK	1xiodoTMT6plex [C2]	O43865 [271-284]	272	NaN	NaN	6.2655
O43865	S-adenosylhomocysteine hydrolase-like protein 1 (DC-expressed AHCY-like molecule) (IP(3)Rs binding protein released with IP(3)) (IRBIT) (Putative adenosylhomocysteinase 2) (S-adenosyl-L-homocysteine hydrolase 2) (AdoHcyase 2)	AHCYL1	GESEDDFWWCIDR	1xiodoTMT6plex [C10]	O43865 [202-214]	211	3.48247	NaN	NaN
O43865	S-adenosylhomocysteine hydrolase-like protein 1 (DC-expressed AHCY-like molecule) (IP(3)Rs binding protein released with IP(3)) (IRBIT) (Putative adenosylhomocysteinase 2) (S-adenosyl-L-homocysteine hydrolase 2) (AdoHcyase 2)	AHCYL1	QVVVCGYGEVGK	1xiodoTMT6plex [C5]	O43865 [313-324]	317	NaN	NaN	NaN
Q5TGY3	Transcription factor Gibbin (AT-hook DNA-binding motif-containing protein 1)	AHDC1	NCGFQGTEAR	1xiodoTMT6plex [C2]	Q5TGY3 [790-799]	791	14.5862	NaN	NaN
Q09666	Neuroblast differentiation-associated protein AHNAK (Desmoyokin)	AHNAK	SSGCDVNLPGVNVK	1xiodoTMT6plex [C4]	Q09666 [5499-5512]	5502	NaN	6.28948	NaN
Q09666	Neuroblast differentiation-associated protein AHNAK (Desmoyokin)	AHNAK	VDVECPDVNIEGPEGK	1xiodoTMT6plex [C5]	Q09666 [2802-2817]	2806	9.77726	1.07476	NaN
Q09666	Neuroblast differentiation-associated protein AHNAK (Desmoyokin)	AHNAK	EVFSSCSSEVVLSGDDEEYQR	1xiodoTMT6plex [C6]	Q09666 [103-123]	108	24.1586	9.88942	NaN
Q09666	Neuroblast differentiation-associated protein AHNAK (Desmoyokin)	AHNAK	LEGDLTGPSVGVEVPDVELECPDAK	1xiodoTMT6plex [C21]	Q09666 [1880-1904];[1947-1971]	1900	3.64649	1.2582	9.505
Q09666	Neuroblast differentiation-associated protein AHNAK (Desmoyokin)	AHNAK	LEGDLTGPSVDVEVPDVELECPDAK	1xiodoTMT6plex [C21]	Q09666 [2142-2166]	2162	5.31963	2.91795	5.30867
Q09666	Neuroblast differentiation-associated protein AHNAK (Desmoyokin)	AHNAK	GPFVEAEVPDVDLECPDAK	1xiodoTMT6plex [C15]	Q09666 [1819-1837]	1833	7.02511	NaN	4.8825
O95433	Activator of 90 kDa heat shock protein ATPase homolog 1 (AHA1) (p38)	AHSA1	CEVTEVSK	1xiodoTMT6plex [C1]	O95433 [56-63]	56	6.54999	8.14584	12.9961
O95433	Activator of 90 kDa heat shock protein ATPase homolog 1 (AHA1) (p38)	AHSA1	NGETELCMEGR	1xiodoTMT6plex [C7]	O95433 [295-305]	301	NaN	7.59987	NaN
O95433	Activator of 90 kDa heat shock protein ATPase homolog 1 (AHA1) (p38)	AHSA1	TLFLAVQVQNEEGKCEVTEVSK	1xiodoTMT6plex [C15]	O95433 [42-63]	56	7.73337	NaN	NaN
O95831	Apoptosis-inducing factor 1, mitochondrial (EC 1.6.99.-) (Programmed cell death protein 8)	AIFM1	CLIATGGTPR	1xiodoTMT6plex [C1]	O95831 [256-265]	256	14.1877	10.3403	16.5648
O95831	Apoptosis-inducing factor 1, mitochondrial (EC 1.6.99.-) (Programmed cell death protein 8)	AIFM1	SNIWVAGDAACFYDIK	1xiodoTMT6plex [C11]	O95831 [431-446]	441	6.742	2.64437	NaN
O95831	Apoptosis-inducing factor 1, mitochondrial (EC 1.6.99.-) (Programmed cell death protein 8)	AIFM1	SITIIGGGFLGSELACALGR	1xiodoTMT6plex [C16]	O95831 [302-321]	317	NaN	4.02152	NaN
Q12904	Aminoacyl tRNA synthase complex-interacting multifunctional protein 1 (Multisynthase complex auxiliary component p43) [Cleaved into: Endothelial monocyte-activating polypeptide 2 (EMAP-2) (Endothelial monocyte-activating polypeptide II) (EMAP-II) (Small inducible cytokine subfamily E member 1)]	AIMP1	GVLSQAMVMCASSPEK	1xiodoTMT6plex [C10]	Q12904 [220-235]	229	10.1019	10.9931	9.68775
Q12904	Aminoacyl tRNA synthase complex-interacting multifunctional protein 1 (Multisynthase complex auxiliary component p43) [Cleaved into: Endothelial monocyte-activating polypeptide 2 (EMAP-2) (Endothelial monocyte-activating polypeptide II) (EMAP-II) (Small inducible cytokine subfamily E member 1)]	AIMP1	IWEQIQPDLHTNDECVATYK	1xiodoTMT6plex [C15]	Q12904 [270-289]	284	7.2867	2.22985	NaN
Q12904	Aminoacyl tRNA synthase complex-interacting multifunctional protein 1 (Multisynthase complex auxiliary component p43) [Cleaved into: Endothelial monocyte-activating polypeptide 2 (EMAP-2) (Endothelial monocyte-activating polypeptide II) (EMAP-II) (Small inducible cytokine subfamily E member 1)]	AIMP1	MVILLCNLKPAK	1xiodoTMT6plex [C6]	Q12904 [206-217]	211	NaN	6.17838	NaN
Q13155	Aminoacyl tRNA synthase complex-interacting multifunctional protein 2 (Multisynthase complex auxiliary component p38) (Protein JTV-1)	AIMP2	SCENLAPFNTALK	1xiodoTMT6plex [C2]	Q13155 [305-317]	306	2.37815	5.32046	4.64386
Q13155	Aminoacyl tRNA synthase complex-interacting multifunctional protein 2 (Multisynthase complex auxiliary component p38) (Protein JTV-1)	AIMP2	FSIQTMCPIEGEGNIAR	1xiodoTMT6plex [C7]	Q13155 [199-215]	205	6.53173	NaN	3.43146
Q13155	Aminoacyl tRNA synthase complex-interacting multifunctional protein 2 (Multisynthase complex auxiliary component p38) (Protein JTV-1)	AIMP2	CFGEQNK	1xiodoTMT6plex [C1]	Q13155 [168-174]	168	5.80987	NaN	NaN
O00170	AH receptor-interacting protein (AIP) (Aryl-hydrocarbon receptor-interacting protein) (HBV X-associated protein 2) (XAP-2) (Immunophilin homolog ARA9)	AIP	YYDAIACLK	1xiodoTMT6plex [C7]	O00170 [202-210]	208	7.04038	NaN	NaN
O00170	AH receptor-interacting protein (AIP) (Aryl-hydrocarbon receptor-interacting protein) (HBV X-associated protein 2) (XAP-2) (Immunophilin homolog ARA9)	AIP	LVVEEYYEVLDHCSSILNK	1xiodoTMT6plex [C13]	O00170 [242-260]	254	NaN	8.17707	NaN
P00568	Adenylate kinase isoenzyme 1 (AK 1) (EC 2.7.4.10) (EC 2.7.4.3) (EC 2.7.4.6) (ATP-AMP transphosphorylase 1) (ATP:AMP phosphotransferase) (Adenylate monophosphate kinase) (Myokinase)	AK1	KVNAEGSVDSVFSQVCTHLDALK	1xiodoTMT6plex [C16]	P00568 [172-194]	187	3.41085	2.70401	NaN
P00568	Adenylate kinase isoenzyme 1 (AK 1) (EC 2.7.4.10) (EC 2.7.4.3) (EC 2.7.4.6) (ATP-AMP transphosphorylase 1) (ATP:AMP phosphotransferase) (Adenylate monophosphate kinase) (Myokinase)	AK1	VNAEGSVDSVFSQVCTHLDALK	1xiodoTMT6plex [C15]	P00568 [173-194]	187	4.44224	NaN	NaN
P54819	Adenylate kinase 2, mitochondrial (AK 2) (EC 2.7.4.3) (ATP-AMP transphosphorylase 2) (ATP:AMP phosphotransferase) (Adenylate monophosphate kinase) [Cleaved into: Adenylate kinase 2, mitochondrial, N-terminally processed]	AK2	LAENFCVCHLATGDMLR	2xiodoTMT6plex [C6;C8]	P54819 [35-51]	40;42	60.7356	63.9515	47.289
P54819	Adenylate kinase 2, mitochondrial (AK 2) (EC 2.7.4.3) (ATP-AMP transphosphorylase 2) (ATP:AMP phosphotransferase) (Adenylate monophosphate kinase) [Cleaved into: Adenylate kinase 2, mitochondrial, N-terminally processed]	AK2	NLETPLCK	1xiodoTMT6plex [C7]	P54819 [86-93]	92	89.5689	94.163	77.5599
P54819	Adenylate kinase 2, mitochondrial (AK 2) (EC 2.7.4.3) (ATP-AMP transphosphorylase 2) (ATP:AMP phosphotransferase) (Adenylate monophosphate kinase) [Cleaved into: Adenylate kinase 2, mitochondrial, N-terminally processed]	AK2	LAENFCVCHLATGDMLR	1xOxidation [M15];2xiodoTMT6plex [C6;C8]	P54819 [35-51]	40;42	NaN	NaN	49.1668
Q9Y3D8	Adenylate kinase isoenzyme 6 (AK6) (EC 2.7.4.3) (Adrenal gland protein AD-004) (Coilin-interacting nuclear ATPase protein) (hCINAP) (Dual activity adenylate kinase/ATPase) (AK/ATPase)	AK6	EGGVIVDYHGCDFFPER	1xiodoTMT6plex [C11]	Q9Y3D8 [71-87]	81	4.95782	6.85001	15.1812
Q9Y3D8	Adenylate kinase isoenzyme 6 (AK6) (EC 2.7.4.3) (Adrenal gland protein AD-004) (Coilin-interacting nuclear ATPase protein) (hCINAP) (Dual activity adenylate kinase/ATPase) (AK/ATPase)	AK6	EEQLYDGYDEEYDCPILDEDRVVDELDNQMR	1xiodoTMT6plex [C14]	Q9Y3D8 [40-70]	53	9.90475	5.53035	NaN
Q9Y3D8	Adenylate kinase isoenzyme 6 (AK6) (EC 2.7.4.3) (Adrenal gland protein AD-004) (Coilin-interacting nuclear ATPase protein) (hCINAP) (Dual activity adenylate kinase/ATPase) (AK/ATPase)	AK6	EEQLYDGYDEEYDCPILDEDR	1xiodoTMT6plex [C14]	Q9Y3D8 [40-60]	53	9.51347	NaN	NaN
Q92667	A-kinase anchor protein 1, mitochondrial (A-kinase anchor protein 149 kDa) (AKAP 149) (Dual specificity A-kinase-anchoring protein 1) (D-AKAP-1) (Protein kinase A-anchoring protein 1) (PRKA1) (Spermatid A-kinase anchor protein 84) (S-AKAP84)	AKAP1	ADPAIKEPLPVEDVCPK	1xiodoTMT6plex [C15]	Q92667 [50-66]	64	NaN	NaN	NaN
Q92667	A-kinase anchor protein 1, mitochondrial (A-kinase anchor protein 149 kDa) (AKAP 149) (Dual specificity A-kinase-anchoring protein 1) (D-AKAP-1) (Protein kinase A-anchoring protein 1) (PRKA1) (Spermatid A-kinase anchor protein 84) (S-AKAP84)	AKAP1	SIPLECPLSSPK	1xiodoTMT6plex [C6]	Q92667 [142-153]	147	NaN	NaN	NaN
Q92667	A-kinase anchor protein 1, mitochondrial (A-kinase anchor protein 149 kDa) (AKAP 149) (Dual specificity A-kinase-anchoring protein 1) (D-AKAP-1) (Protein kinase A-anchoring protein 1) (PRKA1) (Spermatid A-kinase anchor protein 84) (S-AKAP84)	AKAP1	VCQASQLQGQK	1xiodoTMT6plex [C2]	Q92667 [375-385]	376	NaN	21.0803	NaN
Q12802	A-kinase anchor protein 13 (AKAP-13) (AKAP-Lbc) (Breast cancer nuclear receptor-binding auxiliary protein) (Guanine nucleotide exchange factor Lbc) (Human thyroid-anchoring protein 31) (Lymphoid blast crisis oncogene) (LBC oncogene) (Non-oncogenic Rho GTPase-specific GTP exchange factor) (Protein kinase A-anchoring protein 13) (PRKA13) (p47)	AKAP13	LCDNIVSESESTTAR	1xiodoTMT6plex [C2]	Q12802 [682-696]	683	20.6099	14.7277	NaN
Q12802	A-kinase anchor protein 13 (AKAP-13) (AKAP-Lbc) (Breast cancer nuclear receptor-binding auxiliary protein) (Guanine nucleotide exchange factor Lbc) (Human thyroid-anchoring protein 31) (Lymphoid blast crisis oncogene) (LBC oncogene) (Non-oncogenic Rho GTPase-specific GTP exchange factor) (Protein kinase A-anchoring protein 13) (PRKA13) (p47)	AKAP13	QSPECENFLDVGLGR	1xiodoTMT6plex [C5]	Q12802 [1410-1424]	1414	NaN	8.91369	NaN
Q02040	A-kinase anchor protein 17A (AKAP-17A) (721P) (B-lymphocyte antigen) (Protein XE7) (Protein kinase A-anchoring protein 17A) (PRKA17A) (Splicing factor, arginine/serine-rich 17A)	AKAP17A	DMNETLPGERPDTIHLEGLPCK	1xiodoTMT6plex [C21]	Q02040 [136-157]	156	NaN	19.9691	NaN
Q02040	A-kinase anchor protein 17A (AKAP-17A) (721P) (B-lymphocyte antigen) (Protein XE7) (Protein kinase A-anchoring protein 17A) (PRKA17A) (Splicing factor, arginine/serine-rich 17A)	AKAP17A	GIPACEQNVSR	1xiodoTMT6plex [C5]	Q02040 [559-569]	563	NaN	NaN	NaN
Q9P0M2	A-kinase anchor protein 7 isoform gamma (AKAP-7 isoform gamma) (A-kinase anchor protein 18 kDa) (AKAP 18) (Protein kinase A-anchoring protein 7 isoform gamma) (PRKA7 isoform gamma)	AKAP7	MERPEAGGINSNECENVSR	1xAcetyl [N-Term];1xiodoTMT6plex [C14]	Q9P0M2 [1-19]	14	NaN	5.81886	NaN
O43823	A-kinase anchor protein 8 (AKAP-8) (A-kinase anchor protein 95 kDa) (AKAP 95)	AKAP8	ANDGGLAAGAPAMHMASYGPEPCTDNSDSLIAK	1xiodoTMT6plex [C23]	O43823 [63-95]	85	NaN	11.2889	NaN
O43823	A-kinase anchor protein 8 (AKAP-8) (A-kinase anchor protein 95 kDa) (AKAP 95)	AKAP8	IQFACSVCK	2xiodoTMT6plex [C5;C8]	O43823 [388-396]	392;395	3.52474	3.02184	6.5023
Q9ULX6	A-kinase anchor protein 8-like (AKAP8-like protein) (Helicase A-binding protein 95) (HAP95) (Homologous to AKAP95 protein) (HA95) (Neighbor of A-kinase-anchoring protein 95) (Neighbor of AKAP95)	AKAP8L	KVEAAHCAACDLFIPMQFGIIQK	2xiodoTMT6plex [C7;C10]	Q9ULX6 [478-500]	484;487	NaN	3.43525	NaN
Q9ULX6	A-kinase anchor protein 8-like (AKAP8-like protein) (Helicase A-binding protein 95) (HAP95) (Homologous to AKAP95 protein) (HA95) (Neighbor of A-kinase-anchoring protein 95) (Neighbor of AKAP95)	AKAP8L	IQFVCSLCK	2xiodoTMT6plex [C5;C8]	Q9ULX6 [387-395]	391;394	NaN	NaN	3.33224
Q9ULX6	A-kinase anchor protein 8-like (AKAP8-like protein) (Helicase A-binding protein 95) (HAP95) (Homologous to AKAP95 protein) (HA95) (Neighbor of A-kinase-anchoring protein 95) (Neighbor of AKAP95)	AKAP8L	YDSYESCDSR	1xiodoTMT6plex [C7]	Q9ULX6 [122-131]	128	9.25118	11.921	NaN
Q99996	A-kinase anchor protein 9 (AKAP-9) (A-kinase anchor protein 350 kDa) (AKAP 350) (hgAKAP 350) (A-kinase anchor protein 450 kDa) (AKAP 450) (AKAP 120-like protein) (Centrosome- and Golgi-localized PKN-associated protein) (CG-NAP) (Protein hyperion) (Protein kinase A-anchoring protein 9) (PRKA9) (Protein yotiao)	AKAP9	DLETQIECLMSDQECVK	2xiodoTMT6plex [C8;C15]	Q99996 [2326-2342]	2333;2340	22.9423	NaN	NaN
P14550	Aldo-keto reductase family 1 member A1 (EC 1.1.1.2) (EC 1.1.1.372) (EC 1.1.1.54) (Alcohol dehydrogenase [NADP(+)]) (Aldehyde reductase) (Glucuronate reductase) (EC 1.1.1.19) (Glucuronolactone reductase) (EC 1.1.1.20)	AKR1A1	HIDCAAIYGNEPEIGEALKEDVGPGK	1xiodoTMT6plex [C4]	P14550 [43-68]	46	NaN	7.42519	NaN
P14550	Aldo-keto reductase family 1 member A1 (EC 1.1.1.2) (EC 1.1.1.372) (EC 1.1.1.54) (Alcohol dehydrogenase [NADP(+)]) (Aldehyde reductase) (Glucuronate reductase) (EC 1.1.1.19) (Glucuronolactone reductase) (EC 1.1.1.20)	AKR1A1	NADGTICYDSTHYK	1xiodoTMT6plex [C7]	P14550 [128-141]	134	6.86346	5.06502	NaN
P15121	Aldo-keto reductase family 1 member B1 (EC 1.1.1.300) (EC 1.1.1.372) (EC 1.1.1.54) (Aldehyde reductase) (Aldose reductase) (AR) (EC 1.1.1.21)	AKR1B1	VCALLSCTSHK	2xiodoTMT6plex [C2;C7]	P15121 [298-308]	299;304	4.54885	7.48435	7.65045
P15121	Aldo-keto reductase family 1 member B1 (EC 1.1.1.300) (EC 1.1.1.372) (EC 1.1.1.54) (Aldehyde reductase) (Aldose reductase) (AR) (EC 1.1.1.21)	AKR1B1	YKPAVNQIECHPYLTQEK	1xiodoTMT6plex [C10]	P15121 [178-195]	187	2.91204	NaN	NaN
P15121	Aldo-keto reductase family 1 member B1 (EC 1.1.1.300) (EC 1.1.1.372) (EC 1.1.1.54) (Aldehyde reductase) (Aldose reductase) (AR) (EC 1.1.1.21)	AKR1B1	HIDCAHVYQNENEVGVAIQEK	1xiodoTMT6plex [C4]	P15121 [42-62]	45	6.12058	NaN	NaN
P42330	Aldo-keto reductase family 1 member C3 (EC 1.1.1.-) (EC 1.1.1.210) (EC 1.1.1.53) (EC 1.1.1.62) (17-beta-hydroxysteroid dehydrogenase type 5) (17-beta-HSD 5) (3-alpha-HSD type II, brain) (3-alpha-hydroxysteroid dehydrogenase type 2) (3-alpha-HSD type 2) (EC 1.1.1.357) (Chlordecone reductase homolog HAKRb) (Dihydrodiol dehydrogenase 3) (DD-3) (DD3) (Dihydrodiol dehydrogenase type I) (HA1753) (Prost…	AKR1C3	YKPVCNQVECHPYFNR	2xiodoTMT6plex [C5;C10]	P42330 [184-199]	188;193	5.95178	3.8057	NaN
P42330	Aldo-keto reductase family 1 member C3 (EC 1.1.1.-) (EC 1.1.1.210) (EC 1.1.1.53) (EC 1.1.1.62) (17-beta-hydroxysteroid dehydrogenase type 5) (17-beta-HSD 5) (3-alpha-HSD type II, brain) (3-alpha-hydroxysteroid dehydrogenase type 2) (3-alpha-HSD type 2) (EC 1.1.1.357) (Chlordecone reductase homolog HAKRb) (Dihydrodiol dehydrogenase 3) (DD-3) (DD3) (Dihydrodiol dehydrogenase type I) (HA1753) (Prost…	AKR1C3	WVDPNSPVLLEDPVLCALAK	1xiodoTMT6plex [C16]	P42330 [227-246]	242	NaN	3.8802	NaN
P42330	Aldo-keto reductase family 1 member C3 (EC 1.1.1.-) (EC 1.1.1.210) (EC 1.1.1.53) (EC 1.1.1.62) (17-beta-hydroxysteroid dehydrogenase type 5) (17-beta-HSD 5) (3-alpha-HSD type II, brain) (3-alpha-hydroxysteroid dehydrogenase type 2) (3-alpha-HSD type 2) (EC 1.1.1.357) (Chlordecone reductase homolog HAKRb) (Dihydrodiol dehydrogenase 3) (DD-3) (DD3) (Dihydrodiol dehydrogenase type I) (HA1753) (Prost…	AKR1C3	LLDFCK	1xiodoTMT6plex [C5]	P42330 [202-207]	206	4.57847	NaN	NaN
O43488	Aflatoxin B1 aldehyde reductase member 2 (EC 1.1.1.n11) (AFB1 aldehyde reductase 1) (AFB1-AR 1) (Aldoketoreductase 7) (Succinic semialdehyde reductase) (SSA reductase)	AKR7A2	LQCPQVDLFYLHAPDHGTPVEETLHACQR	2xiodoTMT6plex [C3;C27]	O43488 [130-158]	132;156	NaN	10.7177	NaN
O43488	Aflatoxin B1 aldehyde reductase member 2 (EC 1.1.1.n11) (AFB1 aldehyde reductase 1) (AFB1-AR 1) (Aldoketoreductase 7) (Succinic semialdehyde reductase) (SSA reductase)	AKR7A2	QVETELFPCLR	1xiodoTMT6plex [C9]	O43488 [206-216]	214	2.045	NaN	3.88033
P31751	RAC-beta serine/threonine-protein kinase (EC 2.7.11.1) (Protein kinase Akt-2) (Protein kinase B beta) (PKB beta) (RAC-PK-beta)	AKT2	CLQWTTVIER	1xiodoTMT6plex [C1]	P31751 [77-86];P31749 [77-86]	77	NaN	5.48712	NaN
P31751	RAC-beta serine/threonine-protein kinase (EC 2.7.11.1) (Protein kinase Akt-2) (Protein kinase B beta) (PKB beta) (RAC-PK-beta)	AKT2	TFCGTPEYLAPEVLEDNDYGR	1xiodoTMT6plex [C3]	P31751 [309-329];P31749 [308-328]	311	9.64206	11.3333	NaN
P31751	RAC-beta serine/threonine-protein kinase (EC 2.7.11.1) (Protein kinase Akt-2) (Protein kinase B beta) (PKB beta) (RAC-PK-beta)	AKT2	ITDFGLCK	1xiodoTMT6plex [C7]	P31751 [291-298];P31749 [290-297];P23443 [234-241]	297	7.11926	6.86103	NaN
P13716	Delta-aminolevulinic acid dehydratase (ALADH) (EC 4.2.1.24) (Porphobilinogen synthase)	ALAD	AGCQVVAPSDMMDGR	1xiodoTMT6plex [C3]	P13716 [160-174]	162	22.059	8.64887	7.68554
P13716	Delta-aminolevulinic acid dehydratase (ALADH) (EC 4.2.1.24) (Porphobilinogen synthase)	ALAD	FASCFYGPFR	1xiodoTMT6plex [C4]	P13716 [200-209]	203	NaN	40.4046	1.36758
Q13740	CD166 antigen (Activated leukocyte cell adhesion molecule) (CD antigen CD166)	ALCAM	QIGDALPVSCTISASR	1xiodoTMT6plex [C10]	Q13740 [345-360]	354	75.3963	68.8779	NaN
Q13740	CD166 antigen (Activated leukocyte cell adhesion molecule) (CD antigen CD166)	ALCAM	SSPSFSSLHYQDAGNYVCETALQEVEGLK	1xiodoTMT6plex [C18]	Q13740 [375-403]	392	85.3041	NaN	NaN
Q13740	CD166 antigen (Activated leukocyte cell adhesion molecule) (CD antigen CD166)	ALCAM	ADIQMPFTCSVTYYGPSGQK	1xiodoTMT6plex [C9]	Q13740 [212-231]	220	58.3977	NaN	NaN
Q8IZ83	Aldehyde dehydrogenase family 16 member A1	ALDH16A1	EIFTSLEYGPVPESHACALAWLDTQDR	1xiodoTMT6plex [C17]	Q8IZ83 [12-38]	28	NaN	NaN	NaN
Q8IZ83	Aldehyde dehydrogenase family 16 member A1	ALDH16A1	NSVPCQDPITGENLASCLQAQAEDVAAAVEAAR	2xiodoTMT6plex [C5;C17]	Q8IZ83 [55-87]	59;71	3.9821	2.91782	NaN
Q8IZ83	Aldehyde dehydrogenase family 16 member A1	ALDH16A1	DPSVPTGGCK	1xiodoTMT6plex [C9]	Q8IZ83 [459-468]	467	5.90839	12.5534	NaN
Q8IZ83	Aldehyde dehydrogenase family 16 member A1	ALDH16A1	KVAFCGAPEEGR	1xiodoTMT6plex [C5]	Q8IZ83 [245-256]	249	NaN	NaN	NaN
Q8IZ83	Aldehyde dehydrogenase family 16 member A1	ALDH16A1	VAFCGAPEEGR	1xiodoTMT6plex [C4]	Q8IZ83 [246-256]	249	NaN	NaN	NaN
Q8IZ83	Aldehyde dehydrogenase family 16 member A1	ALDH16A1	LSCLSK	1xiodoTMT6plex [C3]	Q8IZ83 [494-499]	496	NaN	NaN	12.8044
P54886	Delta-1-pyrroline-5-carboxylate synthase (P5CS) (Aldehyde dehydrogenase family 18 member A1) [Includes: Glutamate 5-kinase (GK) (EC 2.7.2.11) (Gamma-glutamyl kinase); Gamma-glutamyl phosphate reductase (GPR) (EC 1.2.1.41) (Glutamate-5-semialdehyde dehydrogenase) (Glutamyl-gamma-semialdehyde dehydrogenase)]	ALDH18A1	GDECGLALGR	1xiodoTMT6plex [C4]	P54886 [85-94]	88	11.1964	11.6619	18.6843
P54886	Delta-1-pyrroline-5-carboxylate synthase (P5CS) (Aldehyde dehydrogenase family 18 member A1) [Includes: Glutamate 5-kinase (GK) (EC 2.7.2.11) (Gamma-glutamyl kinase); Gamma-glutamyl phosphate reductase (GPR) (EC 1.2.1.41) (Glutamate-5-semialdehyde dehydrogenase) (Glutamyl-gamma-semialdehyde dehydrogenase)]	ALDH18A1	EEVEDLCR	1xiodoTMT6plex [C7]	P54886 [540-547]	546	7.62561	7.08378	NaN
P54886	Delta-1-pyrroline-5-carboxylate synthase (P5CS) (Aldehyde dehydrogenase family 18 member A1) [Includes: Glutamate 5-kinase (GK) (EC 2.7.2.11) (Gamma-glutamyl kinase); Gamma-glutamyl phosphate reductase (GPR) (EC 1.2.1.41) (Glutamate-5-semialdehyde dehydrogenase) (Glutamyl-gamma-semialdehyde dehydrogenase)]	ALDH18A1	GIPVMGHSEGICHMYVDSEASVDK	1xiodoTMT6plex [C12]	P54886 [573-596]	584	10.8633	NaN	NaN
P00352	Aldehyde dehydrogenase 1A1 (EC 1.2.1.19) (EC 1.2.1.28) (EC 1.2.1.3) (EC 1.2.1.36) (3-deoxyglucosone dehydrogenase) (ALDH-E1) (ALHDII) (Aldehyde dehydrogenase family 1 member A1) (Aldehyde dehydrogenase, cytosolic) (Retinal dehydrogenase 1) (RALDH 1) (RalDH1)	ALDH1A1	KFPVFNPATEEELCQVEEGDKEDVDK	1xiodoTMT6plex [C14]	P00352 [37-62]	50	NaN	19.0481	NaN
P00352	Aldehyde dehydrogenase 1A1 (EC 1.2.1.19) (EC 1.2.1.28) (EC 1.2.1.3) (EC 1.2.1.36) (3-deoxyglucosone dehydrogenase) (ALDH-E1) (ALHDII) (Aldehyde dehydrogenase family 1 member A1) (Aldehyde dehydrogenase, cytosolic) (Retinal dehydrogenase 1) (RALDH 1) (RalDH1)	ALDH1A1	LYSNAYLNDLAGCIK	1xiodoTMT6plex [C13]	P00352 [114-128]	126	NaN	3.43567	1.80526
P00352	Aldehyde dehydrogenase 1A1 (EC 1.2.1.19) (EC 1.2.1.28) (EC 1.2.1.3) (EC 1.2.1.36) (3-deoxyglucosone dehydrogenase) (ALDH-E1) (ALHDII) (Aldehyde dehydrogenase family 1 member A1) (Aldehyde dehydrogenase, cytosolic) (Retinal dehydrogenase 1) (RALDH 1) (RalDH1)	ALDH1A1	FPVFNPATEEELCQVEEGDKEDVDK	1xiodoTMT6plex [C13]	P00352 [38-62]	50	NaN	NaN	NaN
P00352	Aldehyde dehydrogenase 1A1 (EC 1.2.1.19) (EC 1.2.1.28) (EC 1.2.1.3) (EC 1.2.1.36) (3-deoxyglucosone dehydrogenase) (ALDH-E1) (ALHDII) (Aldehyde dehydrogenase family 1 member A1) (Aldehyde dehydrogenase, cytosolic) (Retinal dehydrogenase 1) (RALDH 1) (RalDH1)	ALDH1A1	IGPALSCGNTVVVKPAEQTPLTALHVASLIK	1xiodoTMT6plex [C7]	P00352 [180-210]	186	NaN	NaN	NaN
P00352	Aldehyde dehydrogenase 1A1 (EC 1.2.1.19) (EC 1.2.1.28) (EC 1.2.1.3) (EC 1.2.1.36) (3-deoxyglucosone dehydrogenase) (ALDH-E1) (ALHDII) (Aldehyde dehydrogenase family 1 member A1) (Aldehyde dehydrogenase, cytosolic) (Retinal dehydrogenase 1) (RALDH 1) (RalDH1)	ALDH1A1	LECGGGPWGNK	1xiodoTMT6plex [C3]	P00352 [368-378]	370	NaN	NaN	NaN
P00352	Aldehyde dehydrogenase 1A1 (EC 1.2.1.19) (EC 1.2.1.28) (EC 1.2.1.3) (EC 1.2.1.36) (3-deoxyglucosone dehydrogenase) (ALDH-E1) (ALHDII) (Aldehyde dehydrogenase family 1 member A1) (Aldehyde dehydrogenase, cytosolic) (Retinal dehydrogenase 1) (RALDH 1) (RalDH1)	ALDH1A1	YCAGWADK	1xiodoTMT6plex [C2]	P00352 [132-139]	133	NaN	NaN	NaN
P30837	Aldehyde dehydrogenase X, mitochondrial (EC 1.2.1.3) (Aldehyde dehydrogenase 5) (Aldehyde dehydrogenase family 1 member B1)	ALDH1B1	TIPMDGQHFCFTR	1xiodoTMT6plex [C10]	P30837 [160-172]	169	NaN	NaN	NaN
P05091	Aldehyde dehydrogenase, mitochondrial (EC 1.2.1.3) (ALDH class 2) (ALDH-E2) (ALDHI)	ALDH2	KTFPTVNPSTGEVICQVAEGDKEDVDK	1xiodoTMT6plex [C15]	P05091 [52-78]	66	9.22532	5.72713	7.60489
P05091	Aldehyde dehydrogenase, mitochondrial (EC 1.2.1.3) (ALDH class 2) (ALDH-E2) (ALDHI)	ALDH2	TFPTVNPSTGEVICQVAEGDKEDVDK	1xiodoTMT6plex [C14]	P05091 [53-78]	66	16.4783	14.6997	10.5458
P05091	Aldehyde dehydrogenase, mitochondrial (EC 1.2.1.3) (ALDH class 2) (ALDH-E2) (ALDHI)	ALDH2	HEPVGVCGQIIPWNFPLLMQAWK	1xiodoTMT6plex [C7]	P05091 [173-195]	179	NaN	NaN	NaN
P05091	Aldehyde dehydrogenase, mitochondrial (EC 1.2.1.3) (ALDH class 2) (ALDH-E2) (ALDHI)	ALDH2	DLDKANYLSQALQAGTVWVNCYDVFGAQSPFGGYK	1xiodoTMT6plex [C21]	P05091 [452-486]	472	NaN	NaN	NaN
P05091	Aldehyde dehydrogenase, mitochondrial (EC 1.2.1.3) (ALDH class 2) (ALDH-E2) (ALDHI)	ALDH2	LLCGGGIAADR	1xiodoTMT6plex [C3]	P05091 [384-394]	386	9.86252	4.42877	7.55632
P51648	Aldehyde dehydrogenase family 3 member A2 (EC 1.2.1.3) (EC 1.2.1.94) (Aldehyde dehydrogenase 10) (Fatty aldehyde dehydrogenase) (Microsomal aldehyde dehydrogenase)	ALDH3A2	EKDILTAIAADLCK	1xiodoTMT6plex [C13]	P51648 [38-51]	50	NaN	9.14144	NaN
P51648	Aldehyde dehydrogenase family 3 member A2 (EC 1.2.1.3) (EC 1.2.1.94) (Aldehyde dehydrogenase 10) (Fatty aldehyde dehydrogenase) (Microsomal aldehyde dehydrogenase)	ALDH3A2	SPCYIDKDCDLDIVCR	3xiodoTMT6plex [C3;C15];C9	P51648 [212-227]	214;220;228	NaN	7.06487	NaN
P30038	Delta-1-pyrroline-5-carboxylate dehydrogenase, mitochondrial (P5C dehydrogenase) (EC 1.2.1.88) (Aldehyde dehydrogenase family 4 member A1) (L-glutamate gamma-semialdehyde dehydrogenase)	ALDH4A1	CSACSR	2xiodoTMT6plex [C1;C4]	P30038 [348-353]	348;351	NaN	NaN	NaN
P51649	Succinate-semialdehyde dehydrogenase, mitochondrial (EC 1.2.1.24) (Aldehyde dehydrogenase family 5 member A1) (NAD(+)-dependent succinic semialdehyde dehydrogenase)	ALDH5A1	NTGQTCVCSNQFLVQR	2xiodoTMT6plex [C6;C8]	P51649 [335-350]	340;342	9.39179	9.46923	NaN
P51649	Succinate-semialdehyde dehydrogenase, mitochondrial (EC 1.2.1.24) (Aldehyde dehydrogenase family 5 member A1) (NAD(+)-dependent succinic semialdehyde dehydrogenase)	ALDH5A1	WLPAAATFPVQDPASGAALGMVADCGVR	1xiodoTMT6plex [C25]	P51649 [69-96]	93	NaN	NaN	NaN
P51649	Succinate-semialdehyde dehydrogenase, mitochondrial (EC 1.2.1.24) (Aldehyde dehydrogenase family 5 member A1) (NAD(+)-dependent succinic semialdehyde dehydrogenase)	ALDH5A1	VAEQLEVGMVGVNEGLISSVECPFGGVK	1xiodoTMT6plex [C22]	P51649 [481-508]	502	8.85377	2.29249	NaN
P51649	Succinate-semialdehyde dehydrogenase, mitochondrial (EC 1.2.1.24) (Aldehyde dehydrogenase family 5 member A1) (NAD(+)-dependent succinic semialdehyde dehydrogenase)	ALDH5A1	NFFEPTLLCNVTQDMLCTHEETFGPLAPVIK	2xiodoTMT6plex [C9;C17]	P51649 [418-448]	426;434	11.673	NaN	NaN
P51649	Succinate-semialdehyde dehydrogenase, mitochondrial (EC 1.2.1.24) (Aldehyde dehydrogenase family 5 member A1) (NAD(+)-dependent succinic semialdehyde dehydrogenase)	ALDH5A1	AAYEAFCR	1xiodoTMT6plex [C7]	P51649 [104-111]	110	NaN	NaN	NaN
P51649	Succinate-semialdehyde dehydrogenase, mitochondrial (EC 1.2.1.24) (Aldehyde dehydrogenase family 5 member A1) (NAD(+)-dependent succinic semialdehyde dehydrogenase)	ALDH5A1	YVCYGGL	1xiodoTMT6plex [C3]	P51649 [529-535]	531	7.86641	4.76335	7.28221
Q02252	Methylmalonate-semialdehyde/malonate-semialdehyde dehydrogenase [acylating], mitochondrial (MMSDH) (EC 1.2.1.27) (Aldehyde dehydrogenase family 6 member A1) (Malonate-semialdehyde dehydrogenase [acylating])	ALDH6A1	AEMDAAIASCK	1xiodoTMT6plex [C10]	Q02252 [77-87]	86	NaN	5.0086	12.1801
Q02252	Methylmalonate-semialdehyde/malonate-semialdehyde dehydrogenase [acylating], mitochondrial (MMSDH) (EC 1.2.1.27) (Aldehyde dehydrogenase family 6 member A1) (Malonate-semialdehyde dehydrogenase [acylating])	ALDH6A1	LLQDSGAPDGTLNIIHGQHEAVNFICDHPDIK	1xiodoTMT6plex [C26]	Q02252 [224-255]	249	11.4246	NaN	13.2428
Q02252	Methylmalonate-semialdehyde/malonate-semialdehyde dehydrogenase [acylating], mitochondrial (MMSDH) (EC 1.2.1.27) (Aldehyde dehydrogenase family 6 member A1) (Malonate-semialdehyde dehydrogenase [acylating])	ALDH6A1	VCNLIDSGTK	1xiodoTMT6plex [C2]	Q02252 [367-376]	368	12.4471	8.84975	17.1469
P49419	Alpha-aminoadipic semialdehyde dehydrogenase (Alpha-AASA dehydrogenase) (EC 1.2.1.31) (Aldehyde dehydrogenase family 7 member A1) (EC 1.2.1.3) (Antiquitin-1) (Betaine aldehyde dehydrogenase) (EC 1.2.1.8) (Delta1-piperideine-6-carboxylate dehydrogenase) (P6c dehydrogenase)	ALDH7A1	GEVITTYCPANNEPIAR	1xiodoTMT6plex [C8]	P49419 [63-79]	70	NaN	2.98068	2.70009
P49419	Alpha-aminoadipic semialdehyde dehydrogenase (Alpha-AASA dehydrogenase) (EC 1.2.1.31) (Aldehyde dehydrogenase family 7 member A1) (EC 1.2.1.3) (Antiquitin-1) (Betaine aldehyde dehydrogenase) (EC 1.2.1.8) (Delta1-piperideine-6-carboxylate dehydrogenase) (P6c dehydrogenase)	ALDH7A1	GSDCGIVNVNIPTSGAEIGGAFGGEK	1xiodoTMT6plex [C4]	P49419 [475-500]	478	NaN	5.04277	NaN
P49419	Alpha-aminoadipic semialdehyde dehydrogenase (Alpha-AASA dehydrogenase) (EC 1.2.1.31) (Aldehyde dehydrogenase family 7 member A1) (EC 1.2.1.3) (Antiquitin-1) (Betaine aldehyde dehydrogenase) (EC 1.2.1.8) (Delta1-piperideine-6-carboxylate dehydrogenase) (P6c dehydrogenase)	ALDH7A1	STCTINYSK	1xiodoTMT6plex [C3]	P49419 [520-528]	522	NaN	5.11323	NaN
P49189	4-trimethylaminobutyraldehyde dehydrogenase (TMABA-DH) (TMABALDH) (EC 1.2.1.47) (Aldehyde dehydrogenase E3 isozyme) (Aldehyde dehydrogenase family 9 member A1) (EC 1.2.1.3) (Gamma-aminobutyraldehyde dehydrogenase) (EC 1.2.1.19) (R-aminobutyraldehyde dehydrogenase) [Cleaved into: 4-trimethylaminobutyraldehyde dehydrogenase, N-terminally processed]	ALDH9A1	VIATFTCSGEK	1xiodoTMT6plex [C7]	P49189 [39-49]	45	NaN	NaN	2.69641
P49189	4-trimethylaminobutyraldehyde dehydrogenase (TMABA-DH) (TMABALDH) (EC 1.2.1.47) (Aldehyde dehydrogenase E3 isozyme) (Aldehyde dehydrogenase family 9 member A1) (EC 1.2.1.3) (Gamma-aminobutyraldehyde dehydrogenase) (EC 1.2.1.19) (R-aminobutyraldehyde dehydrogenase) [Cleaved into: 4-trimethylaminobutyraldehyde dehydrogenase, N-terminally processed]	ALDH9A1	SPLIIFSDCDMNNAVK	1xiodoTMT6plex [C9]	P49189 [259-274]	267	7.44131	5.98188	4.65308
P49189	4-trimethylaminobutyraldehyde dehydrogenase (TMABA-DH) (TMABALDH) (EC 1.2.1.47) (Aldehyde dehydrogenase E3 isozyme) (Aldehyde dehydrogenase family 9 member A1) (EC 1.2.1.3) (Gamma-aminobutyraldehyde dehydrogenase) (EC 1.2.1.19) (R-aminobutyraldehyde dehydrogenase) [Cleaved into: 4-trimethylaminobutyraldehyde dehydrogenase, N-terminally processed]	ALDH9A1	REPLGVCVGIGAWNYPFQIASWK	1xiodoTMT6plex [C7]	P49189 [144-166]	150	NaN	NaN	NaN
P49189	4-trimethylaminobutyraldehyde dehydrogenase (TMABA-DH) (TMABALDH) (EC 1.2.1.47) (Aldehyde dehydrogenase E3 isozyme) (Aldehyde dehydrogenase family 9 member A1) (EC 1.2.1.3) (Gamma-aminobutyraldehyde dehydrogenase) (EC 1.2.1.19) (R-aminobutyraldehyde dehydrogenase) [Cleaved into: 4-trimethylaminobutyraldehyde dehydrogenase, N-terminally processed]	ALDH9A1	VVAELQAGTCFINNYNVSPVELPFGGYK	1xiodoTMT6plex [C10]	P49189 [434-461]	443	NaN	5.62556	NaN
P49189	4-trimethylaminobutyraldehyde dehydrogenase (TMABA-DH) (TMABALDH) (EC 1.2.1.47) (Aldehyde dehydrogenase E3 isozyme) (Aldehyde dehydrogenase family 9 member A1) (EC 1.2.1.3) (Gamma-aminobutyraldehyde dehydrogenase) (EC 1.2.1.19) (R-aminobutyraldehyde dehydrogenase) [Cleaved into: 4-trimethylaminobutyraldehyde dehydrogenase, N-terminally processed]	ALDH9A1	VVAELQAGTCFINNYNVSPVELPFGGYKK	1xiodoTMT6plex [C10]	P49189 [434-462]	443	NaN	NaN	NaN
P49189	4-trimethylaminobutyraldehyde dehydrogenase (TMABA-DH) (TMABALDH) (EC 1.2.1.47) (Aldehyde dehydrogenase E3 isozyme) (Aldehyde dehydrogenase family 9 member A1) (EC 1.2.1.3) (Gamma-aminobutyraldehyde dehydrogenase) (EC 1.2.1.19) (R-aminobutyraldehyde dehydrogenase) [Cleaved into: 4-trimethylaminobutyraldehyde dehydrogenase, N-terminally processed]	ALDH9A1	EREDEIATMECINNGK	1xiodoTMT6plex [C11]	P49189 [86-101]	96	NaN	NaN	NaN
P49189	4-trimethylaminobutyraldehyde dehydrogenase (TMABA-DH) (TMABALDH) (EC 1.2.1.47) (Aldehyde dehydrogenase E3 isozyme) (Aldehyde dehydrogenase family 9 member A1) (EC 1.2.1.3) (Gamma-aminobutyraldehyde dehydrogenase) (EC 1.2.1.19) (R-aminobutyraldehyde dehydrogenase) [Cleaved into: 4-trimethylaminobutyraldehyde dehydrogenase, N-terminally processed]	ALDH9A1	DDMTCVK	1xiodoTMT6plex [C5]	P49189 [383-389]	387	NaN	NaN	22.5151
P49189	4-trimethylaminobutyraldehyde dehydrogenase (TMABA-DH) (TMABALDH) (EC 1.2.1.47) (Aldehyde dehydrogenase E3 isozyme) (Aldehyde dehydrogenase family 9 member A1) (EC 1.2.1.3) (Gamma-aminobutyraldehyde dehydrogenase) (EC 1.2.1.19) (R-aminobutyraldehyde dehydrogenase) [Cleaved into: 4-trimethylaminobutyraldehyde dehydrogenase, N-terminally processed]	ALDH9A1	TVCVEMGDVESAF	1xiodoTMT6plex [C3]	P49189 [482-494]	484	NaN	NaN	2.34551
P09972	Fructose-bisphosphate aldolase C (EC 4.1.2.13) (Brain-type aldolase)	ALDOC	CPLPRPWALTFSYGR	1xiodoTMT6plex [C1]	P09972 [290-304]	290	2.89517	3.05647	NaN
Q5BKT4	Dol-P-Glc:Glc(2)Man(9)GlcNAc(2)-PP-Dol alpha-1,2-glucosyltransferase (EC 2.4.1.256) (Alpha-1,2-glucosyltransferase ALG10-A) (Alpha-2-glucosyltransferase ALG10-A) (Asparagine-linked glycosylation protein 10 homolog A)	ALG10	TSAFLGFCGFMFR	1xiodoTMT6plex [C8]	Q5BKT4 [174-186]	181	NaN	NaN	NaN
Q9BV10	Dol-P-Man:Man(7)GlcNAc(2)-PP-Dol alpha-1,6-mannosyltransferase (EC 2.4.1.260) (Asparagine-linked glycosylation protein 12 homolog) (hALG12) (Dolichyl-P-Man:Man(7)GlcNAc(2)-PP-dolichyl-alpha-1,6-mannosyltransferase) (Mannosyltransferase ALG12 homolog) (Membrane protein SB87)	ALG12	GLGCSLLFIPLGLVDRR	1xiodoTMT6plex [C4]	Q9BV10 [271-287]	274	NaN	NaN	NaN
Q9BV10	Dol-P-Man:Man(7)GlcNAc(2)-PP-Dol alpha-1,6-mannosyltransferase (EC 2.4.1.260) (Asparagine-linked glycosylation protein 12 homolog) (hALG12) (Dolichyl-P-Man:Man(7)GlcNAc(2)-PP-dolichyl-alpha-1,6-mannosyltransferase) (Mannosyltransferase ALG12 homolog) (Membrane protein SB87)	ALG12	GLGCSLLFIPLGLVDR	1xiodoTMT6plex [C4]	Q9BV10 [271-286]	274	NaN	NaN	NaN
Q92685	Dol-P-Man:Man(5)GlcNAc(2)-PP-Dol alpha-1,3-mannosyltransferase (EC 2.4.1.258) (Asparagine-linked glycosylation protein 3 homolog) (Dol-P-Man-dependent alpha(1-3)-mannosyltransferase) (Dolichyl-P-Man:Man(5)GlcNAc(2)-PP-dolichyl mannosyltransferase) (Dolichyl-phosphate-mannose--glycolipid alpha-mannosyltransferase) (Not56-like protein)	ALG3	SGSAAQAEGLCK	1xiodoTMT6plex [C11]	Q92685 [11-22]	21	7.74421	NaN	NaN
Q9Y673	Dolichyl-phosphate beta-glucosyltransferase (DolP-glucosyltransferase) (EC 2.4.1.117) (Asparagine-linked glycosylation protein 5 homolog)	ALG5	GLNDLQPWPNQMAIACGSR	1xiodoTMT6plex [C16]	Q9Y673 [179-197]	194	NaN	13.1299	14.197
Q9BVK2	Probable dolichyl pyrophosphate Glc1Man9GlcNAc2 alpha-1,3-glucosyltransferase (EC 2.4.1.265) (Asparagine-linked glycosylation protein 8 homolog) (Dol-P-Glc:Glc(1)Man(9)GlcNAc(2)-PP-dolichyl alpha-1,3-glucosyltransferase) (Dolichyl-P-Glc:Glc1Man9GlcNAc2-PP-dolichyl glucosyltransferase)	ALG8	SYCFTANKPDGSIR	1xiodoTMT6plex [C3]	Q9BVK2 [216-229]	218	27.2906	NaN	NaN
Q9NXW9	Alpha-ketoglutarate-dependent dioxygenase alkB homolog 4 (Alkylated DNA repair protein alkB homolog 4) (DNA N6-methyl adenine demethylase ALKBH4) (EC 1.14.11.51) (Lysine-specific demethylase ALKBH4) (EC 1.14.11.-)	ALKBH4	EAPGSLLLCSAPSAAPEALVDSVIAPSR	1xiodoTMT6plex [C9]	Q9NXW9 [196-223]	204	NaN	NaN	NaN
Q6P6C2	RNA demethylase ALKBH5 (EC 1.14.11.53) (Alkylated DNA repair protein alkB homolog 5) (Alpha-ketoglutarate-dependent dioxygenase alkB homolog 5)	ALKBH5	SYESSEDCSEAAGSPAR	1xiodoTMT6plex [C8]	Q6P6C2 [371-387]	378	25.2044	NaN	NaN
Q4VCS5	Angiomotin	AMOT	MQQALVQLQAACEK	1xiodoTMT6plex [C12]	Q4VCS5 [606-619]	617	17.5021	NaN	NaN
Q4VCS5	Angiomotin	AMOT	RCLDMEGR	1xiodoTMT6plex [C2];1xOxidation [M5]	Q4VCS5 [740-747]	741	NaN	NaN	NaN
Q01433	AMP deaminase 2 (EC 3.5.4.6) (AMP deaminase isoform L)	AMPD2	SLPGPAPCLK	1xiodoTMT6plex [C8]	Q01433 [100-109]	107	9.01438	8.84583	9.19843
Q01433	AMP deaminase 2 (EC 3.5.4.6) (AMP deaminase isoform L)	AMPD2	YMALSLQSFCPTTR	1xiodoTMT6plex [C10]	Q01433 [254-267]	263	NaN	4.11101	NaN
Q01433	AMP deaminase 2 (EC 3.5.4.6) (AMP deaminase isoform L)	AMPD2	CGVPFTDLLDAAK	1xiodoTMT6plex [C1]	Q01433 [230-242]	230	10.1255	NaN	5.62421
Q01432	AMP deaminase 3 (EC 3.5.4.6) (AMP deaminase isoform E) (Erythrocyte AMP deaminase)	AMPD3	YETLCNELSFLSDAMK	1xiodoTMT6plex [C5]	Q01432 [743-758]	747	NaN	4.6588	NaN
Q9H1A4	Anaphase-promoting complex subunit 1 (APC1) (Cyclosome subunit 1) (Mitotic checkpoint regulator) (Testis-specific gene 24 protein)	ANAPC1	EQPASDWPEAVCLLIGR	1xiodoTMT6plex [C12]	Q9H1A4 [964-980]	975	NaN	NaN	NaN
Q9H1A4	Anaphase-promoting complex subunit 1 (APC1) (Cyclosome subunit 1) (Mitotic checkpoint regulator) (Testis-specific gene 24 protein)	ANAPC1	LLVPVDVDTNTPCYALLEVTYK	1xiodoTMT6plex [C13]	Q9H1A4 [1618-1639]	1630	NaN	14.0012	NaN
Q9UJX3	Anaphase-promoting complex subunit 7 (APC7) (Cyclosome subunit 7)	ANAPC7	VRPSTGNSASTPQSQCLPSEIEVK	1xiodoTMT6plex [C16]	Q9UJX3 [82-105]	97	NaN	46.7927	NaN
Q9UJX3	Anaphase-promoting complex subunit 7 (APC7) (Cyclosome subunit 7)	ANAPC7	NALANQSDCVLHR	1xiodoTMT6plex [C9]	Q9UJX3 [467-479]	475	15.1902	NaN	NaN
Q9P2R3	Rabankyrin-5 (Rank-5) (Ankyrin repeat and FYVE domain-containing protein 1) (Ankyrin repeats hooked to a zinc finger motif)	ANKFY1	AIDENNEPTACFLIR	1xiodoTMT6plex [C11]	Q9P2R3 [732-746]	742	NaN	NaN	5.4358
Q9P2R3	Rabankyrin-5 (Rank-5) (Ankyrin repeat and FYVE domain-containing protein 1) (Ankyrin repeats hooked to a zinc finger motif)	ANKFY1	GSHTDAPDTATGNCLLQR	1xiodoTMT6plex [C14]	Q9P2R3 [447-464]	460	NaN	6.8969	4.52112
Q8IWZ3	Ankyrin repeat and KH domain-containing protein 1 (HIV-1 Vpr-binding ankyrin repeat protein) (Multiple ankyrin repeats single KH domain) (hMASK)	ANKHD1	LTSSVSCALDEAAAALTR	1xiodoTMT6plex [C7]	Q8IWZ3 [175-192];O75179 [204-221]	181	NaN	7.51488	NaN
Q8IWZ3	Ankyrin repeat and KH domain-containing protein 1 (HIV-1 Vpr-binding ankyrin repeat protein) (Multiple ankyrin repeats single KH domain) (hMASK)	ANKHD1	SLAEACSDGDVNAVR	1xiodoTMT6plex [C6]	Q8IWZ3 [208-222]	213	NaN	NaN	NaN
Q8IWZ3	Ankyrin repeat and KH domain-containing protein 1 (HIV-1 Vpr-binding ankyrin repeat protein) (Multiple ankyrin repeats single KH domain) (hMASK)	ANKHD1	TKDTPLSLACSGGR	1xiodoTMT6plex [C10]	Q8IWZ3 [1121-1134];O75179 [1149-1162]	1130	NaN	NaN	NaN
Q86XL3	Ankyrin repeat and LEM domain-containing protein 2 (LEM domain-containing protein 4)	ANKLE2	EPPLYYGVCPVYEDVPAR	1xiodoTMT6plex [C9]	Q86XL3 [195-212]	203	16.8172	16.6991	NaN
Q86XL3	Ankyrin repeat and LEM domain-containing protein 2 (LEM domain-containing protein 4)	ANKLE2	ENQASICQLTLDVLENPDFMR	1xiodoTMT6plex [C7]	Q86XL3 [361-381]	367	NaN	6.64172	NaN
Q86XL3	Ankyrin repeat and LEM domain-containing protein 2 (LEM domain-containing protein 4)	ANKLE2	TPEDVICER	1xiodoTMT6plex [C7]	Q86XL3 [448-456]	454	NaN	14.1664	NaN
Q86XL3	Ankyrin repeat and LEM domain-containing protein 2 (LEM domain-containing protein 4)	ANKLE2	CGPITSTTR	1xiodoTMT6plex [C1]	Q86XL3 [91-99]	91	NaN	NaN	NaN
Q8IZ07	Ankyrin repeat domain-containing protein 13A (Protein KE03)	ANKRD13A	AIQESLLTSTEGLCPSALSETSR	1xiodoTMT6plex [C14]	Q8IZ07 [527-549]	540	2.88745	7.53717	NaN
O75179	Ankyrin repeat domain-containing protein 17 (Gene trap ankyrin repeat protein) (Serologically defined breast cancer antigen NY-BR-16)	ANKRD17	LSETISEGTSNSLSTCTK	1xiodoTMT6plex [C16]	O75179 [1675-1692]	1690	NaN	NaN	NaN
O75179	Ankyrin repeat domain-containing protein 17 (Gene trap ankyrin repeat protein) (Serologically defined breast cancer antigen NY-BR-16)	ANKRD17	SLAEACSEGDVNAVR	1xiodoTMT6plex [C6]	O75179 [237-251]	242	NaN	NaN	NaN
O15084	Serine/threonine-protein phosphatase 6 regulatory ankyrin repeat subunit A (PP6-ARS-A) (Serine/threonine-protein phosphatase 6 regulatory subunit ARS-A) (Ankyrin repeat domain-containing protein 28) (Phosphatase interactor targeting protein hnRNP K) (PITK)	ANKRD28	GCTPLHYAATSDTDGK	1xiodoTMT6plex [C2]	O15084 [471-486]	472	11.9843	11.8527	NaN
O15084	Serine/threonine-protein phosphatase 6 regulatory ankyrin repeat subunit A (PP6-ARS-A) (Serine/threonine-protein phosphatase 6 regulatory subunit ARS-A) (Ankyrin repeat domain-containing protein 28) (Phosphatase interactor targeting protein hnRNP K) (PITK)	ANKRD28	CAEALVPLLSNVNVSDR	1xiodoTMT6plex [C1]	O15084 [122-138]	122	NaN	5.09336	NaN
O15084	Serine/threonine-protein phosphatase 6 regulatory ankyrin repeat subunit A (PP6-ARS-A) (Serine/threonine-protein phosphatase 6 regulatory subunit ARS-A) (Ankyrin repeat domain-containing protein 28) (Phosphatase interactor targeting protein hnRNP K) (PITK)	ANKRD28	NTALHLACSK	1xiodoTMT6plex [C8]	O15084 [891-900]	898	NaN	10.9359	NaN
Q8N8A2	Serine/threonine-protein phosphatase 6 regulatory ankyrin repeat subunit B (PP6-ARS-B) (Serine/threonine-protein phosphatase 6 regulatory subunit ARS-B) (Ankyrin repeat domain-containing protein 44)	ANKRD44	CAEVIIPLLSSVNVSDR	1xiodoTMT6plex [C1]	Q8N8A2 [122-138]	122	10.5768	3.078	NaN
Q8N8A2	Serine/threonine-protein phosphatase 6 regulatory ankyrin repeat subunit B (PP6-ARS-B) (Serine/threonine-protein phosphatase 6 regulatory subunit ARS-B) (Ankyrin repeat domain-containing protein 44)	ANKRD44	DKDLNTPLHLACSK	1xiodoTMT6plex [C12]	Q8N8A2 [903-916]	914	10.5645	NaN	NaN
Q8N8A2	Serine/threonine-protein phosphatase 6 regulatory ankyrin repeat subunit B (PP6-ARS-B) (Serine/threonine-protein phosphatase 6 regulatory subunit ARS-B) (Ankyrin repeat domain-containing protein 44)	ANKRD44	CALLILDK	1xiodoTMT6plex [C1]	Q8N8A2 [921-928]	921	5.37654	3.42714	NaN
Q8N8A2	Serine/threonine-protein phosphatase 6 regulatory ankyrin repeat subunit B (PP6-ARS-B) (Serine/threonine-protein phosphatase 6 regulatory subunit ARS-B) (Ankyrin repeat domain-containing protein 44)	ANKRD44	EANVDTVDILGCTALHR	1xiodoTMT6plex [C12]	Q8N8A2 [693-709]	704	NaN	8.13745	NaN
Q9NQW6	Anillin	ANLN	QNSVQEQPGTACLSK	1xiodoTMT6plex [C12]	Q9NQW6 [223-237]	234	NaN	NaN	NaN
Q9NW15	Anoctamin-10 (Transmembrane protein 16K)	ANO10	GFDDNNDDFLTMAECQFIIK	1xiodoTMT6plex [C15]	Q9NW15 [110-129]	124	NaN	NaN	NaN
Q4KMQ2	Anoctamin-6 (Small-conductance calcium-activated nonselective cation channel) (SCAN channel) (Transmembrane protein 16F)	ANO6	QSEDPSCPNER	1xiodoTMT6plex [C7]	Q4KMQ2 [255-265]	261	NaN	NaN	NaN
P39687	Acidic leucine-rich nuclear phosphoprotein 32 family member A (Acidic nuclear phosphoprotein pp32) (pp32) (Leucine-rich acidic nuclear protein) (LANP) (Mapmodulin) (Potent heat-stable protein phosphatase 2A inhibitor I1PP2A) (Putative HLA-DR-associated protein I) (PHAPI)	ANP32A	CPNLTHLNLSGNK	1xiodoTMT6plex [C1]	P39687 [87-99]	87	NaN	NaN	4.81852
P39687	Acidic leucine-rich nuclear phosphoprotein 32 family member A (Acidic nuclear phosphoprotein pp32) (pp32) (Leucine-rich acidic nuclear protein) (LANP) (Mapmodulin) (Potent heat-stable protein phosphatase 2A inhibitor I1PP2A) (Putative HLA-DR-associated protein I) (PHAPI)	ANP32A	VSGGLEVLAEKCPNLTHLNLSGNK	1xiodoTMT6plex [C12]	P39687 [76-99]	87	3.48515	1.71309	NaN
P39687	Acidic leucine-rich nuclear phosphoprotein 32 family member A (Acidic nuclear phosphoprotein pp32) (pp32) (Leucine-rich acidic nuclear protein) (LANP) (Mapmodulin) (Potent heat-stable protein phosphatase 2A inhibitor I1PP2A) (Putative HLA-DR-associated protein I) (PHAPI)	ANP32A	SLDLFNCEVTNLNDYR	1xiodoTMT6plex [C7]	P39687 [117-132];Q92688 [117-132]	123	4.19099	3.92986	3.53657
P39687	Acidic leucine-rich nuclear phosphoprotein 32 family member A (Acidic nuclear phosphoprotein pp32) (pp32) (Leucine-rich acidic nuclear protein) (LANP) (Mapmodulin) (Potent heat-stable protein phosphatase 2A inhibitor I1PP2A) (Putative HLA-DR-associated protein I) (PHAPI)	ANP32A	SLDLFNCEVTNLNDYRENVFK	1xiodoTMT6plex [C7]	P39687 [117-137]	123	2.41689	NaN	NaN
Q92688	Acidic leucine-rich nuclear phosphoprotein 32 family member B (Acidic protein rich in leucines) (Putative HLA-DR-associated protein I-2) (PHAPI2) (Silver-stainable protein SSP29)	ANP32B	ELVLDNCK	1xiodoTMT6plex [C7]	Q92688 [21-28]	27	2.68998	2.75138	7.81592
Q92688	Acidic leucine-rich nuclear phosphoprotein 32 family member B (Acidic protein rich in leucines) (Putative HLA-DR-associated protein I-2) (PHAPI2) (Silver-stainable protein SSP29)	ANP32B	KLECIK	1xiodoTMT6plex [C4]	Q92688 [111-116]	114	2.9005	6.52053	13.5374
Q9BTT0	Acidic leucine-rich nuclear phosphoprotein 32 family member E (LANP-like protein) (LANP-L)	ANP32E	SLDLFNCEITNLEDYR	1xiodoTMT6plex [C7]	Q9BTT0 [117-132]	123	5.72462	3.42581	2.64664
Q9BTT0	Acidic leucine-rich nuclear phosphoprotein 32 family member E (LANP-like protein) (LANP-L)	ANP32E	KLELSDNIISGGLEVLAEKCPNLTYLNLSGNK	1xiodoTMT6plex [C20]	Q9BTT0 [68-99]	87	NaN	NaN	NaN
Q9BTT0	Acidic leucine-rich nuclear phosphoprotein 32 family member E (LANP-like protein) (LANP-L)	ANP32E	CPNLTYLNLSGNK	1xiodoTMT6plex [C1]	Q9BTT0 [87-99]	87	NaN	NaN	NaN
P15144	Aminopeptidase N (AP-N) (hAPN) (EC 3.4.11.2) (Alanyl aminopeptidase) (Aminopeptidase M) (AP-M) (Microsomal aminopeptidase) (Myeloid plasma membrane glycoprotein CD13) (gp150) (CD antigen CD13)	ANPEP	STVYCNAIAQGGEEEWDFAWEQFR	1xiodoTMT6plex [C5]	P15144 [794-817]	798	NaN	77.8543	NaN
P15144	Aminopeptidase N (AP-N) (hAPN) (EC 3.4.11.2) (Alanyl aminopeptidase) (Aminopeptidase M) (AP-M) (Microsomal aminopeptidase) (Myeloid plasma membrane glycoprotein CD13) (gp150) (CD antigen CD13)	ANPEP	EIPENLMDQYSEVNAISTACSNGVPECEEMVSGLFK	2xiodoTMT6plex [C20;C27]	P15144 [742-777]	761;768	NaN	94.527	NaN
P15144	Aminopeptidase N (AP-N) (hAPN) (EC 3.4.11.2) (Alanyl aminopeptidase) (Aminopeptidase M) (AP-M) (Microsomal aminopeptidase) (Myeloid plasma membrane glycoprotein CD13) (gp150) (CD antigen CD13)	ANPEP	AALACSK	1xiodoTMT6plex [C5]	P15144 [830-836]	834	71.9059	86.3348	47.5576
P15144	Aminopeptidase N (AP-N) (hAPN) (EC 3.4.11.2) (Alanyl aminopeptidase) (Aminopeptidase M) (AP-M) (Microsomal aminopeptidase) (Myeloid plasma membrane glycoprotein CD13) (gp150) (CD antigen CD13)	ANPEP	KSFPCFDEPAMK	1xiodoTMT6plex [C5]	P15144 [219-230]	223	NaN	NaN	NaN
P15144	Aminopeptidase N (AP-N) (hAPN) (EC 3.4.11.2) (Alanyl aminopeptidase) (Aminopeptidase M) (AP-M) (Microsomal aminopeptidase) (Myeloid plasma membrane glycoprotein CD13) (gp150) (CD antigen CD13)	ANPEP	SFPCFDEPAMK	1xiodoTMT6plex [C4]	P15144 [220-230]	223	NaN	NaN	NaN
P04083	Annexin A1 (Annexin I) (Annexin-1) (Calpactin II) (Calpactin-2) (Chromobindin-9) (Lipocortin I) (Phospholipase A2 inhibitory protein) (p35) [Cleaved into: Annexin Ac2-26]	ANXA1	MYGISLCQAILDETK	1xiodoTMT6plex [C7]	P04083 [318-332]	324	10.4022	4.36253	NaN
P04083	Annexin A1 (Annexin I) (Annexin-1) (Calpactin II) (Calpactin-2) (Chromobindin-9) (Lipocortin I) (Phospholipase A2 inhibitory protein) (p35) [Cleaved into: Annexin Ac2-26]	ANXA1	MYGISLCQAILDETKGDYEK	1xiodoTMT6plex [C7]	P04083 [318-337]	324	41.4585	9.71306	NaN
P04083	Annexin A1 (Annexin I) (Annexin-1) (Calpactin II) (Calpactin-2) (Chromobindin-9) (Lipocortin I) (Phospholipase A2 inhibitory protein) (p35) [Cleaved into: Annexin Ac2-26]	ANXA1	CATSKPAFFAEK	1xiodoTMT6plex [C1]	P04083 [270-281]	270	NaN	NaN	33.6098
P04083	Annexin A1 (Annexin I) (Annexin-1) (Calpactin II) (Calpactin-2) (Chromobindin-9) (Lipocortin I) (Phospholipase A2 inhibitory protein) (p35) [Cleaved into: Annexin Ac2-26]	ANXA1	ILVALCGGN	1xiodoTMT6plex [C6]	P04083 [338-346]	343	NaN	6.77235	8.51472
P04083	Annexin A1 (Annexin I) (Annexin-1) (Calpactin II) (Calpactin-2) (Chromobindin-9) (Lipocortin I) (Phospholipase A2 inhibitory protein) (p35) [Cleaved into: Annexin Ac2-26]	ANXA1	CLTAIVK	1xiodoTMT6plex [C1]	P04083 [263-269]	263	NaN	4.96449	NaN
P50995	Annexin A11 (56 kDa autoantigen) (Annexin XI) (Annexin-11) (Calcyclin-associated annexin 50) (CAP-50)	ANXA11	GFGTDEQAIIDCLGSR	1xiodoTMT6plex [C12]	P50995 [215-230]	226	1.97355	2.72752	1.36207
P50995	Annexin A11 (56 kDa autoantigen) (Annexin XI) (Annexin-11) (Calcyclin-associated annexin 50) (CAP-50)	ANXA11	GVGTDEACLIEILASR	1xiodoTMT6plex [C8]	P50995 [287-302]	294	NaN	NaN	NaN
P50995	Annexin A11 (56 kDa autoantigen) (Annexin XI) (Annexin-11) (Calcyclin-associated annexin 50) (CAP-50)	ANXA11	FNAVLCSR	1xiodoTMT6plex [C6]	P50995 [379-386]	384	NaN	NaN	2.14839
P07355	Annexin A2 (Annexin II) (Annexin-2) (Calpactin I heavy chain) (Calpactin-1 heavy chain) (Chromobindin-8) (Lipocortin II) (Placental anticoagulant protein IV) (PAP-IV) (Protein I) (p36)	ANXA2	GLGTDEDSLIEIICSR	1xiodoTMT6plex [C14]	P07355 [120-135]	133	NaN	1.15218	0.740453
P07355	Annexin A2 (Annexin II) (Annexin-2) (Calpactin I heavy chain) (Calpactin-1 heavy chain) (Chromobindin-8) (Lipocortin II) (Placental anticoagulant protein IV) (PAP-IV) (Protein I) (p36)	ANXA2	GDLENAFLNLVQCIQNKPLYFADR	1xiodoTMT6plex [C13]	P07355 [250-273]	262	NaN	NaN	NaN
P07355	Annexin A2 (Annexin II) (Annexin-2) (Calpactin I heavy chain) (Calpactin-1 heavy chain) (Chromobindin-8) (Lipocortin II) (Placental anticoagulant protein IV) (PAP-IV) (Protein I) (p36)	ANXA2	ALLYLCGGDD	1xiodoTMT6plex [C6]	P07355 [330-339]	335	3.51591	2.61268	2.00641
P12429	Annexin A3 (35-alpha calcimedin) (Annexin III) (Annexin-3) (Inositol 1,2-cyclic phosphate 2-phosphohydrolase) (Lipocortin III) (Placental anticoagulant protein III) (PAP-III)	ANXA3	WGTDEDKFTEILCLR	1xiodoTMT6plex [C13]	P12429 [190-204]	202	4.11895	NaN	NaN
P09525	Annexin A4 (35-beta calcimedin) (Annexin IV) (Annexin-4) (Carbohydrate-binding protein p33/p41) (Chromobindin-4) (Endonexin I) (Lipocortin IV) (P32.5) (PP4-X) (Placental anticoagulant protein II) (PAP-II) (Protein II)	ANXA4	GAGTDEGCLIEILASR	1xiodoTMT6plex [C8]	P09525 [101-116]	108	1.58302	2.44052	0.563739
P09525	Annexin A4 (35-beta calcimedin) (Annexin IV) (Annexin-4) (Carbohydrate-binding protein p33/p41) (Chromobindin-4) (Endonexin I) (Lipocortin IV) (P32.5) (PP4-X) (Placental anticoagulant protein II) (PAP-II) (Protein II)	ANXA4	FLTVLCSR	1xiodoTMT6plex [C6]	P09525 [193-200]	198	NaN	0.77464	4.65099
P09525	Annexin A4 (35-beta calcimedin) (Annexin IV) (Annexin-4) (Carbohydrate-binding protein p33/p41) (Chromobindin-4) (Endonexin I) (Lipocortin IV) (P32.5) (PP4-X) (Placental anticoagulant protein II) (PAP-II) (Protein II)	ANXA4	VLLVLCGGDD	1xiodoTMT6plex [C6]	P09525 [310-319]	315	4.95887	1.69632	1.00525
P08133	Annexin A6 (67 kDa calelectrin) (Annexin VI) (Annexin-6) (Calphobindin-II) (CPB-II) (Chromobindin-20) (Lipocortin VI) (Protein III) (p68) (p70)	ANXA6	QRQEVCQSYK	1xiodoTMT6plex [C6]	P08133 [54-63]	59	21.4199	10.4969	7.65839
P08133	Annexin A6 (67 kDa calelectrin) (Annexin VI) (Annexin-6) (Calphobindin-II) (CPB-II) (Chromobindin-20) (Lipocortin VI) (Protein III) (p68) (p70)	ANXA6	CLIEILASR	1xiodoTMT6plex [C1]	P08133 [114-122]	114	1.6617	NaN	2.45149
P08133	Annexin A6 (67 kDa calelectrin) (Annexin VI) (Annexin-6) (Calphobindin-II) (CPB-II) (Chromobindin-20) (Lipocortin VI) (Protein III) (p68) (p70)	ANXA6	LIVGLMRPPAYCDAK	1xiodoTMT6plex [C12]	P08133 [85-99]	96	1.1648	NaN	NaN
P08133	Annexin A6 (67 kDa calelectrin) (Annexin VI) (Annexin-6) (Calphobindin-II) (CPB-II) (Chromobindin-20) (Lipocortin VI) (Protein III) (p68) (p70)	ANXA6	FMTILCTR	1xiodoTMT6plex [C6]	P08133 [547-554]	552	0.459811	0.598242	0.634304
P08133	Annexin A6 (67 kDa calelectrin) (Annexin VI) (Annexin-6) (Calphobindin-II) (CPB-II) (Chromobindin-20) (Lipocortin VI) (Protein III) (p68) (p70)	ANXA6	ALLALCGGED	1xiodoTMT6plex [C6]	P08133 [664-673]	669	NaN	3.07331	NaN
P20073	Annexin A7 (Annexin VII) (Annexin-7) (Synexin)	ANXA7	LLVSMCQGNRDENQSINHQMAQEDAQR	1xiodoTMT6plex [C6]	P20073 [322-348]	327	34.3049	1.51665	3.93441
P20073	Annexin A7 (Annexin VII) (Annexin-7) (Synexin)	ANXA7	LGTDESCFNMILATR	1xiodoTMT6plex [C7]	P20073 [357-371]	363	NaN	2.75381	1.22748
P20073	Annexin A7 (Annexin VII) (Annexin-7) (Synexin)	ANXA7	EFSGYVESGLKTILQCALNRPAFFAER	1xiodoTMT6plex [C16]	P20073 [398-424]	413	NaN	4.42959	NaN
P20073	Annexin A7 (Annexin VII) (Annexin-7) (Synexin)	ANXA7	CYQSEFGR	1xiodoTMT6plex [C1]	P20073 [298-305]	298	7.00792	NaN	5.45543
P20073	Annexin A7 (Annexin VII) (Annexin-7) (Synexin)	ANXA7	VLIEILCTR	1xiodoTMT6plex [C7]	P20073 [279-287]	285	4.06479	2.26869	1.84222
P20073	Annexin A7 (Annexin VII) (Annexin-7) (Synexin)	ANXA7	LLVSMCQGNR	1xiodoTMT6plex [C6]	P20073 [322-331]	327	NaN	NaN	NaN
Q10567	AP-1 complex subunit beta-1 (Adaptor protein complex AP-1 subunit beta-1) (Adaptor-related protein complex 1 subunit beta-1) (Beta-1-adaptin) (Beta-adaptin 1) (Clathrin assembly protein complex 1 beta large chain) (Golgi adaptor HA1/AP1 adaptin beta subunit)	AP1B1	DCPLNAEAASSK	1xiodoTMT6plex [C2]	Q10567 [865-876]	866	5.00748	4.19024	NaN
Q10567	AP-1 complex subunit beta-1 (Adaptor protein complex AP-1 subunit beta-1) (Adaptor-related protein complex 1 subunit beta-1) (Beta-1-adaptin) (Beta-adaptin 1) (Clathrin assembly protein complex 1 beta large chain) (Golgi adaptor HA1/AP1 adaptin beta subunit)	AP1B1	DCEDPNPLIR	1xiodoTMT6plex [C2]	Q10567 [94-103];P63010 [94-103]	95	2.37086	2.75123	1.81769
Q10567	AP-1 complex subunit beta-1 (Adaptor protein complex AP-1 subunit beta-1) (Adaptor-related protein complex 1 subunit beta-1) (Beta-1-adaptin) (Beta-adaptin 1) (Clathrin assembly protein complex 1 beta large chain) (Golgi adaptor HA1/AP1 adaptin beta subunit)	AP1B1	IQPGNPSCTDLELSLK	1xiodoTMT6plex [C8]	Q10567 [914-929]	921	4.08625	5.70475	5.8663
Q10567	AP-1 complex subunit beta-1 (Adaptor protein complex AP-1 subunit beta-1) (Adaptor-related protein complex 1 subunit beta-1) (Beta-1-adaptin) (Beta-adaptin 1) (Clathrin assembly protein complex 1 beta large chain) (Golgi adaptor HA1/AP1 adaptin beta subunit)	AP1B1	KTAAVCVAK	1xiodoTMT6plex [C6]	Q10567 [139-147];P63010 [139-147]	144	NaN	10.4481	6.15032
Q10567	AP-1 complex subunit beta-1 (Adaptor protein complex AP-1 subunit beta-1) (Adaptor-related protein complex 1 subunit beta-1) (Beta-1-adaptin) (Beta-adaptin 1) (Clathrin assembly protein complex 1 beta large chain) (Golgi adaptor HA1/AP1 adaptin beta subunit)	AP1B1	TAAVCVAK	1xiodoTMT6plex [C5]	Q10567 [140-147];P63010 [140-147]	144	4.58431	4.82215	6.09847
Q10567	AP-1 complex subunit beta-1 (Adaptor protein complex AP-1 subunit beta-1) (Adaptor-related protein complex 1 subunit beta-1) (Beta-1-adaptin) (Beta-adaptin 1) (Clathrin assembly protein complex 1 beta large chain) (Golgi adaptor HA1/AP1 adaptin beta subunit)	AP1B1	ITEYLCEPLR	1xiodoTMT6plex [C6]	Q10567 [118-127];P63010 [118-127]	123	NaN	NaN	NaN
Q10567	AP-1 complex subunit beta-1 (Adaptor protein complex AP-1 subunit beta-1) (Adaptor-related protein complex 1 subunit beta-1) (Beta-1-adaptin) (Beta-adaptin 1) (Clathrin assembly protein complex 1 beta large chain) (Golgi adaptor HA1/AP1 adaptin beta subunit)	AP1B1	VDKITEYLCEPLR	1xiodoTMT6plex [C9]	Q10567 [115-127];P63010 [115-127]	123	3.00801	NaN	NaN
Q10567	AP-1 complex subunit beta-1 (Adaptor protein complex AP-1 subunit beta-1) (Adaptor-related protein complex 1 subunit beta-1) (Beta-1-adaptin) (Beta-adaptin 1) (Clathrin assembly protein complex 1 beta large chain) (Golgi adaptor HA1/AP1 adaptin beta subunit)	AP1B1	CLKDEDPYVR	1xiodoTMT6plex [C1]	Q10567 [129-138];P63010 [129-138]	129	NaN	NaN	NaN
Q10567	AP-1 complex subunit beta-1 (Adaptor protein complex AP-1 subunit beta-1) (Adaptor-related protein complex 1 subunit beta-1) (Beta-1-adaptin) (Beta-adaptin 1) (Clathrin assembly protein complex 1 beta large chain) (Golgi adaptor HA1/AP1 adaptin beta subunit)	AP1B1	EAQSICER	1xiodoTMT6plex [C6]	Q10567 [236-243];P63010 [236-243]	241	2.10692	NaN	NaN
Q10567	AP-1 complex subunit beta-1 (Adaptor protein complex AP-1 subunit beta-1) (Adaptor-related protein complex 1 subunit beta-1) (Beta-1-adaptin) (Beta-adaptin 1) (Clathrin assembly protein complex 1 beta large chain) (Golgi adaptor HA1/AP1 adaptin beta subunit)	AP1B1	VDKITEYLCEPLRK	1xiodoTMT6plex [C9]	Q10567 [115-128];P63010 [115-128]	123	NaN	4.15038	NaN
O43747	AP-1 complex subunit gamma-1 (Adaptor protein complex AP-1 subunit gamma-1) (Adaptor-related protein complex 1 subunit gamma-1) (Clathrin assembly protein complex 1 gamma-1 large chain) (Gamma1-adaptin) (Golgi adaptor HA1/AP1 adaptin subunit gamma-1)	AP1G1	ELLYFLDSCEPEFK	1xiodoTMT6plex [C9]	O43747 [384-397]	392	NaN	2.74612	NaN
O43747	AP-1 complex subunit gamma-1 (Adaptor protein complex AP-1 subunit gamma-1) (Adaptor-related protein complex 1 subunit gamma-1) (Clathrin assembly protein complex 1 gamma-1 large chain) (Gamma1-adaptin) (Golgi adaptor HA1/AP1 adaptin subunit gamma-1)	AP1G1	ADCASGIFLAAEK	1xiodoTMT6plex [C3]	O43747 [398-410]	400	NaN	NaN	NaN
O43747	AP-1 complex subunit gamma-1 (Adaptor protein complex AP-1 subunit gamma-1) (Adaptor-related protein complex 1 subunit gamma-1) (Clathrin assembly protein complex 1 gamma-1 large chain) (Gamma1-adaptin) (Golgi adaptor HA1/AP1 adaptin subunit gamma-1)	AP1G1	STIVDCLK	1xiodoTMT6plex [C6]	O43747 [348-355]	353	2.53381	5.99725	4.08161
O43747	AP-1 complex subunit gamma-1 (Adaptor protein complex AP-1 subunit gamma-1) (Adaptor-related protein complex 1 subunit gamma-1) (Clathrin assembly protein complex 1 gamma-1 large chain) (Gamma1-adaptin) (Golgi adaptor HA1/AP1 adaptin subunit gamma-1)	AP1G1	QDVHLLMTNCIK	1xiodoTMT6plex [C10]	O43747 [97-108]	106	NaN	5.25593	NaN
O75843	AP-1 complex subunit gamma-like 2 (Gamma2-adaptin) (G2ad)	AP1G2	AMMQELQAFLESCPPDLR	1xiodoTMT6plex [C13]	O75843 [381-398]	393	3.72133	3.91017	NaN
Q9BXS5	AP-1 complex subunit mu-1 (AP-mu chain family member mu1A) (Adaptor protein complex AP-1 subunit mu-1) (Adaptor-related protein complex 1 subunit mu-1) (Clathrin assembly protein complex 1 mu-1 medium chain 1) (Clathrin coat assembly protein AP47) (Clathrin coat-associated protein AP47) (Golgi adaptor HA1/AP1 adaptin mu-1 subunit) (Mu-adaptin 1) (Mu1A-adaptin)	AP1M1	FHQCVR	1xiodoTMT6plex [C4]	Q9BXS5 [238-243]	241	10.1188	8.4306	NaN
P61966	AP-1 complex subunit sigma-1A (Adaptor protein complex AP-1 subunit sigma-1A) (Adaptor-related protein complex 1 subunit sigma-1A) (Clathrin assembly protein complex 1 sigma-1A small chain) (Clathrin coat assembly protein AP19) (Golgi adaptor HA1/AP1 adaptin sigma-1A subunit) (HA1 19 kDa subunit) (Sigma 1a subunit of AP-1 clathrin) (Sigma-adaptin 1A) (Sigma1A-adaptin)	AP1S1	MCSFLEWR	1xiodoTMT6plex [C2]	P61966 [46-53];P56377 [45-52]	47	1.10157	1.68069	NaN
O95782	AP-2 complex subunit alpha-1 (100 kDa coated vesicle protein A) (Adaptor protein complex AP-2 subunit alpha-1) (Adaptor-related protein complex 2 subunit alpha-1) (Alpha-adaptin A) (Alpha1-adaptin) (Clathrin assembly protein complex 2 alpha-A large chain) (Plasma membrane adaptor HA2/AP2 adaptin alpha A subunit)	AP2A1	ACNQLGQFLQHR	1xiodoTMT6plex [C2]	O95782 [330-341];O94973 [329-340]	331	NaN	NaN	NaN
O95782	AP-2 complex subunit alpha-1 (100 kDa coated vesicle protein A) (Adaptor protein complex AP-2 subunit alpha-1) (Adaptor-related protein complex 2 subunit alpha-1) (Alpha-adaptin A) (Alpha1-adaptin) (Clathrin assembly protein complex 2 alpha-A large chain) (Plasma membrane adaptor HA2/AP2 adaptin alpha A subunit)	AP2A1	LLQCYPPPEDAAVK	1xiodoTMT6plex [C4]	O95782 [264-277]	267	NaN	4.93651	4.07247
O95782	AP-2 complex subunit alpha-1 (100 kDa coated vesicle protein A) (Adaptor protein complex AP-2 subunit alpha-1) (Adaptor-related protein complex 2 subunit alpha-1) (Alpha-adaptin A) (Alpha1-adaptin) (Clathrin assembly protein complex 2 alpha-A large chain) (Plasma membrane adaptor HA2/AP2 adaptin alpha A subunit)	AP2A1	TVFEALQAPACHENMVK	1xiodoTMT6plex [C11]	O95782 [482-498]	492	8.46238	9.34307	NaN
O95782	AP-2 complex subunit alpha-1 (100 kDa coated vesicle protein A) (Adaptor protein complex AP-2 subunit alpha-1) (Adaptor-related protein complex 2 subunit alpha-1) (Alpha-adaptin A) (Alpha1-adaptin) (Clathrin assembly protein complex 2 alpha-A large chain) (Plasma membrane adaptor HA2/AP2 adaptin alpha A subunit)	AP2A1	ALQVGCLLR	1xiodoTMT6plex [C6]	O95782 [936-944]	941	NaN	NaN	0.671122
O95782	AP-2 complex subunit alpha-1 (100 kDa coated vesicle protein A) (Adaptor protein complex AP-2 subunit alpha-1) (Adaptor-related protein complex 2 subunit alpha-1) (Alpha-adaptin A) (Alpha1-adaptin) (Clathrin assembly protein complex 2 alpha-A large chain) (Plasma membrane adaptor HA2/AP2 adaptin alpha A subunit)	AP2A1	YLALESMCTLASSEFSHEAVK	1xiodoTMT6plex [C8]	O95782 [347-367];O94973 [346-366]	354	NaN	8.0708	NaN
O95782	AP-2 complex subunit alpha-1 (100 kDa coated vesicle protein A) (Adaptor protein complex AP-2 subunit alpha-1) (Adaptor-related protein complex 2 subunit alpha-1) (Alpha-adaptin A) (Alpha1-adaptin) (Clathrin assembly protein complex 2 alpha-A large chain) (Plasma membrane adaptor HA2/AP2 adaptin alpha A subunit)	AP2A1	VAAQVDGGAQVQQVLNIECLR	1xiodoTMT6plex [C19]	O95782 [812-832]	830	18.5725	11.7028	NaN
O95782	AP-2 complex subunit alpha-1 (100 kDa coated vesicle protein A) (Adaptor protein complex AP-2 subunit alpha-1) (Adaptor-related protein complex 2 subunit alpha-1) (Alpha-adaptin A) (Alpha1-adaptin) (Clathrin assembly protein complex 2 alpha-A large chain) (Plasma membrane adaptor HA2/AP2 adaptin alpha A subunit)	AP2A1	LVECLETVLNK	1xiodoTMT6plex [C4]	O95782 [280-290]	283	NaN	3.33425	NaN
O95782	AP-2 complex subunit alpha-1 (100 kDa coated vesicle protein A) (Adaptor protein complex AP-2 subunit alpha-1) (Adaptor-related protein complex 2 subunit alpha-1) (Alpha-adaptin A) (Alpha1-adaptin) (Clathrin assembly protein complex 2 alpha-A large chain) (Plasma membrane adaptor HA2/AP2 adaptin alpha A subunit)	AP2A1	AADLLYAMCDR	1xiodoTMT6plex [C9]	O95782 [389-399]	397	1.2822	2.9602	1.67152
O95782	AP-2 complex subunit alpha-1 (100 kDa coated vesicle protein A) (Adaptor protein complex AP-2 subunit alpha-1) (Adaptor-related protein complex 2 subunit alpha-1) (Alpha-adaptin A) (Alpha1-adaptin) (Clathrin assembly protein complex 2 alpha-A large chain) (Plasma membrane adaptor HA2/AP2 adaptin alpha A subunit)	AP2A1	QSAALCLLR	1xiodoTMT6plex [C6]	O95782 [166-174];O94973 [166-174]	171	NaN	4.86091	NaN
O95782	AP-2 complex subunit alpha-1 (100 kDa coated vesicle protein A) (Adaptor protein complex AP-2 subunit alpha-1) (Adaptor-related protein complex 2 subunit alpha-1) (Alpha-adaptin A) (Alpha1-adaptin) (Clathrin assembly protein complex 2 alpha-A large chain) (Plasma membrane adaptor HA2/AP2 adaptin alpha A subunit)	AP2A1	NPTFMCLALHCIANVGSR	2xiodoTMT6plex [C6;C11]	O95782 [124-141]	129;134	NaN	0.887568	NaN
O94973	AP-2 complex subunit alpha-2 (100 kDa coated vesicle protein C) (Adaptor protein complex AP-2 subunit alpha-2) (Adaptor-related protein complex 2 subunit alpha-2) (Alpha-adaptin C) (Alpha2-adaptin) (Clathrin assembly protein complex 2 alpha-C large chain) (Huntingtin yeast partner J) (Huntingtin-interacting protein 9) (HIP-9) (Huntingtin-interacting protein J) (Plasma membrane adaptor HA2/AP2 ada…	AP2A2	LTECLETILNK	1xiodoTMT6plex [C4]	O94973 [279-289]	282	11.4766	18.1483	NaN
O94973	AP-2 complex subunit alpha-2 (100 kDa coated vesicle protein C) (Adaptor protein complex AP-2 subunit alpha-2) (Adaptor-related protein complex 2 subunit alpha-2) (Alpha-adaptin C) (Alpha2-adaptin) (Clathrin assembly protein complex 2 alpha-C large chain) (Huntingtin yeast partner J) (Huntingtin-interacting protein 9) (HIP-9) (Huntingtin-interacting protein J) (Plasma membrane adaptor HA2/AP2 ada…	AP2A2	NPTFMGLALHCIASVGSR	1xiodoTMT6plex [C11]	O94973 [124-141]	134	9.76718	5.67288	NaN
O94973	AP-2 complex subunit alpha-2 (100 kDa coated vesicle protein C) (Adaptor protein complex AP-2 subunit alpha-2) (Adaptor-related protein complex 2 subunit alpha-2) (Alpha-adaptin C) (Alpha2-adaptin) (Clathrin assembly protein complex 2 alpha-C large chain) (Huntingtin yeast partner J) (Huntingtin-interacting protein 9) (HIP-9) (Huntingtin-interacting protein J) (Plasma membrane adaptor HA2/AP2 ada…	AP2A2	LLQCYPPPDPAVR	1xiodoTMT6plex [C4]	O94973 [264-276]	267	NaN	11.1372	NaN
O94973	AP-2 complex subunit alpha-2 (100 kDa coated vesicle protein C) (Adaptor protein complex AP-2 subunit alpha-2) (Adaptor-related protein complex 2 subunit alpha-2) (Alpha-adaptin C) (Alpha2-adaptin) (Clathrin assembly protein complex 2 alpha-C large chain) (Huntingtin yeast partner J) (Huntingtin-interacting protein 9) (HIP-9) (Huntingtin-interacting protein J) (Plasma membrane adaptor HA2/AP2 ada…	AP2A2	LCELLSAQF	1xiodoTMT6plex [C2]	O94973 [931-939]	932	14.9	18.4702	NaN
P63010	AP-2 complex subunit beta (AP105B) (Adaptor protein complex AP-2 subunit beta) (Adaptor-related protein complex 2 subunit beta) (Beta-2-adaptin) (Beta-adaptin) (Clathrin assembly protein complex 2 beta large chain) (Plasma membrane adaptor HA2/AP2 adaptin beta subunit)	AP2B1	ECHLNADTVSSK	1xiodoTMT6plex [C2]	P63010 [856-867]	857	9.23403	30.742	5.97626
P63010	AP-2 complex subunit beta (AP105B) (Adaptor protein complex AP-2 subunit beta) (Adaptor-related protein complex 2 subunit beta) (Beta-2-adaptin) (Beta-adaptin) (Clathrin assembly protein complex 2 beta large chain) (Plasma membrane adaptor HA2/AP2 adaptin beta subunit)	AP2B1	CRAPEVSQYIYQVYDSILKN	1xiodoTMT6plex [C1]	P63010 [918-937]	918	NaN	6.87162	NaN
Q96CW1	AP-2 complex subunit mu (AP-2 mu chain) (Adaptin-mu2) (Adaptor protein complex AP-2 subunit mu) (Adaptor-related protein complex 2 subunit mu) (Clathrin assembly protein complex 2 mu medium chain) (Clathrin coat assembly protein AP50) (Clathrin coat-associated protein AP50) (HA2 50 kDa subunit) (Plasma membrane adaptor AP-2 50 kDa protein)	AP2M1	SYLSGMPECK	1xiodoTMT6plex [C9]	Q96CW1 [204-213]	212	3.15296	5.45272	1.32775
Q96CW1	AP-2 complex subunit mu (AP-2 mu chain) (Adaptin-mu2) (Adaptor protein complex AP-2 subunit mu) (Adaptor-related protein complex 2 subunit mu) (Clathrin assembly protein complex 2 mu medium chain) (Clathrin coat assembly protein AP50) (Clathrin coat-associated protein AP50) (HA2 50 kDa subunit) (Plasma membrane adaptor AP-2 50 kDa protein)	AP2M1	QSIAIDDCTFHQCVR	2xiodoTMT6plex [C8;C13]	Q96CW1 [239-253]	246;251	NaN	1.11667	2.91165
Q96CW1	AP-2 complex subunit mu (AP-2 mu chain) (Adaptin-mu2) (Adaptor protein complex AP-2 subunit mu) (Adaptor-related protein complex 2 subunit mu) (Clathrin assembly protein complex 2 mu medium chain) (Clathrin coat assembly protein AP50) (Clathrin coat-associated protein AP50) (HA2 50 kDa subunit) (Plasma membrane adaptor AP-2 50 kDa protein)	AP2M1	IPTPLNTSGVQVICMK	1xiodoTMT6plex [C14]	Q96CW1 [324-339]	337	8.10398	11.7662	4.44667
O00203	AP-3 complex subunit beta-1 (Adaptor protein complex AP-3 subunit beta-1) (Adaptor-related protein complex 3 subunit beta-1) (Beta-3A-adaptin) (Clathrin assembly protein complex 3 beta-1 large chain)	AP3B1	DDCFNVNIQPPVGELLLPVAMSEK	1xiodoTMT6plex [C3]	O00203 [968-991]	970	47.8036	44.8478	36.6452
O00203	AP-3 complex subunit beta-1 (Adaptor protein complex AP-3 subunit beta-1) (Adaptor-related protein complex 3 subunit beta-1) (Beta-3A-adaptin) (Clathrin assembly protein complex 3 beta-1 large chain)	AP3B1	ASILWLIGENCER	1xiodoTMT6plex [C11]	O00203 [497-509]	507	7.30447	NaN	NaN
O14617	AP-3 complex subunit delta-1 (AP-3 complex subunit delta) (Adaptor-related protein complex 3 subunit delta-1) (Delta-adaptin)	AP3D1	EKLEDPDPGVQSAAVNVICELAR	1xiodoTMT6plex [C19]	O14617 [190-212]	208	3.64043	3.85085	NaN
O14617	AP-3 complex subunit delta-1 (AP-3 complex subunit delta) (Adaptor-related protein complex 3 subunit delta-1) (Delta-adaptin)	AP3D1	LEDPDPGVQSAAVNVICELAR	1xiodoTMT6plex [C17]	O14617 [192-212]	208	4.00803	4.49323	NaN
O14617	AP-3 complex subunit delta-1 (AP-3 complex subunit delta) (Adaptor-related protein complex 3 subunit delta-1) (Delta-adaptin)	AP3D1	CSDSTLLSNLLEEMK	1xiodoTMT6plex [C1]	O14617 [1133-1147]	1133	3.15214	4.39311	NaN
O14617	AP-3 complex subunit delta-1 (AP-3 complex subunit delta) (Adaptor-related protein complex 3 subunit delta-1) (Delta-adaptin)	AP3D1	DLILQCLDDKDESIR	1xiodoTMT6plex [C6]	O14617 [343-357]	348	NaN	NaN	NaN
O14617	AP-3 complex subunit delta-1 (AP-3 complex subunit delta) (Adaptor-related protein complex 3 subunit delta-1) (Delta-adaptin)	AP3D1	VDSCASMYSR	1xiodoTMT6plex [C4]	O14617 [1100-1109]	1103	NaN	14.4291	NaN
O14617	AP-3 complex subunit delta-1 (AP-3 complex subunit delta) (Adaptor-related protein complex 3 subunit delta-1) (Delta-adaptin)	AP3D1	ASCILQLVK	1xiodoTMT6plex [C3]	O14617 [572-580]	574	NaN	5.97681	NaN
Q9Y2T2	AP-3 complex subunit mu-1 (AP-3 adaptor complex mu3A subunit) (Adaptor-related protein complex 3 subunit mu-1) (Mu-adaptin 3A) (Mu3A-adaptin)	AP3M1	LLDDVSFHPCIR	1xiodoTMT6plex [C10]	Q9Y2T2 [227-238]	236	1.61662	2.02177	1.60383
Q9Y2T2	AP-3 complex subunit mu-1 (AP-3 adaptor complex mu3A subunit) (Adaptor-related protein complex 3 subunit mu-1) (Mu-adaptin 3A) (Mu3A-adaptin)	AP3M1	SVVSQSVCDYFFEAQEK	1xiodoTMT6plex [C8]	Q9Y2T2 [22-38]	29	8.76457	6.04475	NaN
Q9Y2T2	AP-3 complex subunit mu-1 (AP-3 adaptor complex mu3A subunit) (Adaptor-related protein complex 3 subunit mu-1) (Mu-adaptin 3A) (Mu3A-adaptin)	AP3M1	SGSTVFAEIQGVIDACIK	1xiodoTMT6plex [C16]	Q9Y2T2 [194-211]	209	NaN	6.96558	NaN
Q92572	AP-3 complex subunit sigma-1 (AP-3 complex subunit sigma-3A) (Adaptor-related protein complex 3 subunit sigma-1) (Clathrin-associated/assembly/adaptor protein, small 3) (Sigma-3A-adaptin) (Sigma3A-adaptin) (Sigma-adaptin 3a)	AP3S1	RDENVCNFLEGGLLIGGSDNK	1xiodoTMT6plex [C6]	Q92572 [42-62]	47	9.44093	5.80903	NaN
Q7Z5R6	Amyloid beta A4 precursor protein-binding family B member 1-interacting protein (APBB1-interacting protein 1) (Proline-rich EVH1 ligand 1) (PREL-1) (Proline-rich protein 73) (Rap1-GTP-interacting adapter molecule) (RIAM) (Retinoic acid-responsive proline-rich protein 1) (RARP-1)	APBB1IP	YKAPTDYCFVLK	1xiodoTMT6plex [C8]	Q7Z5R6 [374-385]	381	9.54102	NaN	NaN
Q7Z5R6	Amyloid beta A4 precursor protein-binding family B member 1-interacting protein (APBB1-interacting protein 1) (Proline-rich EVH1 ligand 1) (PREL-1) (Proline-rich protein 73) (Rap1-GTP-interacting adapter molecule) (RIAM) (Retinoic acid-responsive proline-rich protein 1) (RARP-1)	APBB1IP	THCDCNVDWCLYEIYPELQIER	3xiodoTMT6plex [C3;C10];C5	Q7Z5R6 [211-232]	213;215;222	NaN	6.52209	NaN
Q7Z5R6	Amyloid beta A4 precursor protein-binding family B member 1-interacting protein (APBB1-interacting protein 1) (Proline-rich EVH1 ligand 1) (PREL-1) (Proline-rich protein 73) (Rap1-GTP-interacting adapter molecule) (RIAM) (Retinoic acid-responsive proline-rich protein 1) (RARP-1)	APBB1IP	ESLLEESFCGTSIIVPELEGALYLK	1xiodoTMT6plex [C9]	Q7Z5R6 [296-320]	304	NaN	NaN	NaN
P13798	Acylamino-acid-releasing enzyme (AARE) (EC 3.4.19.1) (Acyl-peptide hydrolase) (APH) (Acylaminoacyl-peptidase) (Oxidized protein hydrolase) (OPH)	APEH	CELLSDDSLAVSSPR	1xiodoTMT6plex [C1]	P13798 [292-306]	292	2.82618	2.92786	4.12629
P13798	Acylamino-acid-releasing enzyme (AARE) (EC 3.4.19.1) (Acyl-peptide hydrolase) (APH) (Acylaminoacyl-peptidase) (Oxidized protein hydrolase) (OPH)	APEH	QPALSAACLGPEVTTQYGGQYR	1xiodoTMT6plex [C8]	P13798 [23-44]	30	NaN	0.416934	NaN
P13798	Acylamino-acid-releasing enzyme (AARE) (EC 3.4.19.1) (Acyl-peptide hydrolase) (APH) (Acylaminoacyl-peptidase) (Oxidized protein hydrolase) (OPH)	APEH	QLGENFSGIYCSLLPLGCWSADSQR	2xiodoTMT6plex [C11;C18]	P13798 [351-375]	361;368	3.41087	NaN	NaN
P27695	DNA-(apurinic or apyrimidinic site) endonuclease (EC 3.1.11.2) (APEX nuclease) (APEN) (Apurinic-apyrimidinic endonuclease 1) (AP endonuclease 1) (APE-1) (REF-1) (Redox factor-1) [Cleaved into: DNA-(apurinic or apyrimidinic site) endonuclease, mitochondrial]	APEX1	ICSWNVDGLR	1xiodoTMT6plex [C2]	P27695 [64-73]	65	3.62698	3.18049	NaN
P27695	DNA-(apurinic or apyrimidinic site) endonuclease (EC 3.1.11.2) (APEX nuclease) (APEN) (Apurinic-apyrimidinic endonuclease 1) (AP endonuclease 1) (APE-1) (REF-1) (Redox factor-1) [Cleaved into: DNA-(apurinic or apyrimidinic site) endonuclease, mitochondrial]	APEX1	EEAPDILCLQETK	1xiodoTMT6plex [C8]	P27695 [86-98]	93	4.78933	4.50198	6.40517
P27695	DNA-(apurinic or apyrimidinic site) endonuclease (EC 3.1.11.2) (APEX nuclease) (APEN) (Apurinic-apyrimidinic endonuclease 1) (AP endonuclease 1) (APE-1) (REF-1) (Redox factor-1) [Cleaved into: DNA-(apurinic or apyrimidinic site) endonuclease, mitochondrial]	APEX1	KPLVLCGDLNVAHEEIDLR	1xiodoTMT6plex [C6]	P27695 [203-221]	208	NaN	3.37764	NaN
P27695	DNA-(apurinic or apyrimidinic site) endonuclease (EC 3.1.11.2) (APEX nuclease) (APEN) (Apurinic-apyrimidinic endonuclease 1) (AP endonuclease 1) (APE-1) (REF-1) (Redox factor-1) [Cleaved into: DNA-(apurinic or apyrimidinic site) endonuclease, mitochondrial]	APEX1	CSENKLPAELQELPGLSHQYWSAPSDK	1xiodoTMT6plex [C1]	P27695 [99-125]	99	2.62418	2.96202	NaN
P27695	DNA-(apurinic or apyrimidinic site) endonuclease (EC 3.1.11.2) (APEX nuclease) (APEN) (Apurinic-apyrimidinic endonuclease 1) (AP endonuclease 1) (APE-1) (REF-1) (Redox factor-1) [Cleaved into: DNA-(apurinic or apyrimidinic site) endonuclease, mitochondrial]	APEX1	KGLDWVKEEAPDILCLQETK	1xiodoTMT6plex [C15]	P27695 [79-98]	93	NaN	2.09012	NaN
P27695	DNA-(apurinic or apyrimidinic site) endonuclease (EC 3.1.11.2) (APEX nuclease) (APEN) (Apurinic-apyrimidinic endonuclease 1) (AP endonuclease 1) (APE-1) (REF-1) (Redox factor-1) [Cleaved into: DNA-(apurinic or apyrimidinic site) endonuclease, mitochondrial]	APEX1	CSENKLPAELQELPGLSHQYWSAPSDKEGYSGVGLLSR	1xiodoTMT6plex [C1]	P27695 [99-136]	99	NaN	NaN	NaN
P27695	DNA-(apurinic or apyrimidinic site) endonuclease (EC 3.1.11.2) (APEX nuclease) (APEN) (Apurinic-apyrimidinic endonuclease 1) (AP endonuclease 1) (APE-1) (REF-1) (Redox factor-1) [Cleaved into: DNA-(apurinic or apyrimidinic site) endonuclease, mitochondrial]	APEX1	GLDWVKEEAPDILCLQETK	1xiodoTMT6plex [C14]	P27695 [80-98]	93	3.20654	NaN	NaN
P27695	DNA-(apurinic or apyrimidinic site) endonuclease (EC 3.1.11.2) (APEX nuclease) (APEN) (Apurinic-apyrimidinic endonuclease 1) (AP endonuclease 1) (APE-1) (REF-1) (Redox factor-1) [Cleaved into: DNA-(apurinic or apyrimidinic site) endonuclease, mitochondrial]	APEX1	SKNVGWRLDYFLLSHSLLPALCDSK	1xiodoTMT6plex [C22]	P27695 [275-299]	296	NaN	NaN	NaN
P27695	DNA-(apurinic or apyrimidinic site) endonuclease (EC 3.1.11.2) (APEX nuclease) (APEN) (Apurinic-apyrimidinic endonuclease 1) (AP endonuclease 1) (APE-1) (REF-1) (Redox factor-1) [Cleaved into: DNA-(apurinic or apyrimidinic site) endonuclease, mitochondrial]	APEX1	LDYFLLSHSLLPALCDSK	1xiodoTMT6plex [C15]	P27695 [282-299]	296	2.14007	1.74513	NaN
P27695	DNA-(apurinic or apyrimidinic site) endonuclease (EC 3.1.11.2) (APEX nuclease) (APEN) (Apurinic-apyrimidinic endonuclease 1) (AP endonuclease 1) (APE-1) (REF-1) (Redox factor-1) [Cleaved into: DNA-(apurinic or apyrimidinic site) endonuclease, mitochondrial]	APEX1	NVGWRLDYFLLSHSLLPALCDSK	1xiodoTMT6plex [C20]	P27695 [277-299]	296	NaN	2.48124	NaN
P27695	DNA-(apurinic or apyrimidinic site) endonuclease (EC 3.1.11.2) (APEX nuclease) (APEN) (Apurinic-apyrimidinic endonuclease 1) (AP endonuclease 1) (APE-1) (REF-1) (Redox factor-1) [Cleaved into: DNA-(apurinic or apyrimidinic site) endonuclease, mitochondrial]	APEX1	ALGSDHCPITLYLAL	1xiodoTMT6plex [C7]	P27695 [304-318]	310	NaN	1.35478	NaN
Q9BZZ5	Apoptosis inhibitor 5 (API-5) (Antiapoptosis clone 11 protein) (AAC-11) (Cell migration-inducing gene 8 protein) (Fibroblast growth factor 2-interacting factor) (FIF) (Protein XAGL)	API5	QQLVELVAEQADLEQTFNPSDPDCVDR	1xiodoTMT6plex [C24]	Q9BZZ5 [211-237]	234	49.8085	47.9886	NaN
Q96GX9	Methylthioribulose-1-phosphate dehydratase (MTRu-1-P dehydratase) (EC 4.2.1.109) (APAF1-interacting protein) (hAPIP)	APIP	CGAQDKEHPR	1xiodoTMT6plex [C1]	Q96GX9 [16-25]	16	NaN	10.9458	NaN
Q96GX9	Methylthioribulose-1-phosphate dehydratase (MTRu-1-P dehydratase) (EC 4.2.1.109) (APAF1-interacting protein) (hAPIP)	APIP	IQPEDMFVCDINEK	1xiodoTMT6plex [C9]	Q96GX9 [68-81]	76	NaN	8.83745	NaN
Q96GX9	Methylthioribulose-1-phosphate dehydratase (MTRu-1-P dehydratase) (EC 4.2.1.109) (APAF1-interacting protein) (hAPIP)	APIP	YLIPELCK	1xiodoTMT6plex [C7]	Q96GX9 [26-33]	32	4.55436	7.39286	6.21468
Q96GX9	Methylthioribulose-1-phosphate dehydratase (MTRu-1-P dehydratase) (EC 4.2.1.109) (APAF1-interacting protein) (hAPIP)	APIP	CTSGGYYR	1xiodoTMT6plex [C1]	Q96GX9 [147-154]	147	NaN	5.85693	NaN
Q96GX9	Methylthioribulose-1-phosphate dehydratase (MTRu-1-P dehydratase) (EC 4.2.1.109) (APAF1-interacting protein) (hAPIP)	APIP	MAHAMNEYPDSCAVLVR	1xiodoTMT6plex [C12]	Q96GX9 [177-193]	188	31.2443	40.7068	NaN
Q9HDC9	Adipocyte plasma membrane-associated protein (Protein BSCv)	APMAP	FGSGPCK	1xiodoTMT6plex [C6]	Q9HDC9 [135-141]	140	68.5247	71.9536	NaN
Q9HDC9	Adipocyte plasma membrane-associated protein (Protein BSCv)	APMAP	TRDDEPVCGRPLGIR	1xiodoTMT6plex [C8]	Q9HDC9 [142-156]	149	NaN	52.2977	NaN
Q9UH17	DNA dC->dU-editing enzyme APOBEC-3B (A3B) (EC 3.5.4.38) (Phorbolin-1-related protein) (Phorbolin-2/3)	APOBEC3B	NLLCGFYGR	1xiodoTMT6plex [C4]	Q9UH17 [244-252]	247	9.17575	NaN	NaN
Q9NRW3	DNA dC->dU-editing enzyme APOBEC-3C (A3C) (EC 3.5.4.38) (APOBEC1-like) (Phorbolin I)	APOBEC3C	NQVDSETHCHAER	1xiodoTMT6plex [C9]	Q9NRW3 [57-69]	65	6.64378	6.11616	6.9527
Q9NRW3	DNA dC->dU-editing enzyme APOBEC-3C (A3C) (EC 3.5.4.38) (APOBEC1-like) (Phorbolin I)	APOBEC3C	LYYFQYPCYQEGLR	1xiodoTMT6plex [C8]	Q9NRW3 [123-136]	130	3.81833	4.65342	7.14452
Q9NRW3	DNA dC->dU-editing enzyme APOBEC-3C (A3C) (EC 3.5.4.38) (APOBEC1-like) (Phorbolin I)	APOBEC3C	CFLSWFCDDILSPNTK	2xiodoTMT6plex [C1;C7]	Q9NRW3 [70-85]	70;76	2.65434	2.23057	NaN
Q9NRW3	DNA dC->dU-editing enzyme APOBEC-3C (A3C) (EC 3.5.4.38) (APOBEC1-like) (Phorbolin I)	APOBEC3C	YCWENFVYNDNEPFKPWK	1xiodoTMT6plex [C2]	Q9NRW3 [155-172]	156	NaN	14.2996	NaN
Q9NRW3	DNA dC->dU-editing enzyme APOBEC-3C (A3C) (EC 3.5.4.38) (APOBEC1-like) (Phorbolin I)	APOBEC3C	NETWLCFTVEGIK	1xiodoTMT6plex [C6]	Q9NRW3 [31-43]	36	NaN	14.7549	NaN
Q8IUX4	DNA dC->dU-editing enzyme APOBEC-3F (EC 3.5.4.38) (Apolipoprotein B mRNA-editing enzyme catalytic polypeptide-like 3F) (A3F)	APOBEC3F	NQVDPETHCHAER	1xiodoTMT6plex [C9]	Q8IUX4 [240-252]	248	5.34149	4.8708	NaN
Q9HC16	DNA dC->dU-editing enzyme APOBEC-3G (EC 3.5.4.38) (APOBEC-related cytidine deaminase) (APOBEC-related protein) (ARCD) (APOBEC-related protein 9) (ARP-9) (CEM-15) (CEM15) (Deoxycytidine deaminase) (A3G)	APOBEC3G	GRHETYLCYEVER	1xiodoTMT6plex [C8]	Q9HC16 [214-226]	221	NaN	7.85256	NaN
Q9HC16	DNA dC->dU-editing enzyme APOBEC-3G (EC 3.5.4.38) (APOBEC-related cytidine deaminase) (APOBEC-related protein) (ARCD) (APOBEC-related protein 9) (ARP-9) (CEM-15) (CEM15) (Deoxycytidine deaminase) (A3G)	APOBEC3G	HAELCFLDVIPFWK	1xiodoTMT6plex [C5]	Q9HC16 [257-270]	261	NaN	8.19948	NaN
Q9HC16	DNA dC->dU-editing enzyme APOBEC-3G (EC 3.5.4.38) (APOBEC-related cytidine deaminase) (APOBEC-related protein) (ARCD) (APOBEC-related protein 9) (ARP-9) (CEM-15) (CEM15) (Deoxycytidine deaminase) (A3G)	APOBEC3G	HETYLCYEVER	1xiodoTMT6plex [C6]	Q9HC16 [216-226]	221	NaN	7.16183	NaN
Q9HC16	DNA dC->dU-editing enzyme APOBEC-3G (EC 3.5.4.38) (APOBEC-related cytidine deaminase) (APOBEC-related protein) (ARCD) (APOBEC-related protein 9) (ARP-9) (CEM-15) (CEM15) (Deoxycytidine deaminase) (A3G)	APOBEC3G	NTVWLCYEVK	1xiodoTMT6plex [C6]	Q9HC16 [31-40];Q8IUX4 [31-40]	36	NaN	NaN	NaN
Q0VD83	Apolipoprotein B receptor (Apolipoprotein B-100 receptor) (Apolipoprotein B-48 receptor) (Apolipoprotein B48 receptor) (apoB-48R)	APOBR	CGDYHPEGEAPR	1xiodoTMT6plex [C1]	Q0VD83 [904-915]	904	19.8208	7.58814	NaN
Q0VD83	Apolipoprotein B receptor (Apolipoprotein B-100 receptor) (Apolipoprotein B-48 receptor) (Apolipoprotein B48 receptor) (apoB-48R)	APOBR	VEAEESAGAEDSCGLDPAGSQTAR	1xiodoTMT6plex [C13]	Q0VD83 [841-864]	853	NaN	9.23217	8.65007
P05090	Apolipoprotein D (Apo-D) (ApoD)	APOD	CPNPPVQENFDVNK	1xiodoTMT6plex [C1]	P05090 [28-41]	28	78.7887	82.9672	81.0216
P05090	Apolipoprotein D (Apo-D) (ApoD)	APOD	MTVTDQVNCPK	1xiodoTMT6plex [C9]	P05090 [177-187]	185	NaN	NaN	32.4451
Q9BUR5	MICOS complex subunit MIC26 (Apolipoprotein O) (MICOS complex subunit MIC23) (Protein FAM121B)	APOO	HYCEPYTTWCQETYSQTKPK	2xiodoTMT6plex [C3;C10]	Q9BUR5 [69-88]	71;78	NaN	13.9627	NaN
Q6UXV4	MICOS complex subunit MIC27 (Apolipoprotein O-like) (Protein FAM121A)	APOOL	ITYPLGLATLGATVCYPVQSVIIAK	1xiodoTMT6plex [C15]	Q6UXV4 [138-162]	152	13.3417	3.05062	NaN
Q6UXV4	MICOS complex subunit MIC27 (Apolipoprotein O-like) (Protein FAM121A)	APOOL	KITYPLGLATLGATVCYPVQSVIIAK	1xiodoTMT6plex [C16]	Q6UXV4 [137-162]	152	NaN	NaN	NaN
P05067	Amyloid-beta precursor protein (APP) (ABPP) (APPI) (Alzheimer disease amyloid A4 protein homolog) (Alzheimer disease amyloid protein) (Amyloid precursor protein) (Amyloid-beta (A4) precursor protein) (Amyloid-beta A4 protein) (Cerebral vascular amyloid peptide) (CVAP) (PreA4) (Protease nexin-II) (PN-II) [Cleaved into: N-APP; Soluble APP-alpha (S-APP-alpha); Soluble APP-beta (S-APP-beta); C99 (Bet…	APP	CLVGEFVSDALLVPDK	1xiodoTMT6plex [C1]	P05067 [117-132]	117	NaN	NaN	NaN
Q9UKG1	DCC-interacting protein 13-alpha (Dip13-alpha) (Adapter protein containing PH domain, PTB domain and leucine zipper motif 1)	APPL1	SESNLSSVCYIFESNNEGEK	1xiodoTMT6plex [C9]	Q9UKG1 [595-614]	603	NaN	13.6693	NaN
Q9UKG1	DCC-interacting protein 13-alpha (Dip13-alpha) (Adapter protein containing PH domain, PTB domain and leucine zipper motif 1)	APPL1	LTFPLPCVVLYATHQENKR	1xiodoTMT6plex [C7]	Q9UKG1 [564-582]	570	NaN	32.8579	NaN
Q9UKG1	DCC-interacting protein 13-alpha (Dip13-alpha) (Adapter protein containing PH domain, PTB domain and leucine zipper motif 1)	APPL1	VIDELSSCHAVLSTQLADAMMFPITQFK	1xiodoTMT6plex [C8]	Q9UKG1 [92-119]	99	NaN	NaN	NaN
Q9UKG1	DCC-interacting protein 13-alpha (Dip13-alpha) (Adapter protein containing PH domain, PTB domain and leucine zipper motif 1)	APPL1	TSSSGSLGSESTNLAALSLDSLVAPDTPIQFDIISPVCEDQPGQAK	1xiodoTMT6plex [C38]	Q9UKG1 [425-470]	462	NaN	NaN	NaN
Q9UKG1	DCC-interacting protein 13-alpha (Dip13-alpha) (Adapter protein containing PH domain, PTB domain and leucine zipper motif 1)	APPL1	GDVAGGLAMDIDNCSVMAVDCEDRR	2xiodoTMT6plex [C14;C21]	Q9UKG1 [315-339]	328;335	NaN	9.55017	NaN
Q9UKG1	DCC-interacting protein 13-alpha (Dip13-alpha) (Adapter protein containing PH domain, PTB domain and leucine zipper motif 1)	APPL1	YCFQITSFDGKK	1xiodoTMT6plex [C2]	Q9UKG1 [340-351]	341	NaN	6.00707	NaN
Q9UKG1	DCC-interacting protein 13-alpha (Dip13-alpha) (Adapter protein containing PH domain, PTB domain and leucine zipper motif 1)	APPL1	ICDSVGLAK	1xiodoTMT6plex [C2]	Q9UKG1 [615-623]	616	NaN	5.31749	NaN
P07741	Adenine phosphoribosyltransferase (APRT) (EC 2.4.2.7)	APRT	LQAEVLECVSLVELTSLK	1xiodoTMT6plex [C8]	P07741 [146-163]	153	NaN	4.69856	NaN
P07741	Adenine phosphoribosyltransferase (APRT) (EC 2.4.2.7)	APRT	VVVVDDLLATGGTMNAACELLGR	1xiodoTMT6plex [C18]	P07741 [123-145]	140	1.89466	1.82758	NaN
P07741	Adenine phosphoribosyltransferase (APRT) (EC 2.4.2.7)	APRT	GFLFGPSLAQELGLGCVLIRK	1xiodoTMT6plex [C16]	P07741 [68-88]	83	NaN	NaN	NaN
P07741	Adenine phosphoribosyltransferase (APRT) (EC 2.4.2.7)	APRT	GFLFGPSLAQELGLGCVLIR	1xiodoTMT6plex [C16]	P07741 [68-87]	83	0.695445	1.94401	NaN
Q8IXF9	Aquaporin-12A (AQP-12)	AQP12A	LAAQGLGMQAACTLMR	1xiodoTMT6plex [C12];1xOxidation [M8]	Q8IXF9 [103-118]	114	NaN	NaN	NaN
O60306	RNA helicase aquarius (EC 3.6.4.13) (Intron-binding protein of 160 kDa) (IBP160)	AQR	SYEEDMEIAEGCFR	1xiodoTMT6plex [C12]	O60306 [986-999]	997	4.90004	2.37473	2.198
O60306	RNA helicase aquarius (EC 3.6.4.13) (Intron-binding protein of 160 kDa) (IBP160)	AQR	ASLCNLYNWR	1xiodoTMT6plex [C4]	O60306 [1141-1150]	1144	NaN	NaN	NaN
O60306	RNA helicase aquarius (EC 3.6.4.13) (Intron-binding protein of 160 kDa) (IBP160)	AQR	CGNNPLIGRPNK	1xiodoTMT6plex [C1]	O60306 [1245-1256]	1245	NaN	NaN	6.36933
O60306	RNA helicase aquarius (EC 3.6.4.13) (Intron-binding protein of 160 kDa) (IBP160)	AQR	IIWDENIVPTEYYSGEGCLALPK	1xiodoTMT6plex [C18]	O60306 [432-454]	449	NaN	NaN	NaN
P10398	Serine/threonine-protein kinase A-Raf (EC 2.7.11.1) (Proto-oncogene A-Raf) (Proto-oncogene A-Raf-1) (Proto-oncogene Pks)	ARAF	TQADELPACLLSAAR	1xiodoTMT6plex [C9]	P10398 [589-603]	597	NaN	NaN	NaN
P10398	Serine/threonine-protein kinase A-Raf (EC 2.7.11.1) (Proto-oncogene A-Raf) (Proto-oncogene A-Raf-1) (Proto-oncogene Pks)	ARAF	VPTVCVDMSTNR	1xiodoTMT6plex [C5]	P10398 [140-151]	144	7.20096	9.80757	NaN
Q96P48	Arf-GAP with Rho-GAP domain, ANK repeat and PH domain-containing protein 1 (Centaurin-delta-2) (Cnt-d2)	ARAP1	CVDYITQCGLTSEGIYR	2xiodoTMT6plex [C1;C8]	Q96P48 [977-993]	977;984	4.18473	9.27245	7.52901
Q96P48	Arf-GAP with Rho-GAP domain, ANK repeat and PH domain-containing protein 1 (Centaurin-delta-2) (Cnt-d2)	ARAP1	AVFPEGPCEEPLQLR	1xiodoTMT6plex [C8]	Q96P48 [893-907]	900	7.22471	NaN	NaN
Q96P48	Arf-GAP with Rho-GAP domain, ANK repeat and PH domain-containing protein 1 (Centaurin-delta-2) (Cnt-d2)	ARAP1	EKDYWTCFEVNER	1xiodoTMT6plex [C7]	Q96P48 [1216-1228]	1222	5.4028	NaN	NaN
P48444	Coatomer subunit delta (Archain) (Delta-coat protein) (Delta-COP)	ARCN1	NTLEWCLPVIDAK	1xiodoTMT6plex [C6]	P48444 [436-448]	441	NaN	NaN	NaN
P48444	Coatomer subunit delta (Archain) (Delta-coat protein) (Delta-COP)	ARCN1	RNTLEWCLPVIDAK	1xiodoTMT6plex [C7]	P48444 [435-448]	441	NaN	NaN	NaN
P48444	Coatomer subunit delta (Archain) (Delta-coat protein) (Delta-COP)	ARCN1	KNYCNIQVTK	1xiodoTMT6plex [C4]	P48444 [476-485]	479	8.70473	NaN	NaN
P18085	ADP-ribosylation factor 4	ARF4	NICFTVWDVGGQDR	1xiodoTMT6plex [C3]	P18085 [60-73]	62	6.09034	4.10386	NaN
P84085	ADP-ribosylation factor 5	ARF5	NICFTVWDVGGQDK	1xiodoTMT6plex [C3]	P84085 [60-73]	62	5.69253	9.62986	3.70534
P84085	ADP-ribosylation factor 5	ARF5	TWYVQATCATQGTGLYDGLDWLSHELSK	1xiodoTMT6plex [C8]	P84085 [152-179]	159	NaN	NaN	NaN
P62330	ADP-ribosylation factor 6 (EC 3.6.5.2)	ARF6	NWYVQPSCATSGDGLYEGLTWLTSNYK	1xiodoTMT6plex [C8]	P62330 [148-174]	155	11.8813	4.70042	NaN
Q8N6T3	ADP-ribosylation factor GTPase-activating protein 1 (ARF GAP 1) (ADP-ribosylation factor 1 GTPase-activating protein) (ARF1 GAP) (ARF1-directed GTPase-activating protein)	ARFGAP1	KSPSSDSWTCADTSTER	1xiodoTMT6plex [C10]	Q8N6T3 [342-358]	351	15.4409	7.49669	12.3337
Q8N6T3	ADP-ribosylation factor GTPase-activating protein 1 (ARF GAP 1) (ADP-ribosylation factor 1 GTPase-activating protein) (ARF1 GAP) (ARF1-directed GTPase-activating protein)	ARFGAP1	EFLESQEDYDPCWSLQEK	1xiodoTMT6plex [C12]	Q8N6T3 [85-102]	96	25.0214	26.1975	NaN
Q9Y6D6	Brefeldin A-inhibited guanine nucleotide-exchange protein 1 (Brefeldin A-inhibited GEP 1) (ADP-ribosylation factor guanine nucleotide-exchange factor 1) (p200 ARF guanine nucleotide exchange factor) (p200 ARF-GEP1)	ARFGEF1	IACIFSIQLER	1xiodoTMT6plex [C3]	Q9Y6D6 [986-996]	988	6.73639	NaN	NaN
Q07960	Rho GTPase-activating protein 1 (CDC42 GTPase-activating protein) (GTPase-activating protein rhoGAP) (Rho-related small GTPase protein activator) (Rho-type GTPase-activating protein 1) (p50-RhoGAP)	ARHGAP1	IIVFSACR	1xiodoTMT6plex [C7]	Q07960 [85-92]	91	1.89146	NaN	1.73929
Q53QZ3	Rho GTPase-activating protein 15 (ArhGAP15) (Rho-type GTPase-activating protein 15)	ARHGAP15	QCIEAVEK	1xiodoTMT6plex [C2]	Q53QZ3 [300-307]	301	24.8526	23.1223	NaN
Q68EM7	Rho GTPase-activating protein 17 (Rho-type GTPase-activating protein 17) (RhoGAP interacting with CIP4 homologs protein 1) (RICH-1)	ARHGAP17	LVACFQGQHGTDAER	1xiodoTMT6plex [C4]	Q68EM7 [50-64]	53	NaN	11.8766	6.90639
Q68EM7	Rho GTPase-activating protein 17 (Rho-type GTPase-activating protein 17) (RhoGAP interacting with CIP4 homologs protein 1) (RICH-1)	ARHGAP17	IDTLKEEMDEAGNKVEQCK	1xiodoTMT6plex [C18]	Q68EM7 [173-191]	190	NaN	16.2578	NaN
Q68EM7	Rho GTPase-activating protein 17 (Rho-type GTPase-activating protein 17) (RhoGAP interacting with CIP4 homologs protein 1) (RICH-1)	ARHGAP17	AALDCSTSHLDEFYSDPHAVAGALK	1xiodoTMT6plex [C5]	Q68EM7 [301-325]	305	4.07052	7.75844	NaN
Q68EM7	Rho GTPase-activating protein 17 (Rho-type GTPase-activating protein 17) (RhoGAP interacting with CIP4 homologs protein 1) (RICH-1)	ARHGAP17	MLETCGDAENQLALELSQHEVFVEK	1xiodoTMT6plex [C5]	Q68EM7 [93-117]	97	NaN	3.03345	NaN
Q68EM7	Rho GTPase-activating protein 17 (Rho-type GTPase-activating protein 17) (RhoGAP interacting with CIP4 homologs protein 1) (RICH-1)	ARHGAP17	SICHHSHK	1xiodoTMT6plex [C3]	Q68EM7 [41-48]	43	2.69145	1.74242	NaN
Q8N392	Rho GTPase-activating protein 18 (MacGAP) (Rho-type GTPase-activating protein 18)	ARHGAP18	DSGLFCVPLTALLEQDQR	1xiodoTMT6plex [C6]	Q8N392 [318-335]	323	NaN	NaN	NaN
Q8N392	Rho GTPase-activating protein 18 (MacGAP) (Rho-type GTPase-activating protein 18)	ARHGAP18	CLDDDTYMK	1xiodoTMT6plex [C1]	Q8N392 [637-645]	637	4.5141	NaN	NaN
P42331	Rho GTPase-activating protein 25 (Rho-type GTPase-activating protein 25)	ARHGAP25	CFLTSAFQGANSSK	1xiodoTMT6plex [C1]	P42331 [448-461]	448	9.2165	NaN	8.44447
P42331	Rho GTPase-activating protein 25 (Rho-type GTPase-activating protein 25)	ARHGAP25	TSTYDNVPSLPGSPGEEASALSSQACDSK	1xiodoTMT6plex [C26]	P42331 [499-527]	524	NaN	NaN	9.26842
P42331	Rho GTPase-activating protein 25 (Rho-type GTPase-activating protein 25)	ARHGAP25	DLPEPVVPWSQYEGFLLCGQLTNADEAK	1xiodoTMT6plex [C18]	P42331 [241-268]	258	2.64421	3.85125	3.97222
P42331	Rho GTPase-activating protein 25 (Rho-type GTPase-activating protein 25)	ARHGAP25	VAGTPCGVFGQR	1xiodoTMT6plex [C6]	P42331 [149-160]	154	NaN	9.12269	4.78607
P42331	Rho GTPase-activating protein 25 (Rho-type GTPase-activating protein 25)	ARHGAP25	CAEFILEHGR	1xiodoTMT6plex [C1]	P42331 [183-192]	183	NaN	NaN	12.2161
P42331	Rho GTPase-activating protein 25 (Rho-type GTPase-activating protein 25)	ARHGAP25	AQQLYYYKDEEDTKPQGCMYLPGCTIK	2xiodoTMT6plex [C18;C24]	P42331 [72-98]	89;95	5.5048	NaN	NaN
Q7Z6I6	Rho GTPase-activating protein 30 (Rho-type GTPase-activating protein 30)	ARHGAP30	QALGQGGEEQACWEVGEDK	1xiodoTMT6plex [C12]	Q7Z6I6 [643-661]	654	NaN	12.2897	NaN
Q7Z6I6	Rho GTPase-activating protein 30 (Rho-type GTPase-activating protein 30)	ARHGAP30	TQTCTEGGDYCLIPR	2xiodoTMT6plex [C4;C11]	Q7Z6I6 [1018-1032]	1021;1028	18.3263	NaN	NaN
Q7Z6I6	Rho GTPase-activating protein 30 (Rho-type GTPase-activating protein 30)	ARHGAP30	AGGYYLEEDTLSEGSGVASLEVDCAK	1xiodoTMT6plex [C24]	Q7Z6I6 [851-876]	874	NaN	NaN	NaN
P98171	Rho GTPase-activating protein 4 (Rho-GAP hematopoietic protein C1) (Rho-type GTPase-activating protein 4) (p115)	ARHGAP4	CLVPASPEQHVEVDK	1xiodoTMT6plex [C1]	P98171 [855-869]	855	9.10162	NaN	12.7694
P98171	Rho GTPase-activating protein 4 (Rho-GAP hematopoietic protein C1) (Rho-type GTPase-activating protein 4) (p115)	ARHGAP4	VLEVHATVFCPPLR	1xiodoTMT6plex [C10]	P98171 [321-334]	330	4.18915	3.85305	6.41353
P98171	Rho GTPase-activating protein 4 (Rho-GAP hematopoietic protein C1) (Rho-type GTPase-activating protein 4) (p115)	ARHGAP4	QVVGAGLQTAGESGSSPEGLLASELVHRPEPCTSPEAMGPSGHR	1xiodoTMT6plex [C32]	P98171 [809-852]	840	NaN	12.424	NaN
P98171	Rho GTPase-activating protein 4 (Rho-GAP hematopoietic protein C1) (Rho-type GTPase-activating protein 4) (p115)	ARHGAP4	FIQSSGQPVPLVVESCIR	1xiodoTMT6plex [C16]	P98171 [512-529]	527	4.59974	5.36146	3.27362
P98171	Rho GTPase-activating protein 4 (Rho-GAP hematopoietic protein C1) (Rho-type GTPase-activating protein 4) (p115)	ARHGAP4	KEPSLLSPLHCWAVLLQHTR	1xiodoTMT6plex [C11]	P98171 [92-111]	102	NaN	NaN	NaN
P98171	Rho GTPase-activating protein 4 (Rho-GAP hematopoietic protein C1) (Rho-type GTPase-activating protein 4) (p115)	ARHGAP4	DAFERGEDPLVEGCTAHDLDSVAGVLK	1xiodoTMT6plex [C14]	P98171 [556-582]	569	NaN	11.1054	NaN
P98171	Rho GTPase-activating protein 4 (Rho-GAP hematopoietic protein C1) (Rho-type GTPase-activating protein 4) (p115)	ARHGAP4	CLELQGELR	1xiodoTMT6plex [C1]	P98171 [34-42]	34	4.80332	5.64199	5.53643
P98171	Rho GTPase-activating protein 4 (Rho-GAP hematopoietic protein C1) (Rho-type GTPase-activating protein 4) (p115)	ARHGAP4	GEDPLVEGCTAHDLDSVAGVLK	1xiodoTMT6plex [C9]	P98171 [561-582]	569	NaN	NaN	4.9771
Q92619	Rho GTPase-activating protein 45 [Cleaved into: Minor histocompatibility antigen HA-1 (mHag HA-1)]	ARHGAP45	CLETLAIQCGHK	2xiodoTMT6plex [C1;C9]	Q92619 [739-750]	739;747	7.75997	NaN	NaN
Q92619	Rho GTPase-activating protein 45 [Cleaved into: Minor histocompatibility antigen HA-1 (mHag HA-1)]	ARHGAP45	AEVVVQVPYLEAGEAVVYPLQEAAADGCR	1xiodoTMT6plex [C28]	Q92619 [993-1021]	1020	NaN	NaN	NaN
Q9BRR9	Rho GTPase-activating protein 9 (Rho-type GTPase-activating protein 9)	ARHGAP9	DQVFGCQLESLCQR	2xiodoTMT6plex [C6;C12]	Q9BRR9 [537-550]	542;548	NaN	NaN	5.2186
P52565	Rho GDP-dissociation inhibitor 1 (Rho GDI 1) (Rho-GDI alpha)	ARHGDIA	VAVSADPNVPNVVVTGLTLVCSSAPGPLELDLTGDLESFKK	1xiodoTMT6plex [C21]	P52565 [59-99]	79	NaN	NaN	NaN
P52565	Rho GDP-dissociation inhibitor 1 (Rho GDI 1) (Rho-GDI alpha)	ARHGDIA	VAVSADPNVPNVVVTGLTLVCSSAPGPLELDLTGDLESFK	1xiodoTMT6plex [C21]	P52565 [59-98]	79	NaN	3.98678	NaN
P52566	Rho GDP-dissociation inhibitor 2 (Rho GDI 2) (Ly-GDI) (Rho-GDI beta)	ARHGDIB	LTLVCESAPGPITMDLTGDLEALKK	1xiodoTMT6plex [C5]	P52566 [72-96]	76	NaN	NaN	2.99452
P52566	Rho GDP-dissociation inhibitor 2 (Rho GDI 2) (Ly-GDI) (Rho-GDI beta)	ARHGDIB	LTLVCESAPGPITMDLTGDLEALKK	1xiodoTMT6plex [C5];1xOxidation [M14]	P52566 [72-96]	76	4.2961	5.02375	NaN
P52566	Rho GDP-dissociation inhibitor 2 (Rho GDI 2) (Ly-GDI) (Rho-GDI beta)	ARHGDIB	LTLVCESAPGPITMDLTGDLEALK	1xiodoTMT6plex [C5]	P52566 [72-95]	76	3.28279	NaN	NaN
P52566	Rho GDP-dissociation inhibitor 2 (Rho GDI 2) (Ly-GDI) (Rho-GDI beta)	ARHGDIB	LTLVCESAPGPITMDLTGDLEALK	1xiodoTMT6plex [C5];1xOxidation [M14]	P52566 [72-95]	76	8.52263	NaN	NaN
Q92888	Rho guanine nucleotide exchange factor 1 (115 kDa guanine nucleotide exchange factor) (p115-RhoGEF) (p115RhoGEF) (Sub1.5)	ARHGEF1	LRPLLSQLGGNSVPQPGCT	1xiodoTMT6plex [C18]	Q92888 [894-912]	911	7.95498	7.24015	6.67688
Q92888	Rho guanine nucleotide exchange factor 1 (115 kDa guanine nucleotide exchange factor) (p115-RhoGEF) (p115RhoGEF) (Sub1.5)	ARHGEF1	EKVELAAECCR	2xiodoTMT6plex [C9;C10]	Q92888 [586-596]	594;595	NaN	NaN	6.18848
Q92888	Rho guanine nucleotide exchange factor 1 (115 kDa guanine nucleotide exchange factor) (p115-RhoGEF) (p115RhoGEF) (Sub1.5)	ARHGEF1	FCAFVQEAESRPR	1xiodoTMT6plex [C2]	Q92888 [536-548]	537	NaN	NaN	13.6755
O15013	Rho guanine nucleotide exchange factor 10	ARHGEF10	VIECFNVESR	1xiodoTMT6plex [C4]	O15013 [947-956]	950	10.619	NaN	NaN
Q6ZSZ5	Rho guanine nucleotide exchange factor 18 (114 kDa Rho-specific guanine nucleotide exchange factor) (p114-Rho-GEF) (p114RhoGEF) (Septin-associated RhoGEF) (SA-RhoGEF)	ARHGEF18	AVESCPDEEEGPFSLPEEER	1xiodoTMT6plex [C5]	Q6ZSZ5 [784-803]	788	7.42305	6.60473	NaN
Q6ZSZ5	Rho guanine nucleotide exchange factor 18 (114 kDa Rho-specific guanine nucleotide exchange factor) (p114-Rho-GEF) (p114RhoGEF) (Septin-associated RhoGEF) (SA-RhoGEF)	ARHGEF18	LFPCADDLLETHSHFLAR	1xiodoTMT6plex [C4]	Q6ZSZ5 [491-508]	494	8.2971	9.73558	NaN
Q6ZSZ5	Rho guanine nucleotide exchange factor 18 (114 kDa Rho-specific guanine nucleotide exchange factor) (p114-Rho-GEF) (p114RhoGEF) (Septin-associated RhoGEF) (SA-RhoGEF)	ARHGEF18	TWTQGCLSGGGTPAESPGK	1xiodoTMT6plex [C6]	Q6ZSZ5 [124-142]	129	NaN	NaN	NaN
Q6ZSZ5	Rho guanine nucleotide exchange factor 18 (114 kDa Rho-specific guanine nucleotide exchange factor) (p114-Rho-GEF) (p114RhoGEF) (Septin-associated RhoGEF) (SA-RhoGEF)	ARHGEF18	SPEISPGLEVPTPPVQGLEPPVLECMEK	1xiodoTMT6plex [C25]	Q6ZSZ5 [165-192]	189	NaN	NaN	NaN
Q6ZSZ5	Rho guanine nucleotide exchange factor 18 (114 kDa Rho-specific guanine nucleotide exchange factor) (p114-Rho-GEF) (p114RhoGEF) (Septin-associated RhoGEF) (SA-RhoGEF)	ARHGEF18	RAETFAGYDCTNSPTK	1xiodoTMT6plex [C10]	Q6ZSZ5 [909-924]	918	NaN	NaN	NaN
Q92974	Rho guanine nucleotide exchange factor 2 (Guanine nucleotide exchange factor H1) (GEF-H1) (Microtubule-regulated Rho-GEF) (Proliferating cell nucleolar antigen p40)	ARHGEF2	CKDTLANCTK	2xiodoTMT6plex [C1;C8]	Q92974 [79-88]	79;86	17.0122	NaN	13.0415
Q92974	Rho guanine nucleotide exchange factor 2 (Guanine nucleotide exchange factor H1) (GEF-H1) (Microtubule-regulated Rho-GEF) (Proliferating cell nucleolar antigen p40)	ARHGEF2	TCPSREDFPLIETEDEAYLR	1xiodoTMT6plex [C2]	Q92974 [572-591]	573	15.2325	7.08501	NaN
Q92974	Rho guanine nucleotide exchange factor 2 (Guanine nucleotide exchange factor H1) (GEF-H1) (Microtubule-regulated Rho-GEF) (Proliferating cell nucleolar antigen p40)	ARHGEF2	LGDLLISQFSGPSAEQMCK	1xiodoTMT6plex [C18]	Q92974 [318-336]	335	NaN	7.97551	22.8169
Q92974	Rho guanine nucleotide exchange factor 2 (Guanine nucleotide exchange factor H1) (GEF-H1) (Microtubule-regulated Rho-GEF) (Proliferating cell nucleolar antigen p40)	ARHGEF2	TGMLEELHLEPGVVQGLFPCVDELSDIHTR	1xiodoTMT6plex [C20]	Q92974 [263-292]	282	NaN	NaN	NaN
Q92974	Rho guanine nucleotide exchange factor 2 (Guanine nucleotide exchange factor H1) (GEF-H1) (Microtubule-regulated Rho-GEF) (Proliferating cell nucleolar antigen p40)	ARHGEF2	QALCPGSTR	1xiodoTMT6plex [C4]	Q92974 [303-311]	306	14.622	24.4474	10.0405
Q92974	Rho guanine nucleotide exchange factor 2 (Guanine nucleotide exchange factor H1) (GEF-H1) (Microtubule-regulated Rho-GEF) (Proliferating cell nucleolar antigen p40)	ARHGEF2	TYSEFCSR	1xiodoTMT6plex [C6]	Q92974 [337-344]	342	NaN	NaN	9.59836
Q15052	Rho guanine nucleotide exchange factor 6 (Alpha-Pix) (COOL-2) (PAK-interacting exchange factor alpha) (Rac/Cdc42 guanine nucleotide exchange factor 6)	ARHGEF6	TSSSSCSAHSSFSSTGQPR	1xiodoTMT6plex [C6]	Q15052 [559-577]	564	NaN	25.0068	4.3341
Q15052	Rho guanine nucleotide exchange factor 6 (Alpha-Pix) (COOL-2) (PAK-interacting exchange factor alpha) (Rac/Cdc42 guanine nucleotide exchange factor 6)	ARHGEF6	QTNEDELSVCK	1xiodoTMT6plex [C10]	Q15052 [173-183]	182	9.15965	NaN	NaN
Q15052	Rho guanine nucleotide exchange factor 6 (Alpha-Pix) (COOL-2) (PAK-interacting exchange factor alpha) (Rac/Cdc42 guanine nucleotide exchange factor 6)	ARHGEF6	VIEAYCTSANFQQGHGSSTR	1xiodoTMT6plex [C6]	Q15052 [662-681]	667	5.27415	6.65997	NaN
Q15052	Rho guanine nucleotide exchange factor 6 (Alpha-Pix) (COOL-2) (PAK-interacting exchange factor alpha) (Rac/Cdc42 guanine nucleotide exchange factor 6)	ARHGEF6	FCLDPQTEADCINNINDFLK	2xiodoTMT6plex [C2;C11]	Q15052 [56-75]	57;66	NaN	7.52761	NaN
Q15052	Rho guanine nucleotide exchange factor 6 (Alpha-Pix) (COOL-2) (PAK-interacting exchange factor alpha) (Rac/Cdc42 guanine nucleotide exchange factor 6)	ARHGEF6	GCATLQVEIFDPDDLYSGVNFSK	1xiodoTMT6plex [C2]	Q15052 [76-98]	77	NaN	4.81201	NaN
Q15052	Rho guanine nucleotide exchange factor 6 (Alpha-Pix) (COOL-2) (PAK-interacting exchange factor alpha) (Rac/Cdc42 guanine nucleotide exchange factor 6)	ARHGEF6	ATEDQLSERPCGR	1xiodoTMT6plex [C11]	Q15052 [109-121]	119	NaN	6.47815	NaN
Q14155	Rho guanine nucleotide exchange factor 7 (Beta-Pix) (COOL-1) (PAK-interacting exchange factor beta) (p85)	ARHGEF7	VIEAYCTSAK	1xiodoTMT6plex [C6]	Q14155 [716-725]	721	5.905	NaN	NaN
Q14155	Rho guanine nucleotide exchange factor 7 (Beta-Pix) (COOL-1) (PAK-interacting exchange factor beta) (p85)	ARHGEF7	ILVSCNNQQDLQEWVEHLQK	1xiodoTMT6plex [C5]	Q14155 [556-575]	560	3.79068	NaN	NaN
Q14155	Rho guanine nucleotide exchange factor 7 (Beta-Pix) (COOL-1) (PAK-interacting exchange factor beta) (p85)	ARHGEF7	NLSAQCQEVR	1xiodoTMT6plex [C6]	Q14155 [443-452]	448	NaN	NaN	8.052
Q14155	Rho guanine nucleotide exchange factor 7 (Beta-Pix) (COOL-1) (PAK-interacting exchange factor beta) (p85)	ARHGEF7	VGGCFLNLMPQMK	1xiodoTMT6plex [C4]	Q14155 [346-358]	349	NaN	NaN	NaN
Q14155	Rho guanine nucleotide exchange factor 7 (Beta-Pix) (COOL-1) (PAK-interacting exchange factor beta) (p85)	ARHGEF7	TLGNVTYMSQVLIQCAGSEEK	1xiodoTMT6plex [C15]	Q14155 [476-496]	490	NaN	NaN	NaN
O14497	AT-rich interactive domain-containing protein 1A (ARID domain-containing protein 1A) (B120) (BRG1-associated factor 250) (BAF250) (BRG1-associated factor 250a) (BAF250A) (Osa homolog 1) (hOSA1) (SWI-like protein) (SWI/SNF complex protein p270) (SWI/SNF-related, matrix-associated, actin-dependent regulator of chromatin subfamily F member 1) (hELD)	ARID1A	TELLPSRPHAPCPPAPR	1xiodoTMT6plex [C12]	O14497 [1863-1879]	1874	8.74613	NaN	NaN
O14497	AT-rich interactive domain-containing protein 1A (ARID domain-containing protein 1A) (B120) (BRG1-associated factor 250) (BAF250) (BRG1-associated factor 250a) (BAF250A) (Osa homolog 1) (hOSA1) (SWI-like protein) (SWI/SNF complex protein p270) (SWI/SNF-related, matrix-associated, actin-dependent regulator of chromatin subfamily F member 1) (hELD)	ARID1A	NDPFVVDCSDK	1xiodoTMT6plex [C8]	O14497 [1820-1830]	1827	NaN	6.7976	9.9485
O14497	AT-rich interactive domain-containing protein 1A (ARID domain-containing protein 1A) (B120) (BRG1-associated factor 250) (BAF250) (BRG1-associated factor 250a) (BAF250A) (Osa homolog 1) (hOSA1) (SWI-like protein) (SWI/SNF complex protein p270) (SWI/SNF-related, matrix-associated, actin-dependent regulator of chromatin subfamily F member 1) (hELD)	ARID1A	GPADMASQCWGAAAAAAAAAAASGGAQQR	1xiodoTMT6plex [C9]	O14497 [328-356]	336	7.51917	4.89299	NaN
O14497	AT-rich interactive domain-containing protein 1A (ARID domain-containing protein 1A) (B120) (BRG1-associated factor 250) (BAF250) (BRG1-associated factor 250a) (BAF250A) (Osa homolog 1) (hOSA1) (SWI-like protein) (SWI/SNF complex protein p270) (SWI/SNF-related, matrix-associated, actin-dependent regulator of chromatin subfamily F member 1) (hELD)	ARID1A	CVCVSNTIR	2xiodoTMT6plex [C1;C3]	O14497 [1981-1989]	1981;1983	7.5729	2.40025	NaN
O14497	AT-rich interactive domain-containing protein 1A (ARID domain-containing protein 1A) (B120) (BRG1-associated factor 250) (BAF250) (BRG1-associated factor 250a) (BAF250A) (Osa homolog 1) (hOSA1) (SWI-like protein) (SWI/SNF complex protein p270) (SWI/SNF-related, matrix-associated, actin-dependent regulator of chromatin subfamily F member 1) (hELD)	ARID1A	ILEDEPHSKDETPLCTLLDWQDSLAK	1xiodoTMT6plex [C15]	O14497 [1954-1979]	1968	NaN	4.86983	NaN
Q8NFD5	AT-rich interactive domain-containing protein 1B (ARID domain-containing protein 1B) (BRG1-associated factor 250b) (BAF250B) (BRG1-binding protein hELD/OSA1) (Osa homolog 2) (hOsa2) (p250R)	ARID1B	CICVSNIVR	2xiodoTMT6plex [C1;C3]	Q8NFD5 [2015-2023]	2015;2017	NaN	2.57768	NaN
Q8NFD5	AT-rich interactive domain-containing protein 1B (ARID domain-containing protein 1B) (BRG1-associated factor 250b) (BAF250B) (BRG1-binding protein hELD/OSA1) (Osa homolog 2) (hOsa2) (p250R)	ARID1B	LVLETLCK	1xiodoTMT6plex [C7]	Q8NFD5 [2151-2158]	2157	NaN	4.45392	NaN
Q68CP9	AT-rich interactive domain-containing protein 2 (ARID domain-containing protein 2) (BRG1-associated factor 200) (BAF200) (Zinc finger protein with activation potential) (Zipzap/p200)	ARID2	GMEILGNLCK	1xiodoTMT6plex [C9]	Q68CP9 [374-383]	382	5.17207	7.13542	6.54677
Q68CP9	AT-rich interactive domain-containing protein 2 (ARID domain-containing protein 2) (BRG1-associated factor 200) (BAF200) (Zinc finger protein with activation potential) (Zipzap/p200)	ARID2	KIEVMENPSCR	1xiodoTMT6plex [C10]	Q68CP9 [1262-1272]	1271	NaN	NaN	NaN
Q68CP9	AT-rich interactive domain-containing protein 2 (ARID domain-containing protein 2) (BRG1-associated factor 200) (BAF200) (Zinc finger protein with activation potential) (Zipzap/p200)	ARID2	IVTISDPNNAGCSATMVAVPAGADPSTVAK	1xiodoTMT6plex [C12]	Q68CP9 [1538-1567]	1549	15.2516	NaN	NaN
P29374	AT-rich interactive domain-containing protein 4A (ARID domain-containing protein 4A) (Retinoblastoma-binding protein 1) (RBBP-1)	ARID4A	TEWYPALVISPSCNDDITVK	1xiodoTMT6plex [C13]	P29374 [188-207]	200	18.2361	NaN	NaN
Q9Y4X5	E3 ubiquitin-protein ligase ARIH1 (EC 2.3.2.31) (H7-AP2) (HHARI) (Monocyte protein 6) (MOP-6) (Protein ariadne-1 homolog) (ARI-1) (UbcH7-binding protein) (UbcM4-interacting protein) (Ubiquitin-conjugating enzyme E2-binding protein 1)	ARIH1	AVDVLCQCR	2xiodoTMT6plex [C6;C8]	Q9Y4X5 [461-469]	466;468	NaN	NaN	NaN
Q9Y4X5	E3 ubiquitin-protein ligase ARIH1 (EC 2.3.2.31) (H7-AP2) (HHARI) (Monocyte protein 6) (MOP-6) (Protein ariadne-1 homolog) (ARI-1) (UbcH7-binding protein) (UbcM4-interacting protein) (Ubiquitin-conjugating enzyme E2-binding protein 1)	ARIH1	DGGCNHMVCR	2xiodoTMT6plex [C4;C9]	Q9Y4X5 [354-363]	357;362	7.77776	NaN	NaN
Q96B23	Protein ARK2N (ARKadia (RNF111) N-terminal like PKA signaling regulator protein 2N) (ARKadia-like protein 1)	ARK2N	DGVADSTVISSMPCLLMELR	1xiodoTMT6plex [C14]	Q96B23 [44-63]	57	3.07334	5.16867	9.80785
Q9H0F7	ADP-ribosylation factor-like protein 6 (Bardet-Biedl syndrome 3 protein)	ARL6	EVHVLCLGLDNSGK	1xiodoTMT6plex [C6]	Q9H0F7 [17-30]	22	3.75184	NaN	14.6676
Q15041	ADP-ribosylation factor-like protein 6-interacting protein 1 (ARL-6-interacting protein 1) (Aip-1) (Apoptotic regulator in the membrane of the endoplasmic reticulum)	ARL6IP1	FHEICSNLVK	1xiodoTMT6plex [C5]	Q15041 [105-114]	109	9.43133	NaN	13.5889
Q66PJ3	ADP-ribosylation factor-like protein 6-interacting protein 4 (ARL-6-interacting protein 4) (Aip-4) (HSP-975) (HSVI-binding protein) (SR-15) (SRp25) (SR-25) (Splicing factor SRrp37)	ARL6IP4	ASTAPGAEASPSPCITER	1xiodoTMT6plex [C14]	Q66PJ3 [46-63]	59	20.1504	14.3619	NaN
Q66PJ3	ADP-ribosylation factor-like protein 6-interacting protein 4 (ARL-6-interacting protein 4) (Aip-4) (HSP-975) (HSVI-binding protein) (SR-15) (SRp25) (SR-25) (Splicing factor SRrp37)	ARL6IP4	GDCLAFQMR	1xiodoTMT6plex [C3]	Q66PJ3 [224-232]	226	4.61427	NaN	6.07731
Q96BM9	ADP-ribosylation factor-like protein 8A (ADP-ribosylation factor-like protein 10B) (Novel small G protein indispensable for equal chromosome segregation 2)	ARL8A	EICCYSISCK	3xiodoTMT6plex [C3;C4;C9]	Q96BM9 [156-165];Q9NVJ2 [156-165]	158;159;166	NaN	5.20761	7.653
Q6NXE6	Armadillo repeat-containing protein 6	ARMC6	DLGCHVELR	1xiodoTMT6plex [C4]	Q6NXE6 [481-489]	484	NaN	NaN	NaN
Q6NXE6	Armadillo repeat-containing protein 6	ARMC6	DCEDVAK	1xiodoTMT6plex [C2]	Q6NXE6 [470-476]	471	NaN	NaN	15.0584
Q8IUR7	Armadillo repeat-containing protein 8	ARMC8	LSQSPDSNLCDK	1xiodoTMT6plex [C10]	Q8IUR7 [652-663]	661	NaN	18.3137	NaN
Q9P291	Armadillo repeat-containing X-linked protein 1 (ARM protein lost in epithelial cancers on chromosome X 1) (Protein ALEX1)	ARMCX1	LQGDSEVKPEVSLGLEDCPGVK	1xiodoTMT6plex [C18]	Q9P291 [70-91]	87	NaN	33.6751	NaN
Q9UH62	Armadillo repeat-containing X-linked protein 3 (ARM protein lost in epithelial cancers on chromosome X 3) (Protein ALEX3)	ARMCX3	MAEGGSGDVDDAGDCSGAR	1xiodoTMT6plex [C15]	Q9UH62 [38-56]	52	NaN	6.69361	NaN
Q9UH62	Armadillo repeat-containing X-linked protein 3 (ARM protein lost in epithelial cancers on chromosome X 3) (Protein ALEX3)	ARMCX3	VYMNQVCDDTITSR	1xiodoTMT6plex [C7]	Q9UH62 [202-215]	208	NaN	6.55191	NaN
P27540	Aryl hydrocarbon receptor nuclear translocator (ARNT protein) (Class E basic helix-loop-helix protein 2) (bHLHe2) (Dioxin receptor, nuclear translocator) (Hypoxia-inducible factor 1-beta) (HIF-1-beta) (HIF1-beta)	ARNT	CVATVGYQPQELLGK	1xiodoTMT6plex [C1]	P27540 [380-394]	380	NaN	NaN	NaN
Q92747	Actin-related protein 2/3 complex subunit 1A (SOP2-like protein)	ARPC1A	STVLSLDWHPNNVLLAAGSCDFK	1xiodoTMT6plex [C20]	Q92747 [143-165];O15143 [143-165]	162	1.64178	NaN	NaN
Q92747	Actin-related protein 2/3 complex subunit 1A (SOP2-like protein)	ARPC1A	FCTTGIDGAMTIWDFK	1xiodoTMT6plex [C2]	Q92747 [343-358]	344	NaN	9.42186	NaN
Q92747	Actin-related protein 2/3 complex subunit 1A (SOP2-like protein)	ARPC1A	GCLTFVSK	1xiodoTMT6plex [C2]	Q92747 [278-285]	279	NaN	14.035	NaN
O15143	Actin-related protein 2/3 complex subunit 1B (Arp2/3 complex 41 kDa subunit) (p41-ARC)	ARPC1B	TQIAICPNNHEVHIYEK	1xiodoTMT6plex [C6]	O15143 [21-37]	26	9.41683	7.53635	NaN
O15143	Actin-related protein 2/3 complex subunit 1B (Arp2/3 complex 41 kDa subunit) (p41-ARC)	ARPC1B	VAWVSHDSTVCLADADKK	1xiodoTMT6plex [C11]	O15143 [217-234]	227	4.48704	NaN	4.71366
O15143	Actin-related protein 2/3 complex subunit 1B (Arp2/3 complex 41 kDa subunit) (p41-ARC)	ARPC1B	CSQFCTTGMDGGMSIWDVK	2xiodoTMT6plex [C1;C5]	O15143 [342-360]	342;346	2.40396	0.766775	2.08499
O15143	Actin-related protein 2/3 complex subunit 1B (Arp2/3 complex 41 kDa subunit) (p41-ARC)	ARPC1B	VISICYFEQENDWWVCK	2xiodoTMT6plex [C5;C16]	O15143 [119-135]	123;134	1.86814	NaN	NaN
O15143	Actin-related protein 2/3 complex subunit 1B (Arp2/3 complex 41 kDa subunit) (p41-ARC)	ARPC1B	VAWVSHDSTVCLADADK	1xiodoTMT6plex [C11]	O15143 [217-233]	227	3.83036	2.41344	18.7829
O15143	Actin-related protein 2/3 complex subunit 1B (Arp2/3 complex 41 kDa subunit) (p41-ARC)	ARPC1B	IVTCGTDR	1xiodoTMT6plex [C4]	O15143 [67-74]	70	1.80474	NaN	1.59833
O15144	Actin-related protein 2/3 complex subunit 2 (Arp2/3 complex 34 kDa subunit) (p34-ARC)	ARPC2	NCFASVFEK	1xiodoTMT6plex [C2]	O15144 [119-127]	120	NaN	10.9674	NaN
O15145	Actin-related protein 2/3 complex subunit 3 (Arp2/3 complex 21 kDa subunit) (p21-ARC)	ARPC3	VFDPQNDKPSKWWTCFVKR	1xiodoTMT6plex [C15]	O15145 [148-166]	162	NaN	NaN	NaN
O15511	Actin-related protein 2/3 complex subunit 5 (Arp2/3 complex 16 kDa subunit) (p16-ARC)	ARPC5	KVDVDEYDENKFVDEEDGGDGQAGPDEGEVDSCLR	1xiodoTMT6plex [C33]	O15511 [13-47]	45	NaN	2.77876	5.86129
O15511	Actin-related protein 2/3 complex subunit 5 (Arp2/3 complex 16 kDa subunit) (p16-ARC)	ARPC5	VDVDEYDENKFVDEEDGGDGQAGPDEGEVDSCLR	1xiodoTMT6plex [C32]	O15511 [14-47]	45	NaN	1.74334	NaN
P49407	Beta-arrestin-1 (Arrestin beta-1) (Non-visual arrestin-2)	ARRB1	RVYVTLTCAFR	1xiodoTMT6plex [C8]	P49407 [52-62]	59	3.84095	4.75904	6.98123
P49407	Beta-arrestin-1 (Arrestin beta-1) (Non-visual arrestin-2)	ARRB1	CPVAMEEADDTVAPSSTFCK	2xiodoTMT6plex [C1;C19]	P49407 [251-270]	251;269	2.40224	2.49899	1.7329
P49407	Beta-arrestin-1 (Arrestin beta-1) (Non-visual arrestin-2)	ARRB1	VYVTLTCAFR	1xiodoTMT6plex [C7]	P49407 [53-62]	59	1.95764	2.06357	NaN
P49407	Beta-arrestin-1 (Arrestin beta-1) (Non-visual arrestin-2)	ARRB1	LGEHAYPFTFEIPPNLPCSVTLQPGPEDTGK	1xiodoTMT6plex [C18]	P49407 [108-138]	125	NaN	5.64821	NaN
P49407	Beta-arrestin-1 (Arrestin beta-1) (Non-visual arrestin-2)	ARRB1	QYADICLFNTAQYK	1xiodoTMT6plex [C6]	P49407 [237-250]	242	2.72254	1.10894	2.37422
P49407	Beta-arrestin-1 (Arrestin beta-1) (Non-visual arrestin-2)	ARRB1	ACGVDYEVK	1xiodoTMT6plex [C2]	P49407 [139-147]	140	4.4067	NaN	NaN
P49407	Beta-arrestin-1 (Arrestin beta-1) (Non-visual arrestin-2)	ARRB1	AFCAENLEEK	1xiodoTMT6plex [C3]	P49407 [148-157]	150	3.9906	3.23643	4.49284
P32121	Beta-arrestin-2 (Arrestin beta-2) (Non-visual arrestin-3)	ARRB2	KVFVTLTCAFR	1xiodoTMT6plex [C8]	P32121 [53-63]	60	7.50405	11.8338	NaN
P32121	Beta-arrestin-2 (Arrestin beta-2) (Non-visual arrestin-3)	ARRB2	LGQHAHPFFFTIPQNLPCSVTLQPGPEDTGK	1xiodoTMT6plex [C18]	P32121 [109-139]	126	NaN	6.38368	NaN
P32121	Beta-arrestin-2 (Arrestin beta-2) (Non-visual arrestin-3)	ARRB2	CPVAQLEQDDQVSPSSTFCK	2xiodoTMT6plex [C1;C19]	P32121 [252-271]	252;270	4.65939	NaN	2.1554
P32121	Beta-arrestin-2 (Arrestin beta-2) (Non-visual arrestin-3)	ARRB2	ACGVDFEIR	1xiodoTMT6plex [C2]	P32121 [140-148]	141	1.66343	4.7006	1.30166
P32121	Beta-arrestin-2 (Arrestin beta-2) (Non-visual arrestin-3)	ARRB2	GMKDDDYDDQLC	1xiodoTMT6plex [C12]	P32121 [398-409]	409	8.08352	4.79144	7.02466
Q9H2C2	Protein ARV1 (hARV1)	ARV1	GNVDGVAATPTAASASCQYR	1xiodoTMT6plex [C17]	Q9H2C2 [14-33]	30	NaN	NaN	NaN
Q13510	Acid ceramidase (AC) (ACDase) (Acid CDase) (EC 3.5.1.23) (Acylsphingosine deacylase) (N-acylethanolamine hydrolase ASAH1) (EC 3.5.1.-) (N-acylsphingosine amidohydrolase) (Putative 32 kDa heart protein) (PHP32) [Cleaved into: Acid ceramidase subunit alpha; Acid ceramidase subunit beta]	ASAH1	DCPDPCIGW	2xiodoTMT6plex [C2;C6]	Q13510 [387-395]	388;392	79.8626	83.5276	NaN
Q96DX5	Ankyrin repeat and SOCS box protein 9 (ASB-9)	ASB9	TASEELACLLMDFGADTQAK	1xiodoTMT6plex [C8]	Q96DX5 [209-228]	216	NaN	12.7361	NaN
Q8N3C0	Activating signal cointegrator 1 complex subunit 3 (EC 3.6.4.12) (ASC-1 complex subunit p200) (ASC1p200) (Helicase, ATP binding 1) (Trip4 complex subunit p200)	ASCC3	QMFGPFPSSSATAACNATNR	1xiodoTMT6plex [C15]	Q8N3C0 [117-136]	131	NaN	5.12023	NaN
Q8N3C0	Activating signal cointegrator 1 complex subunit 3 (EC 3.6.4.12) (ASC-1 complex subunit p200) (ASC1p200) (Helicase, ATP binding 1) (Trip4 complex subunit p200)	ASCC3	AMLPCPDYDTDTK	1xiodoTMT6plex [C5]	Q8N3C0 [1902-1914]	1906	25.0201	NaN	NaN
Q8N3C0	Activating signal cointegrator 1 complex subunit 3 (EC 3.6.4.12) (ASC-1 complex subunit p200) (ASC1p200) (Helicase, ATP binding 1) (Trip4 complex subunit p200)	ASCC3	ILGENAKPNYGCQVTIQSEQEK	1xiodoTMT6plex [C12]	Q8N3C0 [313-334]	324	NaN	NaN	NaN
Q8N3C0	Activating signal cointegrator 1 complex subunit 3 (EC 3.6.4.12) (ASC-1 complex subunit p200) (ASC1p200) (Helicase, ATP binding 1) (Trip4 complex subunit p200)	ASCC3	GKPESCAVTPR	1xiodoTMT6plex [C6]	Q8N3C0 [2096-2106]	2101	NaN	12.8584	10.9699
Q9Y294	Histone chaperone ASF1A (Anti-silencing function protein 1 homolog A) (hAsf1) (hAsf1a) (CCG1-interacting factor A) (CIA) (hCIA)	ASF1A	GWSTSENSLNVMLESHMDCM	1xiodoTMT6plex [C19]	Q9Y294 [185-204]	203	6.34333	3.51046	8.69829
Q9UBL3	Set1/Ash2 histone methyltransferase complex subunit ASH2 (ASH2-like protein)	ASH2L	QLGEVELQCGICTK	2xiodoTMT6plex [C9;C12]	Q9UBL3 [109-122]	117;120	NaN	7.80365	3.92706
Q9UBL3	Set1/Ash2 histone methyltransferase complex subunit ASH2 (ASH2-like protein)	ASH2L	DKDIIPFIDKYWECMTTR	1xiodoTMT6plex [C14]	Q9UBL3 [194-211]	207	NaN	6.66329	NaN
Q9UBL3	Set1/Ash2 histone methyltransferase complex subunit ASH2 (ASH2-like protein)	ASH2L	SCTVSINFGPCFK	2xiodoTMT6plex [C2;C11]	Q9UBL3 [571-583]	572;581	NaN	NaN	11.8752
Q9UBL3	Set1/Ash2 histone methyltransferase complex subunit ASH2 (ASH2-like protein)	ASH2L	YILAEPDPHAPDPEKLELDCWAGKPIPGDLYR	1xiodoTMT6plex [C20]	Q9UBL3 [343-374]	362	NaN	5.77122	NaN
Q9UBL3	Set1/Ash2 histone methyltransferase complex subunit ASH2 (ASH2-like protein)	ASH2L	ACLYER	1xiodoTMT6plex [C2]	Q9UBL3 [375-380]	376	NaN	NaN	2.86301
P04424	Argininosuccinate lyase (ASAL) (EC 4.3.2.1) (Arginosuccinase)	ASL	MAEDLILYCTK	1xiodoTMT6plex [C9]	P04424 [256-266]	264	NaN	NaN	2.89419
P04424	Argininosuccinate lyase (ASAL) (EC 4.3.2.1) (Arginosuccinase)	ASL	CAGLLMTLK	1xiodoTMT6plex [C1]	P04424 [307-315]	307	2.00265	NaN	NaN
O95671	Probable bifunctional dTTP/UTP pyrophosphatase/methyltransferase protein [Includes: dTTP/UTP pyrophosphatase (dTTPase/UTPase) (EC 3.6.1.9) (Nucleoside triphosphate pyrophosphatase) (Nucleotide pyrophosphatase) (Nucleotide PPase); N-acetylserotonin O-methyltransferase-like protein (ASMTL) (EC 2.1.1.-)]	ASMTL	AEAGEAGQATAEAECHR	1xiodoTMT6plex [C15]	O95671 [260-276]	274	4.05949	5.13078	NaN
O95671	Probable bifunctional dTTP/UTP pyrophosphatase/methyltransferase protein [Includes: dTTP/UTP pyrophosphatase (dTTPase/UTPase) (EC 3.6.1.9) (Nucleoside triphosphate pyrophosphatase) (Nucleotide pyrophosphatase) (Nucleotide PPase); N-acetylserotonin O-methyltransferase-like protein (ASMTL) (EC 2.1.1.-)]	ASMTL	LTACQVATAFNLSR	1xiodoTMT6plex [C4]	O95671 [438-451]	441	15.0384	NaN	NaN
O95671	Probable bifunctional dTTP/UTP pyrophosphatase/methyltransferase protein [Includes: dTTP/UTP pyrophosphatase (dTTPase/UTPase) (EC 3.6.1.9) (Nucleoside triphosphate pyrophosphatase) (Nucleotide pyrophosphatase) (Nucleotide PPase); N-acetylserotonin O-methyltransferase-like protein (ASMTL) (EC 2.1.1.-)]	ASMTL	DPLPSAELYVLCR	1xiodoTMT6plex [C12]	O95671 [513-525]	524	4.85083	8.26199	NaN
O95671	Probable bifunctional dTTP/UTP pyrophosphatase/methyltransferase protein [Includes: dTTP/UTP pyrophosphatase (dTTPase/UTPase) (EC 3.6.1.9) (Nucleoside triphosphate pyrophosphatase) (Nucleotide pyrophosphatase) (Nucleotide PPase); N-acetylserotonin O-methyltransferase-like protein (ASMTL) (EC 2.1.1.-)]	ASMTL	LLDICAAMGLLEK	1xiodoTMT6plex [C5]	O95671 [338-350]	342	NaN	2.28914	NaN
O95671	Probable bifunctional dTTP/UTP pyrophosphatase/methyltransferase protein [Includes: dTTP/UTP pyrophosphatase (dTTPase/UTPase) (EC 3.6.1.9) (Nucleoside triphosphate pyrophosphatase) (Nucleotide pyrophosphatase) (Nucleotide PPase); N-acetylserotonin O-methyltransferase-like protein (ASMTL) (EC 2.1.1.-)]	ASMTL	VDASACGMER	1xiodoTMT6plex [C6]	O95671 [328-337]	333	14.3224	13.0594	NaN
O95671	Probable bifunctional dTTP/UTP pyrophosphatase/methyltransferase protein [Includes: dTTP/UTP pyrophosphatase (dTTPase/UTPase) (EC 3.6.1.9) (Nucleoside triphosphate pyrophosphatase) (Nucleotide pyrophosphatase) (Nucleotide PPase); N-acetylserotonin O-methyltransferase-like protein (ASMTL) (EC 2.1.1.-)]	ASMTL	FSSACDVGGCTGALAR	2xiodoTMT6plex [C5;C10]	O95671 [452-467]	456;461	3.69514	3.65651	6.8805
Q12797	Aspartyl/asparaginyl beta-hydroxylase (EC 1.14.11.16) (Aspartate beta-hydroxylase) (ASP beta-hydroxylase) (Peptide-aspartate beta-dioxygenase)	ASPH	AQCEDDLAEK	1xiodoTMT6plex [C3]	Q12797 [382-391]	384	NaN	5.66717	NaN
Q12797	Aspartyl/asparaginyl beta-hydroxylase (EC 1.14.11.16) (Aspartate beta-hydroxylase) (ASP beta-hydroxylase) (Peptide-aspartate beta-dioxygenase)	ASPH	FPETTGCR	1xiodoTMT6plex [C7]	Q12797 [654-661]	660	NaN	NaN	10.0786
Q9BZE9	Tether containing UBX domain for GLUT4 (Alveolar soft part sarcoma chromosomal region candidate gene 1 protein) (Alveolar soft part sarcoma locus) (Renal papillary cell carcinoma protein 17) (UBX domain-containing protein 9)	ASPSCR1	GDLSRPEDADTSGPCCEHTQEK	2xiodoTMT6plex [C15;C16]	Q9BZE9 [210-231]	224;225	8.15425	10.7376	NaN
Q9BZE9	Tether containing UBX domain for GLUT4 (Alveolar soft part sarcoma chromosomal region candidate gene 1 protein) (Alveolar soft part sarcoma locus) (Renal papillary cell carcinoma protein 17) (UBX domain-containing protein 9)	ASPSCR1	VTPSTVLLQVLEDTCR	1xiodoTMT6plex [C15]	Q9BZE9 [26-41]	40	8.20449	6.46226	NaN
Q7L266	Isoaspartyl peptidase/L-asparaginase (EC 3.4.19.5) (EC 3.5.1.1) (Asparaginase-like protein 1) (Beta-aspartyl-peptidase) (Isoaspartyl dipeptidase) (L-asparagine amidohydrolase) [Cleaved into: Isoaspartyl peptidase/L-asparaginase alpha chain; Isoaspartyl peptidase/L-asparaginase beta chain]	ASRGL1	VGDSPCLGAGGYADNDIGAVSTTGHGESILK	1xiodoTMT6plex [C6]	Q7L266 [197-227]	202	NaN	58.0292	NaN
Q8IXJ9	Polycomb group protein ASXL1 (Additional sex combs-like protein 1)	ASXL1	ATVGLTDGLGDASQLPVAPTGDQPCQALPLLSSQTSVAER	1xiodoTMT6plex [C25]	Q8IXJ9 [735-774]	759	NaN	10.0591	NaN
Q8IXJ9	Polycomb group protein ASXL1 (Additional sex combs-like protein 1)	ASXL1	GSSSGDGGEACGHPEPR	1xiodoTMT6plex [C11]	Q8IXJ9 [662-678]	672	NaN	9.8544	NaN
Q8NBU5	Outer mitochondrial transmembrane helix translocase (EC 7.4.2.-) (ATPase family AAA domain-containing protein 1) (hATAD1) (Thorase)	ATAD1	DAAFQNVLTHVCLD	1xiodoTMT6plex [C12]	Q8NBU5 [348-361]	359	12.7562	9.52201	NaN
Q8NBU5	Outer mitochondrial transmembrane helix translocase (EC 7.4.2.-) (ATPase family AAA domain-containing protein 1) (hATAD1) (Thorase)	ATAD1	GVLLYGPPGCGK	1xiodoTMT6plex [C10]	Q8NBU5 [128-139]	137	NaN	NaN	19.4249
Q8NBU5	Outer mitochondrial transmembrane helix translocase (EC 7.4.2.-) (ATPase family AAA domain-containing protein 1) (hATAD1) (Thorase)	ATAD1	SKDAAFQNVLTHVCLD	1xiodoTMT6plex [C14]	Q8NBU5 [346-361]	359	NaN	9.49952	NaN
Q6PL18	ATPase family AAA domain-containing protein 2 (EC 3.6.1.-) (AAA nuclear coregulator cancer-associated protein) (ANCCA)	ATAD2	MEQEVENFSCSR	1xiodoTMT6plex [C10]	Q6PL18 [1379-1390]	1388	20.4023	NaN	NaN
Q6PL18	ATPase family AAA domain-containing protein 2 (EC 3.6.1.-) (AAA nuclear coregulator cancer-associated protein) (ANCCA)	ATAD2	TPSTPVACSTPAQLK	1xiodoTMT6plex [C8]	Q6PL18 [1149-1163]	1156	NaN	NaN	15.534
Q6PL18	ATPase family AAA domain-containing protein 2 (EC 3.6.1.-) (AAA nuclear coregulator cancer-associated protein) (ANCCA)	ATAD2	SICAEAALCALR	2xiodoTMT6plex [C3;C9]	Q6PL18 [641-652]	643;649	16.7039	NaN	NaN
Q6PL18	ATPase family AAA domain-containing protein 2 (EC 3.6.1.-) (AAA nuclear coregulator cancer-associated protein) (ANCCA)	ATAD2	ALANECSQGDKR	1xiodoTMT6plex [C6]	Q6PL18 [479-490]	484	12.6995	NaN	NaN
Q5T9A4	ATPase family AAA domain-containing protein 3B (AAA-TOB3)	ATAD3B	LHFDNCVLKPATEGK	1xiodoTMT6plex [C6]	Q5T9A4 [487-501]	492	9.86116	NaN	11.0095
Q5T9A4	ATPase family AAA domain-containing protein 3B (AAA-TOB3)	ATAD3B	ICSWMGTGLCPGPLSPR	2xiodoTMT6plex [C2;C10]	Q5T9A4 [615-631]	616;624	16.368	NaN	NaN
P15336	Cyclic AMP-dependent transcription factor ATF-2 (cAMP-dependent transcription factor ATF-2) (Activating transcription factor 2) (Cyclic AMP-responsive element-binding protein 2) (CREB-2) (cAMP-responsive element-binding protein 2) (HB16) (cAMP response element-binding protein CRE-BP1)	ATF2	NCEEVGLFNELASPFENEFKK	1xiodoTMT6plex [C2]	P15336 [78-98]	79	NaN	7.59004	NaN
P15336	Cyclic AMP-dependent transcription factor ATF-2 (cAMP-dependent transcription factor ATF-2) (Activating transcription factor 2) (Cyclic AMP-responsive element-binding protein 2) (CREB-2) (cAMP-responsive element-binding protein 2) (HB16) (cAMP response element-binding protein CRE-BP1)	ATF2	NCEEVGLFNELASPFENEFK	1xiodoTMT6plex [C2]	P15336 [78-97]	79	NaN	3.32037	NaN
P15336	Cyclic AMP-dependent transcription factor ATF-2 (cAMP-dependent transcription factor ATF-2) (Activating transcription factor 2) (Cyclic AMP-responsive element-binding protein 2) (CREB-2) (cAMP-responsive element-binding protein 2) (HB16) (cAMP response element-binding protein CRE-BP1)	ATF2	DCPVTAMQK	1xiodoTMT6plex [C2]	P15336 [417-425]	418	NaN	NaN	NaN
P17544	Cyclic AMP-dependent transcription factor ATF-7 (cAMP-dependent transcription factor ATF-7) (Activating transcription factor 7) (Transcription factor ATF-A)	ATF7	NCEEVGLFNELASSFEHEFKK	1xiodoTMT6plex [C2]	P17544 [60-80]	61	NaN	NaN	NaN
P17544	Cyclic AMP-dependent transcription factor ATF-7 (cAMP-dependent transcription factor ATF-7) (Activating transcription factor 7) (Transcription factor ATF-A)	ATF7	NCEEVGLFNELASSFEHEFK	1xiodoTMT6plex [C2]	P17544 [60-79]	61	NaN	4.92147	NaN
Q6VMQ6	Activating transcription factor 7-interacting protein 1 (ATF-interacting protein) (ATF-IP) (ATF7-interacting protein) (ATFa-associated modulator) (hAM) (MBD1-containing chromatin-associated factor 1) (P621)	ATF7IP	ALPLPMACTLTQFVSGSK	1xiodoTMT6plex [C8]	Q6VMQ6 [1221-1238]	1228	NaN	10.1145	NaN
Q6VMQ6	Activating transcription factor 7-interacting protein 1 (ATF-interacting protein) (ATF-IP) (ATF7-interacting protein) (ATFa-associated modulator) (hAM) (MBD1-containing chromatin-associated factor 1) (P621)	ATF7IP	ETPCILSVNVK	1xiodoTMT6plex [C4]	Q6VMQ6 [90-100]	93	NaN	NaN	NaN
Q96BY7	Autophagy-related protein 2 homolog B	ATG2B	ECLSQK	1xiodoTMT6plex [C2]	Q96BY7 [130-135]	131	NaN	NaN	NaN
Q9NT62	Ubiquitin-like-conjugating enzyme ATG3 (EC 2.3.2.-) (Autophagy-related protein 3) (APG3-like) (hApg3) (Protein PC3-96)	ATG3	TVTIENHPHLPPPPMCSVHPCR	2xiodoTMT6plex [C16;C21]	Q9NT62 [244-265]	259;264	NaN	NaN	NaN
Q9NT62	Ubiquitin-like-conjugating enzyme ATG3 (EC 2.3.2.-) (Autophagy-related protein 3) (APG3-like) (hApg3) (Protein PC3-96)	ATG3	KIVEACK	1xiodoTMT6plex [C6]	Q9NT62 [177-183]	182	8.5911	6.21295	NaN
Q9Y4P1	Cysteine protease ATG4B (EC 3.4.22.-) (AUT-like 1 cysteine endopeptidase) (Autophagy-related cysteine endopeptidase 1) (Autophagin-1) (Autophagy-related protein 4 homolog B) (HsAPG4B) (hAPG4B)	ATG4B	TSVPCAGATAFPADSDR	1xiodoTMT6plex [C5]	Q9Y4P1 [185-201]	189	8.8984	21.8244	15.7263
Q9Y4P1	Cysteine protease ATG4B (EC 3.4.22.-) (AUT-like 1 cysteine endopeptidase) (Autophagy-related cysteine endopeptidase 1) (Autophagin-1) (Autophagy-related protein 4 homolog B) (HsAPG4B) (hAPG4B)	ATG4B	NFPAIGGTGPTSDTGWGCMLR	1xiodoTMT6plex [C18]	Q9Y4P1 [57-77]	74	NaN	NaN	NaN
Q9Y4P1	Cysteine protease ATG4B (EC 3.4.22.-) (AUT-like 1 cysteine endopeptidase) (Autophagy-related cysteine endopeptidase 1) (Autophagin-1) (Autophagy-related protein 4 homolog B) (HsAPG4B) (hAPG4B)	ATG4B	CGQMIFAQALVCR	2xiodoTMT6plex [C1;C12]	Q9Y4P1 [78-90]	78;89	1.91756	NaN	NaN
Q9Y4P1	Cysteine protease ATG4B (EC 3.4.22.-) (AUT-like 1 cysteine endopeptidase) (Autophagy-related cysteine endopeptidase 1) (Autophagin-1) (Autophagy-related protein 4 homolog B) (HsAPG4B) (hAPG4B)	ATG4B	MSIAELDPSIAVGFFCK	1xiodoTMT6plex [C16]	Q9Y4P1 [308-324]	323	8.21849	NaN	NaN
O95352	Ubiquitin-like modifier-activating enzyme ATG7 (ATG12-activating enzyme E1 ATG7) (Autophagy-related protein 7) (APG7-like) (hAGP7) (Ubiquitin-activating enzyme E1-like protein)	ATG7	CTACSSK	2xiodoTMT6plex [C1;C4]	O95352 [646-652]	646;649	4.42704	8.76402	NaN
O95352	Ubiquitin-like modifier-activating enzyme ATG7 (ATG12-activating enzyme E1 ATG7) (Autophagy-related protein 7) (APG7-like) (hAGP7) (Ubiquitin-activating enzyme E1-like protein)	ATG7	LGCYFCNDVVAPGDSTR	2xiodoTMT6plex [C3;C6]	O95352 [548-564]	550;553	NaN	8.8815	NaN
O95352	Ubiquitin-like modifier-activating enzyme ATG7 (ATG12-activating enzyme E1 ATG7) (Autophagy-related protein 7) (APG7-like) (hAGP7) (Ubiquitin-activating enzyme E1-like protein)	ATG7	LPEMAFSPDCPK	1xiodoTMT6plex [C10]	O95352 [289-300]	298	18.0817	NaN	NaN
O95352	Ubiquitin-like modifier-activating enzyme ATG7 (ATG12-activating enzyme E1 ATG7) (Autophagy-related protein 7) (APG7-like) (hAGP7) (Ubiquitin-activating enzyme E1-like protein)	ATG7	QQGAGDLCPNHPVASADLLGSSLFANIPGYK	1xiodoTMT6plex [C8]	O95352 [517-547]	524	NaN	NaN	NaN
O95352	Ubiquitin-like modifier-activating enzyme ATG7 (ATG12-activating enzyme E1 ATG7) (Autophagy-related protein 7) (APG7-like) (hAGP7) (Ubiquitin-activating enzyme E1-like protein)	ATG7	CLLLGAGTLGCNVAR	2xiodoTMT6plex [C1;C11]	O95352 [358-372]	358;368	NaN	3.72157	NaN
P31939	Bifunctional purine biosynthesis protein ATIC (AICAR transformylase/inosine monophosphate cyclohydrolase) (ATIC) [Cleaved into: Bifunctional purine biosynthesis protein ATIC, N-terminally processed] [Includes: Phosphoribosylaminoimidazolecarboxamide formyltransferase (EC 2.1.2.3) (5-aminoimidazole-4-carboxamide ribonucleotide formyltransferase) (AICAR formyltransferase) (AICAR transformylase); In…	ATIC	YTQSNSVCYAK	1xiodoTMT6plex [C8]	P31939 [427-437]	434	8.95786	3.24338	10.6013
P31939	Bifunctional purine biosynthesis protein ATIC (AICAR transformylase/inosine monophosphate cyclohydrolase) (ATIC) [Cleaved into: Bifunctional purine biosynthesis protein ATIC, N-terminally processed] [Includes: Phosphoribosylaminoimidazolecarboxamide formyltransferase (EC 2.1.2.3) (5-aminoimidazole-4-carboxamide ribonucleotide formyltransferase) (AICAR formyltransferase) (AICAR transformylase); In…	ATIC	NGNYCVLQMDQSYKPDENEVR	1xiodoTMT6plex [C5]	P31939 [359-379]	363	7.3404	11.0934	12.3251
P31939	Bifunctional purine biosynthesis protein ATIC (AICAR transformylase/inosine monophosphate cyclohydrolase) (ATIC) [Cleaved into: Bifunctional purine biosynthesis protein ATIC, N-terminally processed] [Includes: Phosphoribosylaminoimidazolecarboxamide formyltransferase (EC 2.1.2.3) (5-aminoimidazole-4-carboxamide ribonucleotide formyltransferase) (AICAR formyltransferase) (AICAR transformylase); In…	ATIC	VTVVCEPEDYVVVSTEMQSSESKDTSLETR	1xiodoTMT6plex [C5]	P31939 [142-171]	146	NaN	10.9	NaN
P31939	Bifunctional purine biosynthesis protein ATIC (AICAR transformylase/inosine monophosphate cyclohydrolase) (ATIC) [Cleaved into: Bifunctional purine biosynthesis protein ATIC, N-terminally processed] [Includes: Phosphoribosylaminoimidazolecarboxamide formyltransferase (EC 2.1.2.3) (5-aminoimidazole-4-carboxamide ribonucleotide formyltransferase) (AICAR formyltransferase) (AICAR transformylase); In…	ATIC	VTVVCEPEDYVVVSTEMQSSESK	1xiodoTMT6plex [C5]	P31939 [142-164]	146	2.07933	1.26548	NaN
P31939	Bifunctional purine biosynthesis protein ATIC (AICAR transformylase/inosine monophosphate cyclohydrolase) (ATIC) [Cleaved into: Bifunctional purine biosynthesis protein ATIC, N-terminally processed] [Includes: Phosphoribosylaminoimidazolecarboxamide formyltransferase (EC 2.1.2.3) (5-aminoimidazole-4-carboxamide ribonucleotide formyltransferase) (AICAR formyltransferase) (AICAR transformylase); In…	ATIC	VVIEACDELGIILAHTNLR	1xiodoTMT6plex [C6]	P31939 [570-588]	575	NaN	9.74171	NaN
P31939	Bifunctional purine biosynthesis protein ATIC (AICAR transformylase/inosine monophosphate cyclohydrolase) (ATIC) [Cleaved into: Bifunctional purine biosynthesis protein ATIC, N-terminally processed] [Includes: Phosphoribosylaminoimidazolecarboxamide formyltransferase (EC 2.1.2.3) (5-aminoimidazole-4-carboxamide ribonucleotide formyltransferase) (AICAR formyltransferase) (AICAR transformylase); In…	ATIC	MSSFGDFVALSDVCDVPTAK	1xiodoTMT6plex [C14]	P31939 [312-331]	325	4.27449	1.23509	2.28629
P31939	Bifunctional purine biosynthesis protein ATIC (AICAR transformylase/inosine monophosphate cyclohydrolase) (ATIC) [Cleaved into: Bifunctional purine biosynthesis protein ATIC, N-terminally processed] [Includes: Phosphoribosylaminoimidazolecarboxamide formyltransferase (EC 2.1.2.3) (5-aminoimidazole-4-carboxamide ribonucleotide formyltransferase) (AICAR formyltransferase) (AICAR transformylase); In…	ATIC	VVACNLYPFVK	1xiodoTMT6plex [C4]	P31939 [98-108]	101	3.5841	4.59986	3.88667
P31939	Bifunctional purine biosynthesis protein ATIC (AICAR transformylase/inosine monophosphate cyclohydrolase) (ATIC) [Cleaved into: Bifunctional purine biosynthesis protein ATIC, N-terminally processed] [Includes: Phosphoribosylaminoimidazolecarboxamide formyltransferase (EC 2.1.2.3) (5-aminoimidazole-4-carboxamide ribonucleotide formyltransferase) (AICAR formyltransferase) (AICAR transformylase); In…	ATIC	LDFNLIRVVACNLYPFVK	1xiodoTMT6plex [C11]	P31939 [91-108]	101	NaN	NaN	NaN
P31939	Bifunctional purine biosynthesis protein ATIC (AICAR transformylase/inosine monophosphate cyclohydrolase) (ATIC) [Cleaved into: Bifunctional purine biosynthesis protein ATIC, N-terminally processed] [Includes: Phosphoribosylaminoimidazolecarboxamide formyltransferase (EC 2.1.2.3) (5-aminoimidazole-4-carboxamide ribonucleotide formyltransferase) (AICAR formyltransferase) (AICAR transformylase); In…	ATIC	VCMVYDLYK	1xiodoTMT6plex [C2]	P31939 [286-294]	287	1.67516	3.54576	2.15497
Q8NHH9	Atlastin-2 (EC 3.6.5.-) (ADP-ribosylation factor-like protein 6-interacting protein 2) (ARL-6-interacting protein 2) (Aip-2)	ATL2	SMEQVCGGDKPYIAPSDLER	1xiodoTMT6plex [C6]	Q8NHH9 [397-416]	402	11.3273	NaN	12.4758
Q6DD88	Atlastin-3 (EC 3.6.5.-)	ATL3	DIYYNNMEEVCGGEKPYLSPDILEEK	1xiodoTMT6plex [C11]	Q6DD88 [361-386]	371	8.08094	5.86814	9.61413
Q6DD88	Atlastin-3 (EC 3.6.5.-)	ATL3	YQQELEEEIKELYENFCK	1xiodoTMT6plex [C17]	Q6DD88 [413-430]	429	NaN	4.03841	NaN
Q13315	Serine-protein kinase ATM (EC 2.7.11.1) (Ataxia telangiectasia mutated) (A-T mutated)	ATM	SIGEPDSLYGCGGGK	1xiodoTMT6plex [C11]	Q13315 [2011-2025]	2021	NaN	33.0772	NaN
O00244	Copper transport protein ATOX1 (Metal transport protein ATX1)	ATOX1	HEFSVDMTCGGCAEAVSR	2xiodoTMT6plex [C9;C12]	O00244 [4-21]	12;15	6.77892	12.7249	NaN
O00244	Copper transport protein ATOX1 (Metal transport protein ATX1)	ATOX1	VCIESEHSMDTLLATLK	1xiodoTMT6plex [C2]	O00244 [40-56]	41	1.78474	6.41927	NaN
Q9HD20	Endoplasmic reticulum transmembrane helix translocase (EC 7.4.2.-) (Endoplasmic reticulum P5A-ATPase)	ATP13A1	ALASCHSLMQLDDGTLVGDPLEK	1xiodoTMT6plex [C5]	Q9HD20 [570-592]	574	4.80794	4.82243	13.4289
Q9HD20	Endoplasmic reticulum transmembrane helix translocase (EC 7.4.2.-) (Endoplasmic reticulum P5A-ATPase)	ATP13A1	VVMITGDNPLTACHVAQELHFIEK	1xiodoTMT6plex [C13]	Q9HD20 [743-766]	755	NaN	5.38967	NaN
Q9HD20	Endoplasmic reticulum transmembrane helix translocase (EC 7.4.2.-) (Endoplasmic reticulum P5A-ATPase)	ATP13A1	ELGYVTLMCGDGTNDVGALK	1xiodoTMT6plex [C9]	Q9HD20 [854-873]	862	23.6146	12.3932	19.5852
Q9HD20	Endoplasmic reticulum transmembrane helix translocase (EC 7.4.2.-) (Endoplasmic reticulum P5A-ATPase)	ATP13A1	LGSTDLCYIAAVK	1xiodoTMT6plex [C7]	Q9HD20 [642-654]	648	14.4906	NaN	22.0173
Q9HD20	Endoplasmic reticulum transmembrane helix translocase (EC 7.4.2.-) (Endoplasmic reticulum P5A-ATPase)	ATP13A1	SPQENLVPCDVLLLR	1xiodoTMT6plex [C9]	Q9HD20 [328-342]	336	6.04432	NaN	NaN
Q9HD20	Endoplasmic reticulum transmembrane helix translocase (EC 7.4.2.-) (Endoplasmic reticulum P5A-ATPase)	ATP13A1	CIVDEAMLTGESVPQMK	1xiodoTMT6plex [C1]	Q9HD20 [345-361]	345	12.6732	NaN	NaN
P05023	Sodium/potassium-transporting ATPase subunit alpha-1 (Na(+)/K(+) ATPase alpha-1 subunit) (EC 7.2.2.13) (Sodium pump subunit alpha-1)	ATP1A1	ACVVHGSDLK	1xiodoTMT6plex [C2]	P05023 [662-671]	663	3.50469	4.80094	NaN
P05023	Sodium/potassium-transporting ATPase subunit alpha-1 (Na(+)/K(+) ATPase alpha-1 subunit) (EC 7.2.2.13) (Sodium pump subunit alpha-1)	ATP1A1	NLEAVETLGSTSTICSDK	1xiodoTMT6plex [C15]	P05023 [360-377]	374	30.8348	NaN	NaN
P05023	Sodium/potassium-transporting ATPase subunit alpha-1 (Na(+)/K(+) ATPase alpha-1 subunit) (EC 7.2.2.13) (Sodium pump subunit alpha-1)	ATP1A1	CSSILLHGK	1xiodoTMT6plex [C1]	P05023 [518-526]	518	7.29021	10.0936	17.361
P05023	Sodium/potassium-transporting ATPase subunit alpha-1 (Na(+)/K(+) ATPase alpha-1 subunit) (EC 7.2.2.13) (Sodium pump subunit alpha-1)	ATP1A1	LIIVEGCQR	1xiodoTMT6plex [C7]	P05023 [699-707]	705	1.77831	2.83773	2.34247
P05023	Sodium/potassium-transporting ATPase subunit alpha-1 (Na(+)/K(+) ATPase alpha-1 subunit) (EC 7.2.2.13) (Sodium pump subunit alpha-1)	ATP1A1	NIAFFSTNCVEGTAR	1xiodoTMT6plex [C9]	P05023 [241-255]	249	5.00993	NaN	NaN
P05026	Sodium/potassium-transporting ATPase subunit beta-1 (Sodium/potassium-dependent ATPase subunit beta-1)	ATP1B1	YNPNVLPVQCTGK	1xiodoTMT6plex [C10]	P05026 [204-216]	213	NaN	63.127	61.8004
P05026	Sodium/potassium-transporting ATPase subunit beta-1 (Sodium/potassium-dependent ATPase subunit beta-1)	ATP1B1	DDMIFEDCGDVPSEPK	1xiodoTMT6plex [C8]	P05026 [119-134]	126	68.4226	60.3918	69.6917
P54709	Sodium/potassium-transporting ATPase subunit beta-3 (Sodium/potassium-dependent ATPase subunit beta-3) (ATPB-3) (CD antigen CD298)	ATP1B3	GPVYVACQFPISLLQACSGMNDPDFGYSQGNPCILVK	3xiodoTMT6plex [C7;C17;C33]	P54709 [138-174]	144;154;176	94.7814	93.232	NaN
P54709	Sodium/potassium-transporting ATPase subunit beta-3 (Sodium/potassium-dependent ATPase subunit beta-3) (ATPB-3) (CD antigen CD298)	ATP1B3	EVTVECK	1xiodoTMT6plex [C6]	P54709 [245-251]	250	76.6526	54.5982	42.7168
Q9Y6H3	Mitochondrial inner membrane protease ATP23 homolog (EC 3.4.24.-) (Ku70-binding protein 3) (XRCC6-binding protein 1)	ATP23	AANLSGDCSLVNEIFR	1xiodoTMT6plex [C8]	Q9Y6H3 [154-169]	161	NaN	NaN	NaN
P16615	Sarcoplasmic/endoplasmic reticulum calcium ATPase 2 (SERCA2) (SR Ca(2+)-ATPase 2) (EC 7.2.2.10) (Calcium pump 2) (Calcium-transporting ATPase sarcoplasmic reticulum type, slow twitch skeletal muscle isoform) (Endoplasmic reticulum class 1/2 Ca(2+) ATPase)	ATP2A2	SMSVYCTPNKPSR	1xiodoTMT6plex [C6]	P16615 [493-505]	498	NaN	8.18056	12.0316
P16615	Sarcoplasmic/endoplasmic reticulum calcium ATPase 2 (SERCA2) (SR Ca(2+)-ATPase 2) (EC 7.2.2.10) (Calcium pump 2) (Calcium-transporting ATPase sarcoplasmic reticulum type, slow twitch skeletal muscle isoform) (Endoplasmic reticulum class 1/2 Ca(2+) ATPase)	ATP2A2	NYLEPGKECVQPATK	1xiodoTMT6plex [C9]	P16615 [989-1003]	997	17.8949	11.9244	NaN
P16615	Sarcoplasmic/endoplasmic reticulum calcium ATPase 2 (SERCA2) (SR Ca(2+)-ATPase 2) (EC 7.2.2.10) (Calcium pump 2) (Calcium-transporting ATPase sarcoplasmic reticulum type, slow twitch skeletal muscle isoform) (Endoplasmic reticulum class 1/2 Ca(2+) ATPase)	ATP2A2	TGTLTTNQMSVCR	1xiodoTMT6plex [C12]	P16615 [353-365];Q93084 [353-365]	364	8.97778	4.13719	12.0873
P16615	Sarcoplasmic/endoplasmic reticulum calcium ATPase 2 (SERCA2) (SR Ca(2+)-ATPase 2) (EC 7.2.2.10) (Calcium pump 2) (Calcium-transporting ATPase sarcoplasmic reticulum type, slow twitch skeletal muscle isoform) (Endoplasmic reticulum class 1/2 Ca(2+) ATPase)	ATP2A2	CLALATHDNPLR	1xiodoTMT6plex [C1]	P16615 [560-571]	560	9.57145	7.01579	8.62535
P16615	Sarcoplasmic/endoplasmic reticulum calcium ATPase 2 (SERCA2) (SR Ca(2+)-ATPase 2) (EC 7.2.2.10) (Calcium pump 2) (Calcium-transporting ATPase sarcoplasmic reticulum type, slow twitch skeletal muscle isoform) (Endoplasmic reticulum class 1/2 Ca(2+) ATPase)	ATP2A2	SLPSVETLGCTSVICSDK	2xiodoTMT6plex [C10;C15]	P16615 [335-352];Q93084 [335-352]	344;349	9.03646	4.5061	9.54168
P16615	Sarcoplasmic/endoplasmic reticulum calcium ATPase 2 (SERCA2) (SR Ca(2+)-ATPase 2) (EC 7.2.2.10) (Calcium pump 2) (Calcium-transporting ATPase sarcoplasmic reticulum type, slow twitch skeletal muscle isoform) (Endoplasmic reticulum class 1/2 Ca(2+) ATPase)	ATP2A2	VGEATETALTCLVEK	1xiodoTMT6plex [C11]	P16615 [437-451];Q93084 [437-451]	447	4.27909	2.08398	8.95667
P16615	Sarcoplasmic/endoplasmic reticulum calcium ATPase 2 (SERCA2) (SR Ca(2+)-ATPase 2) (EC 7.2.2.10) (Calcium pump 2) (Calcium-transporting ATPase sarcoplasmic reticulum type, slow twitch skeletal muscle isoform) (Endoplasmic reticulum class 1/2 Ca(2+) ATPase)	ATP2A2	VSFYQLSHFLQCK	1xiodoTMT6plex [C12]	P16615 [864-876]	875	NaN	81.5666	NaN
P16615	Sarcoplasmic/endoplasmic reticulum calcium ATPase 2 (SERCA2) (SR Ca(2+)-ATPase 2) (EC 7.2.2.10) (Calcium pump 2) (Calcium-transporting ATPase sarcoplasmic reticulum type, slow twitch skeletal muscle isoform) (Endoplasmic reticulum class 1/2 Ca(2+) ATPase)	ATP2A2	VEGDTCSLNEFTITGSTYAPIGEVHK	1xiodoTMT6plex [C6]	P16615 [372-397]	377	15.6704	NaN	NaN
P16615	Sarcoplasmic/endoplasmic reticulum calcium ATPase 2 (SERCA2) (SR Ca(2+)-ATPase 2) (EC 7.2.2.10) (Calcium pump 2) (Calcium-transporting ATPase sarcoplasmic reticulum type, slow twitch skeletal muscle isoform) (Endoplasmic reticulum class 1/2 Ca(2+) ATPase)	ATP2A2	ECVQPATK	1xiodoTMT6plex [C2]	P16615 [996-1003]	997	12.5592	10.9429	34.603
P16615	Sarcoplasmic/endoplasmic reticulum calcium ATPase 2 (SERCA2) (SR Ca(2+)-ATPase 2) (EC 7.2.2.10) (Calcium pump 2) (Calcium-transporting ATPase sarcoplasmic reticulum type, slow twitch skeletal muscle isoform) (Endoplasmic reticulum class 1/2 Ca(2+) ATPase)	ATP2A2	ANACNSVIK	1xiodoTMT6plex [C4]	P16615 [468-476]	471	NaN	NaN	NaN
P16615	Sarcoplasmic/endoplasmic reticulum calcium ATPase 2 (SERCA2) (SR Ca(2+)-ATPase 2) (EC 7.2.2.10) (Calcium pump 2) (Calcium-transporting ATPase sarcoplasmic reticulum type, slow twitch skeletal muscle isoform) (Endoplasmic reticulum class 1/2 Ca(2+) ATPase)	ATP2A2	CLALATHDNPLRR	1xiodoTMT6plex [C1]	P16615 [560-572]	560	NaN	NaN	NaN
P16615	Sarcoplasmic/endoplasmic reticulum calcium ATPase 2 (SERCA2) (SR Ca(2+)-ATPase 2) (EC 7.2.2.10) (Calcium pump 2) (Calcium-transporting ATPase sarcoplasmic reticulum type, slow twitch skeletal muscle isoform) (Endoplasmic reticulum class 1/2 Ca(2+) ATPase)	ATP2A2	GTAVAICR	1xiodoTMT6plex [C7]	P16615 [629-636];Q93084 [630-637]	635	14.1399	6.88961	NaN
Q93084	Sarcoplasmic/endoplasmic reticulum calcium ATPase 3 (SERCA3) (SR Ca(2+)-ATPase 3) (EC 7.2.2.10) (Calcium pump 3)	ATP2A3	KEDMELDDCSK	1xiodoTMT6plex [C9]	Q93084 [573-583]	581	8.77244	NaN	10.1403
Q93084	Sarcoplasmic/endoplasmic reticulum calcium ATPase 3 (SERCA3) (SR Ca(2+)-ATPase 3) (EC 7.2.2.10) (Calcium pump 3)	ATP2A3	SMSVYCTPTRPHPTGQGSK	1xiodoTMT6plex [C6]	Q93084 [493-511]	498	25.538	12.4655	40.7123
Q93084	Sarcoplasmic/endoplasmic reticulum calcium ATPase 3 (SERCA3) (SR Ca(2+)-ATPase 3) (EC 7.2.2.10) (Calcium pump 3)	ATP2A3	CSEDNPLFAGIDCEVFESR	2xiodoTMT6plex [C1;C13]	Q93084 [876-894]	876;888	NaN	NaN	81.6708
Q93084	Sarcoplasmic/endoplasmic reticulum calcium ATPase 3 (SERCA3) (SR Ca(2+)-ATPase 3) (EC 7.2.2.10) (Calcium pump 3)	ATP2A3	CGQFDGLVELATICALCNDSALDYNEAK	3xiodoTMT6plex [C1;C14;C17]	Q93084 [404-431]	404;417;420	5.73822	6.81418	NaN
Q93084	Sarcoplasmic/endoplasmic reticulum calcium ATPase 3 (SERCA3) (SR Ca(2+)-ATPase 3) (EC 7.2.2.10) (Calcium pump 3)	ATP2A3	CLALATR	1xiodoTMT6plex [C1]	Q93084 [561-567]	561	9.59283	8.67053	NaN
Q93084	Sarcoplasmic/endoplasmic reticulum calcium ATPase 3 (SERCA3) (SR Ca(2+)-ATPase 3) (EC 7.2.2.10) (Calcium pump 3)	ATP2A3	AGACNTVIK	1xiodoTMT6plex [C4]	Q93084 [468-476]	471	11.969	5.50574	11.5911
Q93084	Sarcoplasmic/endoplasmic reticulum calcium ATPase 3 (SERCA3) (SR Ca(2+)-ATPase 3) (EC 7.2.2.10) (Calcium pump 3)	ATP2A3	CYQAGIR	1xiodoTMT6plex [C1]	Q93084 [614-620]	614	8.97375	NaN	NaN
P20020	Plasma membrane calcium-transporting ATPase 1 (EC 7.2.2.10) (Plasma membrane calcium ATPase isoform 1) (PMCA1) (Plasma membrane calcium pump isoform 1)	ATP2B1	HLDACETMGNATAICSDK	2xiodoTMT6plex [C5;C15]	P20020 [459-476];P23634 [449-466]	463;473	NaN	9.66733	NaN
P23634	Plasma membrane calcium-transporting ATPase 4 (PMCA4) (EC 7.2.2.10) (Matrix-remodeling-associated protein 1) (Plasma membrane calcium ATPase isoform 4) (Plasma membrane calcium pump isoform 4)	ATP2B4	CGILTPGDDFLCLEGK	2xiodoTMT6plex [C1;C12]	P23634 [710-725]	710;721	4.68795	2.30604	7.09967
P23634	Plasma membrane calcium-transporting ATPase 4 (PMCA4) (EC 7.2.2.10) (Matrix-remodeling-associated protein 1) (Plasma membrane calcium ATPase isoform 4) (Plasma membrane calcium pump isoform 4)	ATP2B4	TECALLGFVTDLK	1xiodoTMT6plex [C3]	P23634 [535-547]	537	6.205	8.65232	NaN
P23634	Plasma membrane calcium-transporting ATPase 4 (PMCA4) (EC 7.2.2.10) (Matrix-remodeling-associated protein 1) (Plasma membrane calcium ATPase isoform 4) (Plasma membrane calcium pump isoform 4)	ATP2B4	TVIEPMACDGLR	1xiodoTMT6plex [C8]	P23634 [625-636]	632	NaN	5.54068	6.64852
P23634	Plasma membrane calcium-transporting ATPase 4 (PMCA4) (EC 7.2.2.10) (Matrix-remodeling-associated protein 1) (Plasma membrane calcium ATPase isoform 4) (Plasma membrane calcium pump isoform 4)	ATP2B4	EGDFGCTVMELR	1xiodoTMT6plex [C6]	P23634 [19-30]	24	3.0188	NaN	NaN
P25705	ATP synthase subunit alpha, mitochondrial (ATP synthase F1 subunit alpha)	ATP5F1A	LYCIYVAIGQK	1xiodoTMT6plex [C3]	P25705 [242-252]	244	4.57598	3.07647	0.93276
P25705	ATP synthase subunit alpha, mitochondrial (ATP synthase F1 subunit alpha)	ATP5F1A	YTIVVSATASDAAPLQYLAPYSGCSMGEYFR	1xiodoTMT6plex [C24]	P25705 [271-301]	294	NaN	7.35541	NaN
P25705	ATP synthase subunit alpha, mitochondrial (ATP synthase F1 subunit alpha)	ATP5F1A	LYCIYVAIGQKR	1xiodoTMT6plex [C3]	P25705 [242-253]	244	NaN	6.83631	NaN
P36542	ATP synthase subunit gamma, mitochondrial (ATP synthase F1 subunit gamma) (F-ATPase gamma subunit)	ATP5F1C	GLCGAIHSSIAK	1xiodoTMT6plex [C3]	P36542 [101-112]	103	21.3044	5.26142	NaN
P56381	ATP synthase subunit epsilon, mitochondrial (ATPase subunit epsilon) (ATP synthase F1 subunit epsilon)	ATP5F1E	YSQICAK	1xiodoTMT6plex [C5]	P56381 [15-21]	19	3.77776	3.55587	4.50305
O75947	ATP synthase subunit d, mitochondrial (ATPase subunit d) (ATP synthase peripheral stalk subunit d)	ATP5PD	SCAEWVSLSK	1xiodoTMT6plex [C2]	O75947 [100-109]	101	2.31821	0.919562	2.49786
P48047	ATP synthase subunit O, mitochondrial (ATP synthase peripheral stalk subunit OSCP) (Oligomycin sensitivity conferral protein) (OSCP)	ATP5PO	GEVPCTVTSASPLEEATLSELK	1xiodoTMT6plex [C5]	P48047 [137-158]	141	3.37685	3.41352	3.44092
Q9Y487	V-type proton ATPase 116 kDa subunit a 2 (V-ATPase 116 kDa subunit a 2) (Lysosomal H(+)-transporting ATPase V0 subunit a 2) (TJ6) (Vacuolar proton translocating ATPase 116 kDa subunit a isoform 2)	ATP6V0A2	NVEFEPTYEEFPSLESDSLLDYSCMQR	1xiodoTMT6plex [C24]	Q9Y487 [142-168]	165	NaN	NaN	NaN
P61421	V-type proton ATPase subunit d 1 (V-ATPase subunit d 1) (32 kDa accessory protein) (V-ATPase 40 kDa accessory protein) (V-ATPase AC39 subunit) (p39) (Vacuolar proton pump subunit d 1)	ATP6V0D1	AGVLSQADYLNLVQCETLEDLK	1xiodoTMT6plex [C15]	P61421 [25-46]	39	NaN	3.09536	NaN
P61421	V-type proton ATPase subunit d 1 (V-ATPase subunit d 1) (32 kDa accessory protein) (V-ATPase 40 kDa accessory protein) (V-ATPase AC39 subunit) (p39) (Vacuolar proton pump subunit d 1)	ATP6V0D1	NIVWIAECIAQR	1xiodoTMT6plex [C8]	P61421 [328-339]	335	NaN	NaN	NaN
P38606	V-type proton ATPase catalytic subunit A (V-ATPase subunit A) (EC 7.1.2.2) (V-ATPase 69 kDa subunit) (Vacuolar ATPase isoform VA68) (Vacuolar proton pump subunit alpha)	ATP6V1A	YSNSDVIIYVGCGER	1xiodoTMT6plex [C12]	P38606 [266-280]	277	4.13172	NaN	2.01439
P38606	V-type proton ATPase catalytic subunit A (V-ATPase subunit A) (EC 7.1.2.2) (V-ATPase 69 kDa subunit) (Vacuolar ATPase isoform VA68) (Vacuolar proton pump subunit alpha)	ATP6V1A	VLDALFPCVQGGTTAIPGAFGCGK	2xiodoTMT6plex [C8;C22]	P38606 [233-256]	240;254	4.75267	7.57139	2.51505
P38606	V-type proton ATPase catalytic subunit A (V-ATPase subunit A) (EC 7.1.2.2) (V-ATPase 69 kDa subunit) (Vacuolar ATPase isoform VA68) (Vacuolar proton pump subunit alpha)	ATP6V1A	CLGNPER	1xiodoTMT6plex [C1]	P38606 [394-400]	394	NaN	5.79237	NaN
P21281	V-type proton ATPase subunit B, brain isoform (V-ATPase subunit B 2) (Endomembrane proton pump 58 kDa subunit) (HO57) (Vacuolar proton pump subunit B 2)	ATP6V1B2	KTSCEFTGDILR	1xiodoTMT6plex [C4]	P21281 [109-120]	112	NaN	5.63086	10.2373
P21281	V-type proton ATPase subunit B, brain isoform (V-ATPase subunit B 2) (Endomembrane proton pump 58 kDa subunit) (HO57) (Vacuolar proton pump subunit B 2)	ATP6V1B2	IPIFSAAGLPHNEIAAQICR	1xiodoTMT6plex [C19]	P21281 [189-208]	207	4.77777	3.64892	NaN
P21281	V-type proton ATPase subunit B, brain isoform (V-ATPase subunit B 2) (Endomembrane proton pump 58 kDa subunit) (HO57) (Vacuolar proton pump subunit B 2)	ATP6V1B2	SDFEENGSMDNVCLFLNLANDPTIER	1xiodoTMT6plex [C13]	P21281 [246-271]	258	NaN	3.18805	NaN
P21281	V-type proton ATPase subunit B, brain isoform (V-ATPase subunit B 2) (Endomembrane proton pump 58 kDa subunit) (HO57) (Vacuolar proton pump subunit B 2)	ATP6V1B2	LALTTAEFLAYQCEK	1xiodoTMT6plex [C13]	P21281 [277-291]	289	3.92729	NaN	4.63555
P21281	V-type proton ATPase subunit B, brain isoform (V-ATPase subunit B 2) (Endomembrane proton pump 58 kDa subunit) (HO57) (Vacuolar proton pump subunit B 2)	ATP6V1B2	KDHADVSNQLYACYAIGK	1xiodoTMT6plex [C13]	P21281 [413-430]	425	NaN	NaN	NaN
P21283	V-type proton ATPase subunit C 1 (V-ATPase subunit C 1) (Vacuolar proton pump subunit C 1)	ATP6V1C1	SSNVLSEDQDSYLCNVTLFR	1xiodoTMT6plex [C14]	P21283 [212-231]	225	1.6507	1.47039	NaN
P21283	V-type proton ATPase subunit C 1 (V-ATPase subunit C 1) (Vacuolar proton pump subunit C 1)	ATP6V1C1	IDCNLLEFK	1xiodoTMT6plex [C3]	P21283 [374-382]	376	2.57763	2.66643	3.54501
P21283	V-type proton ATPase subunit C 1 (V-ATPase subunit C 1) (Vacuolar proton pump subunit C 1)	ATP6V1C1	TCQQTWEK	1xiodoTMT6plex [C2]	P21283 [14-21]	15	6.91865	NaN	NaN
O75348	V-type proton ATPase subunit G 1 (V-ATPase subunit G 1) (V-ATPase 13 kDa subunit 1) (Vacuolar proton pump subunit G 1) (Vacuolar proton pump subunit M16)	ATP6V1G1	GSCSTEVEKETQEK	1xiodoTMT6plex [C3]	O75348 [67-80]	69	NaN	25.6494	NaN
O75348	V-type proton ATPase subunit G 1 (V-ATPase subunit G 1) (V-ATPase 13 kDa subunit 1) (Vacuolar proton pump subunit G 1) (Vacuolar proton pump subunit M16)	ATP6V1G1	GSCSTEVEK	1xiodoTMT6plex [C3]	O75348 [67-75]	69	4.65485	NaN	NaN
Q9UI12	V-type proton ATPase subunit H (V-ATPase subunit H) (Nef-binding protein 1) (NBP1) (Protein VMA13 homolog) (V-ATPase 50/57 kDa subunits) (Vacuolar proton pump subunit H) (Vacuolar proton pump subunit SFD)	ATP6V1H	VNWQSYLQGQMISAEDCEFIQR	1xiodoTMT6plex [C17]	Q9UI12 [31-52]	47	NaN	NaN	NaN
Q9UI12	V-type proton ATPase subunit H (V-ATPase subunit H) (Nef-binding protein 1) (NBP1) (Protein VMA13 homolog) (V-ATPase 50/57 kDa subunits) (Vacuolar proton pump subunit H) (Vacuolar proton pump subunit SFD)	ATP6V1H	QEMLQTEGSQCAK	1xiodoTMT6plex [C11]	Q9UI12 [63-75]	73	NaN	NaN	NaN
Q9UI12	V-type proton ATPase subunit H (V-ATPase subunit H) (Nef-binding protein 1) (NBP1) (Protein VMA13 homolog) (V-ATPase 50/57 kDa subunits) (Vacuolar proton pump subunit H) (Vacuolar proton pump subunit SFD)	ATP6V1H	QEYALAMIQCK	1xiodoTMT6plex [C10]	Q9UI12 [303-313]	312	NaN	4.30469	NaN
Q9UI12	V-type proton ATPase subunit H (V-ATPase subunit H) (Nef-binding protein 1) (NBP1) (Protein VMA13 homolog) (V-ATPase 50/57 kDa subunits) (Vacuolar proton pump subunit H) (Vacuolar proton pump subunit SFD)	ATP6V1H	FAWVEADGVNCIMGVLSNK	1xiodoTMT6plex [C11]	Q9UI12 [216-234]	226	NaN	NaN	NaN
P46100	Transcriptional regulator ATRX (EC 3.6.4.12) (ATP-dependent helicase ATRX) (X-linked helicase II) (X-linked nuclear protein) (XNP) (Znf-HX)	ATRX	HPSLQVLICK	1xiodoTMT6plex [C9]	P46100 [189-198]	197	NaN	13.5432	NaN
P46100	Transcriptional regulator ATRX (EC 3.6.4.12) (ATP-dependent helicase ATRX) (X-linked helicase II) (X-linked nuclear protein) (XNP) (Znf-HX)	ATRX	DSDGMDEQCR	1xiodoTMT6plex [C9]	P46100 [212-221]	220	NaN	6.96608	NaN
Q9UBB4	Ataxin-10 (Brain protein E46 homolog) (Spinocerebellar ataxia type 10 protein)	ATXN10	NACIECSVNQNSIR	2xiodoTMT6plex [C3;C6]	Q9UBB4 [90-103]	92;95	2.85536	4.06627	27.0384
Q9UBB4	Ataxin-10 (Brain protein E46 homolog) (Spinocerebellar ataxia type 10 protein)	ATXN10	ETTNIFSNCGCVR	2xiodoTMT6plex [C9;C11]	Q9UBB4 [346-358]	354;356	7.9627	NaN	NaN
Q9UBB4	Ataxin-10 (Brain protein E46 homolog) (Spinocerebellar ataxia type 10 protein)	ATXN10	LIGNLCYK	1xiodoTMT6plex [C6]	Q9UBB4 [377-384]	382	7.83107	NaN	NaN
Q99700	Ataxin-2 (Spinocerebellar ataxia type 2 protein) (Trinucleotide repeat-containing gene 13 protein)	ATXN2	RGPEVTSQGVQTSSPACK	1xiodoTMT6plex [C17]	Q99700 [876-893]	892	NaN	10.6667	NaN
Q99700	Ataxin-2 (Spinocerebellar ataxia type 2 protein) (Trinucleotide repeat-containing gene 13 protein)	ATXN2	CDLVLDAAHEK	1xiodoTMT6plex [C1]	Q99700 [301-311]	301	NaN	NaN	NaN
Q8WWM7	Ataxin-2-like protein (Ataxin-2 domain protein) (Ataxin-2-related protein)	ATXN2L	MLHFLTAVVGSTCDVK	1xiodoTMT6plex [C13]	Q8WWM7 [123-138]	135	NaN	NaN	NaN
Q8WWM7	Ataxin-2-like protein (Ataxin-2 domain protein) (Ataxin-2-related protein)	ATXN2L	TESVSDKEDKPPLAPSGGTEGPEQPPPPCPSQTGSPPVGLIK	1xiodoTMT6plex [C29]	Q8WWM7 [600-641]	628	NaN	2.75199	NaN
P54252	Ataxin-3 (EC 3.4.19.12) (Machado-Joseph disease protein 1) (Spinocerebellar ataxia type 3 protein)	ATXN3	GDLPDCEADQLLQMIR	1xiodoTMT6plex [C6]	P54252 [167-182]	172	4.50788	NaN	NaN
Q9NQS1	Cell death regulator Aven	AVEN	FAEEKEWDSEASCPK	1xiodoTMT6plex [C13]	Q9NQS1 [157-171]	169	NaN	7.74872	NaN
Q9NQS1	Cell death regulator Aven	AVEN	SVAAGCPVLLGK	1xiodoTMT6plex [C6]	Q9NQS1 [246-257]	251	NaN	NaN	6.55955
Q9Y2T1	Axin-2 (Axin-like protein) (Axil) (Axis inhibition protein 2) (Conductin)	AXIN2	ASDEFACGAVFEEIWEDETVLPMYEGR	1xiodoTMT6plex [C7]	Q9Y2T1 [808-834]	814	NaN	13.1729	NaN
Q9NWV8	BRISC and BRCA1-A complex member 1 (Mediator of RAP80 interactions and targeting subunit of 40 kDa) (New component of the BRCA1-A complex)	BABAM1	YEVALAGPALELHNCMAK	1xiodoTMT6plex [C15]	Q9NWV8 [280-297]	294	4.97284	7.55313	NaN
Q9NXR7	BRISC and BRCA1-A complex member 2 (BRCA1-A complex subunit BRE) (BRCA1/BRCA2-containing complex subunit 45) (Brain and reproductive organ-expressed protein)	BABAM2	VGLDATNCLR	1xiodoTMT6plex [C8]	Q9NXR7 [27-36]	34	4.16786	4.99036	3.77161
Q9NXR7	BRISC and BRCA1-A complex member 2 (BRCA1-A complex subunit BRE) (BRCA1/BRCA2-containing complex subunit 45) (Brain and reproductive organ-expressed protein)	BABAM2	SGCTSLTPGPNCDR	2xiodoTMT6plex [C3;C12]	Q9NXR7 [42-55]	44;53	4.13318	NaN	NaN
O14867	Transcription regulator protein BACH1 (BTB and CNC homolog 1) (HA2303)	BACH1	GQESQQMSTATSEQAGPAEQCR	1xiodoTMT6plex [C21]	O14867 [695-716]	715	NaN	NaN	NaN
Q9BYV9	Transcription regulator protein BACH2 (BTB and CNC homolog 2)	BACH2	GPGLEALCK	1xiodoTMT6plex [C8]	Q9BYV9 [413-421]	420	16.9991	NaN	NaN
Q99933	BAG family molecular chaperone regulator 1 (BAG-1) (Bcl-2-associated athanogene 1)	BAG1	EMETPLSALGIQDGCR	1xiodoTMT6plex [C15]	Q99933 [199-214]	213	NaN	25.6886	NaN
Q99933	BAG family molecular chaperone regulator 1 (BAG-1) (Bcl-2-associated athanogene 1)	BAG1	DLQAEALCK	1xiodoTMT6plex [C8]	Q99933 [265-273]	272	NaN	13.3654	NaN
O95816	BAG family molecular chaperone regulator 2 (BAG-2) (Bcl-2-associated athanogene 2)	BAG2	SHLMSLYSACSSEVPHGPVDQK	1xiodoTMT6plex [C10]	O95816 [133-154]	142	NaN	5.04905	NaN
O95817	BAG family molecular chaperone regulator 3 (BAG-3) (Bcl-2-associated athanogene 3) (Bcl-2-binding protein Bis) (Docking protein CAIR-1)	BAG3	SQSPAASDCSSSSSSASLPSSGR	1xiodoTMT6plex [C9]	O95817 [171-193]	179	NaN	6.19858	NaN
O95817	BAG family molecular chaperone regulator 3 (BAG-3) (Bcl-2-associated athanogene 3) (Bcl-2-binding protein Bis) (Docking protein CAIR-1)	BAG3	VPPAPVPCPPPSPGPSAVPSSPK	1xiodoTMT6plex [C8]	O95817 [366-388]	373	7.30447	NaN	NaN
O95429	BAG family molecular chaperone regulator 4 (BAG-4) (Bcl-2-associated athanogene 4) (Silencer of death domains)	BAG4	WIYPQQDCQTEAPPLR	1xiodoTMT6plex [C8]	O95429 [186-201]	193	46.0049	NaN	12.406
Q16611	Bcl-2 homologous antagonist/killer (Apoptosis regulator BAK) (Bcl-2-like protein 7) (Bcl2-L-7)	BAK1	QECGEPALPSASEEQVAQDTEEVFR	1xiodoTMT6plex [C3]	Q16611 [12-36]	14	19.4021	16.1418	NaN
O75531	Barrier-to-autointegration factor (Breakpoint cluster region protein 1) [Cleaved into: Barrier-to-autointegration factor, N-terminally processed]	BANF1	EWLKDTCGANAK	1xiodoTMT6plex [C7]	O75531 [61-72]	67	NaN	NaN	7.53051
O75531	Barrier-to-autointegration factor (Breakpoint cluster region protein 1) [Cleaved into: Barrier-to-autointegration factor, N-terminally processed]	BANF1	DCFGCLR	2xiodoTMT6plex [C2;C5]	O75531 [76-82]	77;80	NaN	NaN	2.26395
Q8NDB2	B-cell scaffold protein with ankyrin repeats	BANK1	GCLTDGQEELILLQEK	1xiodoTMT6plex [C2]	Q8NDB2 [671-686]	672	NaN	12.4472	NaN
Q8N9N5	Protein BANP (BEN domain-containing protein 1) (Btg3-associated nuclear protein) (Scaffold/matrix-associated region-1-binding protein)	BANP	CAIIPSDMLHISTNCR	2xiodoTMT6plex [C1;C15]	Q8N9N5 [231-246]	231;245	12.93	NaN	18.9029
Q8N9N5	Protein BANP (BEN domain-containing protein 1) (Btg3-associated nuclear protein) (Scaffold/matrix-associated region-1-binding protein)	BANP	LQALEATCK	1xiodoTMT6plex [C8]	Q8N9N5 [67-75]	74	NaN	15.0674	NaN
Q8IXM2	Chromatin complexes subunit BAP18 (BPTF-associated protein of 18 kDa)	BAP18	RFGDDLNHISCVIK	1xiodoTMT6plex [C11]	Q8IXM2 [56-69]	66	8.25322	7.09533	10.1377
Q07812	Apoptosis regulator BAX (Bcl-2-like protein 4) (Bcl2-L-4)	BAX	KLSECLK	1xiodoTMT6plex [C5]	Q07812 [58-64]	62	3.13287	4.35594	1.69693
Q9NRL2	Bromodomain adjacent to zinc finger domain protein 1A (ATP-dependent chromatin-remodeling protein) (ATP-utilizing chromatin assembly and remodeling factor 1) (hACF1) (CHRAC subunit ACF1) (Williams syndrome transcription factor-related chromatin-remodeling factor 180) (WCRF180) (hWALp1)	BAZ1A	SLDLDSCTLSEILR	1xiodoTMT6plex [C7]	Q9NRL2 [541-554]	547	17.4776	NaN	18.2587
Q9NRL2	Bromodomain adjacent to zinc finger domain protein 1A (ATP-dependent chromatin-remodeling protein) (ATP-utilizing chromatin assembly and remodeling factor 1) (hACF1) (CHRAC subunit ACF1) (Williams syndrome transcription factor-related chromatin-remodeling factor 180) (WCRF180) (hWALp1)	BAZ1A	SALSAVASLAAAWPQLHQGCSLK	1xiodoTMT6plex [C20]	Q9NRL2 [518-540]	537	11.0006	NaN	NaN
Q9NRL2	Bromodomain adjacent to zinc finger domain protein 1A (ATP-dependent chromatin-remodeling protein) (ATP-utilizing chromatin assembly and remodeling factor 1) (hACF1) (CHRAC subunit ACF1) (Williams syndrome transcription factor-related chromatin-remodeling factor 180) (WCRF180) (hWALp1)	BAZ1A	GGFDATDDACMELR	1xiodoTMT6plex [C10]	Q9NRL2 [577-590]	586	13.8116	NaN	NaN
Q9UIG0	Tyrosine-protein kinase BAZ1B (EC 2.7.10.2) (Bromodomain adjacent to zinc finger domain protein 1B) (Williams syndrome transcription factor) (Williams-Beuren syndrome chromosomal region 10 protein) (Williams-Beuren syndrome chromosomal region 9 protein) (hWALp2)	BAZ1B	YAVGEECDFEVGK	1xiodoTMT6plex [C7]	Q9UIG0 [114-126]	120	9.91942	NaN	28.323
Q9UIG0	Tyrosine-protein kinase BAZ1B (EC 2.7.10.2) (Bromodomain adjacent to zinc finger domain protein 1B) (Williams syndrome transcription factor) (Williams-Beuren syndrome chromosomal region 10 protein) (Williams-Beuren syndrome chromosomal region 9 protein) (hWALp2)	BAZ1B	DHTVSGDEDYCPR	1xiodoTMT6plex [C11]	Q9UIG0 [943-955]	953	24.0537	NaN	28.3934
Q9UIG0	Tyrosine-protein kinase BAZ1B (EC 2.7.10.2) (Bromodomain adjacent to zinc finger domain protein 1B) (Williams syndrome transcription factor) (Williams-Beuren syndrome chromosomal region 10 protein) (Williams-Beuren syndrome chromosomal region 9 protein) (hWALp2)	BAZ1B	QVFTNAEVYNCR	1xiodoTMT6plex [C11]	Q9UIG0 [1410-1421]	1420	18.924	NaN	24.791
Q9UIG0	Tyrosine-protein kinase BAZ1B (EC 2.7.10.2) (Bromodomain adjacent to zinc finger domain protein 1B) (Williams syndrome transcription factor) (Williams-Beuren syndrome chromosomal region 10 protein) (Williams-Beuren syndrome chromosomal region 9 protein) (hWALp2)	BAZ1B	SCDGNQELLNFLR	1xiodoTMT6plex [C2]	Q9UIG0 [1044-1056]	1045	11.4569	NaN	NaN
Q9UIG0	Tyrosine-protein kinase BAZ1B (EC 2.7.10.2) (Bromodomain adjacent to zinc finger domain protein 1B) (Williams syndrome transcription factor) (Williams-Beuren syndrome chromosomal region 10 protein) (Williams-Beuren syndrome chromosomal region 9 protein) (hWALp2)	BAZ1B	GSHVLSCMVK	1xiodoTMT6plex [C7]	Q9UIG0 [1422-1431]	1428	14.5047	NaN	NaN
Q9UIG0	Tyrosine-protein kinase BAZ1B (EC 2.7.10.2) (Bromodomain adjacent to zinc finger domain protein 1B) (Williams syndrome transcription factor) (Williams-Beuren syndrome chromosomal region 10 protein) (Williams-Beuren syndrome chromosomal region 9 protein) (hWALp2)	BAZ1B	LQILTALCHR	1xiodoTMT6plex [C8]	Q9UIG0 [746-755]	753	3.14183	NaN	NaN
Q9UIG0	Tyrosine-protein kinase BAZ1B (EC 2.7.10.2) (Bromodomain adjacent to zinc finger domain protein 1B) (Williams syndrome transcription factor) (Williams-Beuren syndrome chromosomal region 10 protein) (Williams-Beuren syndrome chromosomal region 9 protein) (hWALp2)	BAZ1B	ELDELLNCLHPQGIR	1xiodoTMT6plex [C8]	Q9UIG0 [999-1013]	1006	NaN	NaN	NaN
Q9UIG0	Tyrosine-protein kinase BAZ1B (EC 2.7.10.2) (Bromodomain adjacent to zinc finger domain protein 1B) (Williams syndrome transcription factor) (Williams-Beuren syndrome chromosomal region 10 protein) (Williams-Beuren syndrome chromosomal region 9 protein) (hWALp2)	BAZ1B	KSDGACDSPSSDKENSSQIAQDHQK	1xiodoTMT6plex [C6]	Q9UIG0 [151-175]	156	NaN	NaN	NaN
Q9UIF9	Bromodomain adjacent to zinc finger domain protein 2A (Transcription termination factor I-interacting protein 5) (TTF-I-interacting protein 5) (Tip5) (hWALp3)	BAZ2A	GECQTTIQGQAR	1xiodoTMT6plex [C3]	Q9UIF9 [724-735]	726	NaN	NaN	NaN
Q9UIF9	Bromodomain adjacent to zinc finger domain protein 2A (Transcription termination factor I-interacting protein 5) (TTF-I-interacting protein 5) (Tip5) (hWALp3)	BAZ2A	SEVEMEGPEECLGR	1xiodoTMT6plex [C11]	Q9UIF9 [1027-1040]	1037	13.4978	NaN	NaN
Q8WY36	HMG box transcription factor BBX (Bobby sox homolog) (HMG box-containing protein 2)	BBX	SALFQLAEMCLASEGMK	1xiodoTMT6plex [C10]	Q8WY36 [295-311]	304	NaN	16.3578	NaN
P50895	Basal cell adhesion molecule (Auberger B antigen) (B-CAM cell surface glycoprotein) (F8/G253 antigen) (Lutheran antigen) (Lutheran blood group glycoprotein) (CD antigen CD239)	BCAM	DGISCEASNPHGNKR	1xiodoTMT6plex [C5]	P50895 [518-532]	522	56.8774	55.3159	NaN
P50895	Basal cell adhesion molecule (Auberger B antigen) (B-CAM cell surface glycoprotein) (F8/G253 antigen) (Lutheran antigen) (Lutheran blood group glycoprotein) (CD antigen CD239)	BCAM	EGDEVTLICSAR	1xiodoTMT6plex [C9]	P50895 [465-476]	473	45.9922	NaN	NaN
P50895	Basal cell adhesion molecule (Auberger B antigen) (B-CAM cell surface glycoprotein) (F8/G253 antigen) (Lutheran antigen) (Lutheran blood group glycoprotein) (CD antigen CD239)	BCAM	DASFHCAAHYSLPEGR	1xiodoTMT6plex [C6]	P50895 [232-247]	237	NaN	52.2287	NaN
P50895	Basal cell adhesion molecule (Auberger B antigen) (B-CAM cell surface glycoprotein) (F8/G253 antigen) (Lutheran antigen) (Lutheran blood group glycoprotein) (CD antigen CD239)	BCAM	GTLSVMEDSAQEIATCNSR	1xiodoTMT6plex [C16]	P50895 [157-175]	172	NaN	48.8247	NaN
P50895	Basal cell adhesion molecule (Auberger B antigen) (B-CAM cell surface glycoprotein) (F8/G253 antigen) (Lutheran antigen) (Lutheran blood group glycoprotein) (CD antigen CD239)	BCAM	GGSGGFGDEC	1xiodoTMT6plex [C10]	P50895 [619-628]	628	NaN	6.90536	NaN
O75934	Pre-mRNA-splicing factor SPF27 (Breast carcinoma-amplified sequence 2) (DNA amplified in mammary carcinoma 1 protein) (Spliceosome-associated protein SPF 27)	BCAS2	IENLELMSQHGCNAWK	1xiodoTMT6plex [C12]	O75934 [121-136]	132	7.72902	6.55517	13.824
O75934	Pre-mRNA-splicing factor SPF27 (Breast carcinoma-amplified sequence 2) (DNA amplified in mammary carcinoma 1 protein) (Spliceosome-associated protein SPF 27)	BCAS2	NDITAWQECVNNSMAQLEHQAVR	1xiodoTMT6plex [C9]	O75934 [98-120]	106	4.07052	4.23389	NaN
P54687	Branched-chain-amino-acid aminotransferase, cytosolic (BCAT(c)) (EC 2.6.1.42) (Protein ECA39)	BCAT1	CILDLAHQWGEFK	1xiodoTMT6plex [C1]	P54687 [293-305]	293	3.09968	NaN	NaN
P54687	Branched-chain-amino-acid aminotransferase, cytosolic (BCAT(c)) (EC 2.6.1.42) (Protein ECA39)	BCAT1	ATLPVFDKEELLECIQQLVK	1xiodoTMT6plex [C14]	P54687 [127-146]	140	NaN	NaN	NaN
P54687	Branched-chain-amino-acid aminotransferase, cytosolic (BCAT(c)) (EC 2.6.1.42) (Protein ECA39)	BCAT1	EMFGSGTACVVCPVSDILYK	2xiodoTMT6plex [C9;C12]	P54687 [327-346]	335;338	7.52047	3.92947	NaN
O15382	Branched-chain-amino-acid aminotransferase, mitochondrial (BCAT(m)) (EC 2.6.1.42) (Placental protein 18) (PP18)	BCAT2	EVFGSGTACQVCPVHR	2xiodoTMT6plex [C9;C12]	O15382 [334-349]	342;345	NaN	8.85713	8.92451
Q9P287	BRCA2 and CDKN1A-interacting protein (P21- and CDK-associated protein 1) (Protein TOK-1)	BCCIP	FNYSVQEESDTCLGGK	1xiodoTMT6plex [C12]	Q9P287 [264-279]	275	11.1502	NaN	7.45723
Q9P287	BRCA2 and CDKN1A-interacting protein (P21- and CDK-associated protein 1) (Protein TOK-1)	BCCIP	KGTQCVEQIQELVLR	1xiodoTMT6plex [C5]	Q9P287 [137-151]	141	NaN	4.08093	NaN
P12694	2-oxoisovalerate dehydrogenase subunit alpha, mitochondrial (EC 1.2.4.4) (Branched-chain alpha-keto acid dehydrogenase E1 component alpha chain) (BCKDE1A) (BCKDH E1-alpha)	BCKDHA	DYPLELFMAQCYGNISDLGK	1xiodoTMT6plex [C11]	P12694 [168-187]	178	12.7504	8.14859	15.7068
P21953	2-oxoisovalerate dehydrogenase subunit beta, mitochondrial (EC 1.2.4.4) (Branched-chain alpha-keto acid dehydrogenase E1 component beta chain) (BCKDE1B) (BCKDH E1-beta)	BCKDHB	TIIPWDVDTICK	1xiodoTMT6plex [C11]	P21953 [306-317]	316	NaN	3.71782	4.09966
P21953	2-oxoisovalerate dehydrogenase subunit beta, mitochondrial (EC 1.2.4.4) (Branched-chain alpha-keto acid dehydrogenase E1 component beta chain) (BCKDE1B) (BCKDH E1-beta)	BCKDHB	VCGYDTPFPHIFEPFYIPDKWK	1xiodoTMT6plex [C2]	P21953 [360-381]	361	NaN	4.49204	NaN
P21953	2-oxoisovalerate dehydrogenase subunit beta, mitochondrial (EC 1.2.4.4) (Branched-chain alpha-keto acid dehydrogenase E1 component beta chain) (BCKDE1B) (BCKDH E1-beta)	BCKDHB	VCGYDTPFPHIFEPFYIPDK	1xiodoTMT6plex [C2]	P21953 [360-379]	361	NaN	6.9133	NaN
P21953	2-oxoisovalerate dehydrogenase subunit beta, mitochondrial (EC 1.2.4.4) (Branched-chain alpha-keto acid dehydrogenase E1 component beta chain) (BCKDE1B) (BCKDH E1-beta)	BCKDHB	LLISHEAPLTGGFASEISSTVQEECFLNLEAPISR	1xiodoTMT6plex [C25]	P21953 [325-359]	349	NaN	NaN	NaN
P21953	2-oxoisovalerate dehydrogenase subunit beta, mitochondrial (EC 1.2.4.4) (Branched-chain alpha-keto acid dehydrogenase E1 component beta chain) (BCKDE1B) (BCKDH E1-beta)	BCKDHB	LGVSCEVIDLR	1xiodoTMT6plex [C5]	P21953 [295-305]	299	6.41649	5.15737	6.60592
P21953	2-oxoisovalerate dehydrogenase subunit beta, mitochondrial (EC 1.2.4.4) (Branched-chain alpha-keto acid dehydrogenase E1 component beta chain) (BCKDE1B) (BCKDH E1-beta)	BCKDHB	SGDLFNCGSLTIR	1xiodoTMT6plex [C7]	P21953 [171-183]	177	8.74552	NaN	13.8609
P21953	2-oxoisovalerate dehydrogenase subunit beta, mitochondrial (EC 1.2.4.4) (Branched-chain alpha-keto acid dehydrogenase E1 component beta chain) (BCKDE1B) (BCKDH E1-beta)	BCKDHB	GLLLSCIEDKNPCIFFEPK	2xiodoTMT6plex [C6;C13]	P21953 [223-241]	228;235	NaN	6.41657	NaN
P21953	2-oxoisovalerate dehydrogenase subunit beta, mitochondrial (EC 1.2.4.4) (Branched-chain alpha-keto acid dehydrogenase E1 component beta chain) (BCKDE1B) (BCKDH E1-beta)	BCKDHB	GLLLSCIEDK	1xiodoTMT6plex [C6]	P21953 [223-232]	228	NaN	NaN	NaN
O95999	B-cell lymphoma/leukemia 10 (B-cell CLL/lymphoma 10) (Bcl-10) (CARD-containing molecule enhancing NF-kappa-B) (CARD-like apoptotic protein) (hCLAP) (CED-3/ICH-1 prodomain homologous E10-like regulator) (CIPER) (Cellular homolog of vCARMEN) (cCARMEN) (Cellular-E10) (c-E10) (Mammalian CARD-containing adapter molecule E10) (mE10)	BCL10	EDTEEISCR	1xiodoTMT6plex [C8]	O95999 [50-58]	57	8.83516	11.8657	NaN
Q9H165	B-cell lymphoma/leukemia 11A (BCL-11A) (B-cell CLL/lymphoma 11A) (COUP-TF-interacting protein 1) (Ecotropic viral integration site 9 protein homolog) (EVI-9) (Zinc finger protein 856)	BCL11A	ASNPVEVGIQVTPEDDDCLSTSSR	1xiodoTMT6plex [C18]	Q9H165 [95-118]	112	20.4323	9.49648	NaN
Q9H165	B-cell lymphoma/leukemia 11A (BCL-11A) (B-cell CLL/lymphoma 11A) (COUP-TF-interacting protein 1) (Ecotropic viral integration site 9 protein homolog) (EVI-9) (Zinc finger protein 856)	BCL11A	SDTCEYCGK	2xiodoTMT6plex [C4;C7]	Q9H165 [741-749]	744;747	NaN	NaN	NaN
Q9H165	B-cell lymphoma/leukemia 11A (BCL-11A) (B-cell CLL/lymphoma 11A) (COUP-TF-interacting protein 1) (Ecotropic viral integration site 9 protein homolog) (EVI-9) (Zinc finger protein 856)	BCL11A	VGIPSGLGAECPSQPPLHGIHIADNNPFNLLR	1xiodoTMT6plex [C11]	Q9H165 [211-242]	221	NaN	NaN	NaN
Q9H165	B-cell lymphoma/leukemia 11A (BCL-11A) (B-cell CLL/lymphoma 11A) (COUP-TF-interacting protein 1) (Ecotropic viral integration site 9 protein homolog) (EVI-9) (Zinc finger protein 856)	BCL11A	CNLCDHACTQASK	3xiodoTMT6plex [C1;C4;C8]	Q9H165 [407-419]	407;410;414	NaN	6.17397	NaN
Q9H165	B-cell lymphoma/leukemia 11A (BCL-11A) (B-cell CLL/lymphoma 11A) (COUP-TF-interacting protein 1) (Ecotropic viral integration site 9 protein homolog) (EVI-9) (Zinc finger protein 856)	BCL11A	RSDTCEYCGK	2xiodoTMT6plex [C5;C8]	Q9H165 [740-749]	744;747	NaN	22.9601	NaN
Q9BXK5	Bcl-2-like protein 13 (Bcl2-L-13) (Bcl-rambo) (Protein Mil1)	BCL2L13	HTSPVFSPANPESSMEDCLAHLGEK	1xiodoTMT6plex [C18]	Q9BXK5 [86-110]	103	NaN	3.22473	2.64455
P20749	B-cell lymphoma 3 protein (BCL-3) (Proto-oncogene BCL3)	BCL3	CPAGAMDEGPVDLR	1xiodoTMT6plex [C1]	P20749 [4-17]	4	16.2723	NaN	NaN
Q9NYF8	Bcl-2-associated transcription factor 1 (Btf) (BCLAF1 and THRAP3 family member 1)	BCLAF1	CDSADLR	1xiodoTMT6plex [C1]	Q9NYF8 [688-694]	688	6.6623	7.67036	12.8319
P11274	Breakpoint cluster region protein (EC 2.7.11.1) (Renal carcinoma antigen NY-REN-26)	BCR	SSESSCGVDGDYEDAELNPR	1xiodoTMT6plex [C6]	P11274 [235-254]	240	4.64583	7.99945	5.48476
P11274	Breakpoint cluster region protein (EC 2.7.11.1) (Renal carcinoma antigen NY-REN-26)	BCR	CCQANAQFAEISENLR	2xiodoTMT6plex [C1;C2]	P11274 [608-623]	608;609	NaN	NaN	6.30166
Q02338	D-beta-hydroxybutyrate dehydrogenase, mitochondrial (EC 1.1.1.30) (3-hydroxybutyrate dehydrogenase) (BDH) (Short chain dehydrogenase/reductase family 9C member 1)	BDH1	TVQLNVCSSEEVEK	1xiodoTMT6plex [C7]	Q02338 [109-122]	115	NaN	12.3751	NaN
Q02338	D-beta-hydroxybutyrate dehydrogenase, mitochondrial (EC 1.1.1.30) (3-hydroxybutyrate dehydrogenase) (BDH) (Short chain dehydrogenase/reductase family 9C member 1)	BDH1	GFLVFAGCLMK	1xiodoTMT6plex [C8]	Q02338 [79-89]	86	7.33739	7.03362	NaN
Q02338	D-beta-hydroxybutyrate dehydrogenase, mitochondrial (EC 1.1.1.30) (3-hydroxybutyrate dehydrogenase) (BDH) (Short chain dehydrogenase/reductase family 9C member 1)	BDH1	FGVEAFSDCLR	1xiodoTMT6plex [C9]	Q02338 [213-223]	221	NaN	NaN	11.7355
Q02338	D-beta-hydroxybutyrate dehydrogenase, mitochondrial (EC 1.1.1.30) (3-hydroxybutyrate dehydrogenase) (BDH) (Short chain dehydrogenase/reductase family 9C member 1)	BDH1	METYCSSGSTDTSPVIDAVTHALTATTPYTR	1xiodoTMT6plex [C5]	Q02338 [284-314]	288	NaN	NaN	6.0494
Q02338	D-beta-hydroxybutyrate dehydrogenase, mitochondrial (EC 1.1.1.30) (3-hydroxybutyrate dehydrogenase) (BDH) (Short chain dehydrogenase/reductase family 9C member 1)	BDH1	SPYCITK	1xiodoTMT6plex [C4]	Q02338 [206-212]	209	NaN	11.6859	NaN
Q9BUT1	Dehydrogenase/reductase SDR family member 6 (EC 1.1.1.-) ((R)-beta-hydroxybutyrate dehydrogenase) (3-hydroxybutyrate dehydrogenase type 2) (EC 1.1.1.30) (4-oxo-L-proline reductase) (EC 1.1.1.104) (Oxidoreductase UCPA) (Short chain dehydrogenase/reductase family 15C member 1)	BDH2	CNCVCPGTVDTPSLQER	3xiodoTMT6plex [C1;C3;C5]	Q9BUT1 [172-188]	172;174;176	10.1627	1.52992	NaN
Q9BUT1	Dehydrogenase/reductase SDR family member 6 (EC 1.1.1.-) ((R)-beta-hydroxybutyrate dehydrogenase) (3-hydroxybutyrate dehydrogenase type 2) (EC 1.1.1.30) (4-oxo-L-proline reductase) (EC 1.1.1.104) (Oxidoreductase UCPA) (Short chain dehydrogenase/reductase family 15C member 1)	BDH2	CVYSTTK	1xiodoTMT6plex [C1]	Q9BUT1 [145-151]	145	NaN	6.64903	NaN
Q8TD16	Protein bicaudal D homolog 2 (Bic-D 2)	BICD2	CDEYITQLDEMQR	1xiodoTMT6plex [C1]	Q8TD16 [754-766]	754	NaN	8.12471	NaN
O00499	Myc box-dependent-interacting protein 1 (Amphiphysin II) (Amphiphysin-like protein) (Box-dependent myc-interacting protein 1) (Bridging integrator 1)	BIN1	ADETKDEQFEQCVQNFNK	1xiodoTMT6plex [C12]	O00499 [36-53]	47	5.36097	NaN	4.02312
O00499	Myc box-dependent-interacting protein 1 (Amphiphysin II) (Amphiphysin-like protein) (Box-dependent myc-interacting protein 1) (Bridging integrator 1)	BIN1	KLNECLQEVYEPDWPGRDEANK	1xiodoTMT6plex [C5]	O00499 [81-102]	85	NaN	NaN	NaN
Q9UBW5	Bridging integrator 2 (Breast cancer-associated protein 1)	BIN2	ENENIHNQNPEELCTSPTLMTSQVASEPGEAK	1xiodoTMT6plex [C14]	Q9UBW5 [483-514]	496	5.50603	2.07172	NaN
Q13867	Bleomycin hydrolase (BH) (BLM hydrolase) (BMH) (EC 3.4.22.40)	BLMH	DGEAVWFGCDVGK	1xiodoTMT6plex [C9]	Q13867 [318-330]	326	10.7518	18.2893	4.84961
Q13867	Bleomycin hydrolase (BH) (BLM hydrolase) (BMH) (EC 3.4.22.40)	BLMH	LNSDPQFVLAQNVGTTHDLLDICLK	1xiodoTMT6plex [C23]	Q13867 [18-42]	40	7.2911	16.4183	NaN
Q13867	Bleomycin hydrolase (BH) (BLM hydrolase) (BMH) (EC 3.4.22.40)	BLMH	KCFPESYTTEATR	1xiodoTMT6plex [C2]	Q13867 [163-175]	164	7.09561	NaN	NaN
Q13867	Bleomycin hydrolase (BH) (BLM hydrolase) (BMH) (EC 3.4.22.40)	BLMH	VVCICLGNPPETFTWEYR	2xiodoTMT6plex [C3;C5]	Q13867 [219-236]	221;223	10.2467	NaN	NaN
Q13867	Bleomycin hydrolase (BH) (BLM hydrolase) (BMH) (EC 3.4.22.40)	BLMH	SSGRCWIFSCLNVMR	2xiodoTMT6plex [C5;C10]	Q13867 [69-83]	73;78	NaN	12.0686	NaN
Q6QNY1	Biogenesis of lysosome-related organelles complex 1 subunit 2 (BLOC-1 subunit 2) (Centrosome-associated protein)	BLOC1S2	SDEPARDDAAVETAEEAKEPAEADITELCR	1xiodoTMT6plex [C29]	Q6QNY1 [13-42]	41	6.39583	6.62768	3.48182
Q9NUP1	Biogenesis of lysosome-related organelles complex 1 subunit 4 (BLOC-1 subunit 4) (Protein cappuccino homolog)	BLOC1S4	AAAGYAACLLPGAGARPEVEALDASLEDLLTR	1xiodoTMT6plex [C8]	Q9NUP1 [64-95]	71	NaN	NaN	NaN
Q8TDH9	Biogenesis of lysosome-related organelles complex 1 subunit 5 (BLOC-1 subunit 5) (Protein Muted homolog)	BLOC1S5	LQAANDSVCR	1xiodoTMT6plex [C9]	Q8TDH9 [109-118]	117	NaN	15.7707	19.3254
P53004	Biliverdin reductase A (BVR A) (EC 1.3.1.24) (Biliverdin-IX alpha-reductase)	BLVRA	ILHCLGLAEEIQK	1xiodoTMT6plex [C4]	P53004 [278-290]	281	5.7696	NaN	NaN
P53004	Biliverdin reductase A (BVR A) (EC 1.3.1.24) (Biliverdin-IX alpha-reductase)	BLVRA	MTVCLETEK	1xiodoTMT6plex [C4]	P53004 [201-209]	204	NaN	NaN	7.82097
P30043	Flavin reductase (NADPH) (FR) (EC 1.5.1.30) (Biliverdin reductase B) (BVR-B) (EC 1.3.1.24) (Biliverdin-IX beta-reductase) (Green heme-binding protein) (GHBP) (NADPH-dependent diaphorase) (NADPH-flavin reductase) (FLR)	BLVRB	CLTTDEYDGHSTYPSHQYQ	1xiodoTMT6plex [C1]	P30043 [188-206]	188	3.01762	3.36018	NaN
P35226	Polycomb complex protein BMI-1 (Polycomb group RING finger protein 4) (RING finger protein 51)	BMI1	CPAAMTVMHLR	1xiodoTMT6plex [C1]	P35226 [166-176]	166	NaN	NaN	NaN
Q9NSY1	BMP-2-inducible protein kinase (BIKe) (EC 2.7.11.1)	BMP2K	SEGGSGGGAAGGGAGGAGAGAGCGSGGSSVGVR	1xiodoTMT6plex [C23]	Q9NSY1 [10-42]	32	2.80251	NaN	NaN
Q14692	Ribosome biogenesis protein BMS1 homolog (Ribosome assembly protein BMS1 homolog)	BMS1	IEIENVPCEFVQNFDPHYPIILGGLGNSEGNVGYVQMR	1xiodoTMT6plex [C8]	Q14692 [888-925]	895	NaN	NaN	NaN
Q14692	Ribosome biogenesis protein BMS1 homolog (Ribosome assembly protein BMS1 homolog)	BMS1	STLIQCLIR	1xiodoTMT6plex [C6]	Q14692 [96-104]	101	7.71939	3.39947	8.74873
Q14692	Ribosome biogenesis protein BMS1 homolog (Ribosome assembly protein BMS1 homolog)	BMS1	HKADSLDCSR	1xiodoTMT6plex [C8]	Q14692 [727-736]	734	16.0081	15.6298	NaN
Q14692	Ribosome biogenesis protein BMS1 homolog (Ribosome assembly protein BMS1 homolog)	BMS1	SQIHMPGVGDFAVSDISFLPDPCALPEQQK	1xiodoTMT6plex [C23]	Q14692 [295-324]	317	NaN	11.2926	NaN
Q14692	Ribosome biogenesis protein BMS1 homolog (Ribosome assembly protein BMS1 homolog)	BMS1	AGLSPANCQSDR	1xiodoTMT6plex [C8]	Q14692 [549-560]	556	NaN	NaN	12.3155
Q14692	Ribosome biogenesis protein BMS1 homolog (Ribosome assembly protein BMS1 homolog)	BMS1	DCFVTGK	1xiodoTMT6plex [C2]	Q14692 [756-762]	757	NaN	9.56066	NaN
Q12981	Vesicle transport protein SEC20 (BCL2/adenovirus E1B 19 kDa protein-interacting protein 1) (Transformation-related gene 8 protein) (TRG-8)	BNIP1	KANLTCK	1xiodoTMT6plex [C6]	Q12981 [97-103]	102	13.9085	16.5453	NaN
Q12981	Vesicle transport protein SEC20 (BCL2/adenovirus E1B 19 kDa protein-interacting protein 1) (Transformation-related gene 8 protein) (TRG-8)	BNIP1	ICNQEIVK	1xiodoTMT6plex [C2]	Q12981 [11-18]	12	NaN	NaN	NaN
Q8NFC6	Biorientation of chromosomes in cell division protein 1-like 1	BOD1L1	KETEGTVTCTGAEGR	1xiodoTMT6plex [C9]	Q8NFC6 [1721-1735]	1729	7.55235	15.8593	NaN
Q8NFC6	Biorientation of chromosomes in cell division protein 1-like 1	BOD1L1	CAESLQPVAAAVEER	1xiodoTMT6plex [C1]	Q8NFC6 [2164-2178]	2164	NaN	11.6873	NaN
Q8NFC6	Biorientation of chromosomes in cell division protein 1-like 1	BOD1L1	EGTNVPLVAAGPCDDEGIVTSTGAKEEDEEGEDVVTSTGR	1xiodoTMT6plex [C13]	Q8NFC6 [1837-1876]	1849	NaN	7.21014	NaN
Q8NFC6	Biorientation of chromosomes in cell division protein 1-like 1	BOD1L1	DCLADVDTKPAYQNLR	1xiodoTMT6plex [C2]	Q8NFC6 [73-88]	74	NaN	NaN	NaN
Q8NFC6	Biorientation of chromosomes in cell division protein 1-like 1	BOD1L1	EGESGECAVAESEDR	1xiodoTMT6plex [C7]	Q8NFC6 [1612-1626]	1618	NaN	6.79883	NaN
Q8NFC6	Biorientation of chromosomes in cell division protein 1-like 1	BOD1L1	SEEFSDLPCPVEEIK	1xiodoTMT6plex [C9]	Q8NFC6 [277-291]	285	NaN	NaN	12.0391
Q8NFC6	Biorientation of chromosomes in cell division protein 1-like 1	BOD1L1	SEEKDECAMISTSIGEEFELPISSATTIK	1xiodoTMT6plex [C7]	Q8NFC6 [2135-2163]	2141	NaN	NaN	NaN
Q8NFC6	Biorientation of chromosomes in cell division protein 1-like 1	BOD1L1	CEQDLTIK	1xiodoTMT6plex [C1]	Q8NFC6 [2599-2606]	2599	NaN	10.3093	NaN
Q9H3K6	BolA-like protein 2	BOLA2	LVNACLAEELPHIHAFEQK	1xiodoTMT6plex [C5]	Q9H3K6 [55-73]	59	4.85083	NaN	10.3061
Q53S33	BolA-like protein 3	BOLA3	VTDISGGCGAMYEIK	1xiodoTMT6plex [C8]	Q53S33 [52-66]	59	NaN	NaN	NaN
Q14137	Ribosome biogenesis protein BOP1 (Block of proliferation 1 protein)	BOP1	TTEEQVQASTPCPR	1xiodoTMT6plex [C12]	Q14137 [97-110]	108	10.4299	NaN	10.2906
Q14137	Ribosome biogenesis protein BOP1 (Block of proliferation 1 protein)	BOP1	DLQPFPTCQALVYR	1xiodoTMT6plex [C8]	Q14137 [397-410]	404	NaN	4.01475	7.67811
Q14137	Ribosome biogenesis protein BOP1 (Block of proliferation 1 protein)	BOP1	CLSVSPGGQWLVSGSDDGSLR	1xiodoTMT6plex [C1]	Q14137 [418-438]	418	NaN	8.76463	3.45015
Q14137	Ribosome biogenesis protein BOP1 (Block of proliferation 1 protein)	BOP1	KTTEEQVQASTPCPR	1xiodoTMT6plex [C13]	Q14137 [96-110]	108	NaN	NaN	NaN
Q14137	Ribosome biogenesis protein BOP1 (Block of proliferation 1 protein)	BOP1	CLDLYLCPR	2xiodoTMT6plex [C1;C7]	Q14137 [367-375]	367;373	5.48321	6.40256	NaN
Q14137	Ribosome biogenesis protein BOP1 (Block of proliferation 1 protein)	BOP1	YPLFASGSDDGSVIVCHGMVYNDLLQNPLLVPVK	1xiodoTMT6plex [C16]	Q14137 [675-708]	690	4.49842	NaN	NaN
Q96GS4	BLOC-1-related complex subunit 6 (Lysosome-dispersing protein) (Lyspersin)	BORCS6	SLDGLSEACGGAGSSGSAESGAGGGR	1xiodoTMT6plex [C9]	Q96GS4 [168-193]	176	NaN	15.4209	NaN
Q96GS4	BLOC-1-related complex subunit 6 (Lysosome-dispersing protein) (Lyspersin)	BORCS6	TSSCGVVHRPER	1xiodoTMT6plex [C4]	Q96GS4 [64-75]	67	14.7217	NaN	NaN
Q96B45	BLOC-1-related complex subunit 7 (Diaskedin)	BORCS7	VTTCGTDVIALTK	1xiodoTMT6plex [C4]	Q96B45 [25-37]	28	NaN	NaN	NaN
Q86WA6	Valacyclovir hydrolase (VACVase) (Valacyclovirase) (EC 3.1.-.-) (Biphenyl hydrolase-like protein) (Biphenyl hydrolase-related protein) (Bph-rp) (Breast epithelial mucin-associated antigen) (MCNAA)	BPHL	VQCPALIVHGEKDPLVPR	1xiodoTMT6plex [C3]	Q86WA6 [232-249]	234	4.02005	NaN	NaN
O95861	3'(2'),5'-bisphosphate nucleotidase 1 (EC 3.1.3.7) (Bisphosphate 3'-nucleotidase 1) (PAP-inositol 1,4-phosphatase) (PIP)	BPNT1	TCATDLQTK	1xiodoTMT6plex [C2]	O95861 [41-49]	42	NaN	5.25745	5.73432
O95861	3'(2'),5'-bisphosphate nucleotidase 1 (EC 3.1.3.7) (Bisphosphate 3'-nucleotidase 1) (PAP-inositol 1,4-phosphatase) (PIP)	BPNT1	ASAYVFASPGCK	1xiodoTMT6plex [C11]	O95861 [233-244]	243	NaN	7.06929	7.6409
O95861	3'(2'),5'-bisphosphate nucleotidase 1 (EC 3.1.3.7) (Bisphosphate 3'-nucleotidase 1) (PAP-inositol 1,4-phosphatase) (PIP)	BPNT1	LVTDCVAAMNPDAVLR	1xiodoTMT6plex [C5]	O95861 [202-217]	206	NaN	2.19663	5.80183
O95861	3'(2'),5'-bisphosphate nucleotidase 1 (EC 3.1.3.7) (Bisphosphate 3'-nucleotidase 1) (PAP-inositol 1,4-phosphatase) (PIP)	BPNT1	WDTCAPEVILHAVGGK	1xiodoTMT6plex [C4]	O95861 [246-261]	249	NaN	3.84812	NaN
O95861	3'(2'),5'-bisphosphate nucleotidase 1 (EC 3.1.3.7) (Bisphosphate 3'-nucleotidase 1) (PAP-inositol 1,4-phosphatase) (PIP)	BPNT1	LAQMSICSSLAR	1xiodoTMT6plex [C7]	O95861 [53-64]	59	NaN	5.38773	NaN
Q7Z569	BRCA1-associated protein (EC 2.3.2.27) (BRAP2) (Impedes mitogenic signal propagation) (IMP) (RING finger protein 52) (RING-type E3 ubiquitin transferase BRAP2) (Renal carcinoma antigen NY-REN-63)	BRAP	KCTQLNTK	1xiodoTMT6plex [C2]	Q7Z569 [472-479]	473	NaN	NaN	NaN
Q6PJG6	BRCA1-associated ATM activator 1 (BRCA1-associated protein required for ATM activation protein 1)	BRAT1	SPQSLLQDMLATGGFLQGDEADCY	1xiodoTMT6plex [C23]	Q6PJG6 [798-821]	820	5.8253	NaN	NaN
Q6PJG6	BRCA1-associated ATM activator 1 (BRCA1-associated protein required for ATM activation protein 1)	BRAT1	GGAEGQPCLPGGDWPACAQK	2xiodoTMT6plex [C8;C17]	Q6PJG6 [178-197]	185;194	NaN	NaN	NaN
Q6PJG6	BRCA1-associated ATM activator 1 (BRCA1-associated protein required for ATM activation protein 1)	BRAT1	TQAFQVLLQPLACVLK	1xiodoTMT6plex [C13]	Q6PJG6 [314-329]	326	NaN	NaN	NaN
P46736	Lys-63-specific deubiquitinase BRCC36 (EC 3.4.19.-) (BRCA1-A complex subunit BRCC36) (BRCA1/BRCA2-containing complex subunit 3) (BRCA1/BRCA2-containing complex subunit 36) (BRISC complex subunit BRCC36)	BRCC3	VCLESAVELPK	1xiodoTMT6plex [C2]	P46736 [227-237]	228	8.30079	9.24077	NaN
P46736	Lys-63-specific deubiquitinase BRCC36 (EC 3.4.19.-) (BRCA1-A complex subunit BRCC36) (BRCA1/BRCA2-containing complex subunit 3) (BRCA1/BRCA2-containing complex subunit 36) (BRISC complex subunit BRCC36)	BRCC3	VLYTCFQSIQAQK	1xiodoTMT6plex [C5]	P46736 [168-180]	172	5.63307	10.7852	NaN
P46736	Lys-63-specific deubiquitinase BRCC36 (EC 3.4.19.-) (BRCA1-A complex subunit BRCC36) (BRCA1/BRCA2-containing complex subunit 3) (BRCA1/BRCA2-containing complex subunit 36) (BRISC complex subunit BRCC36)	BRCC3	ILCQEEQDAYR	1xiodoTMT6plex [C3]	P46736 [238-248]	240	NaN	16.9808	4.78639
O95696	Bromodomain-containing protein 1 (BR140-like protein) (Bromodomain and PHD finger-containing protein 2)	BRD1	ELLDMLDLTCAMK	1xiodoTMT6plex [C10]	O95696 [720-732]	729	13.7357	NaN	NaN
Q15059	Bromodomain-containing protein 3 (RING3-like protein)	BRD3	LMFSNCYK	1xiodoTMT6plex [C6]	Q15059 [382-389];O60885 [424-431];P25440 [420-427]	387	NaN	NaN	NaN
O60885	Bromodomain-containing protein 4 (Protein HUNK1)	BRD4	YVTSCLR	1xiodoTMT6plex [C5]	O60885 [670-676]	674	NaN	5.80062	8.38826
Q9NPI1	Bromodomain-containing protein 7 (75 kDa bromodomain protein) (Protein CELTIX-1)	BRD7	DGTDTSQSGEDGGCWQR	1xiodoTMT6plex [C14]	Q9NPI1 [258-274]	271	9.68017	9.99767	12.664
Q9NPI1	Bromodomain-containing protein 7 (75 kDa bromodomain protein) (Protein CELTIX-1)	BRD7	RLVNSQCEFER	1xiodoTMT6plex [C7]	Q9NPI1 [332-342]	338	10.0073	8.10595	NaN
Q9NPI1	Bromodomain-containing protein 7 (75 kDa bromodomain protein) (Protein CELTIX-1)	BRD7	KTDVAECGPGGS	1xiodoTMT6plex [C7]	Q9NPI1 [640-651]	646	NaN	NaN	3.97218
Q9H0E9	Bromodomain-containing protein 8 (Skeletal muscle abundant protein) (Skeletal muscle abundant protein 2) (Thyroid hormone receptor coactivating protein of 120 kDa) (TrCP120) (p120)	BRD8	HCASQYSELLETTETPK	1xiodoTMT6plex [C2]	Q9H0E9 [63-79]	64	6.04066	26.8728	NaN
Q92994	Transcription factor IIIB 90 kDa subunit (TFIIIB90) (hTFIIIB90) (B-related factor 1) (BRF-1) (hBRF) (TAF3B2) (TATA box-binding protein-associated factor, RNA polymerase III, subunit 2)	BRF1	IDLEEECDPPSYTAGQR	1xiodoTMT6plex [C7]	Q92994 [283-299]	289	7.45522	11.0214	NaN
Q92994	Transcription factor IIIB 90 kDa subunit (TFIIIB90) (hTFIIIB90) (B-related factor 1) (BRF-1) (hBRF) (TAF3B2) (TATA box-binding protein-associated factor, RNA polymerase III, subunit 2)	BRF1	ECISSQSSDPK	1xiodoTMT6plex [C2]	Q92994 [429-439]	430	NaN	NaN	NaN
Q8TDN6	Ribosome biogenesis protein BRX1 homolog (Brix domain-containing protein 2)	BRIX1	LFVINEVCEMK	1xiodoTMT6plex [C8]	Q8TDN6 [100-110]	107	NaN	8.61274	NaN
Q8TDN6	Ribosome biogenesis protein BRX1 homolog (Brix domain-containing protein 2)	BRIX1	CIYFEAK	1xiodoTMT6plex [C1]	Q8TDN6 [115-121]	115	NaN	NaN	NaN
Q8TDN6	Ribosome biogenesis protein BRX1 homolog (Brix domain-containing protein 2)	BRIX1	IPGPVCK	1xiodoTMT6plex [C6]	Q8TDN6 [47-53]	52	NaN	18.3031	NaN
Q9HCU9	Breast cancer metastasis-suppressor 1	BRMS1	SECVSEMLDLEK	1xiodoTMT6plex [C3]	Q9HCU9 [58-69]	60	5.03176	NaN	NaN
Q5VW32	BRO1 domain-containing protein BROX (BRO1 domain- and CAAX motif-containing protein)	BROX	LLELFTDLSCNPEMMK	1xiodoTMT6plex [C10]	Q5VW32 [43-58]	52	NaN	NaN	NaN
Q5VW32	BRO1 domain-containing protein BROX (BRO1 domain- and CAAX motif-containing protein)	BROX	AEALCK	1xiodoTMT6plex [C5]	Q5VW32 [284-289]	288	3.07089	NaN	5.04125
P55201	Peregrin (Bromodomain and PHD finger-containing protein 1) (Protein Br140)	BRPF1	GSGACIQCHK	2xiodoTMT6plex [C5;C8]	P55201 [393-402]	397;400	NaN	NaN	NaN
P35613	Basigin (5F7) (Collagenase stimulatory factor) (Extracellular matrix metalloproteinase inducer) (EMMPRIN) (Hepatoma-associated antigen) (HAb18G) (Leukocyte activation antigen M6) (OK blood group antigen) (Tumor cell-derived collagenase stimulatory factor) (TCSF) (CD antigen CD147)	BSG	SSEHINEGETAMLVCK	1xiodoTMT6plex [C15]	P35613 [228-243]	242	83.7916	85.8566	88.6005
P35613	Basigin (5F7) (Collagenase stimulatory factor) (Extracellular matrix metalloproteinase inducer) (EMMPRIN) (Hepatoma-associated antigen) (HAb18G) (Leukocyte activation antigen M6) (OK blood group antigen) (Tumor cell-derived collagenase stimulatory factor) (TCSF) (CD antigen CD147)	BSG	VDSDDQWGEYSCVFLPEPMGTANIQLHGPPR	1xiodoTMT6plex [C12]	P35613 [192-222]	203	89.7164	91.7635	NaN
Q10588	ADP-ribosyl cyclase/cyclic ADP-ribose hydrolase 2 (EC 3.2.2.6) (ADP-ribosyl cyclase 2) (Bone marrow stromal cell antigen 1) (BST-1) (Cyclic ADP-ribose hydrolase 2) (cADPR hydrolase 2) (CD antigen CD157)	BST1	VADFLSWCR	1xiodoTMT6plex [C8]	Q10588 [137-145]	144	NaN	NaN	97.0437
P43251	Biotinidase (Biotinase) (EC 3.5.1.12)	BTD	DAQEVHCDEATK	1xiodoTMT6plex [C7]	P43251 [374-385]	380	57.2454	76.1251	NaN
P20290	Transcription factor BTF3 (Nascent polypeptide-associated complex subunit beta) (NAC-beta) (RNA polymerase B transcription factor 3)	BTF3	GGCPGGEATLSQPPPR	1xiodoTMT6plex [C3]	P20290 [20-35]	22	9.50411	5.67488	11.8288
Q06187	Tyrosine-protein kinase BTK (EC 2.7.10.2) (Agammaglobulinemia tyrosine kinase) (ATK) (B-cell progenitor kinase) (BPK) (Bruton tyrosine kinase)	BTK	NCLVNDQGVVK	1xiodoTMT6plex [C2]	Q06187 [526-536]	527	40.2472	NaN	49.0763
Q06187	Tyrosine-protein kinase BTK (EC 2.7.10.2) (Agammaglobulinemia tyrosine kinase) (ATK) (B-cell progenitor kinase) (BPK) (Bruton tyrosine kinase)	BTK	DVCEAMEYLESK	1xiodoTMT6plex [C3]	Q06187 [504-515]	506	1.77059	7.55995	NaN
Q06187	Tyrosine-protein kinase BTK (EC 2.7.10.2) (Agammaglobulinemia tyrosine kinase) (ATK) (B-cell progenitor kinase) (BPK) (Bruton tyrosine kinase)	BTK	ITCVETVVPEKNPPPER	1xiodoTMT6plex [C3]	Q06187 [61-77]	63	25.748	NaN	NaN
Q06187	Tyrosine-protein kinase BTK (EC 2.7.10.2) (Agammaglobulinemia tyrosine kinase) (ATK) (B-cell progenitor kinase) (BPK) (Bruton tyrosine kinase)	BTK	HYVVCSTPQSQYYLAEK	1xiodoTMT6plex [C5]	Q06187 [333-349]	337	4.0398	NaN	NaN
Q06187	Tyrosine-protein kinase BTK (EC 2.7.10.2) (Agammaglobulinemia tyrosine kinase) (ATK) (B-cell progenitor kinase) (BPK) (Bruton tyrosine kinase)	BTK	FQTQQLLEMCK	1xiodoTMT6plex [C10]	Q06187 [493-503]	502	11.3145	NaN	NaN
Q06187	Tyrosine-protein kinase BTK (EC 2.7.10.2) (Agammaglobulinemia tyrosine kinase) (ATK) (B-cell progenitor kinase) (BPK) (Bruton tyrosine kinase)	BTK	NAMGCQILENR	1xiodoTMT6plex [C5]	Q06187 [161-171]	165	NaN	NaN	NaN
Q06187	Tyrosine-protein kinase BTK (EC 2.7.10.2) (Agammaglobulinemia tyrosine kinase) (ATK) (B-cell progenitor kinase) (BPK) (Bruton tyrosine kinase)	BTK	LVQLYGVCTK	1xiodoTMT6plex [C8]	Q06187 [457-466]	464	NaN	NaN	NaN
O43683	Mitotic checkpoint serine/threonine-protein kinase BUB1 (hBUB1) (EC 2.7.11.1) (BUB1A)	BUB1	QCTQATLDSCEENMVVPSR	2xiodoTMT6plex [C2;C10]	O43683 [632-650]	633;641	NaN	10.8024	NaN
O43684	Mitotic checkpoint protein BUB3	BUB3	TPCNAGTFSQPEK	1xiodoTMT6plex [C3]	O43684 [127-139]	129	NaN	4.89965	NaN
O43684	Mitotic checkpoint protein BUB3	BUB3	YQHTGAVLDCAFYDPTHAWSGGLDHQLK	1xiodoTMT6plex [C10]	O43684 [53-80]	62	8.38906	2.59972	NaN
O43684	Mitotic checkpoint protein BUB3	BUB3	CVEYCPEVNVMVTGSWDQTVK	2xiodoTMT6plex [C1;C5]	O43684 [101-121]	101;105	NaN	NaN	NaN
P41223	Protein BUD31 homolog (Protein EDG-2) (Protein G10 homolog)	BUD31	ELYEYCIK	1xiodoTMT6plex [C6]	P41223 [73-80]	78	4.10465	4.08416	NaN
P41223	Protein BUD31 homolog (Protein EDG-2) (Protein G10 homolog)	BUD31	QGYENLCCLR	2xiodoTMT6plex [C7;C8]	P41223 [95-104]	101;102	NaN	NaN	NaN
Q13895	Bystin	BYSL	GILIPLCESGTCTLR	2xiodoTMT6plex [C7;C12]	Q13895 [289-303]	295;300	NaN	3.40095	2.57241
Q13895	Bystin	BYSL	ELPVLWHQCLLTLVQR	1xiodoTMT6plex [C9]	Q13895 [373-388]	381	NaN	2.69923	NaN
Q7L1Q6	eIF5-mimic protein 2 (Basic leucine zipper and W2 domain-containing protein 1) (Protein Orf)	BZW1	ERFDPTQFQDCIIQGLTETGTDLEAVAK	1xiodoTMT6plex [C11]	Q7L1Q6 [25-52]	35	12.7417	7.48383	NaN
Q7L1Q6	eIF5-mimic protein 2 (Basic leucine zipper and W2 domain-containing protein 1) (Protein Orf)	BZW1	TDVCVFAAQEDLETMQAFAQVFNK	1xiodoTMT6plex [C4]	Q7L1Q6 [93-116]	96	4.98471	NaN	NaN
Q7L1Q6	eIF5-mimic protein 2 (Basic leucine zipper and W2 domain-containing protein 1) (Protein Orf)	BZW1	FDPTQFQDCIIQGLTETGTDLEAVAK	1xiodoTMT6plex [C9]	Q7L1Q6 [27-52]	35	3.71661	2.41305	NaN
Q9Y6E2	eIF5-mimic protein 1 (Basic leucine zipper and W2 domain-containing protein 2)	BZW2	MTNHCVFSANEDHETIR	1xiodoTMT6plex [C5]	Q9Y6E2 [93-109]	97	7.44509	27.0601	11.1664
Q9Y6E2	eIF5-mimic protein 1 (Basic leucine zipper and W2 domain-containing protein 2)	BZW2	VQEYCYDNIHFMK	1xiodoTMT6plex [C5]	Q9Y6E2 [346-358]	350	NaN	NaN	NaN
Q9H0W9	Ester hydrolase C11orf54 (EC 3.1.-.-)	C11orf54	SHIMPAEFSSCPLNSDEEVNK	1xiodoTMT6plex [C11]	Q9H0W9 [216-236]	226	NaN	2.75315	5.80877
Q9H0W9	Ester hydrolase C11orf54 (EC 3.1.-.-)	C11orf54	GLKDNFADVQVSVVDCPDLTK	1xiodoTMT6plex [C16]	Q9H0W9 [23-43]	38	17.951	16.2779	4.97556
Q9H0W9	Ester hydrolase C11orf54 (EC 3.1.-.-)	C11orf54	DNFADVQVSVVDCPDLTK	1xiodoTMT6plex [C13]	Q9H0W9 [26-43]	38	11.5018	14.3575	7.6704
Q9H0W9	Ester hydrolase C11orf54 (EC 3.1.-.-)	C11orf54	APLVCLPVFVSR	1xiodoTMT6plex [C5]	Q9H0W9 [245-256]	249	11.639	13.8871	8.56768
Q9H0W9	Ester hydrolase C11orf54 (EC 3.1.-.-)	C11orf54	CHDFQCALLANLFASEGQPGK	2xiodoTMT6plex [C1;C6]	Q9H0W9 [149-169]	149;154	NaN	NaN	NaN
Q9H3H3	UPF0696 protein C11orf68 (Basophilic leukemia-expressed protein Bles03) (Protein p5326)	C11orf68	QVICVYTDDFTDR	1xiodoTMT6plex [C4]	Q9H3H3 [211-223]	214	6.16514	15.339	5.33952
Q9H3H3	UPF0696 protein C11orf68 (Basophilic leukemia-expressed protein Bles03) (Protein p5326)	C11orf68	CLLTYKPDVYTYLGIYR	1xiodoTMT6plex [C1]	Q9H3H3 [240-256]	240	4.04083	NaN	NaN
Q9H3H3	UPF0696 protein C11orf68 (Basophilic leukemia-expressed protein Bles03) (Protein p5326)	C11orf68	WHLCPTLYESR	1xiodoTMT6plex [C4]	Q9H3H3 [260-270]	263	1.11475	3.49404	NaN
Q8IYL3	UPF0688 protein C1orf174	C1orf174	FFGNVELMQDLPPASSSCPSMSR	1xiodoTMT6plex [C18]	Q8IYL3 [198-220]	215	NaN	6.648	NaN
Q8IYL3	UPF0688 protein C1orf174	C1orf174	VTPETPCENEFAEGSALLPGSEAGVSVQQGAASLPLGGCR	2xiodoTMT6plex [C7;C39]	Q8IYL3 [86-125]	92;124	15.3734	9.76479	24.0607
Q8IYL3	UPF0688 protein C1orf174	C1orf174	TACLTSSSHK	1xiodoTMT6plex [C3]	Q8IYL3 [40-49]	42	NaN	NaN	NaN
Q07021	Complement component 1 Q subcomponent-binding protein, mitochondrial (ASF/SF2-associated protein p32) (Glycoprotein gC1qBP) (C1qBP) (Hyaluronan-binding protein 1) (Mitochondrial matrix protein p32) (gC1q-R protein) (p33) (SF2AP32)	C1QBP	ALVLDCHYPEDEVGQEDEAESDIFSIR	1xiodoTMT6plex [C6]	Q07021 [181-207]	186	10.292	11.2062	3.65085
Q07021	Complement component 1 Q subcomponent-binding protein, mitochondrial (ASF/SF2-associated protein p32) (Glycoprotein gC1qBP) (C1qBP) (Hyaluronan-binding protein 1) (Mitochondrial matrix protein p32) (gC1q-R protein) (p33) (SF2AP32)	C1QBP	KALVLDCHYPEDEVGQEDEAESDIFSIR	1xiodoTMT6plex [C7]	Q07021 [180-207]	186	NaN	NaN	NaN
Q86YS7	C2 domain-containing protein 5 (C2 domain-containing phosphoprotein of 138 kDa)	C2CD5	FLQDGTVEGCLEQR	1xiodoTMT6plex [C10]	Q86YS7 [440-453]	449	NaN	NaN	9.86899
Q86YS7	C2 domain-containing protein 5 (C2 domain-containing phosphoprotein of 138 kDa)	C2CD5	SAPPCANSTVGVVK	1xiodoTMT6plex [C5]	Q86YS7 [863-876]	867	NaN	NaN	10.9371
Q5JPI3	Uncharacterized protein C3orf38	C3orf38	NLLGLLDNDEIMALCDTVTNR	1xiodoTMT6plex [C15]	Q5JPI3 [16-36]	30	7.31903	3.87744	NaN
Q49AR2	UPF0489 protein C5orf22	C5orf22	LALEDSENTASTNCDSSSEGLEK	1xiodoTMT6plex [C14]	Q49AR2 [182-204]	195	NaN	NaN	NaN
Q7Z6I8	UPF0461 protein C5orf24	C5orf24	LADLGYGCGTAAFPYPMMHGR	1xiodoTMT6plex [C8]	Q7Z6I8 [151-171]	158	26.0578	NaN	NaN
P10643	Complement component C7	C7	RSVAVYGQYGGQPCVGNAFETQSCEPTR	2xiodoTMT6plex [C14;C24]	P10643 [50-77]	63;73	10.9356	NaN	NaN
Q9BRJ6	Uncharacterized protein C7orf50	C7orf50	SGAELALDYLCR	1xiodoTMT6plex [C11]	Q9BRJ6 [97-108]	107	3.49056	6.5692	9.86899
Q9H7E9	UPF0488 protein C8orf33	C8orf33	NPSTVCLCPEQPTCSNADSR	3xiodoTMT6plex [C6;C14];C8	Q9H7E9 [37-56]	42;44;55	10.6417	NaN	12.6514
Q6P1X6	UPF0598 protein C8orf82	C8orf82	CEDRPVVFTHLLTADHGPPR	1xiodoTMT6plex [C1]	Q6P1X6 [107-126]	107	5.43438	NaN	NaN
Q6P1X6	UPF0598 protein C8orf82	C8orf82	LSYCGGGEALAVPFEPAR	1xiodoTMT6plex [C4]	Q6P1X6 [127-144]	130	10.4868	7.73026	NaN
Q6P1X6	UPF0598 protein C8orf82	C8orf82	YEAAFPFLSPCGR	1xiodoTMT6plex [C11]	Q6P1X6 [88-100]	98	NaN	13.9867	21.3057
Q9NZ63	Splicing factor C9orf78 (Hepatocellular carcinoma-associated antigen 59)	C9orf78	NAEDCLYELPENIR	1xiodoTMT6plex [C5]	Q9NZ63 [141-154]	145	3.64814	12.1067	2.31994
Q9H8G2	Caspase activity and apoptosis inhibitor 1 (Conserved anti-apoptotic protein) (CAAP)	CAAP1	LCQEQLELLSEK	1xiodoTMT6plex [C2]	Q9H8G2 [178-189]	179	NaN	11.14	NaN
Q9H8G2	Caspase activity and apoptosis inhibitor 1 (Conserved anti-apoptotic protein) (CAAP)	CAAP1	MGSDLVSQQDICIDSASSVR	1xiodoTMT6plex [C12]	Q9H8G2 [215-234]	226	12.2083	7.9416	14.6027
Q9H8G2	Caspase activity and apoptosis inhibitor 1 (Conserved anti-apoptotic protein) (CAAP)	CAAP1	NCSIEEIKK	1xiodoTMT6plex [C2]	Q9H8G2 [169-177]	170	20.2733	34.8007	NaN
Q9Y376	Calcium-binding protein 39 (MO25alpha) (Protein Mo25)	CAB39	GYESPEIALNCGIMLR	1xiodoTMT6plex [C11]	Q9Y376 [133-148]	143	11.2829	4.05232	4.62539
P54289	Voltage-dependent calcium channel subunit alpha-2/delta-1 (Voltage-gated calcium channel subunit alpha-2/delta-1) [Cleaved into: Voltage-dependent calcium channel subunit alpha-2-1; Voltage-dependent calcium channel subunit delta-1]	CACNA2D1	LLIQAEQTSDGPNPCDMVK	1xiodoTMT6plex [C15]	P54289 [1030-1048]	1044	82.756	NaN	NaN
P54289	Voltage-dependent calcium channel subunit alpha-2/delta-1 (Voltage-gated calcium channel subunit alpha-2/delta-1) [Cleaved into: Voltage-dependent calcium channel subunit alpha-2-1; Voltage-dependent calcium channel subunit delta-1]	CACNA2D1	TPNNPSCNADLINR	1xiodoTMT6plex [C7]	P54289 [691-704]	697	77.539	NaN	NaN
Q9HB71	Calcyclin-binding protein (CacyBP) (hCacyBP) (S100A6-binding protein) (Siah-interacting protein)	CACYBP	TDTVLILCR	1xiodoTMT6plex [C8]	Q9HB71 [147-155]	154	8.3881	13.22	NaN
P27708	CAD protein [Includes: Glutamine-dependent carbamoyl-phosphate synthase (EC 6.3.5.5); Aspartate carbamoyltransferase (EC 2.1.3.2); Dihydroorotase (EC 3.5.2.3)]	CAD	GLPVTCEVAPHHLFLSHDDLER	1xiodoTMT6plex [C6]	P27708 [1631-1652]	1636	NaN	36.7051	NaN
P27708	CAD protein [Includes: Glutamine-dependent carbamoyl-phosphate synthase (EC 6.3.5.5); Aspartate carbamoyltransferase (EC 2.1.3.2); Dihydroorotase (EC 3.5.2.3)]	CAD	LCPPGIPTPGSGLPPPR	1xiodoTMT6plex [C2]	P27708 [378-394]	379	3.92578	8.11798	9.21395
P27708	CAD protein [Includes: Glutamine-dependent carbamoyl-phosphate synthase (EC 6.3.5.5); Aspartate carbamoyltransferase (EC 2.1.3.2); Dihydroorotase (EC 3.5.2.3)]	CAD	NSVTGGTAAFEPSVDYCVVK	1xiodoTMT6plex [C17]	P27708 [720-739]	736	5.01609	2.24575	NaN
P27708	CAD protein [Includes: Glutamine-dependent carbamoyl-phosphate synthase (EC 6.3.5.5); Aspartate carbamoyltransferase (EC 2.1.3.2); Dihydroorotase (EC 3.5.2.3)]	CAD	TIMVNYNPETVSTDYDMCDR	1xiodoTMT6plex [C18]	P27708 [969-988]	986	4.44072	6.67412	1.19988
P27708	CAD protein [Includes: Glutamine-dependent carbamoyl-phosphate synthase (EC 6.3.5.5); Aspartate carbamoyltransferase (EC 2.1.3.2); Dihydroorotase (EC 3.5.2.3)]	CAD	NERPDGVLLTFGGQTALNCGVELTK	1xiodoTMT6plex [C19]	P27708 [466-490]	484	NaN	4.17102	4.69331
P27708	CAD protein [Includes: Glutamine-dependent carbamoyl-phosphate synthase (EC 6.3.5.5); Aspartate carbamoyltransferase (EC 2.1.3.2); Dihydroorotase (EC 3.5.2.3)]	CAD	GESLADSVQTMSCYADVVVLR	1xiodoTMT6plex [C13]	P27708 [2004-2024]	2016	NaN	2.03987	NaN
P27708	CAD protein [Includes: Glutamine-dependent carbamoyl-phosphate synthase (EC 6.3.5.5); Aspartate carbamoyltransferase (EC 2.1.3.2); Dihydroorotase (EC 3.5.2.3)]	CAD	KVAEPELMGTPDGTCYPPPPVPR	1xiodoTMT6plex [C15]	P27708 [1875-1897]	1889	NaN	8.775	NaN
P27708	CAD protein [Includes: Glutamine-dependent carbamoyl-phosphate synthase (EC 6.3.5.5); Aspartate carbamoyltransferase (EC 2.1.3.2); Dihydroorotase (EC 3.5.2.3)]	CAD	VHVDCMTSQK	1xiodoTMT6plex [C5]	P27708 [1451-1460]	1455	6.35698	8.17806	2.76923
P27708	CAD protein [Includes: Glutamine-dependent carbamoyl-phosphate synthase (EC 6.3.5.5); Aspartate carbamoyltransferase (EC 2.1.3.2); Dihydroorotase (EC 3.5.2.3)]	CAD	GHNQPCLLVGSGR	1xiodoTMT6plex [C6]	P27708 [275-287]	280	13.283	NaN	11.6065
P27708	CAD protein [Includes: Glutamine-dependent carbamoyl-phosphate synthase (EC 6.3.5.5); Aspartate carbamoyltransferase (EC 2.1.3.2); Dihydroorotase (EC 3.5.2.3)]	CAD	ILALDCGLK	1xiodoTMT6plex [C6]	P27708 [178-186]	183	2.18757	1.94377	1.54246
P27708	CAD protein [Includes: Glutamine-dependent carbamoyl-phosphate synthase (EC 6.3.5.5); Aspartate carbamoyltransferase (EC 2.1.3.2); Dihydroorotase (EC 3.5.2.3)]	CAD	MVDENCVGFDHTVKPVSDMELETPTDKR	1xiodoTMT6plex [C6]	P27708 [782-809]	787	NaN	NaN	NaN
P27708	CAD protein [Includes: Glutamine-dependent carbamoyl-phosphate synthase (EC 6.3.5.5); Aspartate carbamoyltransferase (EC 2.1.3.2); Dihydroorotase (EC 3.5.2.3)]	CAD	SVHICHVAR	1xiodoTMT6plex [C5]	P27708 [1609-1617]	1613	22.6097	59.8164	NaN
P27708	CAD protein [Includes: Glutamine-dependent carbamoyl-phosphate synthase (EC 6.3.5.5); Aspartate carbamoyltransferase (EC 2.1.3.2); Dihydroorotase (EC 3.5.2.3)]	CAD	VIECNVR	1xiodoTMT6plex [C4]	P27708 [1212-1218]	1215	NaN	11.0192	NaN
P27708	CAD protein [Includes: Glutamine-dependent carbamoyl-phosphate synthase (EC 6.3.5.5); Aspartate carbamoyltransferase (EC 2.1.3.2); Dihydroorotase (EC 3.5.2.3)]	CAD	IGSCMK	1xiodoTMT6plex [C4]	P27708 [755-760]	758	5.9804	6.91125	NaN
P27708	CAD protein [Includes: Glutamine-dependent carbamoyl-phosphate synthase (EC 6.3.5.5); Aspartate carbamoyltransferase (EC 2.1.3.2); Dihydroorotase (EC 3.5.2.3)]	CAD	VLSEPNPRPVFGICLGHQLLALAIGAK	1xiodoTMT6plex [C14]	P27708 [239-265]	252	NaN	NaN	NaN
Q9P1Z2	Calcium-binding and coiled-coil domain-containing protein 1 (Calphoglin) (Coiled-coil coactivator protein) (Sarcoma antigen NY-SAR-3)	CALCOCO1	QGQVCGQSPPFQFR	1xiodoTMT6plex [C5]	Q9P1Z2 [106-119]	110	NaN	13.7007	NaN
P27797	Calreticulin (CRP55) (Calregulin) (Endoplasmic reticulum resident protein 60) (ERp60) (HACBP) (grp60)	CALR	HEQNIDCGGGYVK	1xiodoTMT6plex [C7]	P27797 [99-111]	105	46.0623	NaN	30.8138
P27797	Calreticulin (CRP55) (Calregulin) (Endoplasmic reticulum resident protein 60) (ERp60) (HACBP) (grp60)	CALR	CKDDEFTHLYTLIVRPDNTYEVK	1xiodoTMT6plex [C1]	P27797 [163-185]	163	69.5584	79.9999	49.5886
P27797	Calreticulin (CRP55) (Calregulin) (Endoplasmic reticulum resident protein 60) (ERp60) (HACBP) (grp60)	CALR	LFPNSLDQTDMHGDSEYNIMFGPDICGPGTK	1xiodoTMT6plex [C26]	P27797 [112-142]	137	58.1674	62.7584	48.9341
P27797	Calreticulin (CRP55) (Calregulin) (Endoplasmic reticulum resident protein 60) (ERp60) (HACBP) (grp60)	CALR	LFPNSLDQTDMHGDSEYNIMFGPDICGPGTK	1xiodoTMT6plex [C26];1xOxidation [M]	P27797 [112-142]	137	65.4623	69.7904	NaN
Q8IU85	Calcium/calmodulin-dependent protein kinase type 1D (EC 2.7.11.17) (CaM kinase I delta) (CaM kinase ID) (CaM-KI delta) (CaMKI delta) (CaMKID) (CaMKI-like protein kinase) (CKLiK)	CAMK1D	YTCEQAAR	1xiodoTMT6plex [C3]	Q8IU85 [268-275]	270	NaN	12.2128	NaN
Q13557	Calcium/calmodulin-dependent protein kinase type II subunit delta (CaM kinase II subunit delta) (CaMK-II subunit delta) (EC 2.7.11.17)	CAMK2D	ICDPGLTAFEPEALGNLVEGMDFHR	1xiodoTMT6plex [C2]	Q13557 [372-396]	373	19.6239	NaN	NaN
Q13557	Calcium/calmodulin-dependent protein kinase type II subunit delta (CaM kinase II subunit delta) (CaMK-II subunit delta) (EC 2.7.11.17)	CAMK2D	HPWICQR	1xiodoTMT6plex [C5]	Q13557 [269-275]	273	NaN	NaN	NaN
Q13555	Calcium/calmodulin-dependent protein kinase type II subunit gamma (CaM kinase II subunit gamma) (CaMK-II subunit gamma) (EC 2.7.11.17)	CAMK2G	GSTESCNTTTEDEDLK	1xiodoTMT6plex [C6]	Q13555 [380-395]	385	11.1147	5.7497	12.9759
Q13555	Calcium/calmodulin-dependent protein kinase type II subunit gamma (CaM kinase II subunit gamma) (CaMK-II subunit gamma) (EC 2.7.11.17)	CAMK2G	ICDPGLTSFEPEALGNLVEGMDFHK	1xiodoTMT6plex [C2]	Q13555 [452-476]	453	27.675	20.8486	NaN
Q13555	Calcium/calmodulin-dependent protein kinase type II subunit gamma (CaM kinase II subunit gamma) (CaMK-II subunit gamma) (EC 2.7.11.17)	CAMK2G	WLNVHYHCSGAPAAPLQ	1xiodoTMT6plex [C8]	Q13555 [542-558]	549	NaN	14.1923	NaN
Q86VP6	Cullin-associated NEDD8-dissociated protein 1 (Cullin-associated and neddylation-dissociated protein 1) (TBP-interacting protein of 120 kDa A) (TBP-interacting protein 120A) (p120 CAND1)	CAND1	TVIGELPPASSGSALAANVCK	1xiodoTMT6plex [C20]	Q86VP6 [112-132]	131	4.25341	5.66862	NaN
Q86VP6	Cullin-associated NEDD8-dissociated protein 1 (Cullin-associated and neddylation-dissociated protein 1) (TBP-interacting protein of 120 kDa A) (TBP-interacting protein 120A) (p120 CAND1)	CAND1	EVYPHVSTIINICLK	1xiodoTMT6plex [C13]	Q86VP6 [289-303]	301	NaN	0.90117	NaN
Q86VP6	Cullin-associated NEDD8-dissociated protein 1 (Cullin-associated and neddylation-dissociated protein 1) (TBP-interacting protein of 120 kDa A) (TBP-interacting protein 120A) (p120 CAND1)	CAND1	VIRPLDQPSSFDATPYIKDLFTCTIKR	1xiodoTMT6plex [C23]	Q86VP6 [549-575]	571	NaN	NaN	NaN
Q86VP6	Cullin-associated NEDD8-dissociated protein 1 (Cullin-associated and neddylation-dissociated protein 1) (TBP-interacting protein of 120 kDa A) (TBP-interacting protein 120A) (p120 CAND1)	CAND1	QTRPVQSWLCDPDAMEQGETPLTMLQSQVPNIVK	1xiodoTMT6plex [C10]	Q86VP6 [404-437]	413	5.98253	4.83677	NaN
Q86VP6	Cullin-associated NEDD8-dissociated protein 1 (Cullin-associated and neddylation-dissociated protein 1) (TBP-interacting protein of 120 kDa A) (TBP-interacting protein 120A) (p120 CAND1)	CAND1	QGGLLVNFHPSILTCLLPQLTSPR	1xiodoTMT6plex [C15]	Q86VP6 [165-188]	179	3.17498	NaN	NaN
Q86VP6	Cullin-associated NEDD8-dissociated protein 1 (Cullin-associated and neddylation-dissociated protein 1) (TBP-interacting protein of 120 kDa A) (TBP-interacting protein 120A) (p120 CAND1)	CAND1	TYIQCIAAISR	1xiodoTMT6plex [C5]	Q86VP6 [233-243]	237	2.8473	1.83175	3.04065
Q86VP6	Cullin-associated NEDD8-dissociated protein 1 (Cullin-associated and neddylation-dissociated protein 1) (TBP-interacting protein of 120 kDa A) (TBP-interacting protein 120A) (p120 CAND1)	CAND1	NVVAECLGK	1xiodoTMT6plex [C6]	Q86VP6 [949-957]	954	51.6062	43.7797	NaN
Q86VP6	Cullin-associated NEDD8-dissociated protein 1 (Cullin-associated and neddylation-dissociated protein 1) (TBP-interacting protein of 120 kDa A) (TBP-interacting protein 120A) (p120 CAND1)	CAND1	DLFTCTIK	1xiodoTMT6plex [C5]	Q86VP6 [567-574]	571	NaN	51.3231	NaN
Q86VP6	Cullin-associated NEDD8-dissociated protein 1 (Cullin-associated and neddylation-dissociated protein 1) (TBP-interacting protein of 120 kDa A) (TBP-interacting protein 120A) (p120 CAND1)	CAND1	NCIGDFLK	1xiodoTMT6plex [C2]	Q86VP6 [1006-1013]	1007	NaN	NaN	NaN
P27824	Calnexin (IP90) (Major histocompatibility complex class I antigen-binding protein p88) (p90)	CANX	CESAPGCGVWQRPVIDNPNYK	2xiodoTMT6plex [C1;C7]	P27824 [360-380]	360;366	NaN	89.7316	77.3239
Q01518	Adenylyl cyclase-associated protein 1 (CAP 1)	CAP1	INSITVDNCKK	1xiodoTMT6plex [C9]	Q01518 [367-377]	375	6.97205	8.93499	3.42829
Q01518	Adenylyl cyclase-associated protein 1 (CAP 1)	CAP1	CVNTTLQIK	1xiodoTMT6plex [C1]	Q01518 [356-364]	356	2.77801	0.615517	3.61875
Q01518	Adenylyl cyclase-associated protein 1 (CAP 1)	CAP1	ALLVTASQCQQPAENK	1xiodoTMT6plex [C9]	Q01518 [85-100]	93	2.30606	NaN	4.64699
Q01518	Adenylyl cyclase-associated protein 1 (CAP 1)	CAP1	NSLDCEIVSAK	1xiodoTMT6plex [C5]	Q01518 [423-433]	427	1.47002	6.15104	4.94689
Q01518	Adenylyl cyclase-associated protein 1 (CAP 1)	CAP1	GKINSITVDNCK	1xiodoTMT6plex [C11]	Q01518 [365-376]	375	NaN	4.09498	NaN
P40121	Macrophage-capping protein (Actin regulatory protein CAP-G)	CAPG	DEQGACAVLAVHLNTLLGERPVQHR	1xiodoTMT6plex [C6]	P40121 [72-96]	77	NaN	NaN	NaN
P40121	Macrophage-capping protein (Actin regulatory protein CAP-G)	CAPG	VADSSPFALELLISDDCFVLDNGLCGK	2xiodoTMT6plex [C17;C25]	P40121 [266-292]	282;290	6.28421	1.13615	NaN
P07384	Calpain-1 catalytic subunit (EC 3.4.22.52) (Calcium-activated neutral proteinase 1) (CANP 1) (Calpain mu-type) (Calpain-1 large subunit) (Cell proliferation-inducing gene 30 protein) (Micromolar-calpain) (muCANP)	CAPN1	CLQSGTLFR	1xiodoTMT6plex [C1]	P07384 [49-57]	49	NaN	2.22734	1.76093
P07384	Calpain-1 catalytic subunit (EC 3.4.22.52) (Calcium-activated neutral proteinase 1) (CANP 1) (Calpain mu-type) (Calpain-1 large subunit) (Cell proliferation-inducing gene 30 protein) (Micromolar-calpain) (muCANP)	CAPN1	LEICNLTPDALK	1xiodoTMT6plex [C4]	P07384 [348-359]	351	4.52684	NaN	1.83946
P07384	Calpain-1 catalytic subunit (EC 3.4.22.52) (Calcium-activated neutral proteinase 1) (CANP 1) (Calpain mu-type) (Calpain-1 large subunit) (Cell proliferation-inducing gene 30 protein) (Micromolar-calpain) (muCANP)	CAPN1	ESGCSFVLALMQK	1xiodoTMT6plex [C4]	P07384 [414-426]	417	NaN	NaN	NaN
P07384	Calpain-1 catalytic subunit (EC 3.4.22.52) (Calcium-activated neutral proteinase 1) (CANP 1) (Calpain mu-type) (Calpain-1 large subunit) (Cell proliferation-inducing gene 30 protein) (Micromolar-calpain) (muCANP)	CAPN1	LDETDDPDDYGDRESGCSFVLALMQK	1xiodoTMT6plex [C17]	P07384 [401-426]	417	NaN	8.044	NaN
P07384	Calpain-1 catalytic subunit (EC 3.4.22.52) (Calcium-activated neutral proteinase 1) (CANP 1) (Calpain mu-type) (Calpain-1 large subunit) (Cell proliferation-inducing gene 30 protein) (Micromolar-calpain) (muCANP)	CAPN1	IRLDETDDPDDYGDRESGCSFVLALMQK	1xiodoTMT6plex [C19]	P07384 [399-426]	417	NaN	6.30981	NaN
P07384	Calpain-1 catalytic subunit (EC 3.4.22.52) (Calcium-activated neutral proteinase 1) (CANP 1) (Calpain mu-type) (Calpain-1 large subunit) (Cell proliferation-inducing gene 30 protein) (Micromolar-calpain) (muCANP)	CAPN1	GFSLESCR	1xiodoTMT6plex [C7]	P07384 [584-591]	590	NaN	0.998894	NaN
P17655	Calpain-2 catalytic subunit (EC 3.4.22.53) (Calcium-activated neutral proteinase 2) (CANP 2) (Calpain M-type) (Calpain large polypeptide L2) (Calpain-2 large subunit) (Millimolar-calpain) (M-calpain)	CAPN2	MPCQLHQVIVAR	1xiodoTMT6plex [C3]	P17655 [638-649]	640	16.9761	13.9958	NaN
P17655	Calpain-2 catalytic subunit (EC 3.4.22.53) (Calcium-activated neutral proteinase 2) (CANP 2) (Calpain M-type) (Calpain large polypeptide L2) (Calpain-2 large subunit) (Millimolar-calpain) (M-calpain)	CAPN2	SDGFSIETCK	1xiodoTMT6plex [C9]	P17655 [569-578]	577	NaN	4.80779	NaN
P17655	Calpain-2 catalytic subunit (EC 3.4.22.53) (Calcium-activated neutral proteinase 2) (CANP 2) (Calpain M-type) (Calpain large polypeptide L2) (Calpain-2 large subunit) (Millimolar-calpain) (M-calpain)	CAPN2	LEICNLTPDTLTSDTYKK	1xiodoTMT6plex [C4]	P17655 [338-355]	341	NaN	7.06046	NaN
P17655	Calpain-2 catalytic subunit (EC 3.4.22.53) (Calcium-activated neutral proteinase 2) (CANP 2) (Calpain M-type) (Calpain large polypeptide L2) (Calpain-2 large subunit) (Millimolar-calpain) (M-calpain)	CAPN2	WNDNCPSWNTIDPEER	1xiodoTMT6plex [C5]	P17655 [297-312]	301	13.9284	2.88359	2.43448
P17655	Calpain-2 catalytic subunit (EC 3.4.22.53) (Calcium-activated neutral proteinase 2) (CANP 2) (Calpain M-type) (Calpain large polypeptide L2) (Calpain-2 large subunit) (Millimolar-calpain) (M-calpain)	CAPN2	LEICNLTPDTLTSDTYK	1xiodoTMT6plex [C4]	P17655 [338-354]	341	NaN	6.15756	NaN
P17655	Calpain-2 catalytic subunit (EC 3.4.22.53) (Calcium-activated neutral proteinase 2) (CANP 2) (Calpain M-type) (Calpain large polypeptide L2) (Calpain-2 large subunit) (Millimolar-calpain) (M-calpain)	CAPN2	GSLLGCSIDITSAADSEAITFQK	1xiodoTMT6plex [C6]	P17655 [235-257]	240	NaN	2.82655	NaN
P17655	Calpain-2 catalytic subunit (EC 3.4.22.53) (Calcium-activated neutral proteinase 2) (CANP 2) (Calpain M-type) (Calpain large polypeptide L2) (Calpain-2 large subunit) (Millimolar-calpain) (M-calpain)	CAPN2	LPPGEYILVPSTFEPNKDGDFCIR	1xiodoTMT6plex [C22]	P17655 [477-500]	498	NaN	2.86747	NaN
P17655	Calpain-2 catalytic subunit (EC 3.4.22.53) (Calcium-activated neutral proteinase 2) (CANP 2) (Calpain M-type) (Calpain large polypeptide L2) (Calpain-2 large subunit) (Millimolar-calpain) (M-calpain)	CAPN2	LEEEDEDEEDGESGCTFLVGLIQK	1xiodoTMT6plex [C15]	P17655 [391-414]	405	3.21497	1.50038	NaN
P17655	Calpain-2 catalytic subunit (EC 3.4.22.53) (Calcium-activated neutral proteinase 2) (CANP 2) (Calpain M-type) (Calpain large polypeptide L2) (Calpain-2 large subunit) (Millimolar-calpain) (M-calpain)	CAPN2	NECLEAGTLFQDPSFPAIPSALGFK	1xiodoTMT6plex [C3]	P17655 [37-61]	39	NaN	1.85511	NaN
P17655	Calpain-2 catalytic subunit (EC 3.4.22.53) (Calcium-activated neutral proteinase 2) (CANP 2) (Calpain M-type) (Calpain large polypeptide L2) (Calpain-2 large subunit) (Millimolar-calpain) (M-calpain)	CAPN2	FKLPPGEYILVPSTFEPNKDGDFCIR	1xiodoTMT6plex [C24]	P17655 [475-500]	498	NaN	NaN	NaN
P17655	Calpain-2 catalytic subunit (EC 3.4.22.53) (Calcium-activated neutral proteinase 2) (CANP 2) (Calpain M-type) (Calpain large polypeptide L2) (Calpain-2 large subunit) (Millimolar-calpain) (M-calpain)	CAPN2	RPTEICADPQFIIGGATR	1xiodoTMT6plex [C6]	P17655 [77-94]	82	NaN	NaN	6.51508
P04632	Calpain small subunit 1 (CSS1) (Calcium-activated neutral proteinase small subunit) (CANP small subunit) (Calcium-dependent protease small subunit) (CDPS) (Calcium-dependent protease small subunit 1) (Calpain regulatory subunit)	CAPNS1	RYSDESGNMDFDNFISCLVR	1xiodoTMT6plex [C17]	P04632 [216-235]	232	NaN	2.30227	NaN
P04632	Calpain small subunit 1 (CSS1) (Calcium-activated neutral proteinase small subunit) (CANP small subunit) (Calcium-dependent protease small subunit) (CDPS) (Calcium-dependent protease small subunit 1) (Calpain regulatory subunit)	CAPNS1	SGTICSSELPGAFEAAGFHLNEHLYNMIIR	1xiodoTMT6plex [C5]	P04632 [186-215]	190	NaN	1.58472	NaN
P04632	Calpain small subunit 1 (CSS1) (Calcium-activated neutral proteinase small subunit) (CANP small subunit) (Calcium-dependent protease small subunit) (CDPS) (Calcium-dependent protease small subunit 1) (Calpain regulatory subunit)	CAPNS1	YSDESGNMDFDNFISCLVR	1xiodoTMT6plex [C16]	P04632 [217-235]	232	3.09159	NaN	NaN
P04632	Calpain small subunit 1 (CSS1) (Calcium-activated neutral proteinase small subunit) (CANP small subunit) (Calcium-dependent protease small subunit) (CDPS) (Calcium-dependent protease small subunit 1) (Calpain regulatory subunit)	CAPNS1	TDGFGIDTCR	1xiodoTMT6plex [C9]	P04632 [136-145]	144	6.22071	10.7977	8.08315
Q14444	Caprin-1 (Cell cycle-associated protein 1) (Cytoplasmic activation- and proliferation-associated protein 1) (GPI-anchored membrane protein 1) (GPI-anchored protein p137) (GPI-p137) (p137GPI) (Membrane component chromosome 11 surface marker 1) (RNA granule protein 105)	CAPRIN1	EKPVCGTTYK	1xiodoTMT6plex [C5]	Q14444 [222-231]	226	NaN	NaN	NaN
P52907	F-actin-capping protein subunit alpha-1 (CapZ alpha-1)	CAPZA1	TIDGQQTIIACIESHQFQPK	1xiodoTMT6plex [C11]	P52907 [147-166]	157	NaN	3.71708	NaN
P52907	F-actin-capping protein subunit alpha-1 (CapZ alpha-1)	CAPZA1	DHYSNGFCTVYAK	1xiodoTMT6plex [C8]	P52907 [134-146]	141	NaN	6.39774	26.8193
P52907	F-actin-capping protein subunit alpha-1 (CapZ alpha-1)	CAPZA1	ESCDSALR	1xiodoTMT6plex [C3]	P52907 [122-129]	124	NaN	NaN	NaN
P47755	F-actin-capping protein subunit alpha-2 (CapZ alpha-2)	CAPZA2	IDGQQTIIACIESHQFQAK	1xiodoTMT6plex [C10]	P47755 [148-166]	157	7.52587	4.44938	6.14216
P47755	F-actin-capping protein subunit alpha-2 (CapZ alpha-2)	CAPZA2	EHYPNGVCTVYGK	1xiodoTMT6plex [C8]	P47755 [134-146]	141	14.1508	13.7578	NaN
P47756	F-actin-capping protein subunit beta (CapZ beta)	CAPZB	QMEKDETVSDCSPHIANIGR	1xiodoTMT6plex [C11]	P47756 [196-215]	206	NaN	11.7561	NaN
P47756	F-actin-capping protein subunit beta (CapZ beta)	CAPZB	GCWDSIHVVEVQEK	1xiodoTMT6plex [C2]	P47756 [146-159]	147	NaN	NaN	3.07426
P47756	F-actin-capping protein subunit beta (CapZ beta)	CAPZB	NLSDLIDLVPSLCEDLLSSVDQPLK	1xiodoTMT6plex [C13]	P47756 [24-48]	36	3.10337	1.75895	NaN
P47756	F-actin-capping protein subunit beta (CapZ beta)	CAPZB	DYLLCDYNR	1xiodoTMT6plex [C5]	P47756 [58-66]	62	NaN	2.36512	3.00748
Q9BXL7	Caspase recruitment domain-containing protein 11 (CARD-containing MAGUK protein 1) (Carma 1)	CARD11	DEAQTQYSQCLIEK	1xiodoTMT6plex [C10]	Q9BXL7 [387-400]	396	NaN	NaN	14.0508
Q9H257	Caspase recruitment domain-containing protein 9 (hCARD9)	CARD9	EMFELQCLALR	1xiodoTMT6plex [C7]	Q9H257 [323-333]	329	NaN	4.57126	NaN
Q9Y2V2	Calcium-regulated heat-stable protein 1 (Calcium-regulated heat-stable protein of 24 kDa) (CRHSP-24)	CARHSP1	MCSIPPKNEK	1xiodoTMT6plex [C2]	Q9Y2V2 [111-120]	112	NaN	NaN	NaN
Q6F5E8	Capping protein, Arp2/3 and myosin-I linker protein 2 (Capping protein regulator and myosin 1 linker 2) (F-actin-uncapping protein RLTPR) (Leucine-rich repeat-containing protein 16C) (RGD, leucine-rich repeat, tropomodulin and proline-rich-containing protein)	CARMIL2	GWGQQDGPGPPSPGQSPSPCR	1xiodoTMT6plex [C20]	Q6F5E8 [1304-1324]	1323	50.078	61.0403	NaN
Q6F5E8	Capping protein, Arp2/3 and myosin-I linker protein 2 (Capping protein regulator and myosin 1 linker 2) (F-actin-uncapping protein RLTPR) (Leucine-rich repeat-containing protein 16C) (RGD, leucine-rich repeat, tropomodulin and proline-rich-containing protein)	CARMIL2	TSPSPDSLGLPEDPCLGPR	1xiodoTMT6plex [C15]	Q6F5E8 [1325-1343]	1339	22.2269	NaN	NaN
Q8ND23	Capping protein, Arp2/3 and myosin-I linker protein 3 (Capping protein regulator and myosin 1 linker protein 3) (Leucine-rich repeat-containing protein 16B)	CARMIL3	ELQVILESMVSLTQELCPVAMR	1xiodoTMT6plex [C17]	Q8ND23 [766-787]	782	NaN	NaN	NaN
P49589	Cysteine--tRNA ligase, cytoplasmic (EC 6.1.1.16) (Cysteinyl-tRNA synthetase) (CysRS)	CARS1	VQPQWSPPAGTQPCR	1xiodoTMT6plex [C14]	P49589 [14-28]	27	7.72176	NaN	NaN
P49589	Cysteine--tRNA ligase, cytoplasmic (EC 6.1.1.16) (Cysteinyl-tRNA synthetase) (CysRS)	CARS1	YFLHTGHLTIAGCK	1xiodoTMT6plex [C13]	P49589 [393-406]	405	5.79816	NaN	NaN
P49589	Cysteine--tRNA ligase, cytoplasmic (EC 6.1.1.16) (Cysteinyl-tRNA synthetase) (CysRS)	CARS1	VTWYCCGPTVYDASHMGHAR	2xiodoTMT6plex [C5;C6]	P49589 [50-69]	54;55	NaN	7.38342	NaN
P29466	Caspase-1 (CASP-1) (EC 3.4.22.36) (Interleukin-1 beta convertase) (IL-1BC) (Interleukin-1 beta-converting enzyme) (ICE) (IL-1 beta-converting enzyme) (p45) [Cleaved into: Caspase-1 subunit p20; Caspase-1 subunit p10]	CASP1	LALIICNEEFDSIPR	1xiodoTMT6plex [C6]	P29466 [164-178]	169	4.96047	7.48377	NaN
P29466	Caspase-1 (CASP-1) (EC 3.4.22.36) (Interleukin-1 beta convertase) (IL-1BC) (Interleukin-1 beta-converting enzyme) (ICE) (IL-1 beta-converting enzyme) (p45) [Cleaved into: Caspase-1 subunit p20; Caspase-1 subunit p10]	CASP1	CFYLFPGH	1xiodoTMT6plex [C1]	P29466 [397-404]	397	3.97382	4.79135	5.13853
P29466	Caspase-1 (CASP-1) (EC 3.4.22.36) (Interleukin-1 beta convertase) (IL-1BC) (Interleukin-1 beta-converting enzyme) (ICE) (IL-1 beta-converting enzyme) (p45) [Cleaved into: Caspase-1 subunit p20; Caspase-1 subunit p10]	CASP1	LCSLEEAQR	1xiodoTMT6plex [C2]	P29466 [135-143]	136	3.2001	NaN	NaN
P29466	Caspase-1 (CASP-1) (EC 3.4.22.36) (Interleukin-1 beta convertase) (IL-1BC) (Interleukin-1 beta-converting enzyme) (ICE) (IL-1 beta-converting enzyme) (p45) [Cleaved into: Caspase-1 subunit p20; Caspase-1 subunit p10]	CASP1	VIIIQACR	1xiodoTMT6plex [C7]	P29466 [279-286]	285	NaN	NaN	NaN
P29466	Caspase-1 (CASP-1) (EC 3.4.22.36) (Interleukin-1 beta convertase) (IL-1BC) (Interleukin-1 beta-converting enzyme) (ICE) (IL-1 beta-converting enzyme) (p45) [Cleaved into: Caspase-1 subunit p20; Caspase-1 subunit p10]	CASP1	EGICGK	1xiodoTMT6plex [C4]	P29466 [241-246]	244	4.9288	6.29839	17.4932
Q92851	Caspase-10 (CASP-10) (EC 3.4.22.63) (Apoptotic protease Mch-4) (FAS-associated death domain protein interleukin-1B-converting enzyme 2) (FLICE2) (ICE-like apoptotic protease 4) [Cleaved into: Caspase-10 subunit p23/17; Caspase-10 subunit p12]	CASP10	IDEDNLTCLEDLCK	2xiodoTMT6plex [C8;C13]	Q92851 [162-175]	169;174	NaN	4.33281	NaN
Q92851	Caspase-10 (CASP-10) (EC 3.4.22.63) (Apoptotic protease Mch-4) (FAS-associated death domain protein interleukin-1B-converting enzyme 2) (FLICE2) (ICE-like apoptotic protease 4) [Cleaved into: Caspase-10 subunit p23/17; Caspase-10 subunit p12]	CASP10	FGAVYSSDEALIPIREIMSHFTALQCPR	1xiodoTMT6plex [C26]	Q92851 [361-388]	386	NaN	NaN	NaN
P42575	Caspase-2 (CASP-2) (EC 3.4.22.55) (Neural precursor cell expressed developmentally down-regulated protein 2) (NEDD-2) (Protease ICH-1) [Cleaved into: Caspase-2 subunit p18; Caspase-2 subunit p13; Caspase-2 subunit p12]	CASP2	NHAGSPGCEESDAGK	1xiodoTMT6plex [C8]	P42575 [336-350]	343	11.5923	NaN	NaN
P42575	Caspase-2 (CASP-2) (EC 3.4.22.55) (Neural precursor cell expressed developmentally down-regulated protein 2) (NEDD-2) (Protease ICH-1) [Cleaved into: Caspase-2 subunit p18; Caspase-2 subunit p13; Caspase-2 subunit p12]	CASP2	LLGYDVHVLCDQTAQEMQEK	1xiodoTMT6plex [C10]	P42575 [235-254]	244	7.56257	NaN	NaN
P42575	Caspase-2 (CASP-2) (EC 3.4.22.55) (Neural precursor cell expressed developmentally down-regulated protein 2) (NEDD-2) (Protease ICH-1) [Cleaved into: Caspase-2 subunit p18; Caspase-2 subunit p13; Caspase-2 subunit p12]	CASP2	MFFIQACR	1xiodoTMT6plex [C7]	P42575 [314-321]	320	NaN	NaN	NaN
P42574	Caspase-3 (CASP-3) (EC 3.4.22.56) (Apopain) (Cysteine protease CPP32) (CPP-32) (Protein Yama) (SREBP cleavage activity 1) (SCA-1) [Cleaved into: Caspase-3 subunit p17; Caspase-3 subunit p12]	CASP3	GTELDCGIETDSGVDDDMACHK	2xiodoTMT6plex [C6;C20]	P42574 [165-186]	170;184	6.46607	6.83635	11.1089
P42574	Caspase-3 (CASP-3) (EC 3.4.22.56) (Apopain) (Cysteine protease CPP32) (CPP-32) (Protein Yama) (SREBP cleavage activity 1) (SCA-1) [Cleaved into: Caspase-3 subunit p17; Caspase-3 subunit p12]	CASP3	MDYPEMGLCIIINNK	1xiodoTMT6plex [C9]	P42574 [39-53]	47	16.1106	NaN	NaN
P42574	Caspase-3 (CASP-3) (EC 3.4.22.56) (Apopain) (Cysteine protease CPP32) (CPP-32) (Protein Yama) (SREBP cleavage activity 1) (SCA-1) [Cleaved into: Caspase-3 subunit p17; Caspase-3 subunit p12]	CASP3	KQIPCIVSMLTK	1xiodoTMT6plex [C5]	P42574 [260-271]	264	2.87799	5.14758	34.9698
P49662	Caspase-4 (CASP-4) (EC 3.4.22.57) (ICE and Ced-3 homolog 2) (ICH-2) (ICE(rel)-II) (Mih1) (Protease TX) [Cleaved into: Caspase-4 subunit p10; Caspase-4 subunit p20]	CASP4	VIIVQACR	1xiodoTMT6plex [C7]	P49662 [252-259]	258	2.5794	NaN	NaN
P55212	Caspase-6 (CASP-6) (CSP-6) (EC 3.4.22.59) (Apoptotic protease Mch-2) [Cleaved into: Caspase-6 subunit p18 (Caspase-6 subunit p20); Caspase-6 subunit p11 (Caspase-6 subunit p10)]	CASP6	CFNDLKAEELLLK	1xiodoTMT6plex [C1]	P55212 [87-99]	87	3.58384	NaN	NaN
P55212	Caspase-6 (CASP-6) (CSP-6) (EC 3.4.22.59) (Apoptotic protease Mch-2) [Cleaved into: Caspase-6 subunit p18 (Caspase-6 subunit p20); Caspase-6 subunit p11 (Caspase-6 subunit p10)]	CASP6	GTCADRDNLTR	1xiodoTMT6plex [C3]	P55212 [66-76]	68	2.6078	10.7837	NaN
P55212	Caspase-6 (CASP-6) (CSP-6) (EC 3.4.22.59) (Apoptotic protease Mch-2) [Cleaved into: Caspase-6 subunit p18 (Caspase-6 subunit p20); Caspase-6 subunit p11 (Caspase-6 subunit p10)]	CASP6	IFIIQACR	1xiodoTMT6plex [C7]	P55212 [157-164];P42574 [157-164]	163	1.24498	8.19254	2.07776
P55210	Caspase-7 (CASP-7) (EC 3.4.22.60) (Apoptotic protease Mch-3) (CMH-1) (ICE-like apoptotic protease 3) (ICE-LAP3) [Cleaved into: Caspase-7 subunit p20; Caspase-7 subunit p11]	CASP7	LFFIQACR	1xiodoTMT6plex [C7]	P55210 [180-187]	186	NaN	1.82454	NaN
Q14790	Caspase-8 (CASP-8) (EC 3.4.22.61) (Apoptotic cysteine protease) (Apoptotic protease Mch-5) (CAP4) (FADD-homologous ICE/ced-3-like protease) (FADD-like ICE) (FLICE) (ICE-like apoptotic protease 5) (MORT1-associated ced-3 homolog) (MACH) [Cleaved into: Caspase-8 subunit p18; Caspase-8 subunit p10]	CASP8	NPAEGTWYIQSLCQSLR	1xiodoTMT6plex [C13]	Q14790 [414-430]	426	NaN	2.35105	3.37405
Q14790	Caspase-8 (CASP-8) (EC 3.4.22.61) (Apoptotic cysteine protease) (Apoptotic protease Mch-5) (CAP4) (FADD-homologous ICE/ced-3-like protease) (FADD-like ICE) (FLICE) (ICE-like apoptotic protease 5) (MORT1-associated ced-3 homolog) (MACH) [Cleaved into: Caspase-8 subunit p18; Caspase-8 subunit p10]	CASP8	VFFIQACQGDNYQK	1xiodoTMT6plex [C7]	Q14790 [354-367]	360	NaN	14.8221	NaN
P20810	Calpastatin (Calpain inhibitor) (Sperm BS-17 component)	CAST	CGEDDETIPSEYR	1xiodoTMT6plex [C1]	P20810 [328-340]	328	6.72663	9.32758	14.1896
P20810	Calpastatin (Calpain inhibitor) (Sperm BS-17 component)	CAST	TSMCSIQSAPPEPATLK	1xiodoTMT6plex [C4]	P20810 [410-426]	413	NaN	17.2188	19.6291
P20810	Calpastatin (Calpain inhibitor) (Sperm BS-17 component)	CAST	SESELIDELSEDFDRSECK	1xiodoTMT6plex [C18]	P20810 [364-382]	381	9.49803	6.26978	8.37612
P20810	Calpastatin (Calpain inhibitor) (Sperm BS-17 component)	CAST	EGITGPPADSSKPIGPDDAIDALSSDFTCGSPTAAGK	1xiodoTMT6plex [C29]	P20810 [213-249]	241	2.25124	6.81017	NaN
P20810	Calpastatin (Calpain inhibitor) (Sperm BS-17 component)	CAST	KPADDQDPIDALSGDLDSCPSTTETSQNTAK	1xiodoTMT6plex [C19]	P20810 [643-673]	661	9.0154	NaN	9.99823
P20810	Calpastatin (Calpain inhibitor) (Sperm BS-17 component)	CAST	KEGITGPPADSSKPIGPDDAIDALSSDFTCGSPTAAGK	1xiodoTMT6plex [C30]	P20810 [212-249]	241	31.4074	NaN	NaN
Q9H7T0	Cation channel sperm-associated auxiliary subunit beta (CatSper-beta)	CATSPERB	FACSNK	1xiodoTMT6plex [C3]	Q9H7T0 [33-38]	35	NaN	NaN	NaN
O75081	Protein CBFA2T3 (MTG8-related protein 2) (Myeloid translocation gene on chromosome 16 protein) (hMTG16) (Zinc finger MYND domain-containing protein 4)	CBFA2T3	KASETCSGCNAAR	2xiodoTMT6plex [C6;C9]	O75081 [562-574]	567;570	12.8897	16.1484	NaN
O75081	Protein CBFA2T3 (MTG8-related protein 2) (Myeloid translocation gene on chromosome 16 protein) (hMTG16) (Zinc finger MYND domain-containing protein 4)	CBFA2T3	RPCTLNPAQR	1xiodoTMT6plex [C3]	O75081 [317-326]	319	NaN	11.2903	NaN
Q13951	Core-binding factor subunit beta (CBF-beta) (Polyomavirus enhancer-binding protein 2 beta subunit) (PEA2-beta) (PEBP2-beta) (SL3-3 enhancer factor 1 subunit beta) (SL3/AKV core-binding factor beta subunit)	CBFB	LDGMGCLEFDEER	1xiodoTMT6plex [C6]	Q13951 [119-131]	124	5.02991	2.30188	5.97078
P22681	E3 ubiquitin-protein ligase CBL (EC 2.3.2.27) (Casitas B-lineage lymphoma proto-oncogene) (Proto-oncogene c-Cbl) (RING finger protein 55) (RING-type E3 ubiquitin transferase CBL) (Signal transduction protein CBL)	CBL	VCVPSSASALGTASK	1xiodoTMT6plex [C2]	P22681 [507-521]	508	8.3142	NaN	18.1555
P22681	E3 ubiquitin-protein ligase CBL (EC 2.3.2.27) (Casitas B-lineage lymphoma proto-oncogene) (Proto-oncogene c-Cbl) (RING finger protein 55) (RING-type E3 ubiquitin transferase CBL) (Signal transduction protein CBL)	CBL	NQNPDLTGLCEPTPQDHIK	1xiodoTMT6plex [C10]	P22681 [344-362]	353	NaN	39.2155	NaN
P22681	E3 ubiquitin-protein ligase CBL (EC 2.3.2.27) (Casitas B-lineage lymphoma proto-oncogene) (Proto-oncogene c-Cbl) (RING finger protein 55) (RING-type E3 ubiquitin transferase CBL) (Signal transduction protein CBL)	CBL	RPLPCTPGDCPSR	2xiodoTMT6plex [C5;C10]	P22681 [563-575]	567;572	NaN	18.6431	18.2769
Q13191	E3 ubiquitin-protein ligase CBL-B (EC 2.3.2.27) (Casitas B-lineage lymphoma proto-oncogene b) (RING finger protein 56) (RING-type E3 ubiquitin transferase CBL-B) (SH3-binding protein CBL-B) (Signal transduction protein CBL-B)	CBLB	VTQEQYELYCEMGSTFQLCK	2xiodoTMT6plex [C10;C19]	Q13191 [355-374];P22681 [363-382]	364;373	11.39	NaN	NaN
Q13191	E3 ubiquitin-protein ligase CBL-B (EC 2.3.2.27) (Casitas B-lineage lymphoma proto-oncogene b) (RING finger protein 56) (RING-type E3 ubiquitin transferase CBL-B) (SH3-binding protein CBL-B) (Signal transduction protein CBL-B)	CBLB	ICAENDKDVK	1xiodoTMT6plex [C2]	Q13191 [375-384];P22681 [383-392]	376	NaN	21.8998	NaN
P16152	Carbonyl reductase [NADPH] 1 (EC 1.1.1.184) (15-hydroxyprostaglandin dehydrogenase [NADP(+)]) (EC 1.1.1.196, EC 1.1.1.197) (20-beta-hydroxysteroid dehydrogenase) (Alcohol dehydrogenase [NAD(P)+] CBR1) (EC 1.1.1.71) (NADPH-dependent carbonyl reductase 1) (Prostaglandin 9-ketoreductase) (PG-9-KR) (Prostaglandin-E(2) 9-reductase) (EC 1.1.1.189) (Short chain dehydrogenase/reductase family 21C member …	CBR1	DVCTELLPLIKPQGR	1xiodoTMT6plex [C3]	P16152 [120-134]	122	3.51577	8.221	NaN
P16152	Carbonyl reductase [NADPH] 1 (EC 1.1.1.184) (15-hydroxyprostaglandin dehydrogenase [NADP(+)]) (EC 1.1.1.196, EC 1.1.1.197) (20-beta-hydroxysteroid dehydrogenase) (Alcohol dehydrogenase [NAD(P)+] CBR1) (EC 1.1.1.71) (NADPH-dependent carbonyl reductase 1) (Prostaglandin 9-ketoreductase) (PG-9-KR) (Prostaglandin-E(2) 9-reductase) (EC 1.1.1.189) (Short chain dehydrogenase/reductase family 21C member …	CBR1	SCSPELQQK	1xiodoTMT6plex [C2]	P16152 [149-157]	150	NaN	4.26146	4.45194
O75828	Carbonyl reductase [NADPH] 3 (EC 1.1.1.184) (NADPH-dependent carbonyl reductase 3) (Quinone reductase CBR3) (EC 1.6.5.10) (Short chain dehydrogenase/reductase family 21C member 2)	CBR3	VVNISSLQCLR	1xiodoTMT6plex [C9]	O75828 [135-145]	143	NaN	NaN	5.38437
O75828	Carbonyl reductase [NADPH] 3 (EC 1.1.1.184) (NADPH-dependent carbonyl reductase 3) (Quinone reductase CBR3) (EC 1.6.5.10) (Short chain dehydrogenase/reductase family 21C member 2)	CBR3	AFENCSEDLQER	1xiodoTMT6plex [C5]	O75828 [146-157]	150	2.88699	NaN	4.64521
O75828	Carbonyl reductase [NADPH] 3 (EC 1.1.1.184) (NADPH-dependent carbonyl reductase 3) (Quinone reductase CBR3) (EC 1.6.5.10) (Short chain dehydrogenase/reductase family 21C member 2)	CBR3	ILVNACCPGPVK	2xiodoTMT6plex [C6;C7]	O75828 [221-232]	226;227	8.7023	NaN	6.82378
Q8N4T8	3-oxoacyl-[acyl-carrier-protein] reductase (EC 1.1.1.100) (3-ketoacyl-[acyl-carrier-protein] reductase beta subunit) (KAR beta subunit) (Carbonyl reductase family member 4) (CBR4) (Quinone reductase CBR4) (EC 1.6.5.10) (Short chain dehydrogenase/reductase family 45C member 1)	CBR4	AAAGDLGGDHLAFSCDVAK	1xiodoTMT6plex [C15]	Q8N4T8 [41-59]	55	NaN	4.21544	2.85336
Q8N4T8	3-oxoacyl-[acyl-carrier-protein] reductase (EC 1.1.1.100) (3-ketoacyl-[acyl-carrier-protein] reductase beta subunit) (KAR beta subunit) (Carbonyl reductase family member 4) (CBR4) (Quinone reductase CBR4) (EC 1.6.5.10) (Short chain dehydrogenase/reductase family 45C member 1)	CBR4	TKTEDMVSQLHTNLLGSMLTCK	1xiodoTMT6plex [C21]	Q8N4T8 [95-116]	115	NaN	10.11	NaN
P83916	Chromobox protein homolog 1 (HP1Hsbeta) (Heterochromatin protein 1 homolog beta) (HP1 beta) (Heterochromatin protein p25) (M31) (Modifier 1 protein) (p25beta)	CBX1	CPQVVISFYEER	1xiodoTMT6plex [C1]	P83916 [156-167]	156	2.69067	3.56954	1.5623
P83916	Chromobox protein homolog 1 (HP1Hsbeta) (Heterochromatin protein 1 homolog beta) (HP1 beta) (Heterochromatin protein p25) (M31) (Modifier 1 protein) (p25beta)	CBX1	GFSDEDNTWEPEENLDCPDLIAEFLQSQK	1xiodoTMT6plex [C17]	P83916 [44-72]	60	2.36818	NaN	1.22306
Q14781	Chromobox protein homolog 2	CBX2	EACGGPSAMATPENLASLMK	1xiodoTMT6plex [C3]	Q14781 [220-239]	222	12.8106	21.053	NaN
Q14781	Chromobox protein homolog 2	CBX2	MEELSSVGEQVFAAECILSK	1xAcetyl [N-Term];1xiodoTMT6plex [C16]	Q14781 [1-20]	16	10.4427	NaN	NaN
Q14781	Chromobox protein homolog 2	CBX2	VPAGCPGPQPAPTQELSLQVLDLQSVK	1xiodoTMT6plex [C5]	Q14781 [336-362]	340	NaN	NaN	NaN
Q13185	Chromobox protein homolog 3 (HECH) (Heterochromatin protein 1 homolog gamma) (HP1 gamma) (Modifier 2 protein)	CBX3	CPQIVIAFYEER	1xiodoTMT6plex [C1]	Q13185 [160-171];P45973 [160-171]	160	4.78601	3.99793	NaN
Q13185	Chromobox protein homolog 3 (HECH) (Heterochromatin protein 1 homolog gamma) (HP1 gamma) (Modifier 2 protein)	CBX3	GFTDADNTWEPEENLDCPELIEAFLNSQK	1xiodoTMT6plex [C17]	Q13185 [53-81]	69	2.14616	0.640022	2.55004
P45973	Chromobox protein homolog 5 (Antigen p25) (Heterochromatin protein 1 homolog alpha) (HP1 alpha)	CBX5	GFSEEHNTWEPEKNLDCPELISEFMK	1xiodoTMT6plex [C17]	P45973 [43-68]	59	6.17063	NaN	NaN
P45973	Chromobox protein homolog 5 (Antigen p25) (Heterochromatin protein 1 homolog alpha) (HP1 alpha)	CBX5	NLDCPELISEFMK	1xiodoTMT6plex [C4]	P45973 [56-68]	59	NaN	4.43881	4.59886
P45973	Chromobox protein homolog 5 (Antigen p25) (Heterochromatin protein 1 homolog alpha) (HP1 alpha)	CBX5	IIGATDSCGDLMFLMK	1xiodoTMT6plex [C8]	P45973 [126-141]	133	NaN	NaN	NaN
Q9HC52	Chromobox protein homolog 8 (Polycomb 3 homolog) (Pc3) (hPc3) (Rectachrome 1)	CBX8	NMGLSPPASSTSTSSTCR	1xiodoTMT6plex [C17]	Q9HC52 [126-143]	142	NaN	24.1746	25.5999
Q8IX12	Cell division cycle and apoptosis regulator protein 1 (Cell cycle and apoptosis regulatory protein 1) (CARP-1) (Death inducer with SAP domain)	CCAR1	FSLDCPSCDMMELR	2xiodoTMT6plex [C5;C8]	Q8IX12 [369-382]	373;376	4.71344	1.25048	2.47852
Q8N163	Cell cycle and apoptosis regulator protein 2 (Cell division cycle and apoptosis regulator protein 2) (DBIRD complex subunit KIAA1967) (Deleted in breast cancer gene 1 protein) (DBC-1) (DBC.1) (NET35) (p30 DBC)	CCAR2	CAQAQTGIDLSGCTK	2xiodoTMT6plex [C1;C13]	Q8N163 [387-401]	387;399	NaN	4.20593	7.24383
Q8N163	Cell cycle and apoptosis regulator protein 2 (Cell division cycle and apoptosis regulator protein 2) (DBIRD complex subunit KIAA1967) (Deleted in breast cancer gene 1 protein) (DBC-1) (DBC.1) (NET35) (p30 DBC)	CCAR2	CCMLFVDDMAEPR	2xiodoTMT6plex [C1;C2]	Q8N163 [324-336]	324;325	NaN	3.82541	3.38323
Q8N163	Cell cycle and apoptosis regulator protein 2 (Cell division cycle and apoptosis regulator protein 2) (DBIRD complex subunit KIAA1967) (Deleted in breast cancer gene 1 protein) (DBC-1) (DBC.1) (NET35) (p30 DBC)	CCAR2	VHLTPYTVDSPICDFLELQR	1xiodoTMT6plex [C13]	Q8N163 [226-245]	238	4.82084	1.27198	NaN
Q8N163	Cell cycle and apoptosis regulator protein 2 (Cell division cycle and apoptosis regulator protein 2) (DBIRD complex subunit KIAA1967) (Deleted in breast cancer gene 1 protein) (DBC-1) (DBC.1) (NET35) (p30 DBC)	CCAR2	GEASEDLCEMALDPELLLLRDDGEEEFAGAK	1xiodoTMT6plex [C8]	Q8N163 [637-667]	644	NaN	NaN	5.54398
Q8N163	Cell cycle and apoptosis regulator protein 2 (Cell division cycle and apoptosis regulator protein 2) (DBIRD complex subunit KIAA1967) (Deleted in breast cancer gene 1 protein) (DBC-1) (DBC.1) (NET35) (p30 DBC)	CCAR2	GEASEDLCEMALDPELLLLR	1xiodoTMT6plex [C8]	Q8N163 [637-656]	644	3.64873	2.54687	7.68278
Q8N163	Cell cycle and apoptosis regulator protein 2 (Cell division cycle and apoptosis regulator protein 2) (DBIRD complex subunit KIAA1967) (Deleted in breast cancer gene 1 protein) (DBC-1) (DBC.1) (NET35) (p30 DBC)	CCAR2	VVTQNICQYR	1xiodoTMT6plex [C7]	Q8N163 [748-757]	754	6.31481	NaN	3.18666
Q8IWD4	Coiled-coil domain-containing protein 117	CCDC117	REEEEDDDCPVR	1xiodoTMT6plex [C9]	Q8IWD4 [73-84]	81	3.64874	11.6104	NaN
Q96BQ5	Coiled-coil domain-containing protein 127	CCDC127	QNIYCSLFLPR	1xiodoTMT6plex [C5]	Q96BQ5 [170-180]	174	NaN	75.5214	70.9601
O60826	Coiled-coil domain-containing protein 22	CCDC22	TLGVSFVQAESECR	1xiodoTMT6plex [C13]	O60826 [357-370]	369	10.3275	10.6148	NaN
Q86WR0	Coiled-coil domain-containing protein 25	CCDC25	ANSIQGCK	1xiodoTMT6plex [C7]	Q86WR0 [77-84]	83	NaN	8.30945	NaN
Q96A33	PAT complex subunit CCDC47 (Calumin) (Coiled-coil domain-containing protein 47)	CCDC47	VCCEGMLIQLR	2xiodoTMT6plex [C2;C3]	Q96A33 [213-223]	214;215	NaN	4.18784	4.60583
Q96A33	PAT complex subunit CCDC47 (Calumin) (Coiled-coil domain-containing protein 47)	CCDC47	LNQENEHIYNLWCSGR	1xiodoTMT6plex [C13]	Q96A33 [197-212]	209	8.23178	4.99072	4.78235
Q96A33	PAT complex subunit CCDC47 (Calumin) (Coiled-coil domain-containing protein 47)	CCDC47	EMQDLSEFCSDKPK	1xiodoTMT6plex [C9]	Q96A33 [275-288]	283	NaN	NaN	NaN
Q9H6F5	Coiled-coil domain-containing protein 86 (Cytokine-induced protein with coiled-coil domain)	CCDC86	CQPKPSEEAPK	1xiodoTMT6plex [C1]	Q9H6F5 [116-126]	116	NaN	NaN	NaN
Q7Z6B0	Coiled-coil domain-containing protein 91 (GGA-binding partner) (p56 accessory protein)	CCDC91	CEELLNAQHQR	1xiodoTMT6plex [C1]	Q7Z6B0 [247-257]	247	NaN	NaN	NaN
Q7Z6B0	Coiled-coil domain-containing protein 91 (GGA-binding partner) (p56 accessory protein)	CCDC91	SLSSLELFLSCAQK	1xiodoTMT6plex [C11]	Q7Z6B0 [414-427]	424	4.34645	3.18414	NaN
Q567U6	Coiled-coil domain-containing protein 93	CCDC93	LTASSVGQIVGLCSAEIK	1xiodoTMT6plex [C13]	Q567U6 [270-287]	282	NaN	13.1462	9.39787
Q96F63	Coiled-coil domain-containing protein 97	CCDC97	LPVCSQQQGEPDLTEHEK	1xiodoTMT6plex [C4]	Q96F63 [75-92]	78	53.8844	11.7294	16.8742
Q96F63	Coiled-coil domain-containing protein 97	CCDC97	ADFYCAEVAR	1xiodoTMT6plex [C5]	Q96F63 [132-141]	136	5.60344	8.0231	6.59486
Q9BSQ5	Cerebral cavernous malformations 2 protein (Malcavernin)	CCM2	TAQDPGISPSQSLCAESSR	1xiodoTMT6plex [C14]	Q9BSQ5 [157-175]	170	NaN	NaN	NaN
P51946	Cyclin-H (MO15-associated protein) (p34) (p37)	CCNH	VLPNDPVFLEPHEEMTLCK	1xiodoTMT6plex [C18]	P51946 [40-58]	57	7.87657	NaN	NaN
P51946	Cyclin-H (MO15-associated protein) (p34) (p37)	CCNH	LLEFCSVFKPAMPR	1xiodoTMT6plex [C5]	P51946 [64-77]	68	NaN	8.61656	NaN
O75909	Cyclin-K	CCNK	YVTGACCLFLAGK	2xiodoTMT6plex [C6;C7]	O75909 [93-105]	98;99	NaN	NaN	2.98927
O60563	Cyclin-T1 (CycT1) (Cyclin-T)	CCNT1	VAHTCLHPQESLPDTR	1xiodoTMT6plex [C5]	O60563 [107-122]	111	NaN	9.35135	NaN
P51684	C-C chemokine receptor type 6 (C-C CKR-6) (CC-CKR-6) (CCR-6) (Chemokine receptor-like 3) (CKR-L3) (DRY6) (G-protein coupled receptor 29) (GPR-CY4) (GPRCY4) (LARC receptor) (CD antigen CD196)	CCR6	GIYAINFNCGMLLLTCISMDR	1xOxidation [M19];2xiodoTMT6plex [C9;C16]	P51684 [123-143]	131;138	NaN	NaN	NaN
O14618	Copper chaperone for superoxide dismutase (Superoxide dismutase copper chaperone)	CCS	QICSCDGLTIWEER	2xiodoTMT6plex [C3;C5]	O14618 [242-255]	244;246	NaN	5.52962	NaN
P78371	T-complex protein 1 subunit beta (TCP-1-beta) (CCT-beta)	CCT2	TVYGGGCSEMLMAHAVTQLANR	1xiodoTMT6plex [C7]	P78371 [406-427]	412	3.26551	4.84172	7.34314
P78371	T-complex protein 1 subunit beta (TCP-1-beta) (CCT-beta)	CCT2	SLHDALCVLAQTVK	1xiodoTMT6plex [C7]	P78371 [389-402]	395	NaN	1.08265	NaN
P78371	T-complex protein 1 subunit beta (TCP-1-beta) (CCT-beta)	CCT2	LIHFSGVALGEACTIVLR	1xiodoTMT6plex [C13]	P78371 [359-376]	371	3.90898	NaN	NaN
P78371	T-complex protein 1 subunit beta (TCP-1-beta) (CCT-beta)	CCT2	HGINCFINR	1xiodoTMT6plex [C5]	P78371 [285-293]	289	1.29971	3.15032	NaN
P78371	T-complex protein 1 subunit beta (TCP-1-beta) (CCT-beta)	CCT2	VPDHHPC	1xiodoTMT6plex [C7]	P78371 [529-535]	535	NaN	19.6578	NaN
P78371	T-complex protein 1 subunit beta (TCP-1-beta) (CCT-beta)	CCT2	RVPDHHPC	1xiodoTMT6plex [C8]	P78371 [528-535]	535	NaN	11.9243	NaN
P49368	T-complex protein 1 subunit gamma (TCP-1-gamma) (CCT-gamma) (hTRiC5)	CCT3	TLIQNCGASTIR	1xiodoTMT6plex [C6]	P49368 [450-461]	455	1.79783	2.65633	1.65409
P49368	T-complex protein 1 subunit gamma (TCP-1-gamma) (CCT-gamma) (hTRiC5)	CCT3	NLQDAMQVCR	1xiodoTMT6plex [C9]	P49368 [390-399]	398	2.47487	3.90781	2.95483
P49368	T-complex protein 1 subunit gamma (TCP-1-gamma) (CCT-gamma) (hTRiC5)	CCT3	KIGDEYFTFITDCKDPK	1xiodoTMT6plex [C13]	P49368 [354-370]	366	3.52145	NaN	NaN
P49368	T-complex protein 1 subunit gamma (TCP-1-gamma) (CCT-gamma) (hTRiC5)	CCT3	IPGGIIEDSCVLR	1xiodoTMT6plex [C10]	P49368 [204-216]	213	NaN	NaN	NaN
P49368	T-complex protein 1 subunit gamma (TCP-1-gamma) (CCT-gamma) (hTRiC5)	CCT3	KIGDEYFTFITDCK	1xiodoTMT6plex [C13]	P49368 [354-367]	366	2.47618	5.59242	7.26794
P49368	T-complex protein 1 subunit gamma (TCP-1-gamma) (CCT-gamma) (hTRiC5)	CCT3	WSSLACNIALDAVK	1xiodoTMT6plex [C6]	P49368 [168-181]	173	NaN	NaN	1.8138
P49368	T-complex protein 1 subunit gamma (TCP-1-gamma) (CCT-gamma) (hTRiC5)	CCT3	TCLGPK	1xiodoTMT6plex [C2]	P49368 [39-44]	40	5.48709	11.9419	5.57959
P50991	T-complex protein 1 subunit delta (TCP-1-delta) (CCT-delta) (Stimulator of TAR RNA-binding)	CCT4	TLSGMESYCVR	1xiodoTMT6plex [C9]	P50991 [442-452]	450	9.35123	3.09178	6.03771
P50991	T-complex protein 1 subunit delta (TCP-1-delta) (CCT-delta) (Stimulator of TAR RNA-binding)	CCT4	IGLIQFCLSAPK	1xiodoTMT6plex [C7]	P50991 [246-257]	252	NaN	2.9795	1.33766
P50991	T-complex protein 1 subunit delta (TCP-1-delta) (CCT-delta) (Stimulator of TAR RNA-binding)	CCT4	LGGTIDDCELVEGLVLTQK	1xiodoTMT6plex [C8]	P50991 [214-232]	221	3.74134	2.38297	NaN
P50991	T-complex protein 1 subunit delta (TCP-1-delta) (CCT-delta) (Stimulator of TAR RNA-binding)	CCT4	AQDIEAGDGTTSVVIIAGSLLDSCTK	1xiodoTMT6plex [C24]	P50991 [97-122]	120	NaN	2.03791	6.63344
P50991	T-complex protein 1 subunit delta (TCP-1-delta) (CCT-delta) (Stimulator of TAR RNA-binding)	CCT4	ITGCASPGK	1xiodoTMT6plex [C4]	P50991 [376-384]	379	3.36148	NaN	3.85988
P50991	T-complex protein 1 subunit delta (TCP-1-delta) (CCT-delta) (Stimulator of TAR RNA-binding)	CCT4	KTGCNVLLIQK	1xiodoTMT6plex [C4]	P50991 [292-302]	295	12.8128	16.6975	NaN
P50991	T-complex protein 1 subunit delta (TCP-1-delta) (CCT-delta) (Stimulator of TAR RNA-binding)	CCT4	TGCNVLLIQK	1xiodoTMT6plex [C3]	P50991 [293-302]	295	5.12721	NaN	NaN
P50991	T-complex protein 1 subunit delta (TCP-1-delta) (CCT-delta) (Stimulator of TAR RNA-binding)	CCT4	SIHDALCVIR	1xiodoTMT6plex [C7]	P50991 [404-413];P48643 [401-410]	410	3.59002	4.81906	1.22313
P50991	T-complex protein 1 subunit delta (TCP-1-delta) (CCT-delta) (Stimulator of TAR RNA-binding)	CCT4	DIEREDIEFICK	1xiodoTMT6plex [C11]	P50991 [327-338]	337	NaN	NaN	1.58001
P50991	T-complex protein 1 subunit delta (TCP-1-delta) (CCT-delta) (Stimulator of TAR RNA-binding)	CCT4	KLGGTIDDCELVEGLVLTQK	1xiodoTMT6plex [C9]	P50991 [213-232]	221	NaN	NaN	NaN
P50991	T-complex protein 1 subunit delta (TCP-1-delta) (CCT-delta) (Stimulator of TAR RNA-binding)	CCT4	EDIEFICK	1xiodoTMT6plex [C7]	P50991 [331-338]	337	1.52008	1.69081	1.03897
P48643	T-complex protein 1 subunit epsilon (TCP-1-epsilon) (CCT-epsilon)	CCT5	IAILTCPFEPPKPK	1xiodoTMT6plex [C6]	P48643 [248-261]	253	2.09177	3.51262	NaN
P48643	T-complex protein 1 subunit epsilon (TCP-1-epsilon) (CCT-epsilon)	CCT5	VVYGGGAAEISCALAVSQEADKCPTLEQYAMR	2xiodoTMT6plex [C12;C23]	P48643 [418-449]	429;440	2.62727	NaN	NaN
P48643	T-complex protein 1 subunit epsilon (TCP-1-epsilon) (CCT-epsilon)	CCT5	ETGANLAICQWGFDDEANHLLLQNNLPAVR	1xiodoTMT6plex [C9]	P48643 [294-323]	302	NaN	0.881552	NaN
P48643	T-complex protein 1 subunit epsilon (TCP-1-epsilon) (CCT-epsilon)	CCT5	CPTLEQYAMR	1xiodoTMT6plex [C1]	P48643 [440-449]	440	NaN	NaN	16.2683
P48643	T-complex protein 1 subunit epsilon (TCP-1-epsilon) (CCT-epsilon)	CCT5	VVYGGGAAEISCALAVSQEADK	1xiodoTMT6plex [C12]	P48643 [418-439]	429	NaN	NaN	3.11477
P48643	T-complex protein 1 subunit epsilon (TCP-1-epsilon) (CCT-epsilon)	CCT5	MLVIEQCK	1xiodoTMT6plex [C7]	P48643 [371-378]	377	13.8405	12.6582	2.8263
P48643	T-complex protein 1 subunit epsilon (TCP-1-epsilon) (CCT-epsilon)	CCT5	EMNPALGIDCLHK	1xiodoTMT6plex [C10]	P48643 [484-496]	493	1.39759	2.10278	2.39938
P40227	T-complex protein 1 subunit zeta (TCP-1-zeta) (Acute morphine dependence-related protein 2) (CCT-zeta-1) (HTR3) (Tcp20)	CCT6A	VCGDSDKGFVVINQK	1xiodoTMT6plex [C2]	P40227 [281-295]	282	22.9233	2.95736	16.114
P40227	T-complex protein 1 subunit zeta (TCP-1-zeta) (Acute morphine dependence-related protein 2) (CCT-zeta-1) (HTR3) (Tcp20)	CCT6A	VEDAYILTCNVSLEYEK	1xiodoTMT6plex [C9]	P40227 [225-241]	233	NaN	NaN	NaN
P40227	T-complex protein 1 subunit zeta (TCP-1-zeta) (Acute morphine dependence-related protein 2) (CCT-zeta-1) (HTR3) (Tcp20)	CCT6A	NAIDDGCVVPGAGAVEVAMAEALIK	1xiodoTMT6plex [C7]	P40227 [400-424]	406	NaN	NaN	NaN
Q99832	T-complex protein 1 subunit eta (TCP-1-eta) (CCT-eta) (HIV-1 Nef-interacting protein) [Cleaved into: T-complex protein 1 subunit eta, N-terminally processed]	CCT7	CAMTALSSK	1xiodoTMT6plex [C1]	Q99832 [158-166]	158	NaN	14.2598	3.23411
Q99832	T-complex protein 1 subunit eta (TCP-1-eta) (CCT-eta) (HIV-1 Nef-interacting protein) [Cleaved into: T-complex protein 1 subunit eta, N-terminally processed]	CCT7	CQVFEETQIGGER	1xiodoTMT6plex [C1]	Q99832 [345-357]	345	NaN	4.50562	NaN
Q99832	T-complex protein 1 subunit eta (TCP-1-eta) (CCT-eta) (HIV-1 Nef-interacting protein) [Cleaved into: T-complex protein 1 subunit eta, N-terminally processed]	CCT7	TMMACGGSIQTSVNALSADVLGR	1xiodoTMT6plex [C5]	Q99832 [322-344]	326	2.31477	NaN	NaN
Q99832	T-complex protein 1 subunit eta (TCP-1-eta) (CCT-eta) (HIV-1 Nef-interacting protein) [Cleaved into: T-complex protein 1 subunit eta, N-terminally processed]	CCT7	TMMACGGSIQTSVNALSADVLGR	1xiodoTMT6plex [C5];1xOxidation [M2]	Q99832 [322-344]	326	NaN	NaN	NaN
Q99832	T-complex protein 1 subunit eta (TCP-1-eta) (CCT-eta) (HIV-1 Nef-interacting protein) [Cleaved into: T-complex protein 1 subunit eta, N-terminally processed]	CCT7	LPIGDVATQYFADRDMFCAGR	1xiodoTMT6plex [C18]	Q99832 [293-313]	310	3.04009	4.45962	NaN
Q99832	T-complex protein 1 subunit eta (TCP-1-eta) (CCT-eta) (HIV-1 Nef-interacting protein) [Cleaved into: T-complex protein 1 subunit eta, N-terminally processed]	CCT7	EGTDSSQGIPQLVSNISACQVIAEAVR	1xiodoTMT6plex [C19]	Q99832 [11-37]	29	2.21785	1.22161	NaN
Q99832	T-complex protein 1 subunit eta (TCP-1-eta) (CCT-eta) (HIV-1 Nef-interacting protein) [Cleaved into: T-complex protein 1 subunit eta, N-terminally processed]	CCT7	INALTAASEAACLIVSVDETIKNPR	1xiodoTMT6plex [C12]	Q99832 [500-524]	511	NaN	2.63367	NaN
Q99832	T-complex protein 1 subunit eta (TCP-1-eta) (CCT-eta) (HIV-1 Nef-interacting protein) [Cleaved into: T-complex protein 1 subunit eta, N-terminally processed]	CCT7	INALTAASEAACLIVSVDETIK	1xiodoTMT6plex [C12]	Q99832 [500-521]	511	1.86388	2.59383	1.08944
Q99832	T-complex protein 1 subunit eta (TCP-1-eta) (CCT-eta) (HIV-1 Nef-interacting protein) [Cleaved into: T-complex protein 1 subunit eta, N-terminally processed]	CCT7	QLCDNAGFDATNILNK	1xiodoTMT6plex [C3]	Q99832 [448-463]	450	4.00702	NaN	NaN
Q99832	T-complex protein 1 subunit eta (TCP-1-eta) (CCT-eta) (HIV-1 Nef-interacting protein) [Cleaved into: T-complex protein 1 subunit eta, N-terminally processed]	CCT7	YNFFTGCPK	1xiodoTMT6plex [C7]	Q99832 [358-366]	364	2.83009	5.85567	4.48494
Q99832	T-complex protein 1 subunit eta (TCP-1-eta) (CCT-eta) (HIV-1 Nef-interacting protein) [Cleaved into: T-complex protein 1 subunit eta, N-terminally processed]	CCT7	TCTFILR	1xiodoTMT6plex [C2]	Q99832 [369-375]	370	6.64215	11.3606	NaN
P50990	T-complex protein 1 subunit theta (TCP-1-theta) (CCT-theta) (Chaperonin containing T-complex polypeptide 1 subunit 8) (Renal carcinoma antigen NY-REN-15)	CCT8	AHEILPNLVCCSAK	2xiodoTMT6plex [C10;C11]	P50990 [139-152]	148;149	3.10762	4.62588	2.5253
P50990	T-complex protein 1 subunit theta (TCP-1-theta) (CCT-theta) (Chaperonin containing T-complex polypeptide 1 subunit 8) (Renal carcinoma antigen NY-REN-15)	CCT8	QITSYGETCPGLEQYAIKK	1xiodoTMT6plex [C9]	P50990 [422-440]	430	NaN	22.7734	14.1074
P50990	T-complex protein 1 subunit theta (TCP-1-theta) (CCT-theta) (Chaperonin containing T-complex polypeptide 1 subunit 8) (Renal carcinoma antigen NY-REN-15)	CCT8	QITSYGETCPGLEQYAIK	1xiodoTMT6plex [C9]	P50990 [422-439]	430	NaN	3.59156	6.26635
P50990	T-complex protein 1 subunit theta (TCP-1-theta) (CCT-theta) (Chaperonin containing T-complex polypeptide 1 subunit 8) (Renal carcinoma antigen NY-REN-15)	CCT8	IAVYSCPFDGMITETK	1xiodoTMT6plex [C6]	P50990 [239-254]	244	1.63072	NaN	NaN
P50990	T-complex protein 1 subunit theta (TCP-1-theta) (CCT-theta) (Chaperonin containing T-complex polypeptide 1 subunit 8) (Renal carcinoma antigen NY-REN-15)	CCT8	LIAQACVSIFPDSGHFNVDNIR	1xiodoTMT6plex [C6]	P50990 [182-203]	187	6.77051	4.97222	11.0095
P50990	T-complex protein 1 subunit theta (TCP-1-theta) (CCT-theta) (Chaperonin containing T-complex polypeptide 1 subunit 8) (Renal carcinoma antigen NY-REN-15)	CCT8	IGLSVSEVIEGYEIACR	1xiodoTMT6plex [C16]	P50990 [121-137]	136	2.54749	2.66484	NaN
P50990	T-complex protein 1 subunit theta (TCP-1-theta) (CCT-theta) (Chaperonin containing T-complex polypeptide 1 subunit 8) (Renal carcinoma antigen NY-REN-15)	CCT8	KAHEILPNLVCCSAK	2xiodoTMT6plex [C11;C12]	P50990 [138-152]	148;149	2.24121	NaN	NaN
Q6YHK3	CD109 antigen (150 kDa TGF-beta-1-binding protein) (C3 and PZP-like alpha-2-macroglobulin domain-containing protein 7) (Platelet-specific Gov antigen) (p180) (r150) (CD antigen CD109)	CD109	CFLEADPYIDIDQNVLHR	1xiodoTMT6plex [C1]	Q6YHK3 [995-1012]	995	NaN	NaN	NaN
P48509	CD151 antigen (GP27) (Membrane glycoprotein SFA-1) (Platelet-endothelial tetraspan antigen 3) (PETA-3) (Tetraspanin-24) (Tspan-24) (CD antigen CD151)	CD151	VVPDSCCK	2xiodoTMT6plex [C6;C7]	P48509 [179-186]	184;185	77.7521	NaN	NaN
Q99467	CD180 antigen (Lymphocyte antigen 64) (Radioprotective 105 kDa protein) (CD antigen CD180)	CD180	FSDISSTTFQCFTQLQELDLTATHLK	1xiodoTMT6plex [C11]	Q99467 [286-311]	296	NaN	NaN	NaN
P41217	OX-2 membrane glycoprotein (CD antigen CD200)	CD200	CSLQNAQEALIVTWQK	1xiodoTMT6plex [C1]	P41217 [51-66]	51	69.6155	NaN	NaN
O95400	CD2 antigen cytoplasmic tail-binding protein 2 (CD2 cytoplasmic domain-binding protein 2) (CD2 tail-binding protein 2) (U5 snRNP 52K protein) (U5-52K)	CD2BP2	GLGCQTLGPHNPTPPPSLDMFAEELAEEELETPTPTQR	1xiodoTMT6plex [C4]	O95400 [231-268]	234	NaN	11.1491	NaN
Q9UGN4	CMRF35-like molecule 8 (CLM-8) (CD300 antigen-like family member A) (CMRF-35-H9) (CMRF35-H9) (CMRF35-H) (IRC1/IRC2) (Immunoglobulin superfamily member 12) (IgSF12) (Inhibitory receptor protein 60) (IRp60) (NK inhibitory receptor) (CD antigen CD300a)	CD300A	TVAGPVGGSLSVQCPYEK	1xiodoTMT6plex [C14]	Q9UGN4 [23-40]	36	81.253	NaN	67.4454
Q8IX05	CD302 antigen (C-type lectin BIMLEC) (C-type lectin domain family 13 member A) (DEC205-associated C-type lectin 1) (Type I transmembrane C-type lectin receptor DCL-1) (CD antigen CD302)	CD302	GNCEVSSVEGTLCK	2xiodoTMT6plex [C3;C13]	Q8IX05 [141-154]	143;153	76.3269	81.1195	NaN
Q8IX05	CD302 antigen (C-type lectin BIMLEC) (C-type lectin domain family 13 member A) (DEC205-associated C-type lectin 1) (Type I transmembrane C-type lectin receptor DCL-1) (CD antigen CD302)	CD302	WTDQDDDEDLVDTCAFLHIK	1xiodoTMT6plex [C14]	Q8IX05 [115-134]	128	57.1134	64.861	NaN
P28906	Hematopoietic progenitor cell antigen CD34 (CD antigen CD34)	CD34	TSSCAEFK	1xiodoTMT6plex [C4]	P28906 [196-203]	199	95.4842	NaN	77.8713
P16671	Platelet glycoprotein 4 (Fatty acid translocase) (FAT) (Glycoprotein IIIb) (GPIIIB) (Leukocyte differentiation antigen CD36) (PAS IV) (PAS-4) (Platelet collagen receptor) (Platelet glycoprotein IV) (GPIV) (Thrombospondin receptor) (CD antigen CD36)	CD36	AFASPVENPDNYCFCTEK	2xiodoTMT6plex [C13;C15]	P16671 [299-316]	311;313	92.8986	NaN	25.1021
P16671	Platelet glycoprotein 4 (Fatty acid translocase) (FAT) (Glycoprotein IIIb) (GPIIIB) (Leukocyte differentiation antigen CD36) (PAS IV) (PAS-4) (Platelet collagen receptor) (Platelet glycoprotein IV) (GPIV) (Thrombospondin receptor) (CD antigen CD36)	CD36	SQVLQFFSSDICR	1xiodoTMT6plex [C12]	P16671 [261-273]	272	89.8281	NaN	NaN
P11049	Leukocyte antigen CD37 (Tetraspanin-26) (Tspan-26) (CD antigen CD37)	CD37	HSADICAVPAESHIYR	1xiodoTMT6plex [C6]	P11049 [212-227]	217	52.4461	55.2203	38.5251
P28907	ADP-ribosyl cyclase/cyclic ADP-ribose hydrolase 1 (EC 3.2.2.-) (EC 3.2.2.6) (2'-phospho-ADP-ribosyl cyclase) (2'-phospho-ADP-ribosyl cyclase/2'-phospho-cyclic-ADP-ribose transferase) (EC 2.4.99.20) (2'-phospho-cyclic-ADP-ribose transferase) (ADP-ribosyl cyclase 1) (ADPRC 1) (Cyclic ADP-ribose hydrolase 1) (cADPR hydrolase 1) (T10) (CD antigen CD38)	CD38	INYQSCPDWR	1xiodoTMT6plex [C6]	P28907 [168-177]	173	78.7979	75.0067	NaN
P28907	ADP-ribosyl cyclase/cyclic ADP-ribose hydrolase 1 (EC 3.2.2.-) (EC 3.2.2.6) (2'-phospho-ADP-ribosyl cyclase) (2'-phospho-ADP-ribosyl cyclase/2'-phospho-cyclic-ADP-ribose transferase) (EC 2.4.99.20) (2'-phospho-cyclic-ADP-ribose transferase) (ADP-ribosyl cyclase 1) (ADPRC 1) (Cyclic ADP-ribose hydrolase 1) (cADPR hydrolase 1) (T10) (CD antigen CD38)	CD38	HVDCQSVWDAFK	1xiodoTMT6plex [C4]	P28907 [79-90]	82	58.03	76.8648	NaN
P28907	ADP-ribosyl cyclase/cyclic ADP-ribose hydrolase 1 (EC 3.2.2.-) (EC 3.2.2.6) (2'-phospho-ADP-ribosyl cyclase) (2'-phospho-ADP-ribosyl cyclase/2'-phospho-cyclic-ADP-ribose transferase) (EC 2.4.99.20) (2'-phospho-cyclic-ADP-ribose transferase) (ADP-ribosyl cyclase 1) (ADPRC 1) (Cyclic ADP-ribose hydrolase 1) (cADPR hydrolase 1) (T10) (CD antigen CD38)	CD38	NPEDSSCTSEI	1xiodoTMT6plex [C7]	P28907 [290-300]	296	91.9295	94.2561	79.4714
P28907	ADP-ribosyl cyclase/cyclic ADP-ribose hydrolase 1 (EC 3.2.2.-) (EC 3.2.2.6) (2'-phospho-ADP-ribosyl cyclase) (2'-phospho-ADP-ribosyl cyclase/2'-phospho-cyclic-ADP-ribose transferase) (EC 2.4.99.20) (2'-phospho-cyclic-ADP-ribose transferase) (ADP-ribosyl cyclase 1) (ADPRC 1) (Cyclic ADP-ribose hydrolase 1) (cADPR hydrolase 1) (T10) (CD antigen CD38)	CD38	LGTQTVPCNK	1xiodoTMT6plex [C8]	P28907 [112-121]	119	NaN	72.9891	NaN
P28907	ADP-ribosyl cyclase/cyclic ADP-ribose hydrolase 1 (EC 3.2.2.-) (EC 3.2.2.6) (2'-phospho-ADP-ribosyl cyclase) (2'-phospho-ADP-ribosyl cyclase/2'-phospho-cyclic-ADP-ribose transferase) (EC 2.4.99.20) (2'-phospho-cyclic-ADP-ribose transferase) (ADP-ribosyl cyclase 1) (ADPRC 1) (Cyclic ADP-ribose hydrolase 1) (cADPR hydrolase 1) (T10) (CD antigen CD38)	CD38	DLCQDPTIK	1xiodoTMT6plex [C3]	P28907 [252-260]	254	NaN	NaN	NaN
P28907	ADP-ribosyl cyclase/cyclic ADP-ribose hydrolase 1 (EC 3.2.2.-) (EC 3.2.2.6) (2'-phospho-ADP-ribosyl cyclase) (2'-phospho-ADP-ribosyl cyclase/2'-phospho-cyclic-ADP-ribose transferase) (EC 2.4.99.20) (2'-phospho-cyclic-ADP-ribose transferase) (ADP-ribosyl cyclase 1) (ADPRC 1) (Cyclic ADP-ribose hydrolase 1) (cADPR hydrolase 1) (T10) (CD antigen CD38)	CD38	NIQFSCK	1xiodoTMT6plex [C6]	P28907 [270-276]	275	NaN	68.3384	NaN
P16070	CD44 antigen (CDw44) (Epican) (Extracellular matrix receptor III) (ECMR-III) (GP90 lymphocyte homing/adhesion receptor) (HUTCH-I) (Heparan sulfate proteoglycan) (Hermes antigen) (Hyaluronate receptor) (Phagocytic glycoprotein 1) (PGP-1) (Phagocytic glycoprotein I) (PGP-I) (CD antigen CD44)	CD44	ALSIGFETCR	1xiodoTMT6plex [C9]	P16070 [69-78]	77	95.6945	96.0983	NaN
P16070	CD44 antigen (CDw44) (Epican) (Extracellular matrix receptor III) (ECMR-III) (GP90 lymphocyte homing/adhesion receptor) (HUTCH-I) (Heparan sulfate proteoglycan) (Hermes antigen) (Hyaluronate receptor) (Phagocytic glycoprotein 1) (PGP-1) (Phagocytic glycoprotein I) (PGP-I) (CD antigen CD44)	CD44	TEAADLCK	1xiodoTMT6plex [C7]	P16070 [47-54]	53	93.3543	NaN	65.6684
P09326	CD48 antigen (B-lymphocyte activation marker BLAST-1) (BCM1 surface antigen) (Leukocyte antigen MEM-102) (SLAM family member 2) (SLAMF2) (Signaling lymphocytic activation molecule 2) (TCT.1) (CD antigen CD48)	CD48	CYTCQVSNSVSSK	2xiodoTMT6plex [C1;C4]	P09326 [193-205]	193;196	NaN	NaN	NaN
P08174	Complement decay-accelerating factor (CD antigen CD55)	CD55	WSTAVEFCK	1xiodoTMT6plex [C8]	P08174 [151-159]	158	NaN	68.6403	NaN
P13987	CD59 glycoprotein (1F5 antigen) (20 kDa homologous restriction factor) (HRF-20) (HRF20) (MAC-inhibitory protein) (MAC-IP) (MEM43 antigen) (Membrane attack complex inhibition factor) (MACIF) (Membrane inhibitor of reactive lysis) (MIRL) (Protectin) (CD antigen CD59)	CD59	FEHCNFNDVTTR	1xiodoTMT6plex [C4]	P13987 [67-78]	70	43.0993	NaN	NaN
P13987	CD59 glycoprotein (1F5 antigen) (20 kDa homologous restriction factor) (HRF-20) (HRF20) (MAC-inhibitory protein) (MAC-IP) (MEM43 antigen) (Membrane attack complex inhibition factor) (MACIF) (Membrane inhibitor of reactive lysis) (MIRL) (Protectin) (CD antigen CD59)	CD59	LRENELTYYCCK	2xiodoTMT6plex [C10;C11]	P13987 [79-90]	88;89	NaN	92.5992	NaN
P13987	CD59 glycoprotein (1F5 antigen) (20 kDa homologous restriction factor) (HRF-20) (HRF20) (MAC-inhibitory protein) (MAC-IP) (MEM43 antigen) (Membrane attack complex inhibition factor) (MACIF) (Membrane inhibitor of reactive lysis) (MIRL) (Protectin) (CD antigen CD59)	CD59	ENELTYYCCK	2xiodoTMT6plex [C8;C9]	P13987 [81-90]	88;89	NaN	75.0334	NaN
Q07108	Early activation antigen CD69 (Activation inducer molecule) (AIM) (BL-AC/P26) (C-type lectin domain family 2 member C) (EA1) (Early T-cell activation antigen p60) (GP32/28) (Leukocyte surface antigen Leu-23) (MLR-3) (CD antigen CD69)	CD69	NTEVSSMECEK	1xiodoTMT6plex [C9]	Q07108 [178-188]	186	71.8891	NaN	NaN
P09564	T-cell antigen CD7 (GP40) (T-cell leukemia antigen) (T-cell surface antigen Leu-9) (TP41) (CD antigen CD7)	CD7	CNTLSSPNQYQ	1xiodoTMT6plex [C1]	P09564 [230-240]	230	15.8818	NaN	26.884
P04233	HLA class II histocompatibility antigen gamma chain (HLA-DR antigens-associated invariant chain) (Ia antigen-associated invariant chain) (Ii) (CD antigen CD74) [Cleaved into: Class-II-associated invariant chain peptide (CLIP)]	CD74	CQEEVSHIPAVHPGSFRPK	1xiodoTMT6plex [C1]	P04233 [213-231]	213	NaN	NaN	NaN
P01732	T-cell surface glycoprotein CD8 alpha chain (T-lymphocyte differentiation antigen T8/Leu-2) (CD antigen CD8a)	CD8A	CQVLLSNPTSGCSWLFQPR	2xiodoTMT6plex [C1;C12]	P01732 [43-61]	43;54	30.2857	NaN	NaN
Q9NPY3	Complement component C1q receptor (C1q/MBL/SPA receptor) (C1qR) (C1qR(p)) (C1qRp) (CDw93) (Complement component 1 q subcomponent receptor 1) (Matrix-remodeling-associated protein 4) (CD antigen CD93)	CD93	EKAPDVFDWGSSGPLCVSPK	1xiodoTMT6plex [C16]	Q9NPY3 [242-261]	257	NaN	NaN	NaN
P40200	T-cell surface protein tactile (Cell surface antigen CD96) (T cell-activated increased late expression protein) (CD antigen CD96)	CD96	YECMLVLYPEGIQTK	1xiodoTMT6plex [C3]	P40200 [116-130]	118	19.6415	NaN	NaN
P40200	T-cell surface protein tactile (Cell surface antigen CD96) (T cell-activated increased late expression protein) (CD antigen CD96)	CD96	YTCIQEPNESDLPYHEMETL	1xiodoTMT6plex [C3]	P40200 [566-585]	568	8.5843	NaN	NaN
P32320	Cytidine deaminase (EC 3.5.4.5) (Cytidine aminohydrolase)	CDA	GCNIENACYPLGICAER	3xiodoTMT6plex [C2;C14];C8	P32320 [52-68]	53;59;66	NaN	3.98325	NaN
P32320	Cytidine deaminase (EC 3.5.4.5) (Cytidine aminohydrolase)	CDA	AIAIASDMQDDFISPCGACR	2xiodoTMT6plex [C16;C19]	P32320 [84-103]	99;102	NaN	3.87429	NaN
O75794	Cell division cycle protein 123 homolog (Protein D123) (HT-1080) (PZ32)	CDC123	WCELIPGAEFR	1xiodoTMT6plex [C2]	O75794 [169-179]	170	6.69638	NaN	NaN
Q13042	Cell division cycle protein 16 homolog (Anaphase-promoting complex subunit 6) (APC6) (CDC16 homolog) (CDC16Hs) (Cyclosome subunit 6)	CDC16	LCNEEQELLR	1xiodoTMT6plex [C2]	Q13042 [193-202]	194	11.203	NaN	NaN
Q13042	Cell division cycle protein 16 homolog (Anaphase-promoting complex subunit 6) (APC6) (CDC16 homolog) (CDC16Hs) (Cyclosome subunit 6)	CDC16	CHYAAK	1xiodoTMT6plex [C1]	Q13042 [79-84]	79	5.91048	15.7783	NaN
P30260	Cell division cycle protein 27 homolog (Anaphase-promoting complex subunit 3) (APC3) (CDC27 homolog) (CDC27Hs) (H-NUC)	CDC27	ALDINPQSSVLLCHIGVVQHALK	1xiodoTMT6plex [C13]	P30260 [661-683]	673	NaN	8.88761	NaN
P30260	Cell division cycle protein 27 homolog (Anaphase-promoting complex subunit 3) (APC3) (CDC27 homolog) (CDC27Hs) (H-NUC)	CDC27	GHSCTTPQCK	2xiodoTMT6plex [C4;C9]	P30260 [63-72]	66;71	NaN	3.85368	NaN
Q16543	Hsp90 co-chaperone Cdc37 (Hsp90 chaperone protein kinase-targeting subunit) (p50Cdc37) [Cleaved into: Hsp90 co-chaperone Cdc37, N-terminally processed]	CDC37	CIDSGLWVPNSK	1xiodoTMT6plex [C1]	Q16543 [336-347]	336	16.4489	14.8292	NaN
O60508	Pre-mRNA-processing factor 17 (Cell division cycle 40 homolog) (EH-binding protein 3) (Ehb3) (PRP17 homolog) (hPRP17)	CDC40	CPLPAADSLMHLTK	1xiodoTMT6plex [C1]	O60508 [29-42]	29	9.25671	7.67644	4.91644
O60508	Pre-mRNA-processing factor 17 (Cell division cycle 40 homolog) (EH-binding protein 3) (Ehb3) (PRP17 homolog) (hPRP17)	CDC40	LWDTETGQCISR	1xiodoTMT6plex [C9]	O60508 [358-369]	366	NaN	14.617	NaN
P60953	Cell division control protein 42 homolog (EC 3.6.5.2) (G25K GTP-binding protein)	CDC42	CVVVGDGAVGK	1xiodoTMT6plex [C1]	P60953 [6-16];P60763 [6-16];P84095 [6-16];P15153 [6-16];P63000 [6-16]	6	3.41121	4.12357	4.12785
P60953	Cell division control protein 42 homolog (EC 3.6.5.2) (G25K GTP-binding protein)	CDC42	TCLLISYTTNK	1xiodoTMT6plex [C2]	P60953 [17-27]	18	NaN	6.60699	11.7214
P60953	Cell division control protein 42 homolog (EC 3.6.5.2) (G25K GTP-binding protein)	CDC42	LRPLSYPQTDVFLVCFSVVSPSSFENVK	1xiodoTMT6plex [C15]	P60953 [67-94]	81	NaN	3.73428	NaN
P60953	Cell division control protein 42 homolog (EC 3.6.5.2) (G25K GTP-binding protein)	CDC42	WVPEITHHCPK	1xiodoTMT6plex [C9]	P60953 [97-107]	105	4.17202	0.532913	3.55461
P60953	Cell division control protein 42 homolog (EC 3.6.5.2) (G25K GTP-binding protein)	CDC42	YVECSALTQK	1xiodoTMT6plex [C4]	P60953 [154-163]	157	4.3453	NaN	3.54839
Q6DT37	Serine/threonine-protein kinase MRCK gamma (EC 2.7.11.1) (CDC42-binding protein kinase gamma) (DMPK-like gamma) (Myotonic dystrophy kinase-related CDC42-binding kinase gamma) (MRCK gamma) (MRCKG) (Myotonic dystrophy protein kinase-like gamma) (Myotonic dystrophy protein kinase-like alpha)	CDC42BPG	GEAGGCPGLDGLLDLLLALHHELSSGPLR	1xiodoTMT6plex [C6]	Q6DT37 [14-42]	19	NaN	NaN	NaN
Q99459	Cell division cycle 5-like protein (Cdc5-like protein) (Pombe cdc5-related protein)	CDC5L	TAAQCLEHYEFLLDK	1xiodoTMT6plex [C5]	Q99459 [92-106]	96	NaN	NaN	NaN
Q6P1J9	Parafibromin (Cell division cycle protein 73 homolog) (Hyperparathyroidism 2 protein)	CDC73	IEDEECVR	1xiodoTMT6plex [C6]	Q6P1J9 [140-147]	145	NaN	NaN	8.73668
P21127	Cyclin-dependent kinase 11B (EC 2.7.11.22) (Cell division cycle 2-like protein kinase 1) (CLK-1) (Cell division protein kinase 11B) (Galactosyltransferase-associated protein kinase p58/GTA) (PITSLRE serine/threonine-protein kinase CDC2L1) (p58 CLK-1)	CDK11B	SVEEFQCLNR	1xiodoTMT6plex [C7]	P21127 [434-443]	440	25.2888	7.85136	NaN
Q9NYV4	Cyclin-dependent kinase 12 (EC 2.7.11.22) (EC 2.7.11.23) (Cdc2-related kinase, arginine/serine-rich) (CrkRS) (Cell division cycle 2-related protein kinase 7) (CDC2-related protein kinase 7) (Cell division protein kinase 12) (hCDK12)	CDK12	CTAEQTLQSDFLK	1xiodoTMT6plex [C1]	Q9NYV4 [1009-1021]	1009	13.3495	NaN	NaN
Q9NYV4	Cyclin-dependent kinase 12 (EC 2.7.11.22) (EC 2.7.11.23) (Cdc2-related kinase, arginine/serine-rich) (CrkRS) (Cell division cycle 2-related protein kinase 7) (CDC2-related protein kinase 7) (Cell division protein kinase 12) (hCDK12)	CDK12	CSNILLNNSGQIK	1xiodoTMT6plex [C1]	Q9NYV4 [862-874]	862	NaN	NaN	6.18751
Q14004	Cyclin-dependent kinase 13 (EC 2.7.11.22) (EC 2.7.11.23) (CDC2-related protein kinase 5) (Cell division cycle 2-like protein kinase 5) (Cell division protein kinase 13) (hCDK13) (Cholinesterase-related cell division controller)	CDK13	ICGSPCPAVWPDVIKLPYFNTMKPK	2xiodoTMT6plex [C2;C6]	Q14004 [929-953];Q9NYV4 [951-975]	930;934	NaN	13.3537	NaN
O14519	Cyclin-dependent kinase 2-associated protein 1 (CDK2-associated protein 1) (Deleted in oral cancer 1) (DOC-1) (Putative oral cancer suppressor)	CDK2AP1	ECLAETER	1xiodoTMT6plex [C2]	O14519 [104-111]	105	2.25511	NaN	NaN
Q00535	Cyclin-dependent kinase 5 (EC 2.7.11.1) (Cell division protein kinase 5) (Cyclin-dependent-like kinase 5) (Serine/threonine-protein kinase PSSALRE) (Tau protein kinase II catalytic subunit) (TPKII catalytic subunit)	CDK5	ISAEEALQHPYFSDFCPP	1xiodoTMT6plex [C16]	Q00535 [275-292]	290	7.05091	6.35029	NaN
Q96JB5	CDK5 regulatory subunit-associated protein 3 (CDK5 activator-binding protein C53) (LXXLL/leucine-zipper-containing ARF-binding protein) (Protein HSF-27)	CDK5RAP3	CQQLQQEYSR	1xiodoTMT6plex [C1]	Q96JB5 [136-145]	136	8.49546	5.45132	NaN
Q96JB5	CDK5 regulatory subunit-associated protein 3 (CDK5 activator-binding protein C53) (LXXLL/leucine-zipper-containing ARF-binding protein) (Protein HSF-27)	CDK5RAP3	KEEECQAGAAEMR	1xiodoTMT6plex [C5]	Q96JB5 [146-158]	150	3.04821	4.63828	NaN
Q96JB5	CDK5 regulatory subunit-associated protein 3 (CDK5 activator-binding protein C53) (LXXLL/leucine-zipper-containing ARF-binding protein) (Protein HSF-27)	CDK5RAP3	EQFYHSCK	1xiodoTMT6plex [C7]	Q96JB5 [159-166]	165	6.76291	NaN	NaN
Q00534	Cyclin-dependent kinase 6 (EC 2.7.11.22) (Cell division protein kinase 6) (Serine/threonine-protein kinase PLSTIRE)	CDK6	ADQQYECVAEIGEGAYGK	1xiodoTMT6plex [C7]	Q00534 [9-26]	15	7.415	10.0294	11.2503
Q00534	Cyclin-dependent kinase 6 (EC 2.7.11.22) (Cell division protein kinase 6) (Serine/threonine-protein kinase PLSTIRE)	CDK6	CKENLDSHLPPSQNTSELNTA	1xiodoTMT6plex [C1]	Q00534 [306-326]	306	10.7643	14.67	NaN
Q00534	Cyclin-dependent kinase 6 (EC 2.7.11.22) (Cell division protein kinase 6) (Serine/threonine-protein kinase PLSTIRE)	CDK6	LFDVCTVSR	1xiodoTMT6plex [C5]	Q00534 [79-87]	83	7.15957	4.68783	3.85806
Q00534	Cyclin-dependent kinase 6 (EC 2.7.11.22) (Cell division protein kinase 6) (Serine/threonine-protein kinase PLSTIRE)	CDK6	CLTFNPAK	1xiodoTMT6plex [C1]	Q00534 [280-287]	280	NaN	12.0627	NaN
Q5VV42	Threonylcarbamoyladenosine tRNA methylthiotransferase (EC 2.8.4.5) (CDK5 regulatory subunit-associated protein 1-like 1) (tRNA-t(6)A37 methylthiotransferase)	CDKAL1	ITENASDADLWLLNSCTVK	1xiodoTMT6plex [C16]	Q5VV42 [94-112]	109	NaN	11.2632	NaN
P46527	Cyclin-dependent kinase inhibitor 1B (Cyclin-dependent kinase inhibitor p27) (p27Kip1)	CDKN1B	TDPSDSQTGLAEQCAGIR	1xiodoTMT6plex [C14]	P46527 [135-152]	148	8.12243	13.6332	NaN
P46527	Cyclin-dependent kinase inhibitor 1B (Cyclin-dependent kinase inhibitor p27) (p27Kip1)	CDKN1B	QAEHPKPSACR	1xiodoTMT6plex [C10]	P46527 [20-30]	29	8.50711	NaN	NaN
Q9NXV6	CDKN2A-interacting protein (Collaborator of ARF)	CDKN2AIP	ASAQQENSSTCIGSAIK	1xiodoTMT6plex [C11]	Q9NXV6 [168-184]	178	35.7732	24.372	57.2541
Q9NXV6	CDKN2A-interacting protein (Collaborator of ARF)	CDKN2AIP	SVYLGTGCGK	1xiodoTMT6plex [C8]	Q9NXV6 [509-518]	516	9.77494	7.87602	NaN
Q9Y232	Chromodomain Y-like protein (CDY-like) (Crotonyl-CoA hydratase) (EC 4.2.1.-)	CDYL	KLTAQEACGK	1xiodoTMT6plex [C8]	Q9Y232 [508-517]	515	NaN	11.35	19.5579
P17676	CCAAT/enhancer-binding protein beta (C/EBP beta) (Liver activator protein) (LAP) (Liver-enriched inhibitory protein) (LIP) (Nuclear factor NF-IL6) (Transcription factor 5) (TCF-5)	CEBPB	QLPEPLLASSGHC	1xiodoTMT6plex [C13]	P17676 [333-345]	345	20.2027	NaN	23.2236
P17676	CCAAT/enhancer-binding protein beta (C/EBP beta) (Liver activator protein) (LAP) (Liver-enriched inhibitory protein) (LIP) (Nuclear factor NF-IL6) (Transcription factor 5) (TCF-5)	CEBPB	LVAWDPACLPLPPPPPAFK	1xiodoTMT6plex [C8]	P17676 [4-22]	11	NaN	NaN	NaN
Q03701	CCAAT/enhancer-binding protein zeta (CCAAT-box-binding transcription factor) (CBF) (CCAAT-binding factor)	CEBPZ	NPLFCGAENTSLWELK	1xiodoTMT6plex [C5]	Q03701 [702-717]	706	14.0496	7.19855	NaN
Q03701	CCAAT/enhancer-binding protein zeta (CCAAT-box-binding transcription factor) (CBF) (CCAAT-binding factor)	CEBPZ	MLDPGLMTCSK	1xiodoTMT6plex [C9]	Q03701 [552-562]	560	NaN	4.45	NaN
Q03701	CCAAT/enhancer-binding protein zeta (CCAAT-box-binding transcription factor) (CBF) (CCAAT-binding factor)	CEBPZ	QQCLMALDTFK	1xiodoTMT6plex [C3]	Q03701 [280-290]	282	NaN	12.4557	NaN
Q92879	CUGBP Elav-like family member 1 (CELF-1) (50 kDa nuclear polyadenylated RNA-binding protein) (Bruno-like protein 2) (CUG triplet repeat RNA-binding protein 1) (CUG-BP1) (CUG-BP- and ETR-3-like factor 1) (Deadenylation factor CUG-BP) (Embryo deadenylation element-binding protein homolog) (EDEN-BP homolog) (RNA-binding protein BRUNOL-2)	CELF1	VMFSSFGQIEECR	1xiodoTMT6plex [C12]	Q92879 [126-138]	137	7.99736	4.99911	NaN
Q92879	CUGBP Elav-like family member 1 (CELF-1) (50 kDa nuclear polyadenylated RNA-binding protein) (Bruno-like protein 2) (CUG triplet repeat RNA-binding protein 1) (CUG-BP1) (CUG-BP- and ETR-3-like factor 1) (Deadenylation factor CUG-BP) (Embryo deadenylation element-binding protein homolog) (EDEN-BP homolog) (RNA-binding protein BRUNOL-2)	CELF1	GCAFVTFTTR	1xiodoTMT6plex [C2]	Q92879 [149-158]	150	6.31699	9.92716	NaN
Q92879	CUGBP Elav-like family member 1 (CELF-1) (50 kDa nuclear polyadenylated RNA-binding protein) (Bruno-like protein 2) (CUG triplet repeat RNA-binding protein 1) (CUG-BP1) (CUG-BP- and ETR-3-like factor 1) (Deadenylation factor CUG-BP) (Embryo deadenylation element-binding protein homolog) (EDEN-BP homolog) (RNA-binding protein BRUNOL-2)	CELF1	GCCFVTFYTR	2xiodoTMT6plex [C2;C3]	Q92879 [60-69];O95319 [84-93]	61;62	2.01796	1.92468	NaN
Q92879	CUGBP Elav-like family member 1 (CELF-1) (50 kDa nuclear polyadenylated RNA-binding protein) (Bruno-like protein 2) (CUG triplet repeat RNA-binding protein 1) (CUG-BP1) (CUG-BP- and ETR-3-like factor 1) (Deadenylation factor CUG-BP) (Embryo deadenylation element-binding protein homolog) (EDEN-BP homolog) (RNA-binding protein BRUNOL-2)	CELF1	KCTENDIR	1xiodoTMT6plex [C2]	Q92879 [118-125]	119	26.2343	24.5252	NaN
O95319	CUGBP Elav-like family member 2 (CELF-2) (Bruno-like protein 3) (CUG triplet repeat RNA-binding protein 2) (CUG-BP2) (CUG-BP- and ETR-3-like factor 2) (ELAV-type RNA-binding protein 3) (ETR-3) (Neuroblastoma apoptosis-related RNA-binding protein) (hNAPOR) (RNA-binding protein BRUNOL-3)	CELF2	CFGFVSYDNPVSAQAAIQAMNGFQIGMKR	1xiodoTMT6plex [C1]	O95319 [465-493]	465	NaN	3.64758	NaN
O95319	CUGBP Elav-like family member 2 (CELF-2) (Bruno-like protein 3) (CUG triplet repeat RNA-binding protein 2) (CUG-BP2) (CUG-BP- and ETR-3-like factor 2) (ELAV-type RNA-binding protein 3) (ETR-3) (Neuroblastoma apoptosis-related RNA-binding protein) (hNAPOR) (RNA-binding protein BRUNOL-3)	CELF2	CFGFVSYDNPVSAQAAIQAMNGFQIGMK	1xiodoTMT6plex [C1]	O95319 [465-492]	465	NaN	3.06066	NaN
O95319	CUGBP Elav-like family member 2 (CELF-2) (Bruno-like protein 3) (CUG triplet repeat RNA-binding protein 2) (CUG-BP2) (CUG-BP- and ETR-3-like factor 2) (ELAV-type RNA-binding protein 3) (ETR-3) (Neuroblastoma apoptosis-related RNA-binding protein) (hNAPOR) (RNA-binding protein BRUNOL-3)	CELF2	VMFSPFGQIEECR	1xiodoTMT6plex [C12];1xOxidation [M2]	O95319 [150-162]	161	5.06646	NaN	NaN
O95319	CUGBP Elav-like family member 2 (CELF-2) (Bruno-like protein 3) (CUG triplet repeat RNA-binding protein 2) (CUG-BP2) (CUG-BP- and ETR-3-like factor 2) (ELAV-type RNA-binding protein 3) (ETR-3) (Neuroblastoma apoptosis-related RNA-binding protein) (hNAPOR) (RNA-binding protein BRUNOL-3)	CELF2	GCAFVTFSTR	1xiodoTMT6plex [C2]	O95319 [173-182]	174	3.80857	NaN	NaN
O95319	CUGBP Elav-like family member 2 (CELF-2) (Bruno-like protein 3) (CUG triplet repeat RNA-binding protein 2) (CUG-BP2) (CUG-BP- and ETR-3-like factor 2) (ELAV-type RNA-binding protein 3) (ETR-3) (Neuroblastoma apoptosis-related RNA-binding protein) (hNAPOR) (RNA-binding protein BRUNOL-3)	CELF2	AMHQSQTMEGCSSPIVVK	1xiodoTMT6plex [C11]	O95319 [191-208]	201	6.24294	NaN	11.0396
O95319	CUGBP Elav-like family member 2 (CELF-2) (Bruno-like protein 3) (CUG triplet repeat RNA-binding protein 2) (CUG-BP2) (CUG-BP- and ETR-3-like factor 2) (ELAV-type RNA-binding protein 3) (ETR-3) (Neuroblastoma apoptosis-related RNA-binding protein) (hNAPOR) (RNA-binding protein BRUNOL-3)	CELF2	CNENDIR	1xiodoTMT6plex [C1]	O95319 [143-149]	143	NaN	9.91001	NaN
P07199	Major centromere autoantigen B (Centromere protein B) (CENP-B)	CENPB	AGQAGLPCDYTANSK	1xiodoTMT6plex [C8]	P07199 [252-266]	259	23.5664	48.5564	23.4728
P07199	Major centromere autoantigen B (Centromere protein B) (CENP-B)	CENPB	HGVVSCSGVAR	1xiodoTMT6plex [C6]	P07199 [130-140]	135	21.9918	NaN	NaN
Q03188	Centromere protein C (CENP-C) (Centromere autoantigen C) (Centromere protein C 1) (CENP-C 1) (Interphase centromere complex protein 7)	CENPC	CSLSEPLESDEADLAK	1xiodoTMT6plex [C1]	Q03188 [612-627]	612	13.6844	11.307	NaN
Q03188	Centromere protein C (CENP-C) (Centromere autoantigen C) (Centromere protein C 1) (CENP-C 1) (Interphase centromere complex protein 7)	CENPC	DINTEQGQNVLEILQDCFEEK	1xiodoTMT6plex [C17]	Q03188 [25-45]	41	15.2059	NaN	13.1651
Q03188	Centromere protein C (CENP-C) (Centromere autoantigen C) (Centromere protein C 1) (CENP-C 1) (Interphase centromere complex protein 7)	CENPC	HAATAPPHSCPPDDTK	1xiodoTMT6plex [C10]	Q03188 [282-297]	291	NaN	6.38252	9.53833
Q7Z7K6	Centromere protein V (CENP-V) (Nuclear protein p30) (Proline-rich protein 6)	CENPV	CGVQSFYTPR	1xiodoTMT6plex [C1]	Q7Z7K6 [219-228]	219	NaN	NaN	14.6527
Q9UPN4	Centrosomal protein of 131 kDa (5-azacytidine-induced protein 1) (Pre-acrosome localization protein 1)	CEP131	CLPTSDSSPEPQQPPEDR	1xiodoTMT6plex [C1]	Q9UPN4 [410-427]	410	26.1407	NaN	NaN
Q5TB80	Centrosomal protein of 162 kDa (Cep162) (Protein QN1 homolog)	CEP162	KSENPTETDSCIQFQTDSLGYCGENK	2xiodoTMT6plex [C11;C22]	Q5TB80 [584-609]	594;605	NaN	NaN	NaN
Q5SW79	Centrosomal protein of 170 kDa (Cep170) (KARP-1-binding protein) (KARP1-binding protein)	CEP170	QVEEQSAAANEEVLFPFCR	1xiodoTMT6plex [C18]	Q5SW79 [218-236]	235	NaN	NaN	NaN
Q5SW79	Centrosomal protein of 170 kDa (Cep170) (KARP-1-binding protein) (KARP1-binding protein)	CEP170	DDCELMLQSR	1xiodoTMT6plex [C3]	Q5SW79 [28-37]	30	9.15469	10.5593	NaN
Q9BYV8	Centrosomal protein of 41 kDa (Cep41) (Testis-specific gene A14 protein)	CEP41	DKPYPDCPFLLLDVR	1xiodoTMT6plex [C7]	Q9BYV8 [165-179]	171	4.27524	11.7397	NaN
Q9C0F1	Centrosomal protein of 44 kDa (Cep44) (HBV PreS1-transactivated protein 3) (PS1TP3)	CEP44	LLNYPEEVDCVGLIK	1xiodoTMT6plex [C10]	Q9C0F1 [19-33]	28	NaN	23.962	NaN
Q9Y6K0	Choline/ethanolaminephosphotransferase 1 (hCEPT1) (EC 2.7.8.1) (EC 2.7.8.2) (1-alkenyl-2-acylglycerol choline phosphotransferase) (EC 2.7.8.22)	CEPT1	CGDSHPESPVGFGHMSTTGCVLNK	2xiodoTMT6plex [C1;C20]	Q9Y6K0 [11-34]	11;30	NaN	5.77552	NaN
Q6ZMG9	Ceramide synthase 6 (CerS6) (LAG1 longevity assurance homolog 6) (Sphingoid base N-palmitoyltransferase CERS6) (EC 2.3.1.291)	CERS6	VGTLVLCLHDSADALLEAAK	1xiodoTMT6plex [C7]	Q6ZMG9 [230-249]	236	NaN	NaN	NaN
Q6ZMG9	Ceramide synthase 6 (CerS6) (LAG1 longevity assurance homolog 6) (Sphingoid base N-palmitoyltransferase CERS6) (EC 2.3.1.291)	CERS6	FCESMWR	1xiodoTMT6plex [C2]	Q6ZMG9 [132-138]	133	7.08857	NaN	24.7776
Q9Y5P4	Ceramide transfer protein (hCERT) (Collagen type IV alpha-3-binding protein) (Goodpasture antigen-binding protein) (GPBP) (START domain-containing protein 11) (StARD11) (StAR-related lipid transfer protein 11)	CERT1	AVITPHDFDECR	1xiodoTMT6plex [C11]	Q9Y5P4 [74-85]	84	2.28396	NaN	3.22719
Q9Y5P4	Ceramide transfer protein (hCERT) (Collagen type IV alpha-3-binding protein) (Goodpasture antigen-binding protein) (GPBP) (START domain-containing protein 11) (StARD11) (StAR-related lipid transfer protein 11)	CERT1	YFDACADAVSKDELQR	1xiodoTMT6plex [C5]	Q9Y5P4 [181-196]	185	3.74651	9.1285	3.09663
Q9Y5P4	Ceramide transfer protein (hCERT) (Collagen type IV alpha-3-binding protein) (Goodpasture antigen-binding protein) (GPBP) (START domain-containing protein 11) (StARD11) (StAR-related lipid transfer protein 11)	CERT1	INVAMICQTLVSPPEGNQEISR	1xiodoTMT6plex [C7]	Q9Y5P4 [549-570]	555	3.15167	5.55477	NaN
Q9Y6A4	Cilia- and flagella-associated protein 20 (Basal body up-regulated protein 22) (Transcription factor IIB)	CFAP20	VQIHANCR	1xiodoTMT6plex [C7]	Q9Y6A4 [154-161]	160	10.178	8.80645	NaN
Q4G0U5	Cilia- and flagella-associated protein 221 (Primary ciliary dyskinesia protein 1)	CFAP221	MQLWISQFNSQPYECVFTGTCYPNMALPLEEFER	2xiodoTMT6plex [C15;2xOxidation [M1;C21];M25]	Q4G0U5 [237-270]	251;257	NaN	NaN	NaN
P57076	Cilia- and flagella-associated protein 298 (Protein kurly homolog)	CFAP298	LCSEMEELAEHGIFLPPNMQGLTDDQIEELK	1xiodoTMT6plex [C2]	P57076 [44-74]	45	NaN	NaN	NaN
P23528	Cofilin-1 (18 kDa phosphoprotein) (p18) (Cofilin, non-muscle isoform)	CFL1	HELQANCYEEVKDR	1xiodoTMT6plex [C7]	P23528 [133-146]	139	2.37137	4.37782	4.56329
P23528	Cofilin-1 (18 kDa phosphoprotein) (p18) (Cofilin, non-muscle isoform)	CFL1	HELQANCYEEVK	1xiodoTMT6plex [C7]	P23528 [133-144]	139	10.4078	8.59464	3.81591
P23528	Cofilin-1 (18 kDa phosphoprotein) (p18) (Cofilin, non-muscle isoform)	CFL1	LTGIKHELQANCYEEVKDR	1xiodoTMT6plex [C12]	P23528 [128-146]	139	6.83441	3.67489	8.71399
P23528	Cofilin-1 (18 kDa phosphoprotein) (p18) (Cofilin, non-muscle isoform)	CFL1	LTGIKHELQANCYEEVK	1xiodoTMT6plex [C12]	P23528 [128-144]	139	12.596	NaN	NaN
P23528	Cofilin-1 (18 kDa phosphoprotein) (p18) (Cofilin, non-muscle isoform)	CFL1	KAVLFCLSEDKK	1xiodoTMT6plex [C6]	P23528 [34-45]	39	4.71291	NaN	3.18951
P23528	Cofilin-1 (18 kDa phosphoprotein) (p18) (Cofilin, non-muscle isoform)	CFL1	MLPDKDCR	1xiodoTMT6plex [C7];1xOxidation [M1]	P23528 [74-81]	80	5.57477	5.2101	5.37957
P23528	Cofilin-1 (18 kDa phosphoprotein) (p18) (Cofilin, non-muscle isoform)	CFL1	AVLFCLSEDKK	1xiodoTMT6plex [C5]	P23528 [35-45]	39	5.27605	NaN	3.87173
P23528	Cofilin-1 (18 kDa phosphoprotein) (p18) (Cofilin, non-muscle isoform)	CFL1	MLPDKDCR	1xiodoTMT6plex [C7]	P23528 [74-81]	80	NaN	NaN	4.79913
P23528	Cofilin-1 (18 kDa phosphoprotein) (p18) (Cofilin, non-muscle isoform)	CFL1	CTLAEK	1xiodoTMT6plex [C1]	P23528 [147-152]	147	NaN	NaN	9.11597
P23528	Cofilin-1 (18 kDa phosphoprotein) (p18) (Cofilin, non-muscle isoform)	CFL1	AVLFCLSEDK	1xiodoTMT6plex [C5]	P23528 [35-44]	39	NaN	2.98676	NaN
Q8N884	Cyclic GMP-AMP synthase (cGAMP synthase) (cGAS) (h-cGAS) (EC 2.7.7.86) (2'3'-cGAMP synthase) (Mab-21 domain-containing protein 1)	CGAS	TCCENKEEK	2xiodoTMT6plex [C2;C3]	Q8N884 [395-403]	396;397	NaN	10.3607	NaN
Q9UFW8	CGG triplet repeat-binding protein 1 (CGG-binding protein 1) (20 kDa CGG-binding protein) (p20-CGGBP DNA-binding protein)	CGGBP1	LFCTSCNVVLNHVR	2xiodoTMT6plex [C3;C6]	Q9UFW8 [41-54]	43;46	5.80373	5.13771	NaN
Q9UFW8	CGG triplet repeat-binding protein 1 (CGG-binding protein 1) (20 kDa CGG-binding protein) (p20-CGGBP DNA-binding protein)	CGGBP1	MCLEANIPLEK	1xiodoTMT6plex [C2]	Q9UFW8 [110-120]	111	5.26902	NaN	6.75024
Q9UFW8	CGG triplet repeat-binding protein 1 (CGG-binding protein 1) (20 kDa CGG-binding protein) (p20-CGGBP DNA-binding protein)	CGGBP1	QRPLTASLQCNSTAQTEK	1xiodoTMT6plex [C10]	Q9UFW8 [83-100]	92	20.8391	NaN	NaN
Q9UFW8	CGG triplet repeat-binding protein 1 (CGG-binding protein 1) (20 kDa CGG-binding protein) (p20-CGGBP DNA-binding protein)	CGGBP1	AYLPDGYENENQLLNSQDC	1xiodoTMT6plex [C19]	Q9UFW8 [149-167]	167	9.25008	9.86622	10.2833
Q13112	Chromatin assembly factor 1 subunit B (CAF-1 subunit B) (Chromatin assembly factor I p60 subunit) (CAF-I 60 kDa subunit) (CAF-I p60) (M-phase phosphoprotein 7)	CHAF1B	SYVQGVTWDPLGQYVATLSCDR	1xiodoTMT6plex [C20]	Q13112 [172-193]	191	NaN	NaN	NaN
Q96JM3	Chromosome alignment-maintaining phosphoprotein 1 (Zinc finger protein 828)	CHAMP1	CNFESNFPR	1xiodoTMT6plex [C1]	Q96JM3 [770-778]	770	10.189	NaN	NaN
Q96JM3	Chromosome alignment-maintaining phosphoprotein 1 (Zinc finger protein 828)	CHAMP1	HLTHCQSR	1xiodoTMT6plex [C5]	Q96JM3 [783-790]	787	NaN	5.80085	NaN
Q96JM3	Chromosome alignment-maintaining phosphoprotein 1 (Zinc finger protein 828)	CHAMP1	SVPVCESQK	1xiodoTMT6plex [C5]	Q96JM3 [190-198]	194	NaN	9.25957	NaN
Q96BP2	Small ribosomal subunit protein mS37 (28S ribosomal protein S37, mitochondrial) (MRP-S37) (Coiled-coil-helix-coiled-coil-helix domain-containing protein 1) (Nuclear protein C2360)	CHCHD1	EIQGFLDCAAR	1xiodoTMT6plex [C8]	Q96BP2 [69-79]	76	75.8144	NaN	35.5248
Q8WYQ3	Coiled-coil-helix-coiled-coil-helix domain-containing protein 10, mitochondrial (Protein N27C7-4)	CHCHD10	QFLDCSTTQSDLSLCEGFSEALK	2xiodoTMT6plex [C5;C15]	Q8WYQ3 [108-130]	112;122	85.1685	NaN	80.4922
Q9Y6H1	Coiled-coil-helix-coiled-coil-helix domain-containing protein 2 (Aging-associated gene 10 protein) (HCV NS2 trans-regulated protein) (NS2TP)	CHCHD2	QFLECAQNQGDIK	1xiodoTMT6plex [C5]	Q9Y6H1 [120-132]	124	88.1478	90.6329	64.8922
Q9Y6H1	Coiled-coil-helix-coiled-coil-helix domain-containing protein 2 (Aging-associated gene 10 protein) (HCV NS2 trans-regulated protein) (NS2TP)	CHCHD2	LCEGFNEVLK	1xiodoTMT6plex [C2]	Q9Y6H1 [133-142]	134	89.5527	91.2326	77.7078
Q9NX63	MICOS complex subunit MIC19 (Coiled-coil-helix-coiled-coil-helix domain-containing protein 3)	CHCHD3	CSALATQYMHCVNHAK	2xiodoTMT6plex [C1;C11]	Q9NX63 [204-219]	204;214	NaN	NaN	NaN
Q9NX63	MICOS complex subunit MIC19 (Coiled-coil-helix-coiled-coil-helix domain-containing protein 3)	CHCHD3	RYESHPVCADLQAK	1xiodoTMT6plex [C8]	Q9NX63 [176-189]	183	NaN	85.3682	NaN
Q9NX63	MICOS complex subunit MIC19 (Coiled-coil-helix-coiled-coil-helix domain-containing protein 3)	CHCHD3	YESHPVCADLQAK	1xiodoTMT6plex [C7]	Q9NX63 [177-189]	183	NaN	78.3032	NaN
Q9NX63	MICOS complex subunit MIC19 (Coiled-coil-helix-coiled-coil-helix domain-containing protein 3)	CHCHD3	ICSEEER	1xiodoTMT6plex [C2]	Q9NX63 [111-117]	112	22.3102	NaN	31.4642
Q9NX63	MICOS complex subunit MIC19 (Coiled-coil-helix-coiled-coil-helix domain-containing protein 3)	CHCHD3	ILQCYR	1xiodoTMT6plex [C4]	Q9NX63 [190-195]	193	NaN	95.4983	NaN
Q8N4Q1	Mitochondrial intermembrane space import and assembly protein 40 (Coiled-coil-helix-coiled-coil-helix domain-containing protein 4)	CHCHD4	GSDCVDQFR	1xiodoTMT6plex [C4]	Q8N4Q1 [84-92]	87	81.691	83.842	NaN
Q9BSY4	Coiled-coil-helix-coiled-coil-helix domain-containing protein 5	CHCHD5	ELEQYGQCVAAKPESWQR	1xiodoTMT6plex [C8]	Q9BSY4 [15-32]	22	NaN	NaN	23.678
Q9BSY4	Coiled-coil-helix-coiled-coil-helix domain-containing protein 5	CHCHD5	QNEAAVGNCAEHMR	1xiodoTMT6plex [C9]	Q9BSY4 [71-84]	79	NaN	NaN	NaN
Q9BRQ6	MICOS complex subunit MIC25 (Coiled-coil-helix cristae morphology protein 1) (Coiled-coil-helix-coiled-coil-helix domain-containing protein 6)	CHCHD6	RVEPVCSGLQAQILHCYR	2xiodoTMT6plex [C6;C16]	Q9BRQ6 [192-209]	197;207	NaN	75.5794	NaN
Q9BRQ6	MICOS complex subunit MIC25 (Coiled-coil-helix cristae morphology protein 1) (Coiled-coil-helix-coiled-coil-helix domain-containing protein 6)	CHCHD6	DRPHEVLLCSDLVK	1xiodoTMT6plex [C9]	Q9BRQ6 [210-223]	218	NaN	74.0983	NaN
Q9BUK0	Coiled-coil-helix-coiled-coil-helix domain-containing protein 7	CHCHD7	LRDPDINPCLSESDASTR	1xiodoTMT6plex [C9]	Q9BUK0 [8-25]	16	46.923	NaN	79.9979
Q9BUK0	Coiled-coil-helix-coiled-coil-helix domain-containing protein 7	CHCHD7	CLDENNYDR	1xiodoTMT6plex [C1]	Q9BUK0 [26-34]	26	33.7752	NaN	NaN
O14646	Chromodomain-helicase-DNA-binding protein 1 (CHD-1) (EC 3.6.4.12) (ATP-dependent helicase CHD1)	CHD1	GNSCILADEMGLGK	1xiodoTMT6plex [C4]	O14646 [499-512]	502	NaN	NaN	NaN
O14646	Chromodomain-helicase-DNA-binding protein 1 (CHD-1) (EC 3.6.4.12) (ATP-dependent helicase CHD1)	CHD1	SAAGYPDYYCK	1xiodoTMT6plex [C10]	O14646 [402-412]	411	NaN	NaN	NaN
Q86WJ1	Chromodomain-helicase-DNA-binding protein 1-like (EC 3.6.4.-) (Amplified in liver cancer protein 1)	CHD1L	YVSGDVTHPQAGAEDALIVHCVDDSGHWGR	1xiodoTMT6plex [C21]	Q86WJ1 [719-748]	739	NaN	4.81105	NaN
O14647	Chromodomain-helicase-DNA-binding protein 2 (CHD-2) (EC 3.6.4.12) (ATP-dependent helicase CHD2)	CHD2	KPAPSNEPEYLCK	1xiodoTMT6plex [C12]	O14647 [404-416]	415	17.6589	18.2908	NaN
O14647	Chromodomain-helicase-DNA-binding protein 2 (CHD-2) (EC 3.6.4.12) (ATP-dependent helicase CHD2)	CHD2	SQGPVHITAGSEPVPIGEDEDDDLDQETFSICK	1xiodoTMT6plex [C32]	O14647 [1441-1473]	1472	37.2294	29.7456	NaN
O14647	Chromodomain-helicase-DNA-binding protein 2 (CHD-2) (EC 3.6.4.12) (ATP-dependent helicase CHD2)	CHD2	VSPEDVEYFNCQQELASELNK	1xiodoTMT6plex [C11]	O14647 [355-375]	365	NaN	5.11108	NaN
Q12873	Chromodomain-helicase-DNA-binding protein 3 (CHD-3) (EC 3.6.4.12) (ATP-dependent helicase CHD3) (Mi-2 autoantigen 240 kDa protein) (Mi2-alpha) (Zinc finger helicase) (hZFH)	CHD3	FNAPGAQQFCFLLSTR	1xiodoTMT6plex [C10]	Q12873 [1122-1137];Q14839 [1112-1127];Q8TDI0 [1086-1101]	1131	1.40602	NaN	2.39071
Q14839	Chromodomain-helicase-DNA-binding protein 4 (CHD-4) (EC 3.6.4.12) (ATP-dependent helicase CHD4) (Mi-2 autoantigen 218 kDa protein) (Mi2-beta)	CHD4	FAEVECLAESHQHLSK	1xiodoTMT6plex [C6]	Q14839 [1822-1837]	1827	8.03268	NaN	NaN
Q14839	Chromodomain-helicase-DNA-binding protein 4 (CHD-4) (EC 3.6.4.12) (ATP-dependent helicase CHD4) (Mi-2 autoantigen 218 kDa protein) (Mi2-beta)	CHD4	STAPETAIECTQAPAPASEDEK	1xiodoTMT6plex [C10]	Q14839 [1585-1606]	1594	7.13978	14.632	10.5566
Q14839	Chromodomain-helicase-DNA-binding protein 4 (CHD-4) (EC 3.6.4.12) (ATP-dependent helicase CHD4) (Mi-2 autoantigen 218 kDa protein) (Mi2-beta)	CHD4	AYHMVCLDPDMEKAPEGK	1xiodoTMT6plex [C6]	Q14839 [391-408]	396	21.8626	11.4877	NaN
Q14839	Chromodomain-helicase-DNA-binding protein 4 (CHD-4) (EC 3.6.4.12) (ATP-dependent helicase CHD4) (Mi-2 autoantigen 218 kDa protein) (Mi2-beta)	CHD4	HLCEPGADGAETFADGVPR	1xiodoTMT6plex [C3]	Q14839 [1466-1484];Q8TDI0 [1474-1492]	1468	NaN	2.4044	2.805
Q14839	Chromodomain-helicase-DNA-binding protein 4 (CHD-4) (EC 3.6.4.12) (ATP-dependent helicase CHD4) (Mi-2 autoantigen 218 kDa protein) (Mi2-beta)	CHD4	STAPETAIECTQAPAPASEDEKVVVEPPEGEEKVEK	1xiodoTMT6plex [C10]	Q14839 [1585-1620]	1594	NaN	3.4757	NaN
Q14839	Chromodomain-helicase-DNA-binding protein 4 (CHD-4) (EC 3.6.4.12) (ATP-dependent helicase CHD4) (Mi-2 autoantigen 218 kDa protein) (Mi2-beta)	CHD4	AYHMVCLDPDMEK	1xiodoTMT6plex [C6]	Q14839 [391-403]	396	NaN	NaN	15.942
Q14839	Chromodomain-helicase-DNA-binding protein 4 (CHD-4) (EC 3.6.4.12) (ATP-dependent helicase CHD4) (Mi-2 autoantigen 218 kDa protein) (Mi2-beta)	CHD4	CTCPALK	2xiodoTMT6plex [C1;C3]	Q14839 [493-499]	493;495	6.34642	9.28955	8.68409
O96017	Serine/threonine-protein kinase Chk2 (EC 2.7.11.1) (CHK2 checkpoint homolog) (Cds1 homolog) (Hucds1) (hCds1) (Checkpoint kinase 2)	CHEK2	DLKPENVLLSSQEEDCLIK	1xiodoTMT6plex [C16]	O96017 [347-365]	362	NaN	NaN	3.82528
O96017	Serine/threonine-protein kinase Chk2 (EC 2.7.11.1) (CHK2 checkpoint homolog) (Cds1 homolog) (Hucds1) (hCds1) (Checkpoint kinase 2)	CHEK2	TLCGTPTYLAPEVLVSVGTAGYNR	1xiodoTMT6plex [C3]	O96017 [383-406]	385	36.4632	NaN	NaN
Q8IWX8	Calcium homeostasis endoplasmic reticulum protein (ERPROT 213-21) (SR-related CTD-associated factor 6)	CHERP	LALEQQQLICK	1xiodoTMT6plex [C10]	Q8IWX8 [60-70]	69	7.46321	5.56726	11.4578
Q8IWX8	Calcium homeostasis endoplasmic reticulum protein (ERPROT 213-21) (SR-related CTD-associated factor 6)	CHERP	LLEETQLDMNEFDNLLQPIIDTCTK	1xiodoTMT6plex [C23]	Q8IWX8 [146-170]	168	4.07781	2.18755	7.24192
Q8IWX8	Calcium homeostasis endoplasmic reticulum protein (ERPROT 213-21) (SR-related CTD-associated factor 6)	CHERP	SPPHCELMAGHLR	1xiodoTMT6plex [C5]	Q8IWX8 [186-198]	190	NaN	NaN	NaN
Q8IWX8	Calcium homeostasis endoplasmic reticulum protein (ERPROT 213-21) (SR-related CTD-associated factor 6)	CHERP	VVVPIYCTSFLAVEEDK	1xiodoTMT6plex [C7]	Q8IWX8 [240-256]	246	NaN	9.90221	NaN
Q9BWS9	Chitinase domain-containing protein 1 (Stabilin-1-interacting chitinase-like protein) (SI-CLP)	CHID1	ACVQVLDPK	1xiodoTMT6plex [C2]	Q9BWS9 [280-288]	281	NaN	NaN	NaN
P26374	Rab proteins geranylgeranyltransferase component A 2 (Choroideremia-like protein) (Rab escort protein 2) (REP-2)	CHML	TDLDQQTSILIVPPAEPGACAVR	1xiodoTMT6plex [C20]	P26374 [468-490]	487	NaN	NaN	NaN
Q9NZZ3	Charged multivesicular body protein 5 (Chromatin-modifying protein 5) (SNF7 domain-containing protein 2) (Vacuolar protein sorting-associated protein 60) (Vps60) (hVps60)	CHMP5	APPPSLTDCIGTVDSR	1xiodoTMT6plex [C9]	Q9NZZ3 [12-27]	20	NaN	7.59024	NaN
Q96FZ7	Charged multivesicular body protein 6 (Chromatin-modifying protein 6) (Vacuolar protein sorting-associated protein 20) (Vps20) (hVps20)	CHMP6	VMEGLQFGNECLNK	1xiodoTMT6plex [C11]	Q96FZ7 [100-113]	110	3.61689	2.40607	7.52964
Q9UHD1	Cysteine and histidine-rich domain-containing protein 1 (CHORD domain-containing protein 1) (CHORD-containing protein 1) (CHP-1) (Protein morgana)	CHORDC1	TSDFNTFLAQEGCTK	1xiodoTMT6plex [C13]	Q9UHD1 [199-213]	211	NaN	11.8163	27.4019
Q9UHD1	Cysteine and histidine-rich domain-containing protein 1 (CHORD domain-containing protein 1) (CHORD-containing protein 1) (CHP-1) (Protein morgana)	CHORDC1	TTDFSDFLSIVGCTK	1xiodoTMT6plex [C13]	Q9UHD1 [47-61]	59	30.035	55.6916	NaN
Q9UHD1	Cysteine and histidine-rich domain-containing protein 1 (CHORD domain-containing protein 1) (CHORD-containing protein 1) (CHP-1) (Protein morgana)	CHORDC1	ELCELKPK	1xiodoTMT6plex [C3]	Q9UHD1 [84-91]	86	NaN	16.7935	NaN
Q8WVB6	Chromosome transmission fidelity protein 18 homolog (hCTF18) (CHL12)	CHTF18	ADPGVLAALCEK	1xiodoTMT6plex [C10]	Q8WVB6 [533-544]	542	NaN	NaN	NaN
Q8WVB6	Chromosome transmission fidelity protein 18 homolog (hCTF18) (CHL12)	CHTF18	SGEEEAAQPLGAPEEEPTDGQDASSHCLWVDEFAPR	1xiodoTMT6plex [C27]	Q8WVB6 [254-289]	280	NaN	NaN	NaN
P0CG13	Chromosome transmission fidelity protein 8 homolog (hCTF8)	CHTF8	HTPGDQDCDELGR	1xiodoTMT6plex [C8]	P0CG13 [76-88]	83	NaN	NaN	NaN
Q8WUH1	Protein Churchill	CHURC1	SLKEEDGEEIVTYDHLCK	1xiodoTMT6plex [C17]	Q8WUH1 [45-62]	61	NaN	NaN	NaN
O76071	Probable cytosolic iron-sulfur protein assembly protein CIAO1 (WD repeat-containing protein 39)	CIAO1	CICTLSGFHSR	2xiodoTMT6plex [C1;C3]	O76071 [243-253]	243;245	NaN	7.83723	NaN
O76071	Probable cytosolic iron-sulfur protein assembly protein CIAO1 (WD repeat-containing protein 39)	CIAO1	QYLPGNEQGVACSGSDPSWK	1xiodoTMT6plex [C12]	O76071 [223-242]	234	3.32413	3.78328	NaN
O76071	Probable cytosolic iron-sulfur protein assembly protein CIAO1 (WD repeat-containing protein 39)	CIAO1	SVAWAPSGNLLATCSR	1xiodoTMT6plex [C14]	O76071 [110-125]	123	NaN	NaN	NaN
O76071	Probable cytosolic iron-sulfur protein assembly protein CIAO1 (WD repeat-containing protein 39)	CIAO1	TIYDIAWCQLTGALATACGDDAIR	2xiodoTMT6plex [C8;C18]	O76071 [254-277]	261;271	5.01609	NaN	NaN
O76071	Probable cytosolic iron-sulfur protein assembly protein CIAO1 (WD repeat-containing protein 39)	CIAO1	NQDDFECVTTLEGHENEVK	1xiodoTMT6plex [C7]	O76071 [91-109]	97	NaN	NaN	NaN
O76071	Probable cytosolic iron-sulfur protein assembly protein CIAO1 (WD repeat-containing protein 39)	CIAO1	EPGLLASCSDDGEVAFWK	1xiodoTMT6plex [C8]	O76071 [315-332]	322	NaN	4.98645	NaN
Q9H5X1	Cytosolic iron-sulfur assembly component 2A (MIP18 family protein FAM96A)	CIAO2A	FTPTVPHCSLATLIGLCLR	2xiodoTMT6plex [C8;C17]	Q9H5X1 [83-101]	90;99	3.85494	3.38591	NaN
Q9Y3D0	Cytosolic iron-sulfur assembly component 2B (MSS19-interacting protein of 18 kDa) (Mitotic spindle-associated MMXD complex subunit MIP18) (Protein FAM96B)	CIAO2B	VAAALENTHLLEVVNQCLSAR	1xiodoTMT6plex [C17]	Q9Y3D0 [142-162]	158	NaN	11.317	NaN
Q9H6Q4	Cytosolic iron-sulfur assembly component 3 (Cytosolic Fe-S cluster assembly factor NARFL) (Iron-only hydrogenase-like protein 1) (IOP1) (Nuclear prelamin A recognition factor-like protein) (Protein related to Narf)	CIAO3	AEAPEDAPGVQELYTHWLQGTDSECAGR	1xiodoTMT6plex [C25]	Q9H6Q4 [429-456]	453	NaN	4.3053	NaN
Q9H6Q4	Cytosolic iron-sulfur assembly component 3 (Cytosolic Fe-S cluster assembly factor NARFL) (Iron-only hydrogenase-like protein 1) (IOP1) (Nuclear prelamin A recognition factor-like protein) (Protein related to Narf)	CIAO3	LLEEEGVSLPDLEPAPLDSLCSGASAEEPTSHR	1xiodoTMT6plex [C21]	Q9H6Q4 [280-312]	300	NaN	NaN	NaN
Q6FI81	Anamorsin (Cytokine-induced apoptosis inhibitor 1) (Fe-S cluster assembly protein DRE2 homolog)	CIAPIN1	SACGNCYLGDAFR	2xiodoTMT6plex [C3;C6]	Q6FI81 [272-284]	274;277	19.39	13.7024	NaN
Q6FI81	Anamorsin (Cytokine-induced apoptosis inhibitor 1) (Fe-S cluster assembly protein DRE2 homolog)	CIAPIN1	CASCPYLGMPAFKPGEK	2xiodoTMT6plex [C1;C4]	Q6FI81 [285-301]	285;288	17.3434	11.3709	7.60664
Q6FI81	Anamorsin (Cytokine-induced apoptosis inhibitor 1) (Fe-S cluster assembly protein DRE2 homolog)	CIAPIN1	LCSALTLSGLVEVK	1xiodoTMT6plex [C2]	Q6FI81 [115-128]	116	NaN	9.33456	NaN
Q6FI81	Anamorsin (Cytokine-induced apoptosis inhibitor 1) (Fe-S cluster assembly protein DRE2 homolog)	CIAPIN1	NCTCGLAEELEKEK	2xiodoTMT6plex [C2;C4]	Q6FI81 [248-261]	249;251	NaN	NaN	10.951
Q8N5K1	CDGSH iron-sulfur domain-containing protein 2 (Endoplasmic reticulum intermembrane small protein) (MitoNEET-related 1 protein) (Miner1) (Nutrient-deprivation autophagy factor-1) (NAF-1)	CISD2	VVNEINIEDLCLTK	1xiodoTMT6plex [C11]	Q8N5K1 [82-95]	92	13.8745	13.4746	24.3884
P0C7P0	CDGSH iron-sulfur domain-containing protein 3, mitochondrial (MitoNEET-related protein 2) (Miner2) (Mitochondrial inner NEET protein) (MiNT)	CISD3	ATQRPPYCDGTHR	1xiodoTMT6plex [C8]	P0C7P0 [102-114]	109	12.9336	20.0928	20.2788
P0C7P0	CDGSH iron-sulfur domain-containing protein 3, mitochondrial (MitoNEET-related protein 2) (Miner2) (Mitochondrial inner NEET protein) (MiNT)	CISD3	MVALCTCK	2xiodoTMT6plex [C5;C7]	P0C7P0 [94-101]	98;100	NaN	23.7332	NaN
P0C7P0	CDGSH iron-sulfur domain-containing protein 3, mitochondrial (MitoNEET-related protein 2) (Miner2) (Mitochondrial inner NEET protein) (MiNT)	CISD3	KQPFCDGSHFFQR	1xiodoTMT6plex [C5]	P0C7P0 [67-79]	71	NaN	68.1745	NaN
Q9ULV3	Cip1-interacting zinc finger protein (CDKN1A-interacting zinc finger protein 1) (Nuclear protein NP94) (Zinc finger protein 356)	CIZ1	ASCSSQQEFQDHMSEPQHQQR	1xiodoTMT6plex [C3]	Q9ULV3 [600-620]	602	NaN	NaN	NaN
Q9ULV3	Cip1-interacting zinc finger protein (CDKN1A-interacting zinc finger protein 1) (Nuclear protein NP94) (Zinc finger protein 356)	CIZ1	TLPEPVGTQVSMEEIQNESACGLDVGECENR	2xiodoTMT6plex [C21;C28]	Q9ULV3 [504-534]	524;531	12.9075	NaN	35.4375
Q14008	Cytoskeleton-associated protein 5 (Colonic and hepatic tumor overexpressed gene protein) (Ch-TOG)	CKAP5	TEMPCQALVR	1xiodoTMT6plex [C5]	Q14008 [633-642]	637	5.46585	6.12707	NaN
Q14008	Cytoskeleton-associated protein 5 (Colonic and hepatic tumor overexpressed gene protein) (Ch-TOG)	CKAP5	ASAVLPPTCIQLLDSSNWK	1xiodoTMT6plex [C9]	Q14008 [596-614]	604	4.43933	NaN	NaN
Q14008	Cytoskeleton-associated protein 5 (Colonic and hepatic tumor overexpressed gene protein) (Ch-TOG)	CKAP5	FQPASAPAEDCISSSTEPKPDPK	1xiodoTMT6plex [C11]	Q14008 [1103-1125]	1113	10.6066	8.22974	6.03157
Q14008	Cytoskeleton-associated protein 5 (Colonic and hepatic tumor overexpressed gene protein) (Ch-TOG)	CKAP5	LACMEEFQK	1xiodoTMT6plex [C3]	Q14008 [617-625]	619	NaN	NaN	NaN
Q14008	Cytoskeleton-associated protein 5 (Colonic and hepatic tumor overexpressed gene protein) (Ch-TOG)	CKAP5	CGLDNTK	1xiodoTMT6plex [C1]	Q14008 [1946-1952]	1946	14.3657	15.7555	NaN
P12277	Creatine kinase B-type (EC 2.7.3.2) (Brain creatine kinase) (B-CK) (Creatine kinase B chain) (Creatine phosphokinase B-type) (CPK-B)	CKB	FCTGLTQIETLFK	1xiodoTMT6plex [C2]	P12277 [253-265]	254	NaN	NaN	NaN
Q7Z460	CLIP-associating protein 1 (Cytoplasmic linker-associated protein 1) (Multiple asters homolog 1) (Protein Orbit homolog 1) (hOrbit1)	CLASP1	VLCPIIQTADYPINLAAIK	1xiodoTMT6plex [C3]	Q7Z460 [1426-1444];O75122 [1182-1200]	1428	6.83383	NaN	NaN
Q96S66	Chloride channel CLIC-like protein 1 (Mid-1-related chloride channel protein 1)	CLCC1	GQDPVSSPCG	1xiodoTMT6plex [C9]	Q96S66 [542-551]	550	NaN	13.1823	15.3147
P51797	H(+)/Cl(-) exchange transporter 6 (Chloride channel protein 6) (ClC-6) (Chloride transport protein 6)	CLCN6	GVCYSESQSSASQPR	1xiodoTMT6plex [C3]	P51797 [757-771]	759	NaN	10.5143	NaN
P51798	H(+)/Cl(-) exchange transporter 7 (Chloride channel 7 alpha subunit) (Chloride channel protein 7) (ClC-7)	CLCN7	ECTMDLSEFMNPSPYTVPQEASLPR	1xiodoTMT6plex [C2]	P51798 [732-756]	733	NaN	9.39505	NaN
P51798	H(+)/Cl(-) exchange transporter 7 (Chloride channel 7 alpha subunit) (Chloride channel protein 7) (ClC-7)	CLCN7	EVMSTPVTCLR	1xiodoTMT6plex [C9]	P51798 [629-639]	637	NaN	NaN	NaN
Q5QGZ9	C-type lectin domain family 12 member A (C-type lectin-like molecule 1) (CLL-1) (Dendritic cell-associated lectin 2) (DCAL-2) (Myeloid inhibitory C-type lectin-like receptor) (MICL) (CD antigen CD371)	CLEC12A	DSCYFLSDDVQTWQESK	1xiodoTMT6plex [C3]	Q5QGZ9 [142-158]	144	53.256	80.8488	NaN
Q92478	C-type lectin domain family 2 member B (Activation-induced C-type lectin) (C-type lectin superfamily member 2) (IFN-alpha-2b-inducing-related protein 1)	CLEC2B	CSSDHWIGLK	1xiodoTMT6plex [C1]	Q92478 [87-96]	87	NaN	63.3995	29.9784
Q92478	C-type lectin domain family 2 member B (Activation-induced C-type lectin) (C-type lectin superfamily member 2) (IFN-alpha-2b-inducing-related protein 1)	CLEC2B	GSEGCAYLSDDGAATAR	1xiodoTMT6plex [C5]	Q92478 [119-135]	123	NaN	63.2205	NaN
Q92478	C-type lectin domain family 2 member B (Activation-induced C-type lectin) (C-type lectin superfamily member 2) (IFN-alpha-2b-inducing-related protein 1)	CLEC2B	DSQSLCPYDWIGFQNK	1xiodoTMT6plex [C6]	Q92478 [30-45]	35	80.8443	86.3038	38.2898
Q92478	C-type lectin domain family 2 member B (Activation-induced C-type lectin) (C-type lectin superfamily member 2) (IFN-alpha-2b-inducing-related protein 1)	CLEC2B	CYYFSK	1xiodoTMT6plex [C1]	Q92478 [46-51]	46	NaN	76.878	NaN
Q6UXN8	C-type lectin domain family 9 member A (CD antigen CD370)	CLEC9A	SQSANQVCGYVK	1xiodoTMT6plex [C8]	Q6UXN8 [204-215]	211	NaN	NaN	56.3626
O14967	Calmegin	CLGN	CGEDYK	1xiodoTMT6plex [C1]	O14967 [185-190];P27824 [194-199]	185	NaN	NaN	54.9368
O00299	Chloride intracellular channel protein 1 (Chloride channel ABP) (Nuclear chloride ion channel 27) (NCC27) (Regulatory nuclear chloride ion channel protein) (hRNCC)	CLIC1	LHIVQVVCK	1xiodoTMT6plex [C8]	O00299 [184-192]	191	NaN	1.11831	1.19703
O00299	Chloride intracellular channel protein 1 (Chloride channel ABP) (Nuclear chloride ion channel 27) (NCC27) (Regulatory nuclear chloride ion channel protein) (hRNCC)	CLIC1	EEFASTCPDDEEIELAYEQVAK	1xiodoTMT6plex [C7]	O00299 [217-238]	223	NaN	3.88243	NaN
O00299	Chloride intracellular channel protein 1 (Chloride channel ABP) (Nuclear chloride ion channel 27) (NCC27) (Regulatory nuclear chloride ion channel protein) (hRNCC)	CLIC1	LHIVQVVCKK	1xiodoTMT6plex [C8]	O00299 [184-193]	191	NaN	25.2873	NaN
O00299	Chloride intracellular channel protein 1 (Chloride channel ABP) (Nuclear chloride ion channel 27) (NCC27) (Regulatory nuclear chloride ion channel protein) (hRNCC)	CLIC1	FLDGNELTLADCNLLPK	1xiodoTMT6plex [C12]	O00299 [167-183]	178	5.64269	2.2509	NaN
O00299	Chloride intracellular channel protein 1 (Chloride channel ABP) (Nuclear chloride ion channel 27) (NCC27) (Regulatory nuclear chloride ion channel protein) (hRNCC)	CLIC1	IGNCPFSQR	1xiodoTMT6plex [C4]	O00299 [21-29]	24	4.95871	NaN	2.4666
O00299	Chloride intracellular channel protein 1 (Chloride channel ABP) (Nuclear chloride ion channel 27) (NCC27) (Regulatory nuclear chloride ion channel protein) (hRNCC)	CLIC1	KFLDGNELTLADCNLLPK	1xiodoTMT6plex [C13]	O00299 [166-183]	178	NaN	1.8941	NaN
Q9Y696	Chloride intracellular channel protein 4 (Intracellular chloride ion channel protein p64H1)	CLIC4	DEFTNTCPSDKEVEIAYSDVAK	1xiodoTMT6plex [C7]	Q9Y696 [228-249]	234	NaN	NaN	NaN
Q9Y696	Chloride intracellular channel protein 4 (Intracellular chloride ion channel protein p64H1)	CLIC4	FLDGNEMTLADCNLLPK	1xiodoTMT6plex [C12]	Q9Y696 [178-194]	189	NaN	1.24075	NaN
Q9Y696	Chloride intracellular channel protein 4 (Intracellular chloride ion channel protein p64H1)	CLIC4	IEEFLEEVLCPPK	1xiodoTMT6plex [C10]	Q9Y696 [91-103]	100	NaN	NaN	NaN
Q9Y696	Chloride intracellular channel protein 4 (Intracellular chloride ion channel protein p64H1)	CLIC4	TDVNKIEEFLEEVLCPPK	1xiodoTMT6plex [C15]	Q9Y696 [86-103]	100	NaN	NaN	NaN
Q9Y696	Chloride intracellular channel protein 4 (Intracellular chloride ion channel protein p64H1)	CLIC4	AGSDGESIGNCPFSQR	1xiodoTMT6plex [C11]	Q9Y696 [25-40]	35	6.9014	NaN	NaN
Q9Y696	Chloride intracellular channel protein 4 (Intracellular chloride ion channel protein p64H1)	CLIC4	DEFTNTCPSDK	1xiodoTMT6plex [C7]	Q9Y696 [228-238]	234	NaN	NaN	NaN
Q96NY7	Chloride intracellular channel protein 6 (Parchorin)	CLIC6	KFLDGDELTLADCNLLPK	1xiodoTMT6plex [C13]	Q96NY7 [629-646]	641	NaN	NaN	NaN
Q96NY7	Chloride intracellular channel protein 6 (Parchorin)	CLIC6	FLDGDELTLADCNLLPK	1xiodoTMT6plex [C12]	Q96NY7 [630-646]	641	NaN	NaN	NaN
P30622	CAP-Gly domain-containing linker protein 1 (Cytoplasmic linker protein 1) (Cytoplasmic linker protein 170 alpha-2) (CLIP-170) (Reed-Sternberg intermediate filament-associated protein) (Restin)	CLIP1	GEWCGVELDEPLGK	1xiodoTMT6plex [C4]	P30622 [239-252];Q9UDT6 [246-259]	242	NaN	14.8319	23.0083
Q9UDT6	CAP-Gly domain-containing linker protein 2 (Cytoplasmic linker protein 115) (CLIP-115) (Cytoplasmic linker protein 2) (Williams-Beuren syndrome chromosomal region 3 protein) (Williams-Beuren syndrome chromosomal region 4 protein)	CLIP2	YFECPALQGIFTRPSK	1xiodoTMT6plex [C4]	Q9UDT6 [129-144]	132	NaN	4.11511	NaN
P54105	Methylosome subunit pICln (Chloride channel, nucleotide sensitive 1A) (Chloride conductance regulatory protein ICln) (I(Cln)) (Chloride ion current inducer protein) (ClCI) (Reticulocyte pICln)	CLNS1A	DRSDCLGEHLYVMVNAK	1xiodoTMT6plex [C5]	P54105 [69-85]	73	NaN	10.8561	NaN
Q92989	Polyribonucleotide 5'-hydroxyl-kinase Clp1 (EC 2.7.1.78) (Polyadenylation factor Clp1) (Polynucleotide kinase Clp1) (Pre-mRNA cleavage complex II protein Clp1)	CLP1	ASVSGCVINTCGWVK	2xiodoTMT6plex [C6;C11]	Q92989 [221-235]	226;231	6.2235	7.56538	NaN
Q9H078	Mitochondrial disaggregase (EC 3.6.1.-) (Suppressor of potassium transport defect 3) [Cleaved into: Mitochondrial disaggregase, cleaved form]	CLPB	VVNQLAAAYEQDLLPGGCTLR	1xiodoTMT6plex [C18]	Q9H078 [630-650]	647	NaN	NaN	NaN
O96005	Putative lipid scramblase CLPTM1 (Cleft lip and palate transmembrane protein 1)	CLPTM1	VSFCPLSLWR	1xiodoTMT6plex [C4]	O96005 [305-314]	308	79.5007	74.8968	NaN
O76031	ATP-dependent Clp protease ATP-binding subunit clpX-like, mitochondrial	CLPX	CELNVTEDALK	1xiodoTMT6plex [C1]	O76031 [538-548]	538	10.2423	10.9027	NaN
P09496	Clathrin light chain A (Lca)	CLTA	LCDFNPK	1xiodoTMT6plex [C2]	P09496 [217-223]	218	5.05943	1.87709	15.9936
P09497	Clathrin light chain B (Lcb)	CLTB	VAQLCDFNPK	1xiodoTMT6plex [C5]	P09497 [195-204]	199	12.822	11.1319	NaN
Q00610	Clathrin heavy chain 1 (Clathrin heavy chain on chromosome 17) (CLH-17)	CLTC	IHEGCEEPATHNALAK	1xiodoTMT6plex [C5]	Q00610 [866-881]	870	4.01919	5.75503	1.83192
Q00610	Clathrin heavy chain 1 (Clathrin heavy chain on chromosome 17) (CLH-17)	CLTC	AHIAQLCEK	1xiodoTMT6plex [C7]	Q00610 [611-619]	617	3.01811	2.09695	2.68277
Q00610	Clathrin heavy chain 1 (Clathrin heavy chain on chromosome 17) (CLH-17)	CLTC	RDPHLACVAYER	1xiodoTMT6plex [C7]	Q00610 [912-923]	918	2.59937	31.5512	5.33133
Q00610	Clathrin heavy chain 1 (Clathrin heavy chain on chromosome 17) (CLH-17)	CLTC	EVCFACVDGK	2xiodoTMT6plex [C3;C6]	Q00610 [1255-1264]	1257;1260	2.43	2.92861	NaN
Q00610	Clathrin heavy chain 1 (Clathrin heavy chain on chromosome 17) (CLH-17)	CLTC	HSSLAGCQIINYR	1xiodoTMT6plex [C7]	Q00610 [145-157]	151	NaN	0.588449	NaN
Q00610	Clathrin heavy chain 1 (Clathrin heavy chain on chromosome 17) (CLH-17)	CLTC	VIQCFAETGQVQK	1xiodoTMT6plex [C4]	Q00610 [488-500]	491	2.95076	3.01555	0.623413
Q00610	Clathrin heavy chain 1 (Clathrin heavy chain on chromosome 17) (CLH-17)	CLTC	CNEPAVWSQLAK	1xiodoTMT6plex [C1]	Q00610 [1102-1113]	1102	NaN	21.5125	NaN
Q00610	Clathrin heavy chain 1 (Clathrin heavy chain on chromosome 17) (CLH-17)	CLTC	LECSEELGDLVK	1xiodoTMT6plex [C3]	Q00610 [457-468]	459	27.3346	5.52575	NaN
Q00610	Clathrin heavy chain 1 (Clathrin heavy chain on chromosome 17) (CLH-17)	CLTC	GQCDLELINVCNENSLFK	2xiodoTMT6plex [C3;C11]	Q00610 [924-941]	926;934	4.69548	1.91345	7.11652
Q00610	Clathrin heavy chain 1 (Clathrin heavy chain on chromosome 17) (CLH-17)	CLTC	MEGNAEESTLFCFAVR	1xiodoTMT6plex [C12]	Q00610 [206-221]	217	3.03624	1.60065	NaN
Q00610	Clathrin heavy chain 1 (Clathrin heavy chain on chromosome 17) (CLH-17)	CLTC	LPVVIGGLLDVDCSEDVIK	1xiodoTMT6plex [C13]	Q00610 [812-830]	824	3.17878	3.06768	NaN
Q00610	Clathrin heavy chain 1 (Clathrin heavy chain on chromosome 17) (CLH-17)	CLTC	EDKLECSEELGDLVK	1xiodoTMT6plex [C6]	Q00610 [454-468]	459	NaN	3.9837	NaN
Q00610	Clathrin heavy chain 1 (Clathrin heavy chain on chromosome 17) (CLH-17)	CLTC	WLKEDKLECSEELGDLVK	1xiodoTMT6plex [C9]	Q00610 [451-468]	459	6.45543	NaN	NaN
Q00610	Clathrin heavy chain 1 (Clathrin heavy chain on chromosome 17) (CLH-17)	CLTC	ESNCYDPER	1xiodoTMT6plex [C4]	Q00610 [750-758]	753	7.05496	5.41748	5.97907
Q00610	Clathrin heavy chain 1 (Clathrin heavy chain on chromosome 17) (CLH-17)	CLTC	DPHLACVAYER	1xiodoTMT6plex [C6]	Q00610 [913-923]	918	5.66284	NaN	NaN
Q00610	Clathrin heavy chain 1 (Clathrin heavy chain on chromosome 17) (CLH-17)	CLTC	QNLQICVQVASK	1xiodoTMT6plex [C6]	Q00610 [677-688]	682	9.82174	13.9021	NaN
Q00610	Clathrin heavy chain 1 (Clathrin heavy chain on chromosome 17) (CLH-17)	CLTC	YIQAACK	1xiodoTMT6plex [C6]	Q00610 [731-737]	736	3.64658	3.42265	2.55408
Q00610	Clathrin heavy chain 1 (Clathrin heavy chain on chromosome 17) (CLH-17)	CLTC	QSVELCK	1xiodoTMT6plex [C6]	Q00610 [1523-1529]	1528	NaN	5.24196	1.84554
O75153	Clustered mitochondria protein homolog	CLUH	GLEMDPIDCTPPEYILPGSR	1xiodoTMT6plex [C9]	O75153 [176-195]	184	8.57783	NaN	NaN
O75153	Clustered mitochondria protein homolog	CLUH	IATPFQVYSWTAPQAEHAMDCVR	1xiodoTMT6plex [C21]	O75153 [313-335]	333	NaN	8.86995	NaN
Q8NFW8	N-acylneuraminate cytidylyltransferase (EC 2.7.7.43) (CMP-N-acetylneuraminic acid synthase) (CMP-NeuNAc synthase)	CMAS	VGLSGAPADACSTAQK	1xiodoTMT6plex [C11]	Q8NFW8 [384-399]	394	8.75427	4.03803	8.66186
Q8NFW8	N-acylneuraminate cytidylyltransferase (EC 2.7.7.43) (CMP-N-acetylneuraminic acid synthase) (CMP-NeuNAc synthase)	CMAS	EVAYLGNEVSDEECLKR	1xiodoTMT6plex [C14]	Q8NFW8 [367-383]	380	NaN	16.6198	NaN
Q8NFW8	N-acylneuraminate cytidylyltransferase (EC 2.7.7.43) (CMP-N-acetylneuraminic acid synthase) (CMP-NeuNAc synthase)	CMAS	EVAYLGNEVSDEECLK	1xiodoTMT6plex [C14]	Q8NFW8 [367-382]	380	NaN	NaN	NaN
Q96DG6	Carboxymethylenebutenolidase homolog (EC 3.1.-.-)	CMBL	EDCSPADKPYIDEAR	1xiodoTMT6plex [C3]	Q96DG6 [220-234]	222	NaN	9.34595	NaN
Q7Z7K0	COX assembly mitochondrial protein homolog (Cmc1p)	CMC1	ECLTAYYNDPAFYEECK	2xiodoTMT6plex [C2;C16]	Q7Z7K0 [62-78]	63;77	46.349	NaN	30.4446
Q7Z7K0	COX assembly mitochondrial protein homolog (Cmc1p)	CMC1	CSEQVQDFTK	1xiodoTMT6plex [C1]	Q7Z7K0 [31-40]	31	NaN	NaN	NaN
P56277	Cx9C motif-containing protein 4 (Mature T-cell proliferation 1 neighbor protein) (Mature T-cell proliferation-1 type A) (MTCP-1 type A) (Protein p8 MTCP-1) (p8MTCP1)	CMC4	SVVCSGFEKEEEENLTR	1xiodoTMT6plex [C4]	P56277 [47-63]	50	55.3638	NaN	63.5984
P56277	Cx9C motif-containing protein 4 (Mature T-cell proliferation 1 neighbor protein) (Mature T-cell proliferation-1 type A) (MTCP-1 type A) (Protein p8 MTCP-1) (p8MTCP1)	CMC4	CQAVIQELR	1xiodoTMT6plex [C1]	P56277 [28-36]	28	NaN	28.963	52.0009
Q5EBM0	UMP-CMP kinase 2, mitochondrial (EC 2.7.4.14) (Nucleoside-diphosphate kinase) (EC 2.7.4.6)	CMPK2	AVLEECTSFIPEAR	1xiodoTMT6plex [C6]	Q5EBM0 [221-234]	226	8.82032	12.3343	5.08928
Q5EBM0	UMP-CMP kinase 2, mitochondrial (EC 2.7.4.14) (Nucleoside-diphosphate kinase) (EC 2.7.4.6)	CMPK2	LQVGCAQVVPVPEPPLHPVVPDLPSSVVFPDR	1xiodoTMT6plex [C5]	Q5EBM0 [185-216]	189	6.59051	16.5327	NaN
Q5EBM0	UMP-CMP kinase 2, mitochondrial (EC 2.7.4.14) (Nucleoside-diphosphate kinase) (EC 2.7.4.6)	CMPK2	MENPGCHVVDASPSR	1xiodoTMT6plex [C6]	Q5EBM0 [417-431]	422	43.2795	NaN	9.95565
Q5EBM0	UMP-CMP kinase 2, mitochondrial (EC 2.7.4.14) (Nucleoside-diphosphate kinase) (EC 2.7.4.6)	CMPK2	SYSLCVPVTPDAGCGAR	2xiodoTMT6plex [C5;C14]	Q5EBM0 [72-88]	76;85	9.21958	NaN	NaN
Q5EBM0	UMP-CMP kinase 2, mitochondrial (EC 2.7.4.14) (Nucleoside-diphosphate kinase) (EC 2.7.4.6)	CMPK2	AVLDLVDQCPK	1xiodoTMT6plex [C9]	Q5EBM0 [235-245]	243	4.49278	NaN	10.5174
Q5EBM0	UMP-CMP kinase 2, mitochondrial (EC 2.7.4.14) (Nucleoside-diphosphate kinase) (EC 2.7.4.6)	CMPK2	SPPSCIGQWR	1xiodoTMT6plex [C5]	Q5EBM0 [283-292]	287	6.12739	NaN	NaN
Q9BQ75	Protein CMSS1 (Cms1 ribosomal small subunit homolog)	CMSS1	LVIELEELNLPDSCFLK	1xiodoTMT6plex [C14]	Q9BQ75 [108-124]	121	NaN	4.25215	NaN
Q96FZ5	CKLF-like MARVEL transmembrane domain-containing protein 7 (Chemokine-like factor superfamily member 7)	CMTM7	TTCSSGSALGPGAGAAQPSASPLEGLLDLSYPR	1xiodoTMT6plex [C3]	Q96FZ5 [10-42]	12	NaN	NaN	NaN
Q8N1G2	Cap-specific mRNA (nucleoside-2'-O-)-methyltransferase 1 (EC 2.1.1.57) (Cap methyltransferase 1) (Cap1 2'O-ribose methyltransferase 1) (MTr1) (hMTr1) (FtsJ methyltransferase domain-containing protein 2) (Interferon-stimulated gene 95 kDa protein) (ISG95)	CMTR1	CMVSGSEQK	1xiodoTMT6plex [C1]	Q8N1G2 [593-601]	593	5.38713	NaN	7.71924
Q8N1G2	Cap-specific mRNA (nucleoside-2'-O-)-methyltransferase 1 (EC 2.1.1.57) (Cap methyltransferase 1) (Cap1 2'O-ribose methyltransferase 1) (MTr1) (hMTr1) (FtsJ methyltransferase domain-containing protein 2) (Interferon-stimulated gene 95 kDa protein) (ISG95)	CMTR1	DSTFDLPADSIAPFHICYYGR	1xiodoTMT6plex [C17]	Q8N1G2 [778-798]	794	NaN	4.64322	NaN
Q8N1G2	Cap-specific mRNA (nucleoside-2'-O-)-methyltransferase 1 (EC 2.1.1.57) (Cap methyltransferase 1) (Cap1 2'O-ribose methyltransferase 1) (MTr1) (hMTr1) (FtsJ methyltransferase domain-containing protein 2) (Interferon-stimulated gene 95 kDa protein) (ISG95)	CMTR1	SNESHCSLQIK	1xiodoTMT6plex [C6]	Q8N1G2 [499-509]	504	7.27856	NaN	NaN
P62633	CCHC-type zinc finger nucleic acid binding protein (Cellular nucleic acid-binding protein) (CNBP) (Zinc finger protein 9)	CNBP	CGESGHLAK	1xiodoTMT6plex [C1]	P62633 [57-65]	57	18.3034	10.8429	8.8138
P62633	CCHC-type zinc finger nucleic acid binding protein (Cellular nucleic acid-binding protein) (CNBP) (Zinc finger protein 9)	CNBP	CGESGHLAR	1xiodoTMT6plex [C1]	P62633 [161-169]	161	13.1758	9.81149	11.0689
P62633	CCHC-type zinc finger nucleic acid binding protein (Cellular nucleic acid-binding protein) (CNBP) (Zinc finger protein 9)	CNBP	CGETGHVAINCSK	2xiodoTMT6plex [C1;C11]	P62633 [140-152]	140;150	14.6027	10.9059	10.2358
P62633	CCHC-type zinc finger nucleic acid binding protein (Cellular nucleic acid-binding protein) (CNBP) (Zinc finger protein 9)	CNBP	EQCCYNCGKPGHLAR	3xiodoTMT6plex [C3;C4;C7]	P62633 [95-109]	97;98;103	NaN	8.5922	7.82327
P62633	CCHC-type zinc finger nucleic acid binding protein (Cellular nucleic acid-binding protein) (CNBP) (Zinc finger protein 9)	CNBP	DCDLQEDACYNCGR	3xiodoTMT6plex [C2;C12];C9	P62633 [66-79]	67;74;78	17.8821	10.2271	12.6167
P62633	CCHC-type zinc finger nucleic acid binding protein (Cellular nucleic acid-binding protein) (CNBP) (Zinc finger protein 9)	CNBP	GFQFVSSSLPDICYR	1xiodoTMT6plex [C13]	P62633 [42-56]	54	20.1518	NaN	NaN
P62633	CCHC-type zinc finger nucleic acid binding protein (Cellular nucleic acid-binding protein) (CNBP) (Zinc finger protein 9)	CNBP	CYSCGEFGHIQK	2xiodoTMT6plex [C1;C4]	P62633 [119-130]	119;122	NaN	NaN	10.1913
P62633	CCHC-type zinc finger nucleic acid binding protein (Cellular nucleic acid-binding protein) (CNBP) (Zinc finger protein 9)	CNBP	TSEVNCYR	1xiodoTMT6plex [C6]	P62633 [153-160]	158	14.0033	8.87415	11.7282
Q96KP4	Cytosolic non-specific dipeptidase (EC 3.4.13.18) (CNDP dipeptidase 2) (Glutamate carboxypeptidase-like protein 1) (Peptidase A) (Threonyl dipeptidase)	CNDP2	DVDYVCISDNYWLGK	1xiodoTMT6plex [C6]	Q96KP4 [187-201]	192	4.92699	3.00467	NaN
Q96KP4	Cytosolic non-specific dipeptidase (EC 3.4.13.18) (CNDP dipeptidase 2) (Glutamate carboxypeptidase-like protein 1) (Peptidase A) (Threonyl dipeptidase)	CNDP2	TVCIYGHLDVQPAALEDGWDSEPFTLVER	1xiodoTMT6plex [C3]	Q96KP4 [93-121]	95	NaN	7.98931	NaN
Q96KP4	Cytosolic non-specific dipeptidase (EC 3.4.13.18) (CNDP dipeptidase 2) (Glutamate carboxypeptidase-like protein 1) (Peptidase A) (Threonyl dipeptidase)	CNDP2	FCLEGMEESGSEGLDELIFAR	1xiodoTMT6plex [C2]	Q96KP4 [160-180]	161	NaN	NaN	NaN
Q99439	Calponin-2 (Calponin H2, smooth muscle) (Neutral calponin)	CNN2	CASQVGMTAPGTR	1xiodoTMT6plex [C1]	Q99439 [215-227]	215	9.21749	9.07368	8.21849
Q99439	Calponin-2 (Calponin H2, smooth muscle) (Neutral calponin)	CNN2	CASQSGMTAYGTR	1xiodoTMT6plex [C1]	Q99439 [175-187]	175	11.3767	11.1459	12.1704
Q99439	Calponin-2 (Calponin H2, smooth muscle) (Neutral calponin)	CNN2	AGQCVIGLQMGTNK	1xiodoTMT6plex [C4]	Q99439 [161-174]	164	10.11	14.2942	NaN
Q99439	Calponin-2 (Calponin H2, smooth muscle) (Neutral calponin)	CNN2	CDNSSMSLQMGYTQGANQSGQVFGLGR	1xiodoTMT6plex [C1]	Q99439 [240-266]	240	16.7196	10.6408	9.90394
Q99439	Calponin-2 (Calponin H2, smooth muscle) (Neutral calponin)	CNN2	LGTDKCDNSSMSLQMGYTQGANQSGQVFGLGR	1xiodoTMT6plex [C6]	Q99439 [235-266]	240	NaN	NaN	15.8845
Q99439	Calponin-2 (Calponin H2, smooth muscle) (Neutral calponin)	CNN2	GLKDGTILCTLMNKLQPGSVPK	1xiodoTMT6plex [C9]	Q99439 [53-74]	61	NaN	NaN	NaN
Q99439	Calponin-2 (Calponin H2, smooth muscle) (Neutral calponin)	CNN2	CASQVGMTAPGTR	1xiodoTMT6plex [C1];1xOxidation [M7]	Q99439 [215-227]	215	8.75587	10.4224	NaN
Q99439	Calponin-2 (Calponin H2, smooth muscle) (Neutral calponin)	CNN2	GLKDGTILCTLMNK	1xiodoTMT6plex [C9]	Q99439 [53-66]	61	NaN	NaN	NaN
Q99439	Calponin-2 (Calponin H2, smooth muscle) (Neutral calponin)	CNN2	DGTILCTLMNK	1xiodoTMT6plex [C6]	Q99439 [56-66]	61	NaN	NaN	5.4972
Q99439	Calponin-2 (Calponin H2, smooth muscle) (Neutral calponin)	CNN2	YCPQGTVADGAPSGTGDCPDPGEVPEYPPYYQEEAGY	2xiodoTMT6plex [C2;C18]	Q99439 [273-309]	274;290	NaN	10.1943	NaN
Q15417	Calponin-3 (Calponin, acidic isoform)	CNN3	CASQAGMTAYGTR	1xiodoTMT6plex [C1]	Q15417 [173-185]	173	NaN	5.09869	NaN
Q8NE01	Metal transporter CNNM3 (Ancient conserved domain-containing protein 3) (Cyclin-M3)	CNNM3	DLAFVDPEDCTPLSTITR	1xiodoTMT6plex [C10]	Q8NE01 [367-384]	376	NaN	NaN	29.2611
A5YKK6	CCR4-NOT transcription complex subunit 1 (CCR4-associated factor 1) (Negative regulator of transcription subunit 1 homolog) (NOT1H) (hNOT1)	CNOT1	YCDPVVLTYQAER	1xiodoTMT6plex [C2]	A5YKK6 [1540-1552]	1541	9.0782	13.5918	NaN
A5YKK6	CCR4-NOT transcription complex subunit 1 (CCR4-associated factor 1) (Negative regulator of transcription subunit 1 homolog) (NOT1H) (hNOT1)	CNOT1	CPSILGGLAPEKDQPK	1xiodoTMT6plex [C1]	A5YKK6 [624-639]	624	1.20786	NaN	NaN
A5YKK6	CCR4-NOT transcription complex subunit 1 (CCR4-associated factor 1) (Negative regulator of transcription subunit 1 homolog) (NOT1H) (hNOT1)	CNOT1	CITELEQHLHAIPPTLAMNPQAQALR	1xiodoTMT6plex [C1]	A5YKK6 [1615-1640]	1615	NaN	8.28677	NaN
A5YKK6	CCR4-NOT transcription complex subunit 1 (CCR4-associated factor 1) (Negative regulator of transcription subunit 1 homolog) (NOT1H) (hNOT1)	CNOT1	EMMDQAAAQLAQDNCELACCFIQK	3xiodoTMT6plex [C15;C19;C20]	A5YKK6 [1486-1509]	1500;1504;1519	NaN	2.36621	NaN
A5YKK6	CCR4-NOT transcription complex subunit 1 (CCR4-associated factor 1) (Negative regulator of transcription subunit 1 homolog) (NOT1H) (hNOT1)	CNOT1	IAMTTCEQIVR	1xiodoTMT6plex [C6]	A5YKK6 [1415-1425]	1420	9.27892	9.43743	13.4289
A5YKK6	CCR4-NOT transcription complex subunit 1 (CCR4-associated factor 1) (Negative regulator of transcription subunit 1 homolog) (NOT1H) (hNOT1)	CNOT1	CPSILGGLAPEK	1xiodoTMT6plex [C1]	A5YKK6 [624-635]	624	NaN	NaN	NaN
A5YKK6	CCR4-NOT transcription complex subunit 1 (CCR4-associated factor 1) (Negative regulator of transcription subunit 1 homolog) (NOT1H) (hNOT1)	CNOT1	AYGSPWCNK	1xiodoTMT6plex [C7]	A5YKK6 [1700-1708]	1706	9.33814	11.0968	NaN
Q9H9A5	CCR4-NOT transcription complex subunit 10	CNOT10	NSNQLGGNTESSESSETCSSK	1xiodoTMT6plex [C18]	Q9H9A5 [487-507]	504	NaN	8.52287	NaN
Q9H9A5	CCR4-NOT transcription complex subunit 10	CNOT10	ALQENDNVCAQLSAGSTDPGKK	1xiodoTMT6plex [C9]	Q9H9A5 [319-340]	327	NaN	16.3572	NaN
Q9NZN8	CCR4-NOT transcription complex subunit 2 (CCR4-associated factor 2)	CNOT2	SSPSIICMPK	1xiodoTMT6plex [C7]	Q9NZN8 [169-178]	175	6.3928	5.32333	3.23906
O75175	CCR4-NOT transcription complex subunit 3 (CCR4-associated factor 3) (Leukocyte receptor cluster member 2)	CNOT3	DIILSSTSAPPASAQPPLQLSEVNIPLSLGVCPLGPVPLTK	1xiodoTMT6plex [C32]	O75175 [569-609]	600	NaN	NaN	NaN
Q9UIV1	CCR4-NOT transcription complex subunit 7 (EC 3.1.13.4) (BTG1-binding factor 1) (CCR4-associated factor 1) (CAF-1) (Caf1a)	CNOT7	ICEVWACNLDEEMK	2xiodoTMT6plex [C2;C7]	Q9UIV1 [12-25]	13;18	NaN	11.1134	NaN
P09543	2',3'-cyclic-nucleotide 3'-phosphodiesterase (CNP) (CNPase) (EC 3.1.4.37)	CNP	RPPGVLHCTTK	1xiodoTMT6plex [C8]	P09543 [245-255]	252	6.36428	9.71124	16.4917
P09543	2',3'-cyclic-nucleotide 3'-phosphodiesterase (CNP) (CNPase) (EC 3.1.4.37)	CNP	LDEDLAAYCR	1xiodoTMT6plex [C9]	P09543 [103-112]	111	7.50727	8.40815	10.7245
P09543	2',3'-cyclic-nucleotide 3'-phosphodiesterase (CNP) (CNPase) (EC 3.1.4.37)	CNP	DKPELQFPFLQDEDTVATLLECK	1xiodoTMT6plex [C22]	P09543 [28-50]	49	5.85899	3.51848	11.0396
P09543	2',3'-cyclic-nucleotide 3'-phosphodiesterase (CNP) (CNPase) (EC 3.1.4.37)	CNP	AHITLGCAADVEAVQTGLDLLEILR	1xiodoTMT6plex [C7]	P09543 [329-353]	335	NaN	NaN	NaN
P09543	2',3'-cyclic-nucleotide 3'-phosphodiesterase (CNP) (CNPase) (EC 3.1.4.37)	CNP	RLDEDLAAYCR	1xiodoTMT6plex [C10]	P09543 [102-112]	111	8.82713	NaN	25.704
Q9Y2B0	Protein canopy homolog 2 (MIR-interacting saposin-like protein) (Putative secreted protein Zsig9) (Transmembrane protein 4)	CNPY2	SEAHLTELLEEICDR	1xiodoTMT6plex [C13]	Q9Y2B0 [74-88]	86	97.1217	97.4729	94.7494
Q9Y2B0	Protein canopy homolog 2 (MIR-interacting saposin-like protein) (Putative secreted protein Zsig9) (Transmembrane protein 4)	CNPY2	RTDLCDHALHISHDEL	1xiodoTMT6plex [C5]	Q9Y2B0 [167-182]	171	72.5051	86.637	NaN
Q9BT09	Protein canopy homolog 3 (CTG repeat protein 4a) (Expanded repeat-domain protein CAG/CTG 5) (Protein associated with TLR4) (Trinucleotide repeat-containing gene 5 protein)	CNPY3	NHQEEDLTEFLCANHVLK	1xiodoTMT6plex [C12]	Q9BT09 [183-200]	194	53.9464	93.6812	NaN
Q9BT09	Protein canopy homolog 3 (CTG repeat protein 4a) (Expanded repeat-domain protein CAG/CTG 5) (Protein associated with TLR4) (Trinucleotide repeat-containing gene 5 protein)	CNPY3	LIEVTETICK	1xiodoTMT6plex [C9]	Q9BT09 [96-105]	104	79.2124	NaN	NaN
Q9BT09	Protein canopy homolog 3 (CTG repeat protein 4a) (Expanded repeat-domain protein CAG/CTG 5) (Protein associated with TLR4) (Trinucleotide repeat-containing gene 5 protein)	CNPY3	DTSCLAEQWSGK	1xiodoTMT6plex [C4]	Q9BT09 [203-214]	206	NaN	69.6012	31.4495
Q8N129	Protein canopy homolog 4	CNPY4	LEEALENLCER	1xiodoTMT6plex [C9]	Q8N129 [86-96]	94	67.7205	80.8391	NaN
Q6PJW8	Consortin	CNST	MDDSDTPTYYLQIEPQDGCHPGDSVER	1xAcetyl [N-Term];1xiodoTMT6plex [C19]	Q6PJW8 [1-27]	19	16.1022	NaN	NaN
Q6PJW8	Consortin	CNST	LQLAQTEACQDVAR	1xiodoTMT6plex [C9]	Q6PJW8 [400-413]	408	NaN	NaN	13.4289
Q6PJW8	Consortin	CNST	TCLGTESSK	1xiodoTMT6plex [C2]	Q6PJW8 [316-324]	317	NaN	19.3712	NaN
Q6PJW8	Consortin	CNST	CSTQLLVSEDPK	1xiodoTMT6plex [C1]	Q6PJW8 [292-303]	292	NaN	NaN	NaN
Q6PJW8	Consortin	CNST	ETEDYLNSLLEGCLK	1xiodoTMT6plex [C13]	Q6PJW8 [543-557]	555	NaN	NaN	NaN
Q7Z7A1	Centriolin (Centrosomal protein 1) (Centrosomal protein of 110 kDa) (Cep110)	CNTRL	GQATQAQNECR	1xiodoTMT6plex [C10]	Q7Z7A1 [630-640]	639	NaN	10.2734	NaN
Q9NYJ1	Cytochrome c oxidase assembly factor 4 homolog, mitochondrial (Coiled-coil-helix-coiled-coil-helix domain-containing protein 8) (E2-induced gene 2 protein)	COA4	DCMSEQQAR	1xiodoTMT6plex [C2]	Q9NYJ1 [63-71]	64	NaN	NaN	53.9376
Q86WW8	Cytochrome c oxidase assembly factor 5	COA5	EDLGACLLQSDCVVQEGK	2xiodoTMT6plex [C6;C12]	Q86WW8 [19-36]	24;30	NaN	83.0472	NaN
Q5JTJ3	Cytochrome c oxidase assembly factor 6 homolog	COA6	CLDENLEDASQCK	2xiodoTMT6plex [C1;C12]	Q5JTJ3 [68-80]	68;79	87.7415	94.5144	79.5651
Q5JTJ3	Cytochrome c oxidase assembly factor 6 homolog	COA6	SSFESSCPQQWIK	1xiodoTMT6plex [C7]	Q5JTJ3 [84-96]	90	83.3589	91.5318	83.1958
Q96BR5	Cytochrome c oxidase assembly factor 7 (Beta-lactamase hcp-like protein) (Respiratory chain assembly factor 1) (Sel1 repeat-containing protein 1)	COA7	FNCEENQHSDSCYK	2xiodoTMT6plex [C3;C12]	Q96BR5 [60-73]	62;71	76.9304	84.6821	NaN
Q96BR5	Cytochrome c oxidase assembly factor 7 (Beta-lactamase hcp-like protein) (Respiratory chain assembly factor 1) (Sel1 repeat-containing protein 1)	COA7	ACDLGHIWACANASR	2xiodoTMT6plex [C2;C10]	Q96BR5 [178-192]	179;187	NaN	80.9759	NaN
Q96BR5	Cytochrome c oxidase assembly factor 7 (Beta-lactamase hcp-like protein) (Respiratory chain assembly factor 1) (Sel1 repeat-containing protein 1)	COA7	SIAACHNVGLLAHDGQVNEDGQPDLGK	1xiodoTMT6plex [C5]	Q96BR5 [107-133]	111	70.798	55.6672	NaN
Q96BR5	Cytochrome c oxidase assembly factor 7 (Beta-lactamase hcp-like protein) (Respiratory chain assembly factor 1) (Sel1 repeat-containing protein 1)	COA7	ACDGGYTSSCFNLSAMFLQGAPGFPK	2xiodoTMT6plex [C2;C10]	Q96BR5 [141-166]	142;150	73.1642	NaN	NaN
Q96BR5	Cytochrome c oxidase assembly factor 7 (Beta-lactamase hcp-like protein) (Respiratory chain assembly factor 1) (Sel1 repeat-containing protein 1)	COA7	SFLENMEVECNYHCYHEK	2xiodoTMT6plex [C10;C14]	Q96BR5 [15-32]	24;28	NaN	45.3765	NaN
Q53SF7	Cordon-bleu protein-like 1	COBLL1	VSPHASLQELAPIICSK	1xiodoTMT6plex [C15]	Q53SF7 [163-179]	177	4.64997	NaN	11.9123
Q53SF7	Cordon-bleu protein-like 1	COBLL1	CEFDPLHTLLLK	1xiodoTMT6plex [C1]	Q53SF7 [180-191]	180	4.17329	NaN	NaN
Q53SF7	Cordon-bleu protein-like 1	COBLL1	SMSVDETDKSPCEAGR	1xiodoTMT6plex [C12]	Q53SF7 [324-339]	335	15.1116	NaN	NaN
Q53SF7	Cordon-bleu protein-like 1	COBLL1	DAAIQTTPSCNSFDGK	1xiodoTMT6plex [C10]	Q53SF7 [601-616]	610	9.00653	NaN	NaN
Q53SF7	Cordon-bleu protein-like 1	COBLL1	SQGTLIIHSEDPLTVKDPICAHGNDDLLPPVDR	1xiodoTMT6plex [C20]	Q53SF7 [659-691]	678	7.13486	NaN	NaN
Q53SF7	Cordon-bleu protein-like 1	COBLL1	ESCQISQNLDIMK	1xiodoTMT6plex [C3]	Q53SF7 [221-233]	223	4.5964	NaN	4.95779
Q96JB2	Conserved oligomeric Golgi complex subunit 3 (COG complex subunit 3) (Component of oligomeric Golgi complex 3) (Vesicle-docking protein SEC34 homolog) (p94)	COG3	TGTLHEACEQLLK	1xiodoTMT6plex [C8]	Q96JB2 [169-181]	176	NaN	9.20022	NaN
P38432	Coilin (p80-coilin)	COIL	ATCGTVGDDNEEAKR	1xiodoTMT6plex [C3]	P38432 [168-182]	170	9.584	4.79048	NaN
P38432	Coilin (p80-coilin)	COIL	ATCGTVGDDNEEAK	1xiodoTMT6plex [C3]	P38432 [168-181]	170	NaN	NaN	NaN
P38432	Coilin (p80-coilin)	COIL	AFQLEEGEETEPDCK	1xiodoTMT6plex [C14]	P38432 [113-127]	126	NaN	52.0101	NaN
P02452	Collagen alpha-1(I) chain (Alpha-1 type I collagen)	COL1A1	SGEYWIDPNQGCNLDAIK	1xiodoTMT6plex [C12]	P02452 [1271-1288]	1282	NaN	NaN	29.2613
P02458	Collagen alpha-1(II) chain (Alpha-1 type II collagen) [Cleaved into: Collagen alpha-1(II) chain; Chondrocalcin]	COL2A1	SGDYWIDPNQGCTLDAMK	1xiodoTMT6plex [C12]	P02458 [1295-1312]	1306	NaN	80.9299	NaN
P02462	Collagen alpha-1(IV) chain [Cleaved into: Arresten]	COL4A1	HSQTIDDPQCPSGTK	1xiodoTMT6plex [C10]	P02462 [1451-1465]	1460	NaN	74.1343	NaN
P02462	Collagen alpha-1(IV) chain [Cleaved into: Arresten]	COL4A1	AHGQDLGTAGSCLR	1xiodoTMT6plex [C12]	P02462 [1482-1495]	1493	NaN	NaN	NaN
Q8NBJ5	Procollagen galactosyltransferase 1 (EC 2.4.1.50) (Collagen beta(1-O)galactosyltransferase 1) (ColGalT 1) (Glycosyltransferase 25 family member 1) (Hydroxylysine galactosyltransferase 1)	COLGALT1	ALQAQEIECR	1xiodoTMT6plex [C9]	Q8NBJ5 [361-370]	369	NaN	6.9342	9.27379
Q8NBJ5	Procollagen galactosyltransferase 1 (EC 2.4.1.50) (Collagen beta(1-O)galactosyltransferase 1) (ColGalT 1) (Glycosyltransferase 25 family member 1) (Hydroxylysine galactosyltransferase 1)	COLGALT1	GELGCFLSHYNIWK	1xiodoTMT6plex [C5]	Q8NBJ5 [408-421]	412	9.94774	8.2786	NaN
Q8NBJ5	Procollagen galactosyltransferase 1 (EC 2.4.1.50) (Collagen beta(1-O)galactosyltransferase 1) (ColGalT 1) (Glycosyltransferase 25 family member 1) (Hydroxylysine galactosyltransferase 1)	COLGALT1	AAYSNFWCGMTSQGYYK	1xiodoTMT6plex [C8]	Q8NBJ5 [196-212]	203	9.43619	NaN	NaN
Q9H0A8	COMM domain-containing protein 4	COMMD4	FCGDLDCPDWVLAEISTLAK	2xiodoTMT6plex [C2;C7]	Q9H0A8 [5-24]	6;11	6.19827	3.67624	NaN
Q9H0A8	COMM domain-containing protein 4	COMMD4	EHAASLCR	1xiodoTMT6plex [C7]	Q9H0A8 [101-108]	107	NaN	6.0468	NaN
Q7Z4G1	COMM domain-containing protein 6	COMMD6	CFEMTIPQFQNFYR	1xiodoTMT6plex [C1]	Q7Z4G1 [60-73]	60	NaN	5.67288	NaN
Q7Z4G1	COMM domain-containing protein 6	COMMD6	LGMAVSSDTCR	1xiodoTMT6plex [C10]	Q7Z4G1 [26-36]	35	NaN	NaN	NaN
Q9P000	COMM domain-containing protein 9	COMMD9	QLCQESFSSSALGLK	1xiodoTMT6plex [C3]	Q9P000 [26-40]	28	NaN	NaN	NaN
Q9P000	COMM domain-containing protein 9	COMMD9	LLDVTCSSLSVTQEEAEELLQALHR	1xiodoTMT6plex [C6]	Q9P000 [42-66]	47	NaN	NaN	NaN
Q9P000	COMM domain-containing protein 9	COMMD9	IQEDPSLCGDKPSISAVTVELSK	1xiodoTMT6plex [C8]	Q9P000 [153-175]	160	7.12403	NaN	NaN
Q9P000	COMM domain-containing protein 9	COMMD9	MAVPTCLLQMK	1xiodoTMT6plex [C6]	Q9P000 [142-152]	147	4.16911	4.06922	NaN
P21964	Catechol O-methyltransferase (EC 2.1.1.6)	COMT	GSSCFECTHYQSFLEYR	2xiodoTMT6plex [C4;C7]	P21964 [235-251]	238;241	10.847	11.8234	22.5812
P21964	Catechol O-methyltransferase (EC 2.1.1.6)	COMT	LITIEINPDCAAITQR	1xiodoTMT6plex [C10]	P21964 [136-151]	145	17.9147	9.67023	19.1974
P21964	Catechol O-methyltransferase (EC 2.1.1.6)	COMT	KGTVLLADNVICPGAPDFLAHVR	1xiodoTMT6plex [C12]	P21964 [212-234]	223	13.3875	9.41299	18.0959
P21964	Catechol O-methyltransferase (EC 2.1.1.6)	COMT	ILNHVLQHAEPGNAQSVLEAIDTYCEQK	1xiodoTMT6plex [C25]	P21964 [59-86]	83	5.82608	NaN	11.4469
P21964	Catechol O-methyltransferase (EC 2.1.1.6)	COMT	GTVLLADNVICPGAPDFLAHVR	1xiodoTMT6plex [C11]	P21964 [213-234]	223	19.2478	10.3534	25.5438
P21964	Catechol O-methyltransferase (EC 2.1.1.6)	COMT	IVDAVIQEHQPSVLLELGAYCGYSAVR	1xiodoTMT6plex [C21]	P21964 [99-125]	119	13.3828	7.3155	NaN
P21964	Catechol O-methyltransferase (EC 2.1.1.6)	COMT	YLPDTLLLEECGLLR	1xiodoTMT6plex [C11]	P21964 [197-211]	207	15.4465	9.56839	15.7906
Q86VU5	Catechol O-methyltransferase domain-containing protein 1 (EC 2.1.1.-)	COMTD1	LLTLEQPQGDSMMTCEQAQLLANLAR	1xiodoTMT6plex [C15]	Q86VU5 [74-99]	88	13.4812	10.2199	NaN
Q86VU5	Catechol O-methyltransferase domain-containing protein 1 (EC 2.1.1.-)	COMTD1	EQCLLPPEDSR	1xiodoTMT6plex [C3]	Q86VU5 [43-53]	45	NaN	NaN	NaN
P53621	Coatomer subunit alpha (Alpha-coat protein) (Alpha-COP) (HEP-COP) (HEPCOP) [Cleaved into: Xenin (Xenopsin-related peptide); Proxenin]	COPA	KLDALCNIHENIR	1xiodoTMT6plex [C6]	P53621 [517-529]	522	5.94735	3.90833	5.84231
P53621	Coatomer subunit alpha (Alpha-coat protein) (Alpha-COP) (HEP-COP) (HEPCOP) [Cleaved into: Xenin (Xenopsin-related peptide); Proxenin]	COPA	LGEVALLQGNHQIVEMCYQR	1xiodoTMT6plex [C17]	P53621 [677-696]	693	NaN	3.90715	NaN
P53621	Coatomer subunit alpha (Alpha-coat protein) (Alpha-COP) (HEP-COP) (HEPCOP) [Cleaved into: Xenin (Xenopsin-related peptide); Proxenin]	COPA	TTYQALPCLPSMYGYPNR	1xiodoTMT6plex [C8]	P53621 [968-985]	975	3.5612	12.1193	NaN
P53621	Coatomer subunit alpha (Alpha-coat protein) (Alpha-COP) (HEP-COP) (HEPCOP) [Cleaved into: Xenin (Xenopsin-related peptide); Proxenin]	COPA	NPTDAYQLNYDMHNPFDICAASYRPIYR	1xiodoTMT6plex [C19]	P53621 [1151-1178]	1169	NaN	3.04437	NaN
P53621	Coatomer subunit alpha (Alpha-coat protein) (Alpha-COP) (HEP-COP) (HEPCOP) [Cleaved into: Xenin (Xenopsin-related peptide); Proxenin]	COPA	VQVPNCDEIFYAGTGNLLLR	1xiodoTMT6plex [C6]	P53621 [448-467]	453	3.61914	3.65482	2.88767
P53621	Coatomer subunit alpha (Alpha-coat protein) (Alpha-COP) (HEP-COP) (HEPCOP) [Cleaved into: Xenin (Xenopsin-related peptide); Proxenin]	COPA	FPVFNMSYNPAENAVLLCTR	1xiodoTMT6plex [C18]	P53621 [363-382]	380	NaN	NaN	NaN
P53621	Coatomer subunit alpha (Alpha-coat protein) (Alpha-COP) (HEP-COP) (HEPCOP) [Cleaved into: Xenin (Xenopsin-related peptide); Proxenin]	COPA	MCTLIDKFDEHDGPVR	1xiodoTMT6plex [C2]	P53621 [40-55]	41	4.26438	NaN	NaN
P53621	Coatomer subunit alpha (Alpha-coat protein) (Alpha-COP) (HEP-COP) (HEPCOP) [Cleaved into: Xenin (Xenopsin-related peptide); Proxenin]	COPA	GHYNNVSCAVFHPR	1xiodoTMT6plex [C8]	P53621 [247-260]	254	6.30739	6.90478	NaN
P53621	Coatomer subunit alpha (Alpha-coat protein) (Alpha-COP) (HEP-COP) (HEPCOP) [Cleaved into: Xenin (Xenopsin-related peptide); Proxenin]	COPA	AWEVDTCR	1xiodoTMT6plex [C7]	P53621 [239-246]	245	NaN	9.22584	1.90374
P53621	Coatomer subunit alpha (Alpha-coat protein) (Alpha-COP) (HEP-COP) (HEPCOP) [Cleaved into: Xenin (Xenopsin-related peptide); Proxenin]	COPA	CPLSGACYSPEFK	2xiodoTMT6plex [C1;C7]	P53621 [1185-1197]	1185;1191	4.65397	20.4905	3.64926
P53621	Coatomer subunit alpha (Alpha-coat protein) (Alpha-COP) (HEP-COP) (HEPCOP) [Cleaved into: Xenin (Xenopsin-related peptide); Proxenin]	COPA	KILSACEK	1xiodoTMT6plex [C6]	P53621 [1143-1150]	1148	NaN	NaN	4.23645
P53621	Coatomer subunit alpha (Alpha-coat protein) (Alpha-COP) (HEP-COP) (HEPCOP) [Cleaved into: Xenin (Xenopsin-related peptide); Proxenin]	COPA	HAIVICNR	1xiodoTMT6plex [C6]	P53621 [509-516]	514	13.8269	9.73887	NaN
P53621	Coatomer subunit alpha (Alpha-coat protein) (Alpha-COP) (HEP-COP) (HEPCOP) [Cleaved into: Xenin (Xenopsin-related peptide); Proxenin]	COPA	GNNVYCLDR	1xiodoTMT6plex [C6]	P53621 [575-583]	580	NaN	NaN	NaN
P53618	Coatomer subunit beta (Beta-coat protein) (Beta-COP)	COPB1	LLHEMILVCDAYR	1xiodoTMT6plex [C9]	P53618 [94-106]	102	NaN	NaN	NaN
P53618	Coatomer subunit beta (Beta-coat protein) (Beta-COP)	COPB1	CIYNLLQSSSPAVK	1xiodoTMT6plex [C1]	P53618 [248-261]	248	20.0894	13.5959	NaN
P53618	Coatomer subunit beta (Beta-coat protein) (Beta-COP)	COPB1	ALSGYCGFMAANLYAR	1xiodoTMT6plex [C6]	P53618 [883-898]	888	NaN	5.09129	NaN
P53618	Coatomer subunit beta (Beta-coat protein) (Beta-COP)	COPB1	VLSECSPLMNDIFNK	1xiodoTMT6plex [C5]	P53618 [619-633]	623	13.9087	NaN	9.63234
P53618	Coatomer subunit beta (Beta-coat protein) (Beta-COP)	COPB1	AAAQCYIDLIIK	1xiodoTMT6plex [C5]	P53618 [280-291]	284	NaN	2.905	NaN
P53618	Coatomer subunit beta (Beta-coat protein) (Beta-COP)	COPB1	ACLEHR	1xiodoTMT6plex [C2]	P53618 [142-147]	143	3.25469	6.12205	1.80645
P35606	Coatomer subunit beta' (Beta'-coat protein) (Beta'-COP) (p102)	COPB2	VDACLELLIR	1xiodoTMT6plex [C4]	P35606 [738-747]	741	3.53416	1.00381	NaN
P35606	Coatomer subunit beta' (Beta'-coat protein) (Beta'-COP) (p102)	COPB2	CIAVHPTQPFILTSSDDMLIK	1xiodoTMT6plex [C1]	P35606 [104-124]	104	3.89794	8.24797	NaN
P35606	Coatomer subunit beta' (Beta'-coat protein) (Beta'-COP) (p102)	COPB2	GVNCIDYYSGGDKPYLISGADDR	1xiodoTMT6plex [C4]	P35606 [187-209]	190	12.6516	NaN	NaN
P35606	Coatomer subunit beta' (Beta'-coat protein) (Beta'-COP) (p102)	COPB2	TFEVCDLPVR	1xiodoTMT6plex [C5]	P35606 [52-61]	56	2.37189	3.272	1.34919
O14579	Coatomer subunit epsilon (Epsilon-coat protein) (Epsilon-COP)	COPE	ALHQGDSLECTAMTVQILLK	1xiodoTMT6plex [C10]	O14579 [139-158]	148	NaN	5.18909	NaN
O14579	Coatomer subunit epsilon (Epsilon-coat protein) (Epsilon-COP)	COPE	NAFYIGSYQQCINEAQR	1xiodoTMT6plex [C11]	O14579 [24-40]	34	3.709	2.16396	1.86162
Q9Y678	Coatomer subunit gamma-1 (Gamma-1-coat protein) (Gamma-1-COP)	COPG1	CVMDDDNEVR	1xiodoTMT6plex [C1]	Q9Y678 [516-525]	516	15.0552	35.1904	NaN
Q9Y678	Coatomer subunit gamma-1 (Gamma-1-coat protein) (Gamma-1-COP)	COPG1	HPSAVTACNLDLENLVTDSNR	1xiodoTMT6plex [C8]	Q9Y678 [318-338]	325	NaN	6.49636	9.37205
Q9Y678	Coatomer subunit gamma-1 (Gamma-1-coat protein) (Gamma-1-COP)	COPG1	ALCQITDSTMLQAIER	1xiodoTMT6plex [C3]	Q9Y678 [127-142]	129	NaN	NaN	NaN
Q9Y678	Coatomer subunit gamma-1 (Gamma-1-coat protein) (Gamma-1-COP)	COPG1	ELAPAVSVLQLFCSSPK	1xiodoTMT6plex [C13]	Q9Y678 [284-300]	296	NaN	NaN	NaN
Q9Y678	Coatomer subunit gamma-1 (Gamma-1-coat protein) (Gamma-1-COP)	COPG1	QLEEEDGSRDSPLFDFIESCLR	1xiodoTMT6plex [C20]	Q9Y678 [239-260]	258	NaN	NaN	NaN
Q9Y678	Coatomer subunit gamma-1 (Gamma-1-coat protein) (Gamma-1-COP)	COPG1	EMSCIAEDVIIVTSSLTK	1xiodoTMT6plex [C4]	Q9Y678 [94-111]	97	4.9906	NaN	NaN
Q9Y678	Coatomer subunit gamma-1 (Gamma-1-coat protein) (Gamma-1-COP)	COPG1	DCDPTTGETDDEGYEDEYVLEDLEVTVADHIQK	1xiodoTMT6plex [C2]	Q9Y678 [734-766]	735	NaN	4.99532	NaN
Q9Y678	Coatomer subunit gamma-1 (Gamma-1-coat protein) (Gamma-1-COP)	COPG1	AIVDCIISIIEENSESK	1xiodoTMT6plex [C5]	Q9Y678 [416-432]	420	2.11188	1.25771	NaN
Q9Y678	Coatomer subunit gamma-1 (Gamma-1-coat protein) (Gamma-1-COP)	COPG1	DSPLFDFIESCLR	1xiodoTMT6plex [C11]	Q9Y678 [248-260]	258	2.35711	NaN	NaN
Q9Y678	Coatomer subunit gamma-1 (Gamma-1-coat protein) (Gamma-1-COP)	COPG1	CVMDDDNEVRDR	1xiodoTMT6plex [C1]	Q9Y678 [516-527]	516	NaN	8.66361	NaN
Q9Y678	Coatomer subunit gamma-1 (Gamma-1-coat protein) (Gamma-1-COP)	COPG1	SPFAYCMMIR	1xiodoTMT6plex [C6]	Q9Y678 [225-234]	230	NaN	5.27197	NaN
Q9UBF2	Coatomer subunit gamma-2 (Gamma-2-coat protein) (Gamma-2-COP)	COPG2	HPSAVTACNLDLENLITDSNR	1xiodoTMT6plex [C8]	Q9UBF2 [318-338]	325	NaN	10.5136	NaN
Q9UBF2	Coatomer subunit gamma-2 (Gamma-2-coat protein) (Gamma-2-COP)	COPG2	ELAPAVSVLQLFCSSPKPALR	1xiodoTMT6plex [C13]	Q9UBF2 [284-304]	296	NaN	NaN	NaN
Q9UBF2	Coatomer subunit gamma-2 (Gamma-2-coat protein) (Gamma-2-COP)	COPG2	AIVDCIISIVEENPESK	1xiodoTMT6plex [C5]	Q9UBF2 [416-432]	420	NaN	4.01476	NaN
Q9UBF2	Coatomer subunit gamma-2 (Gamma-2-coat protein) (Gamma-2-COP)	COPG2	VTVQMEPSDSYEVLSCIPAPSLPYNQPGICYTLVR	2xiodoTMT6plex [C16;C30]	Q9UBF2 [674-708]	689;703	NaN	NaN	NaN
Q9UBF2	Coatomer subunit gamma-2 (Gamma-2-coat protein) (Gamma-2-COP)	COPG2	LPDDDPTAVAGSFSCTMK	1xiodoTMT6plex [C15]	Q9UBF2 [709-726]	723	4.1596	NaN	NaN
Q9UBF2	Coatomer subunit gamma-2 (Gamma-2-coat protein) (Gamma-2-COP)	COPG2	EAGLAHLCEFIEDCEHTVLATK	2xiodoTMT6plex [C8;C14]	Q9UBF2 [433-454]	440;446	NaN	11.0812	NaN
Q9UBF2	Coatomer subunit gamma-2 (Gamma-2-coat protein) (Gamma-2-COP)	COPG2	CMMDTDDEVRDR	1xiodoTMT6plex [C1]	Q9UBF2 [516-527]	516	NaN	NaN	NaN
P61201	COP9 signalosome complex subunit 2 (SGN2) (Signalosome subunit 2) (Alien homolog) (JAB1-containing signalosome subunit 2) (Thyroid receptor-interacting protein 15) (TR-interacting protein 15) (TRIP-15)	COPS2	ELNIDVADVESLLVQCILDNTIHGR	1xiodoTMT6plex [C16]	P61201 [377-401]	392	NaN	NaN	NaN
Q9UNS2	COP9 signalosome complex subunit 3 (SGN3) (Signalosome subunit 3) (JAB1-containing signalosome subunit 3)	COPS3	YATDTFAGLCHQLTNALVER	1xiodoTMT6plex [C10]	Q9UNS2 [95-114]	104	NaN	1.44456	3.06687
Q9UNS2	COP9 signalosome complex subunit 3 (SGN3) (Signalosome subunit 3) (JAB1-containing signalosome subunit 3)	COPS3	CFKPALPYLDVDMMDICK	2xiodoTMT6plex [C1;C17]	Q9UNS2 [154-171]	154;170	NaN	3.60825	NaN
Q9UNS2	COP9 signalosome complex subunit 3 (SGN3) (Signalosome subunit 3) (JAB1-containing signalosome subunit 3)	COPS3	MQMNTNQLTSIHADLCQLCLLAK	2xiodoTMT6plex [C16;C19]	Q9UNS2 [131-153]	146;149	NaN	5.58331	NaN
Q9BT78	COP9 signalosome complex subunit 4 (SGN4) (Signalosome subunit 4) (JAB1-containing signalosome subunit 4)	COPS4	HALHCTILASAGQQR	1xiodoTMT6plex [C5]	Q9BT78 [228-242]	232	NaN	NaN	NaN
Q9BT78	COP9 signalosome complex subunit 4 (SGN4) (Signalosome subunit 4) (JAB1-containing signalosome subunit 4)	COPS4	CQQLAAYGILEK	1xiodoTMT6plex [C1]	Q9BT78 [255-266]	255	NaN	5.92406	6.40027
Q9BT78	COP9 signalosome complex subunit 4 (SGN4) (Signalosome subunit 4) (JAB1-containing signalosome subunit 4)	COPS4	QIQSLCFQVNNLLEK	1xiodoTMT6plex [C6]	Q9BT78 [373-387]	378	9.53408	4.97438	4.43341
Q9BT78	COP9 signalosome complex subunit 4 (SGN4) (Signalosome subunit 4) (JAB1-containing signalosome subunit 4)	COPS4	QLLTDFCTHLPNLPDSTAK	1xiodoTMT6plex [C7]	Q9BT78 [64-82]	70	NaN	NaN	NaN
Q92905	COP9 signalosome complex subunit 5 (SGN5) (Signalosome subunit 5) (EC 3.4.-.-) (Jun activation domain-binding protein 1)	COPS5	IEDFGVHCK	1xiodoTMT6plex [C8]	Q92905 [211-219]	218	6.87388	7.17562	NaN
Q7L5N1	COP9 signalosome complex subunit 6 (SGN6) (Signalosome subunit 6) (JAB1-containing signalosome subunit 6) (MOV34 homolog) (Vpr-interacting protein) (hVIP)	COPS6	QVCEIIESPLFLK	1xiodoTMT6plex [C3]	Q7L5N1 [141-153]	143	NaN	NaN	NaN
Q7L5N1	COP9 signalosome complex subunit 6 (SGN6) (Signalosome subunit 6) (JAB1-containing signalosome subunit 6) (MOV34 homolog) (Vpr-interacting protein) (hVIP)	COPS6	TDFYDQCNDVGLMAYLGTITK	1xiodoTMT6plex [C7]	Q7L5N1 [277-297]	283	3.9755	NaN	NaN
Q9H9Q2	COP9 signalosome complex subunit 7b (SGN7b) (Signalosome subunit 7b) (JAB1-containing signalosome subunit 7b)	COPS7B	NQLLEVDFCIGR	1xiodoTMT6plex [C9]	Q9H9Q2 [149-160]	157	NaN	8.63595	NaN
Q9H9Q2	COP9 signalosome complex subunit 7b (SGN7b) (Signalosome subunit 7b) (JAB1-containing signalosome subunit 7b)	COPS7B	ECPPHAEQR	1xiodoTMT6plex [C2]	Q9H9Q2 [239-247]	240	9.92097	NaN	5.47413
Q9H9Q2	COP9 signalosome complex subunit 7b (SGN7b) (Signalosome subunit 7b) (JAB1-containing signalosome subunit 7b)	COPS7B	CIPYSVLLK	1xiodoTMT6plex [C1]	Q9H9Q2 [110-118]	110	3.42877	1.78236	NaN
Q9H9Q2	COP9 signalosome complex subunit 7b (SGN7b) (Signalosome subunit 7b) (JAB1-containing signalosome subunit 7b)	COPS7B	TLHEWCDGCEAVLLGIEQQVLR	2xiodoTMT6plex [C6;C9]	Q9H9Q2 [173-194]	178;181	NaN	NaN	NaN
Q9NZJ6	Ubiquinone biosynthesis O-methyltransferase, mitochondrial (3-demethylubiquinol 3-O-methyltransferase) (EC 2.1.1.64) (Polyprenyldihydroxybenzoate methyltransferase) (EC 2.1.1.114)	COQ3	ILDVGCGGGLLTEPLGR	1xiodoTMT6plex [C6]	Q9NZJ6 [150-166]	155	NaN	5.32333	NaN
Q8NI60	Atypical kinase COQ8A, mitochondrial (EC 2.7.-.-) (Chaperone activity of bc1 complex-like) (Chaperone-ABC1-like) (Coenzyme Q protein 8A) (aarF domain-containing protein kinase 3)	COQ8A	AMFEEAYSNYCK	1xiodoTMT6plex [C11]	Q8NI60 [631-642]	641	NaN	21.5672	20.0291
Q8NI60	Atypical kinase COQ8A, mitochondrial (EC 2.7.-.-) (Chaperone activity of bc1 complex-like) (Chaperone-ABC1-like) (Coenzyme Q protein 8A) (aarF domain-containing protein kinase 3)	COQ8A	ELALECDYQR	1xiodoTMT6plex [C6]	Q8NI60 [401-410]	406	9.7175	6.11548	NaN
O75208	Ubiquinone biosynthesis protein COQ9, mitochondrial	COQ9	DGSELILHFVTQCNTR	1xiodoTMT6plex [C13]	O75208 [141-156]	153	NaN	40.513	NaN
P31146	Coronin-1A (Coronin-like protein A) (Clipin-A) (Coronin-like protein p57) (Tryptophan aspartate-containing coat protein) (TACO)	CORO1A	RCEPIAMTVPR	1xiodoTMT6plex [C2]	P31146 [344-354]	345	5.59622	3.09577	NaN
P31146	Coronin-1A (Coronin-like protein A) (Clipin-A) (Coronin-like protein p57) (Tryptophan aspartate-containing coat protein) (TACO)	CORO1A	CEPIAMTVPR	1xiodoTMT6plex [C1]	P31146 [345-354]	345	5.74624	3.57869	2.36897
P31146	Coronin-1A (Coronin-like protein A) (Clipin-A) (Coronin-like protein p57) (Tryptophan aspartate-containing coat protein) (TACO)	CORO1A	VSQTTWDSGFCAVNPK	1xiodoTMT6plex [C11]	P31146 [30-45]	40	10.7421	3.95193	3.75492
P31146	Coronin-1A (Coronin-like protein A) (Clipin-A) (Coronin-like protein p57) (Tryptophan aspartate-containing coat protein) (TACO)	CORO1A	FVALICEASGGGAFLVLPLGK	1xiodoTMT6plex [C6]	P31146 [46-66]	51	3.61223	NaN	NaN
P31146	Coronin-1A (Coronin-like protein A) (Clipin-A) (Coronin-like protein p57) (Tryptophan aspartate-containing coat protein) (TACO)	CORO1A	HLEEPLSLQELDTSSGVLLPFFDPDTNIVYLCGK	1xiodoTMT6plex [C32]	P31146 [254-287]	285	2.07646	0.829219	NaN
P31146	Coronin-1A (Coronin-like protein A) (Clipin-A) (Coronin-like protein p57) (Tryptophan aspartate-containing coat protein) (TACO)	CORO1A	ADQCYEDVR	1xiodoTMT6plex [C4]	P31146 [21-29]	24	2.9816	2.96459	4.05232
P31146	Coronin-1A (Coronin-like protein A) (Clipin-A) (Coronin-like protein p57) (Tryptophan aspartate-containing coat protein) (TACO)	CORO1A	DGGLICTSCR	2xiodoTMT6plex [C6;C9]	P31146 [187-196]	192;195	2.89002	NaN	NaN
Q9BR76	Coronin-1B (Coronin-2)	CORO1B	LDSLHPDLIYNVSWNHNGSLFCSACK	2xiodoTMT6plex [C22;C25]	Q9BR76 [171-196]	192;195	NaN	NaN	NaN
Q9BR76	Coronin-1B (Coronin-2)	CORO1B	KCEPIVMTVPR	1xiodoTMT6plex [C2]	Q9BR76 [344-354]	345	NaN	NaN	4.87533
Q9BR76	Coronin-1B (Coronin-2)	CORO1B	NDQCYEDIR	1xiodoTMT6plex [C4]	Q9BR76 [22-30]	25	4.27458	NaN	3.92528
Q9BR76	Coronin-1B (Coronin-2)	CORO1B	VTWDSTFCAVNPK	1xiodoTMT6plex [C8]	Q9BR76 [34-46]	41	5.16178	NaN	0.91513
Q9ULV4	Coronin-1C (Coronin-3) (hCRNN4)	CORO1C	CEPIIMTVPR	1xiodoTMT6plex [C1]	Q9ULV4 [343-352]	343	16.1602	NaN	NaN
Q9ULV4	Coronin-1C (Coronin-3) (hCRNN4)	CORO1C	VTWDSSFCAVNPR	1xiodoTMT6plex [C8]	Q9ULV4 [32-44]	39	5.951	2.53496	NaN
Q9ULV4	Coronin-1C (Coronin-3) (hCRNN4)	CORO1C	NMQEPIALHEMDTSNGVLLPFYDPDTSIIYLCGK	1xiodoTMT6plex [C32]	Q9ULV4 [252-285]	283	NaN	1.47564	NaN
Q9ULV4	Coronin-1C (Coronin-3) (hCRNN4)	CORO1C	KCEPIIMTVPR	1xiodoTMT6plex [C2]	Q9ULV4 [342-352]	343	5.46653	5.19701	3.81421
Q9ULV4	Coronin-1C (Coronin-3) (hCRNN4)	CORO1C	CDLISIPK	1xiodoTMT6plex [C1]	Q9ULV4 [420-427]	420	5.14738	6.33576	5.59637
Q9ULV4	Coronin-1C (Coronin-3) (hCRNN4)	CORO1C	NGSLICTASK	1xiodoTMT6plex [C6]	Q9ULV4 [185-194]	190	11.3176	NaN	NaN
Q9ULV4	Coronin-1C (Coronin-3) (hCRNN4)	CORO1C	KCDLISIPK	1xiodoTMT6plex [C2]	Q9ULV4 [419-427]	420	6.96149	NaN	NaN
Q9ULV4	Coronin-1C (Coronin-3) (hCRNN4)	CORO1C	NDQCYDDIR	1xiodoTMT6plex [C4]	Q9ULV4 [20-28]	23	3.89948	0.484197	6.31818
Q9ULV4	Coronin-1C (Coronin-3) (hCRNN4)	CORO1C	SIKDTICNQDER	1xiodoTMT6plex [C7]	Q9ULV4 [450-461]	456	NaN	NaN	9.98539
P57737	Coronin-7 (Crn7) (70 kDa WD repeat tumor rejection antigen homolog)	CORO7	DGALVGTACK	1xiodoTMT6plex [C9]	P57737 [179-188]	187	18.4208	22.1307	47.3682
[truncated: 8,426 more rows]
